# Supplementary material for: Identification of novel transcripts with differential dorso-ventral expression in Xenopus gastrula using serial analysis of gene expression
Source: Genome Biol. 2009 Feb 11;10(2):R15. doi: 10.1186/gb-2009-10-2-r15 (PMC2688288; doi:10.1186/gb-2009-10-2-r15)
Supplement: Additional data file 2 — The 180 tags with p-values < 0.05 (obtained with the three statistical tests), information about known genes and count fold-ratios. [file gb-2009-10-2-r15-S2.xls]

## Sheet: Hoja1
ID_tag	Sequence	Dorsal_frequency	Ventral_frequency	Ratio	p-val eSAGE	Z-test	MonteCarlo	DV_Tag	Known gen	This study
p01	CATGAAACCTGTTT	34	2	17.5	6.64669e-09	0	0	DV_01	pintallavis
p02	CATGCCCCGCCCCC	61	19	3.3	9.88677e-07	0	0
p03	CATGAGTTTCTTGT	20	1	20.6	8.52799e-06	0	1.00136e-05	DV_02		not determined
p04	CATGGGAGCTATGG	0	15	-14.6	3.79959e-05	0	3.33389e-05	DV_03	vent1.1
p05	CATGCATTAATGAA	18	2	9.3	0.000179057	0	0.000173291	DV_04		scaffold_19023: 2428-2444 (verified)
p06	CATGAGCTGTATGC	20	3	6.9	0.000220919	0	0.000199993	DV_05		Cluster Str. 39849 (verified)
p07	CATGATGTGGGATC	11	0	11.3	0.000424883	0.001	0.000376662	DV_06	goosecoid
p08	CATGTGTATTCTTG	35	12	3	0.000521113	0.001	0.000476678
p09	CATGTGGTCTCTGA	87	49	1.8	0.000628108	0.001	0.000500043
p10	CATGTAAAATACCT	5	22	-4.3	0.00117378	0.001	0.000926693
p11	CATGATGGGGTACC	17	42	-2.4	0.0015405	0.002	0.00106418
p12	CATGTGGCGTTCCG	9	0	9.3	0.0017474	0.002	0.00160229	DV_07		zcsl-2 (false positive)
p13	CATGGAAATAAAAC	9	0	9.3	0.0017474	0.002	0.00160229	DV_08		ubadc1 (false positive)
p14	CATGTTTATTTACA	6	23	-3.7	0.0018431	0.002	0.00128245
p15	CATGTTAAATGCAC	20	5	4.1	0.00203679	0.002	0.00187337
p16	CATGCGCTGCCCCC	76	44	1.8	0.00215947	0.002	0.00162518
p17	CATGCAAGTATGTT	11	1	11.3	0.00300935	0.003	0.00290549	DV_09		sox11 (verified)
p18	CATGTACCTCTGAT	5	20	-3.9	0.00312422	0.003	0.00244037
p19	CATGTACTGCGTTA	8	0	8.2	0.00354368	0.004	0.00354675	DV_10	admp
p20	CATGATGGCGGAGC	8	0	8.2	0.00354368	0.004	0.00354675	DV_11		LOC100124861 (false positive)
p21	CATGCTCTTACCCT	13	2	6.7	0.0036237	0.004	0.00358303	DV_12		LOC549498 (verified)
p22	CATGCTAGACTTTT	1	11	-10.7	0.00398101	0.005	0.00369148	DV_13		id2 (verified)
p23	CATGAGAGGTGTAG	33	14	2.4	0.00421815	0.004	0.00345751
p24	CATGTGGGAACAGA	0	8	-7.8	0.00441878	0.005	0.0040247	DV_14		Cluster Str.3968 (false positive)
p25	CATGTAACCCCTGG	0	8	-7.8	0.00441878	0.005	0.0040247	DV_15	vent1.2
p26	CATGCAATTATCAG	6	21	-3.4	0.00466456	0.005	0.00350273
p27	CATGCGCTGTTACA	10	1	10.3	0.0056661	0.006	0.00578853	DV_16		MGC147163 (verified)
p28	CATGATTGGTGCCC	12	2	6.2	0.0064889	0.006	0.00611456	DV_17		Str.45862/Str.40022 (verified)
p29	CATGAAAATTAAAT	12	2	6.2	0.0064889	0.006	0.00611456	DV_18		LOC548724 (verified)
p30	CATGTTCACTGTTT	7	0	7.2	0.00718649	0.007	0.00726159	DV_19
p31	CATGTCTACTGCAG	7	0	7.2	0.00718649	0.007	0.00726159	DV_20
p32	CATGTCCTTATTAA	7	0	7.2	0.00718649	0.007	0.00726159	DV_21
p33	CATGGTTGGCTGGA	1	10	-9.7	0.00729383	0.008	0.00627903	DV_22		smagp (verified)
p34	CATGTTTCCAGGTG	2	12	-5.8	0.00861682	0.009	0.0070761	DV_23
p35	CATGGCAGCTCCAT	2	12	-5.8	0.00861682	0.009	0.0070761	DV_24
p36	CATGATGTACAGTT	2	12	-5.8	0.00861682	0.009	0.0070761	DV_25		cyclin A2 (false positive)
p37	CATGTTTTAGTTTG	0	7	-6.8	0.00871732	0.009	0.00799986	DV_26
p38	CATGTGATACTAAG	0	7	-6.8	0.00871732	0.009	0.00799986	DV_27
p39	CATGTAGCTTATAC	0	7	-6.8	0.00871732	0.009	0.00799986	DV_28
p40	CATGTAAAACTGAA	0	7	-6.8	0.00871732	0.009	0.00799986	DV_29
p41	CATGGTTAGGAGGT	0	7	-6.8	0.00871732	0.009	0.00799986	DV_30
p42	CATGGGGTGGGAGG	0	7	-6.8	0.00871732	0.009	0.00799986	DV_31
p43	CATGCCAATTTCGC	0	7	-6.8	0.00871732	0.009	0.00799986	DV_32
p44	CATGACTATTATAG	15	4	3.9	0.0102045	0.01	0.00939759
p45	CATGGAGATTAGCG	9	1	9.3	0.0106049	0.01	0.0101639	DV_33
p46	CATGCCGCTCAGAC	9	1	9.3	0.0106049	0.01	0.0101639	DV_34
p47	CATGATTAAACTGA	13	3	4.5	0.0111588	0.011	0.00882924
p48	CATGATTGATGCTG	9	24	-2.6	0.0113778	0.011	0.00763166
p49	CATGATGGGATTCT	11	2	5.7	0.0115247	0.011	0.010334	DV_35
p50	CATGACGAGTAGCG	11	2	5.7	0.0115247	0.011	0.010334	DV_36
p51	CATGTGTGAGAGCA	1	9	-8.8	0.0132847	0.013	0.0117511	DV_37
p52	CATGTAGATATTAG	1	9	-8.8	0.0132847	0.013	0.0117511	DV_38		nap1l1 (verified)
p53	CATGGGCAATGGGA	1	9	-8.8	0.0132847	0.013	0.0117511	DV_39
p54	CATGGAATTGAATA	1	9	-8.8	0.0132847	0.013	0.0117511	DV_40
p55	CATGATTACCTTTT	1	9	-8.8	0.0132847	0.013	0.0117511	DV_41
p56	CATGCCAAGCCCTG	21	8	2.7	0.0134654	0.013	0.0117518
p57	CATGTGTTTTTATA	6	0	6.2	0.014574	0.013	0.0146947	DV_42
p58	CATGTGGCCAGCGT	6	0	6.2	0.014574	0.013	0.0146947	DV_43
p59	CATGTGGAGATAGA	6	0	6.2	0.014574	0.013	0.0146947	DV_44
p60	CATGGCGGTACCGG	6	0	6.2	0.014574	0.013	0.0146947	DV_45
p61	CATGGCACCGGATA	6	0	6.2	0.014574	0.013	0.0146947	DV_46
p62	CATGGAATACTATA	6	0	6.2	0.014574	0.013	0.0146947	DV_47
p63	CATGTCCTTCGTTA	2	11	-5.4	0.0148962	0.014	0.0130457	DV_48
p64	CATGTACCTCCAAT	2	11	-5.4	0.0148962	0.014	0.0130457	DV_49
p65	CATGAAAAGGACTG	2	11	-5.4	0.0148962	0.014	0.0130457	DV_50
p66	CATGGTACATTCTA	24	45	-1.8	0.0158902	0.016	0.00947626
p67	CATGAGATTTCTAC	22	9	2.5	0.0167271	0.016	0.0130403
p68	CATGTAATGCAAAC	9	23	-2.5	0.0168064	0.016	0.011474
p69	CATGTTCTAAATGT	0	6	-5.8	0.0171974	0.016	0.016701	DV_51
p70	CATGTTCGTGGAGG	0	6	-5.8	0.0171974	0.016	0.016701	DV_52
p71	CATGTTACAACTTG	0	6	-5.8	0.0171974	0.016	0.016701	DV_53
p72	CATGTGAGTTTGTG	0	6	-5.8	0.0171974	0.016	0.016701	DV_54
p73	CATGTATGTACACC	0	6	-5.8	0.0171974	0.016	0.016701	DV_55
p74	CATGTACTAAAAAT	0	6	-5.8	0.0171974	0.016	0.016701	DV_56
p75	CATGGTGCCAGTGA	0	6	-5.8	0.0171974	0.016	0.016701	DV_57	bambi
p76	CATGGGTTAAGGTT	0	6	-5.8	0.0171974	0.016	0.016701	DV_58
p77	CATGGCACTTGTTT	0	6	-5.8	0.0171974	0.016	0.016701	DV_59
p78	CATGGAAGAGGCAA	0	6	-5.8	0.0171974	0.016	0.016701	DV_60
p79	CATGCTCAACCTGG	0	6	-5.8	0.0171974	0.016	0.016701	DV_61
p80	CATGCTAAGTTATT	0	6	-5.8	0.0171974	0.016	0.016701	DV_62
p81	CATGATGTACAATT	0	6	-5.8	0.0171974	0.016	0.016701	DV_63
p82	CATGTGGTTATGAA	12	3	4.1	0.0189048	0.017	0.0179161
p83	CATGCACTATGTTT	26	47	-1.8	0.0194387	0.019	0.0130087
p84	CATGGAAATGCAGT	8	1	8.2	0.0197102	0.018	0.0173394	DV_64
p85	CATGACAAACACAA	8	1	8.2	0.0197102	0.018	0.0173394	DV_65
p86	CATGTGAAATAAAT	10	2	5.1	0.0202782	0.018	0.0188983	DV_66
p87	CATGGCGGAAGTGA	10	2	5.1	0.0202782	0.018	0.0188983	DV_67
p88	CATGACAAGCTAAG	10	2	5.1	0.0202782	0.018	0.0188983	DV_68
p89	CATGAAAGTAAAAC	20	8	2.6	0.0204102	0.019	0.0152952		sox3
p90	CATGTGCAAAAAAA	4	14	-3.4	0.0224889	0.022	0.0174996
p91	CATGTATGCTGTAA	4	14	-3.4	0.0224889	0.022	0.0174996
p92	CATGTAAACTGTGC	4	14	-3.4	0.0224889	0.022	0.0174996
p93	CATGGTGACTCTCC	7	19	-2.6	0.0231236	0.022	0.016589
p94	CATGACTTAAGTGC	15	5	3.1	0.023238	0.022	0.0178765
p95	CATGTACATAAGTT	1	8	-7.8	0.024029	0.022	0.0213001	DV_69
p96	CATGTAAAGTTGAC	1	8	-7.8	0.024029	0.022	0.0213001	DV_70
p97	CATGGGGAAGTTTG	1	8	-7.8	0.024029	0.022	0.0213001	DV_71
p98	CATGATGTAAATGC	1	8	-7.8	0.024029	0.022	0.0213001	DV_72
p99	CATGAGTACAAAAT	1	8	-7.8	0.024029	0.022	0.0213001	DV_73
p100	CATGCAGCCTATTT	20	38	-1.8	0.0242454	0.024	0.0142111
p101	CATGGGCTTCTGTG	3	12	-3.9	0.0245318	0.023	0.0192854
p102	CATGGGCTGTTATG	3	12	-3.9	0.0245318	0.023	0.0192854
p103	CATGGATTAATATG	11	25	-2.2	0.0249896	0.024	0.0157974
p104	CATGTTTTTGTTTT	2	10	-4.9	0.0255144	0.024	0.0199652	DV_74
p105	CATGACATTTTAGG	2	10	-4.9	0.0255144	0.024	0.0199652	DV_75
p106	CATGTAAAATTTAG	6	17	-2.8	0.0269541	0.026	0.0197556
p107	CATGACCCTTTCAC	6	17	-2.8	0.0269541	0.026	0.0197556
p108	CATGGTATGGAGAG	13	4	3.3	0.0273919	0.025	0.0230743
p109	CATGAGCAACGTTC	13	4	3.3	0.0273919	0.025	0.0230743
p110	CATGAACTTCAAAA	13	4	3.3	0.0273919	0.025	0.0230743
p111	CATGTGATGGACAA	8	20	-2.4	0.0291515	0.028	0.0200624
p112	CATGTGTGCAGAGA	5	0	5.1	0.0295556	0.023	0.0305007	DV_76
p113	CATGTGCCACAGTG	5	0	5.1	0.0295556	0.023	0.0305007	DV_77
p114	CATGTCTCTATTAA	5	0	5.1	0.0295556	0.023	0.0305007	DV_78
p115	CATGTCCCGTACAT	5	0	5.1	0.0295556	0.023	0.0305007	DV_79
p116	CATGTCAGAGCATC	5	0	5.1	0.0295556	0.023	0.0305007	DV_80
p117	CATGGTTTTGGCAC	5	0	5.1	0.0295556	0.023	0.0305007	DV_81
p118	CATGGTTCACTTGT	5	0	5.1	0.0295556	0.023	0.0305007	DV_82
p119	CATGGTGTCTGTGT	5	0	5.1	0.0295556	0.023	0.0305007	DV_83
p120	CATGGGAAGGCAAA	5	0	5.1	0.0295556	0.023	0.0305007	DV_84
p121	CATGGCTGCCTTCT	5	0	5.1	0.0295556	0.023	0.0305007	DV_85	otx2
p122	CATGGCAATGATCA	5	0	5.1	0.0295556	0.023	0.0305007	DV_86
p123	CATGGATAAGCTAC	5	0	5.1	0.0295556	0.023	0.0305007	DV_87
p124	CATGCTTTTATTTT	5	0	5.1	0.0295556	0.023	0.0305007	DV_88
p125	CATGCTGGTTGCAA	5	0	5.1	0.0295556	0.023	0.0305007	DV_89
p126	CATGCTGAAATTAG	5	0	5.1	0.0295556	0.023	0.0305007	DV_90
p127	CATGCCTATCGGCA	5	0	5.1	0.0295556	0.023	0.0305007	DV_91
p128	CATGCAGAGCAGAA	5	0	5.1	0.0295556	0.023	0.0305007	DV_92
p129	CATGCAACACTGAA	5	0	5.1	0.0295556	0.023	0.0305007	DV_93	zic3
p130	CATGATATCGTTTA	5	0	5.1	0.0295556	0.023	0.0305007	DV_94
p131	CATGACTGAATAAA	5	0	5.1	0.0295556	0.023	0.0305007	DV_95
p132	CATGAAAATGTTAA	5	0	5.1	0.0295556	0.023	0.0305007	DV_96
p133	CATGAAAATGCTAA	5	0	5.1	0.0295556	0.023	0.0305007	DV_97
p134	CATGGTGCGACCGC	19	8	2.4	0.0306089	0.029	0.0240135
p135	CATGGGACAAGAAC	11	3	3.8	0.0316679	0.029	0.026604
p136	CATGCTGAGAGCAC	11	3	3.8	0.0316679	0.029	0.026604
p137	CATGTTTTACAATA	0	5	-4.9	0.033927	0.027	0.0308203	DV_98
p138	CATGTTATACAGTT	0	5	-4.9	0.033927	0.027	0.0308203	DV_99
p139	CATGTTAACCAACA	0	5	-4.9	0.033927	0.027	0.0308203	DV_100
p140	CATGTTAACATTTG	0	5	-4.9	0.033927	0.027	0.0308203	DV_101
p141	CATGTTAAACCTGA	0	5	-4.9	0.033927	0.027	0.0308203	DV_102
p142	CATGTGCCAAAAAT	0	5	-4.9	0.033927	0.027	0.0308203	DV_103
p143	CATGTCTTACTTAC	0	5	-4.9	0.033927	0.027	0.0308203	DV_104
p144	CATGTCATTTTTGC	0	5	-4.9	0.033927	0.027	0.0308203	DV_105
p145	CATGTAACTACCCC	0	5	-4.9	0.033927	0.027	0.0308203	DV_106
p146	CATGGGTGCGATGA	0	5	-4.9	0.033927	0.027	0.0308203	DV_107
p147	CATGGATTTGCTCA	0	5	-4.9	0.033927	0.027	0.0308203	DV_108
p148	CATGCCCCTTAAGT	0	5	-4.9	0.033927	0.027	0.0308203	DV_109
p149	CATGCCCATATATA	0	5	-4.9	0.033927	0.027	0.0308203	DV_110
p150	CATGCAGAAGGAAT	0	5	-4.9	0.033927	0.027	0.0308203	DV_111
p151	CATGACTCTGTAGC	0	5	-4.9	0.033927	0.027	0.0308203	DV_112
p152	CATGAAGGAAATGC	0	5	-4.9	0.033927	0.027	0.0308203	DV_113
p153	CATGAAAATGTGGG	0	5	-4.9	0.033927	0.027	0.0308203	DV_114
p154	CATGGGGATGGGGG	9	2	4.6	0.0352991	0.031	0.0307067
p155	CATGCTCGGGGTCA	9	2	4.6	0.0352991	0.031	0.0307067
p156	CATGATCCACTTCT	9	2	4.6	0.0352991	0.031	0.0307067
p157	CATGTCTACAAAGA	4	13	-3.2	0.0356809	0.033	0.0261117
p158	CATGGGAACAATTA	4	13	-3.2	0.0356809	0.033	0.0261117
p159	CATGTTTGATTGGT	7	1	7.2	0.0363289	0.031	0.0364776	DV_115
p160	CATGTGTAAAAAGA	7	1	7.2	0.0363289	0.031	0.0364776	DV_116
p161	CATGGTACTGGAAA	7	1	7.2	0.0363289	0.031	0.0364776	DV_117
p162	CATGCTTCCCACCA	7	1	7.2	0.0363289	0.031	0.0364776	DV_118
p163	CATGACCCGCCGAG	14	5	2.9	0.0366361	0.034	0.0313223
p164	CATGTGATTTGTTT	31	51	-1.6	0.0376663	0.037	0.0220987
p165	CATGTTTAGTAAAA	17	7	2.5	0.0376706	0.035	0.0263465
p166	CATGGCCTATGTGC	17	7	2.5	0.0376706	0.035	0.0263465
p167	CATGTTGTAATTTG	17	32	-1.8	0.04167	0.041	0.0240196
p168	CATGTTTCTTCCAG	1	7	-6.8	0.0431057	0.037	0.0364703	DV_119
p169	CATGTGTTTATATT	1	7	-6.8	0.0431057	0.037	0.0364703	DV_120
p170	CATGTGTATTTATC	1	7	-6.8	0.0431057	0.037	0.0364703	DV_121
p171	CATGCAGGAGTTTT	1	7	-6.8	0.0431057	0.037	0.0364703	DV_122
p172	CATGATAAAAAAAA	1	7	-6.8	0.0431057	0.037	0.0364703	DV_123
p173	CATGACTGAGATAA	1	7	-6.8	0.0431057	0.037	0.0364703	DV_124
p174	CATGAAGGAGGGTG	1	7	-6.8	0.0431057	0.037	0.0364703	DV_125
p175	CATGTTAAACATTG	2	9	-4.4	0.0432391	0.039	0.0360664
p176	CATGTGCTGCATTC	2	9	-4.4	0.0432391	0.039	0.0360664
p177	CATGGGGGGTGGGT	2	9	-4.4	0.0432391	0.039	0.0360664
p178	CATGGCTCTTACGG	2	9	-4.4	0.0432391	0.039	0.0360664
p179	CATGTACTGTAGAC	5	14	-2.7	0.0478994	0.045	0.0369178
p180	CATGAGATGGAAAG	5	14	-2.7	0.0478994	0.045	0.0369178
