# Supplementary material for: Identification of novel transcripts with differential dorso-ventral expression in Xenopus gastrula using serial analysis of gene expression
Source: Genome Biol. 2009 Feb 11;10(2):R15. doi: 10.1186/gb-2009-10-2-r15 (PMC2688288; doi:10.1186/gb-2009-10-2-r15)
Supplement: Additional data file 4 — Experimental tags with their frequencies of occurrence in the SAGE libraries, normalized count ratio and p-values from three different statistical tests. [file gb-2009-10-2-r15-S4.xls]

## Sheet: Numeracion_Exp_tags14
ID_tag	Sequence	Dorsal_frequency	Ventral_frequency	Ratio	p-val eSAGE	Z-test	MonteCarlo
p01	CATGAAACCTGTTT	34	2	17.5	6.64669e-09	0	0
p02	CATGCCCCGCCCCC	61	19	3.3	9.88677e-07	0	0
p03	CATGAGTTTCTTGT	20	1	20.6	8.52799e-06	0	1.00136e-05
p04	CATGGGAGCTATGG	0	15	-14.6	3.79959e-05	0	3.33389e-05
p05	CATGCATTAATGAA	18	2	9.3	0.000179057	0	0.000173291
p06	CATGAGCTGTATGC	20	3	6.9	0.000220919	0	0.000199993
p07	CATGATGTGGGATC	11	0	11.3	0.000424883	0.001	0.000376662
p08	CATGTGTATTCTTG	35	12	3	0.000521113	0.001	0.000476678
p09	CATGTGGTCTCTGA	87	49	1.8	0.000628108	0.001	0.000500043
p10	CATGTAAAATACCT	5	22	-4.3	0.00117378	0.001	0.000926693
p11	CATGATGGGGTACC	17	42	-2.4	0.0015405	0.002	0.00106418
p12	CATGTGGCGTTCCG	9	0	9.3	0.0017474	0.002	0.00160229
p13	CATGGAAATAAAAC	9	0	9.3	0.0017474	0.002	0.00160229
p14	CATGTTTATTTACA	6	23	-3.7	0.0018431	0.002	0.00128245
p15	CATGTTAAATGCAC	20	5	4.1	0.00203679	0.002	0.00187337
p16	CATGCGCTGCCCCC	76	44	1.8	0.00215947	0.002	0.00162518
p17	CATGCAAGTATGTT	11	1	11.3	0.00300935	0.003	0.00290549
p18	CATGTACCTCTGAT	5	20	-3.9	0.00312422	0.003	0.00244037
p19	CATGTACTGCGTTA	8	0	8.2	0.00354368	0.004	0.00354675
p20	CATGATGGCGGAGC	8	0	8.2	0.00354368	0.004	0.00354675
p21	CATGCTCTTACCCT	13	2	6.7	0.0036237	0.004	0.00358303
p22	CATGCTAGACTTTT	1	11	-10.7	0.00398101	0.005	0.00369148
p23	CATGAGAGGTGTAG	33	14	2.4	0.00421815	0.004	0.00345751
p24	CATGTGGGAACAGA	0	8	-7.8	0.00441878	0.005	0.0040247
p25	CATGTAACCCCTGG	0	8	-7.8	0.00441878	0.005	0.0040247
p26	CATGCAATTATCAG	6	21	-3.4	0.00466456	0.005	0.00350273
p27	CATGCGCTGTTACA	10	1	10.3	0.0056661	0.006	0.00578853
p28	CATGATTGGTGCCC	12	2	6.2	0.0064889	0.006	0.00611456
p29	CATGAAAATTAAAT	12	2	6.2	0.0064889	0.006	0.00611456
p30	CATGTTCACTGTTT	7	0	7.2	0.00718649	0.007	0.00726159
p31	CATGTCTACTGCAG	7	0	7.2	0.00718649	0.007	0.00726159
p32	CATGTCCTTATTAA	7	0	7.2	0.00718649	0.007	0.00726159
p33	CATGGTTGGCTGGA	1	10	-9.7	0.00729383	0.008	0.00627903
p34	CATGTTTCCAGGTG	2	12	-5.8	0.00861682	0.009	0.0070761
p35	CATGGCAGCTCCAT	2	12	-5.8	0.00861682	0.009	0.0070761
p36	CATGATGTACAGTT	2	12	-5.8	0.00861682	0.009	0.0070761
p37	CATGTTTTAGTTTG	0	7	-6.8	0.00871732	0.009	0.00799986
p38	CATGTGATACTAAG	0	7	-6.8	0.00871732	0.009	0.00799986
p39	CATGTAGCTTATAC	0	7	-6.8	0.00871732	0.009	0.00799986
p40	CATGTAAAACTGAA	0	7	-6.8	0.00871732	0.009	0.00799986
p41	CATGGTTAGGAGGT	0	7	-6.8	0.00871732	0.009	0.00799986
p42	CATGGGGTGGGAGG	0	7	-6.8	0.00871732	0.009	0.00799986
p43	CATGCCAATTTCGC	0	7	-6.8	0.00871732	0.009	0.00799986
p44	CATGACTATTATAG	15	4	3.9	0.0102045	0.01	0.00939759
p45	CATGGAGATTAGCG	9	1	9.3	0.0106049	0.01	0.0101639
p46	CATGCCGCTCAGAC	9	1	9.3	0.0106049	0.01	0.0101639
p47	CATGATTAAACTGA	13	3	4.5	0.0111588	0.011	0.00882924
p48	CATGATTGATGCTG	9	24	-2.6	0.0113778	0.011	0.00763166
p49	CATGATGGGATTCT	11	2	5.7	0.0115247	0.011	0.010334
p50	CATGACGAGTAGCG	11	2	5.7	0.0115247	0.011	0.010334
p51	CATGTGTGAGAGCA	1	9	-8.8	0.0132847	0.013	0.0117511
p52	CATGTAGATATTAG	1	9	-8.8	0.0132847	0.013	0.0117511
p53	CATGGGCAATGGGA	1	9	-8.8	0.0132847	0.013	0.0117511
p54	CATGGAATTGAATA	1	9	-8.8	0.0132847	0.013	0.0117511
p55	CATGATTACCTTTT	1	9	-8.8	0.0132847	0.013	0.0117511
p56	CATGCCAAGCCCTG	21	8	2.7	0.0134654	0.013	0.0117518
p57	CATGTGTTTTTATA	6	0	6.2	0.014574	0.013	0.0146947
p58	CATGTGGCCAGCGT	6	0	6.2	0.014574	0.013	0.0146947
p59	CATGTGGAGATAGA	6	0	6.2	0.014574	0.013	0.0146947
p60	CATGGCGGTACCGG	6	0	6.2	0.014574	0.013	0.0146947
p61	CATGGCACCGGATA	6	0	6.2	0.014574	0.013	0.0146947
p62	CATGGAATACTATA	6	0	6.2	0.014574	0.013	0.0146947
p63	CATGTCCTTCGTTA	2	11	-5.4	0.0148962	0.014	0.0130457
p64	CATGTACCTCCAAT	2	11	-5.4	0.0148962	0.014	0.0130457
p65	CATGAAAAGGACTG	2	11	-5.4	0.0148962	0.014	0.0130457
p66	CATGGTACATTCTA	24	45	-1.8	0.0158902	0.016	0.00947626
p67	CATGAGATTTCTAC	22	9	2.5	0.0167271	0.016	0.0130403
p68	CATGTAATGCAAAC	9	23	-2.5	0.0168064	0.016	0.011474
p69	CATGTTCTAAATGT	0	6	-5.8	0.0171974	0.016	0.016701
p70	CATGTTCGTGGAGG	0	6	-5.8	0.0171974	0.016	0.016701
p71	CATGTTACAACTTG	0	6	-5.8	0.0171974	0.016	0.016701
p72	CATGTGAGTTTGTG	0	6	-5.8	0.0171974	0.016	0.016701
p73	CATGTATGTACACC	0	6	-5.8	0.0171974	0.016	0.016701
p74	CATGTACTAAAAAT	0	6	-5.8	0.0171974	0.016	0.016701
p75	CATGGTGCCAGTGA	0	6	-5.8	0.0171974	0.016	0.016701
p76	CATGGGTTAAGGTT	0	6	-5.8	0.0171974	0.016	0.016701
p77	CATGGCACTTGTTT	0	6	-5.8	0.0171974	0.016	0.016701
p78	CATGGAAGAGGCAA	0	6	-5.8	0.0171974	0.016	0.016701
p79	CATGCTCAACCTGG	0	6	-5.8	0.0171974	0.016	0.016701
p80	CATGCTAAGTTATT	0	6	-5.8	0.0171974	0.016	0.016701
p81	CATGATGTACAATT	0	6	-5.8	0.0171974	0.016	0.016701
p82	CATGTGGTTATGAA	12	3	4.1	0.0189048	0.017	0.0179161
p83	CATGCACTATGTTT	26	47	-1.8	0.0194387	0.019	0.0130087
p84	CATGGAAATGCAGT	8	1	8.2	0.0197102	0.018	0.0173394
p85	CATGACAAACACAA	8	1	8.2	0.0197102	0.018	0.0173394
p86	CATGTGAAATAAAT	10	2	5.1	0.0202782	0.018	0.0188983
p87	CATGGCGGAAGTGA	10	2	5.1	0.0202782	0.018	0.0188983
p88	CATGACAAGCTAAG	10	2	5.1	0.0202782	0.018	0.0188983
p89	CATGAAAGTAAAAC	20	8	2.6	0.0204102	0.019	0.0152952
p90	CATGTGCAAAAAAA	4	14	-3.4	0.0224889	0.022	0.0174996
p91	CATGTATGCTGTAA	4	14	-3.4	0.0224889	0.022	0.0174996
p92	CATGTAAACTGTGC	4	14	-3.4	0.0224889	0.022	0.0174996
p93	CATGGTGACTCTCC	7	19	-2.6	0.0231236	0.022	0.016589
p94	CATGACTTAAGTGC	15	5	3.1	0.023238	0.022	0.0178765
p95	CATGTACATAAGTT	1	8	-7.8	0.024029	0.022	0.0213001
p96	CATGTAAAGTTGAC	1	8	-7.8	0.024029	0.022	0.0213001
p97	CATGGGGAAGTTTG	1	8	-7.8	0.024029	0.022	0.0213001
p98	CATGATGTAAATGC	1	8	-7.8	0.024029	0.022	0.0213001
p99	CATGAGTACAAAAT	1	8	-7.8	0.024029	0.022	0.0213001
p100	CATGCAGCCTATTT	20	38	-1.8	0.0242454	0.024	0.0142111
p101	CATGGGCTTCTGTG	3	12	-3.9	0.0245318	0.023	0.0192854
p102	CATGGGCTGTTATG	3	12	-3.9	0.0245318	0.023	0.0192854
p103	CATGGATTAATATG	11	25	-2.2	0.0249896	0.024	0.0157974
p104	CATGTTTTTGTTTT	2	10	-4.9	0.0255144	0.024	0.0199652
p105	CATGACATTTTAGG	2	10	-4.9	0.0255144	0.024	0.0199652
p106	CATGTAAAATTTAG	6	17	-2.8	0.0269541	0.026	0.0197556
p107	CATGACCCTTTCAC	6	17	-2.8	0.0269541	0.026	0.0197556
p108	CATGGTATGGAGAG	13	4	3.3	0.0273919	0.025	0.0230743
p109	CATGAGCAACGTTC	13	4	3.3	0.0273919	0.025	0.0230743
p110	CATGAACTTCAAAA	13	4	3.3	0.0273919	0.025	0.0230743
p111	CATGTGATGGACAA	8	20	-2.4	0.0291515	0.028	0.0200624
p112	CATGTGTGCAGAGA	5	0	5.1	0.0295556	0.023	0.0305007
p113	CATGTGCCACAGTG	5	0	5.1	0.0295556	0.023	0.0305007
p114	CATGTCTCTATTAA	5	0	5.1	0.0295556	0.023	0.0305007
p115	CATGTCCCGTACAT	5	0	5.1	0.0295556	0.023	0.0305007
p116	CATGTCAGAGCATC	5	0	5.1	0.0295556	0.023	0.0305007
p117	CATGGTTTTGGCAC	5	0	5.1	0.0295556	0.023	0.0305007
p118	CATGGTTCACTTGT	5	0	5.1	0.0295556	0.023	0.0305007
p119	CATGGTGTCTGTGT	5	0	5.1	0.0295556	0.023	0.0305007
p120	CATGGGAAGGCAAA	5	0	5.1	0.0295556	0.023	0.0305007
p121	CATGGCTGCCTTCT	5	0	5.1	0.0295556	0.023	0.0305007
p122	CATGGCAATGATCA	5	0	5.1	0.0295556	0.023	0.0305007
p123	CATGGATAAGCTAC	5	0	5.1	0.0295556	0.023	0.0305007
p124	CATGCTTTTATTTT	5	0	5.1	0.0295556	0.023	0.0305007
p125	CATGCTGGTTGCAA	5	0	5.1	0.0295556	0.023	0.0305007
p126	CATGCTGAAATTAG	5	0	5.1	0.0295556	0.023	0.0305007
p127	CATGCCTATCGGCA	5	0	5.1	0.0295556	0.023	0.0305007
p128	CATGCAGAGCAGAA	5	0	5.1	0.0295556	0.023	0.0305007
p129	CATGCAACACTGAA	5	0	5.1	0.0295556	0.023	0.0305007
p130	CATGATATCGTTTA	5	0	5.1	0.0295556	0.023	0.0305007
p131	CATGACTGAATAAA	5	0	5.1	0.0295556	0.023	0.0305007
p132	CATGAAAATGTTAA	5	0	5.1	0.0295556	0.023	0.0305007
p133	CATGAAAATGCTAA	5	0	5.1	0.0295556	0.023	0.0305007
p134	CATGGTGCGACCGC	19	8	2.4	0.0306089	0.029	0.0240135
p135	CATGGGACAAGAAC	11	3	3.8	0.0316679	0.029	0.026604
p136	CATGCTGAGAGCAC	11	3	3.8	0.0316679	0.029	0.026604
p137	CATGTTTTACAATA	0	5	-4.9	0.033927	0.027	0.0308203
p138	CATGTTATACAGTT	0	5	-4.9	0.033927	0.027	0.0308203
p139	CATGTTAACCAACA	0	5	-4.9	0.033927	0.027	0.0308203
p140	CATGTTAACATTTG	0	5	-4.9	0.033927	0.027	0.0308203
p141	CATGTTAAACCTGA	0	5	-4.9	0.033927	0.027	0.0308203
p142	CATGTGCCAAAAAT	0	5	-4.9	0.033927	0.027	0.0308203
p143	CATGTCTTACTTAC	0	5	-4.9	0.033927	0.027	0.0308203
p144	CATGTCATTTTTGC	0	5	-4.9	0.033927	0.027	0.0308203
p145	CATGTAACTACCCC	0	5	-4.9	0.033927	0.027	0.0308203
p146	CATGGGTGCGATGA	0	5	-4.9	0.033927	0.027	0.0308203
p147	CATGGATTTGCTCA	0	5	-4.9	0.033927	0.027	0.0308203
p148	CATGCCCCTTAAGT	0	5	-4.9	0.033927	0.027	0.0308203
p149	CATGCCCATATATA	0	5	-4.9	0.033927	0.027	0.0308203
p150	CATGCAGAAGGAAT	0	5	-4.9	0.033927	0.027	0.0308203
p151	CATGACTCTGTAGC	0	5	-4.9	0.033927	0.027	0.0308203
p152	CATGAAGGAAATGC	0	5	-4.9	0.033927	0.027	0.0308203
p153	CATGAAAATGTGGG	0	5	-4.9	0.033927	0.027	0.0308203
p154	CATGGGGATGGGGG	9	2	4.6	0.0352991	0.031	0.0307067
p155	CATGCTCGGGGTCA	9	2	4.6	0.0352991	0.031	0.0307067
p156	CATGATCCACTTCT	9	2	4.6	0.0352991	0.031	0.0307067
p157	CATGTCTACAAAGA	4	13	-3.2	0.0356809	0.033	0.0261117
p158	CATGGGAACAATTA	4	13	-3.2	0.0356809	0.033	0.0261117
p159	CATGTTTGATTGGT	7	1	7.2	0.0363289	0.031	0.0364776
p160	CATGTGTAAAAAGA	7	1	7.2	0.0363289	0.031	0.0364776
p161	CATGGTACTGGAAA	7	1	7.2	0.0363289	0.031	0.0364776
p162	CATGCTTCCCACCA	7	1	7.2	0.0363289	0.031	0.0364776
p163	CATGACCCGCCGAG	14	5	2.9	0.0366361	0.034	0.0313223
p164	CATGTGATTTGTTT	31	51	-1.6	0.0376663	0.037	0.0220987
p165	CATGTTTAGTAAAA	17	7	2.5	0.0376706	0.035	0.0263465
p166	CATGGCCTATGTGC	17	7	2.5	0.0376706	0.035	0.0263465
p167	CATGTTGTAATTTG	17	32	-1.8	0.04167	0.041	0.0240196
p168	CATGTTTCTTCCAG	1	7	-6.8	0.0431057	0.037	0.0364703
p169	CATGTGTTTATATT	1	7	-6.8	0.0431057	0.037	0.0364703
p170	CATGTGTATTTATC	1	7	-6.8	0.0431057	0.037	0.0364703
p171	CATGCAGGAGTTTT	1	7	-6.8	0.0431057	0.037	0.0364703
p172	CATGATAAAAAAAA	1	7	-6.8	0.0431057	0.037	0.0364703
p173	CATGACTGAGATAA	1	7	-6.8	0.0431057	0.037	0.0364703
p174	CATGAAGGAGGGTG	1	7	-6.8	0.0431057	0.037	0.0364703
p175	CATGTTAAACATTG	2	9	-4.4	0.0432391	0.039	0.0360664
p176	CATGTGCTGCATTC	2	9	-4.4	0.0432391	0.039	0.0360664
p177	CATGGGGGGTGGGT	2	9	-4.4	0.0432391	0.039	0.0360664
p178	CATGGCTCTTACGG	2	9	-4.4	0.0432391	0.039	0.0360664
p179	CATGTACTGTAGAC	5	14	-2.7	0.0478994	0.045	0.0369178
p180	CATGAGATGGAAAG	5	14	-2.7	0.0478994	0.045	0.0369178
p181	CATGAGCCTGGGGA	16	30	-1.8	0.0500461	0.049	0.0297595
p182	CATGTTGGTAAATA	7	17	-2.4	0.0509065	0.048	0.0363752
p183	CATGTGTCTAGACA	7	17	-2.4	0.0509065	0.048	0.0363752
p184	CATGTTGAAAGCAA	10	3	3.4	0.0523745	0.046	0.0420791
p185	CATGGGGATTACAG	10	3	3.4	0.0523745	0.046	0.0420791
p186	CATGGAAGACTGCT	10	3	3.4	0.0523745	0.046	0.0420791
p187	CATGGAAACGATAC	10	3	3.4	0.0523745	0.046	0.0420791
p188	CATGGTATTAAAAT	26	43	-1.6	0.0543073	0.053	0.0318289
p189	CATGTTCTTTGTTC	4	12	-2.9	0.0559226	0.052	0.0480454
p190	CATGATCCTGTGGA	13	5	2.7	0.0570144	0.052	0.0441322
p191	CATGTTGATGTACA	10	21	-2	0.0599358	0.057	0.0374284
p192	CATGCAGTATTTGT	10	21	-2	0.0599358	0.057	0.0374284
p193	CATGTTTTGTGAAA	4	0	4.1	0.059938	0.043	0.0665788
p194	CATGTTTGGTACTG	4	0	4.1	0.059938	0.043	0.0665788
p195	CATGTTTCTGTCCT	4	0	4.1	0.059938	0.043	0.0665788
p196	CATGTTTCTCTCCA	4	0	4.1	0.059938	0.043	0.0665788
p197	CATGTTCCAGTATG	4	0	4.1	0.059938	0.043	0.0665788
p198	CATGTGCCCTGTTA	4	0	4.1	0.059938	0.043	0.0665788
p199	CATGTGCACAGAGG	4	0	4.1	0.059938	0.043	0.0665788
p200	CATGTGAGTAGAAG	4	0	4.1	0.059938	0.043	0.0665788
p201	CATGTGACCAGGAG	4	0	4.1	0.059938	0.043	0.0665788
p202	CATGTCTTATTCTA	4	0	4.1	0.059938	0.043	0.0665788
p203	CATGTCTGTGCTCT	4	0	4.1	0.059938	0.043	0.0665788
p204	CATGTCAGCATAAC	4	0	4.1	0.059938	0.043	0.0665788
p205	CATGTAGTTAGAAT	4	0	4.1	0.059938	0.043	0.0665788
p206	CATGTAGAGGCCAA	4	0	4.1	0.059938	0.043	0.0665788
p207	CATGTACAAACCCG	4	0	4.1	0.059938	0.043	0.0665788
p208	CATGGTTATCATCA	4	0	4.1	0.059938	0.043	0.0665788
p209	CATGGTGGATTGTT	4	0	4.1	0.059938	0.043	0.0665788
p210	CATGGGCCTTTCTC	4	0	4.1	0.059938	0.043	0.0665788
p211	CATGGCTCACCTTC	4	0	4.1	0.059938	0.043	0.0665788
p212	CATGGCCCGCGTTG	4	0	4.1	0.059938	0.043	0.0665788
p213	CATGGATTTTACGC	4	0	4.1	0.059938	0.043	0.0665788
p214	CATGGATTGAATAT	4	0	4.1	0.059938	0.043	0.0665788
p215	CATGGAATATTTGT	4	0	4.1	0.059938	0.043	0.0665788
p216	CATGGAAACACAAC	4	0	4.1	0.059938	0.043	0.0665788
p217	CATGCTGCCCAGCA	4	0	4.1	0.059938	0.043	0.0665788
p218	CATGCTCCGGCCCT	4	0	4.1	0.059938	0.043	0.0665788
p219	CATGCTCAGTTGGC	4	0	4.1	0.059938	0.043	0.0665788
p220	CATGCTACAGGCTT	4	0	4.1	0.059938	0.043	0.0665788
p221	CATGCCTGTGACCC	4	0	4.1	0.059938	0.043	0.0665788
p222	CATGCCTGTAAATA	4	0	4.1	0.059938	0.043	0.0665788
p223	CATGCCGCTGTGTT	4	0	4.1	0.059938	0.043	0.0665788
p224	CATGCCGATTTAAA	4	0	4.1	0.059938	0.043	0.0665788
p225	CATGCCAAAGCTCT	4	0	4.1	0.059938	0.043	0.0665788
p226	CATGCAGGAGGAGA	4	0	4.1	0.059938	0.043	0.0665788
p227	CATGCACTAGTTGC	4	0	4.1	0.059938	0.043	0.0665788
p228	CATGATTAAGAGCT	4	0	4.1	0.059938	0.043	0.0665788
p229	CATGATGGTGCGTG	4	0	4.1	0.059938	0.043	0.0665788
p230	CATGATGGACCGGT	4	0	4.1	0.059938	0.043	0.0665788
p231	CATGACTCACTGAA	4	0	4.1	0.059938	0.043	0.0665788
p232	CATGAATGTACTTT	4	0	4.1	0.059938	0.043	0.0665788
p233	CATGAATAAAGTCA	4	0	4.1	0.059938	0.043	0.0665788
p234	CATGAAGTGCTGTA	4	0	4.1	0.059938	0.043	0.0665788
p235	CATGAAGATGATAC	4	0	4.1	0.059938	0.043	0.0665788
p236	CATGAACTATTTGA	4	0	4.1	0.059938	0.043	0.0665788
p237	CATGGGTAAATGCA	55	38	1.5	0.0603451	0.058	0.036841
p238	CATGTTGCAAAACA	8	2	4.1	0.060684	0.052	0.0571673
p239	CATGTTGACAGCAA	8	2	4.1	0.060684	0.052	0.0571673
p240	CATGGATTTTAGTT	8	2	4.1	0.060684	0.052	0.0571673
p241	CATGCAGTAAACTA	8	2	4.1	0.060684	0.052	0.0571673
p242	CATGCACATTCCTT	8	2	4.1	0.060684	0.052	0.0571673
p243	CATGACAGAAGTCC	8	2	4.1	0.060684	0.052	0.0571673
p244	CATGAAAAAATAAT	8	2	4.1	0.060684	0.052	0.0571673
p245	CATGTTGAAATACT	6	15	-2.4	0.0608327	0.057	0.0420349
p246	CATGGCAGGAGTTC	6	15	-2.4	0.0608327	0.057	0.0420349
p247	CATGTTGAGAGGGG	49	33	1.5	0.0610077	0.058	0.0411771
p248	CATGGAGGAGGGTG	8	18	-2.2	0.0615268	0.059	0.0370864
p249	CATGTGACTTTTCA	3	10	-3.2	0.0644477	0.058	0.0499909
p250	CATGTCTGTGATTG	3	10	-3.2	0.0644477	0.058	0.0499909
p251	CATGGACTTCTGGT	3	10	-3.2	0.0644477	0.058	0.0499909
p252	CATGATTAAGAGGG	3	10	-3.2	0.0644477	0.058	0.0499909
p253	CATGACCATTTGAT	3	10	-3.2	0.0644477	0.058	0.0499909
p254	CATGTTGTCACACT	6	1	6.2	0.0662865	0.054	0.0685321
p255	CATGTTGGATCCTG	6	1	6.2	0.0662865	0.054	0.0685321
p256	CATGTTGCCATCTA	6	1	6.2	0.0662865	0.054	0.0685321
p257	CATGTGGGGCCCTG	6	1	6.2	0.0662865	0.054	0.0685321
p258	CATGTCAAGGAAGC	6	1	6.2	0.0662865	0.054	0.0685321
p259	CATGGGTCTTGGAT	6	1	6.2	0.0662865	0.054	0.0685321
p260	CATGGGGTCCCTGG	6	1	6.2	0.0662865	0.054	0.0685321
p261	CATGGCAACAGAAA	6	1	6.2	0.0662865	0.054	0.0685321
p262	CATGGACAACCTGT	6	1	6.2	0.0662865	0.054	0.0685321
p263	CATGCAGACGTCCA	6	1	6.2	0.0662865	0.054	0.0685321
p264	CATGACGTTGGAAT	6	1	6.2	0.0662865	0.054	0.0685321
p265	CATGAATCTAATGT	6	1	6.2	0.0662865	0.054	0.0685321
p266	CATGAAACTATTGA	6	1	6.2	0.0662865	0.054	0.0685321
p267	CATGGGCTCTAAGC	17	8	2.2	0.066465	0.062	0.0530478
p268	CATGTTTTATCAAG	0	4	-3.9	0.0669308	0.049	0.057062
p269	CATGTTTGTCAGTA	0	4	-3.9	0.0669308	0.049	0.057062
p270	CATGTTTGTATAGG	0	4	-3.9	0.0669308	0.049	0.057062
p271	CATGTTTGGTGGAG	0	4	-3.9	0.0669308	0.049	0.057062
p272	CATGTTTGATATTC	0	4	-3.9	0.0669308	0.049	0.057062
p273	CATGTTTCCTTCCC	0	4	-3.9	0.0669308	0.049	0.057062
p274	CATGTTCCCCCTGC	0	4	-3.9	0.0669308	0.049	0.057062
p275	CATGTTCATTCTGT	0	4	-3.9	0.0669308	0.049	0.057062
p276	CATGTTAAGTAGGA	0	4	-3.9	0.0669308	0.049	0.057062
p277	CATGTGTTATTAAA	0	4	-3.9	0.0669308	0.049	0.057062
p278	CATGTGTTAATACT	0	4	-3.9	0.0669308	0.049	0.057062
p279	CATGTGGTGGCATA	0	4	-3.9	0.0669308	0.049	0.057062
p280	CATGTGCAGAAATA	0	4	-3.9	0.0669308	0.049	0.057062
p281	CATGTGATTGGCCA	0	4	-3.9	0.0669308	0.049	0.057062
p282	CATGTGATGGGTGT	0	4	-3.9	0.0669308	0.049	0.057062
p283	CATGTGACTTTTTG	0	4	-3.9	0.0669308	0.049	0.057062
p284	CATGTCTGGTGATT	0	4	-3.9	0.0669308	0.049	0.057062
p285	CATGTCGGGTCCCG	0	4	-3.9	0.0669308	0.049	0.057062
p286	CATGTCGCTGTAAC	0	4	-3.9	0.0669308	0.049	0.057062
p287	CATGTCAGTAACAT	0	4	-3.9	0.0669308	0.049	0.057062
p288	CATGTATTGTATGG	0	4	-3.9	0.0669308	0.049	0.057062
p289	CATGTATCTGCCCC	0	4	-3.9	0.0669308	0.049	0.057062
p290	CATGTATCAACCTG	0	4	-3.9	0.0669308	0.049	0.057062
p291	CATGTATAAAAAAA	0	4	-3.9	0.0669308	0.049	0.057062
p292	CATGTAGTGAAATG	0	4	-3.9	0.0669308	0.049	0.057062
p293	CATGTAGATAGAGG	0	4	-3.9	0.0669308	0.049	0.057062
p294	CATGTACCCCAATT	0	4	-3.9	0.0669308	0.049	0.057062
p295	CATGTAAATTATTC	0	4	-3.9	0.0669308	0.049	0.057062
p296	CATGTAAATAAATG	0	4	-3.9	0.0669308	0.049	0.057062
p297	CATGGTTTTCAGTG	0	4	-3.9	0.0669308	0.049	0.057062
p298	CATGGTTTGCCTGC	0	4	-3.9	0.0669308	0.049	0.057062
p299	CATGGTTGGAATAC	0	4	-3.9	0.0669308	0.049	0.057062
p300	CATGGTTCATATTT	0	4	-3.9	0.0669308	0.049	0.057062
p301	CATGGGGGGCCCCC	0	4	-3.9	0.0669308	0.049	0.057062
p302	CATGGGAGTCTAAA	0	4	-3.9	0.0669308	0.049	0.057062
p303	CATGGGAACCAATA	0	4	-3.9	0.0669308	0.049	0.057062
p304	CATGGCGGAGGGTG	0	4	-3.9	0.0669308	0.049	0.057062
p305	CATGGCATTTCCTT	0	4	-3.9	0.0669308	0.049	0.057062
p306	CATGGCACACGCAC	0	4	-3.9	0.0669308	0.049	0.057062
p307	CATGGATTGTAAGT	0	4	-3.9	0.0669308	0.049	0.057062
p308	CATGGAATAGATTT	0	4	-3.9	0.0669308	0.049	0.057062
p309	CATGCTTGTACGCC	0	4	-3.9	0.0669308	0.049	0.057062
p310	CATGCTGGGAACTG	0	4	-3.9	0.0669308	0.049	0.057062
p311	CATGCTCCAACTGC	0	4	-3.9	0.0669308	0.049	0.057062
p312	CATGCGCAATGCTC	0	4	-3.9	0.0669308	0.049	0.057062
p313	CATGCCTCGCAAAA	0	4	-3.9	0.0669308	0.049	0.057062
p314	CATGCAGCATCTCA	0	4	-3.9	0.0669308	0.049	0.057062
p315	CATGCACTGGACCT	0	4	-3.9	0.0669308	0.049	0.057062
p316	CATGATGCAGCCTA	0	4	-3.9	0.0669308	0.049	0.057062
p317	CATGATGAAAGTAA	0	4	-3.9	0.0669308	0.049	0.057062
p318	CATGATGAAAAAAA	0	4	-3.9	0.0669308	0.049	0.057062
p319	CATGATAGGCACCA	0	4	-3.9	0.0669308	0.049	0.057062
p320	CATGAGCAGCTATC	0	4	-3.9	0.0669308	0.049	0.057062
p321	CATGACATACCCAT	0	4	-3.9	0.0669308	0.049	0.057062
p322	CATGAATTTACTGT	0	4	-3.9	0.0669308	0.049	0.057062
p323	CATGAATTGATTGC	0	4	-3.9	0.0669308	0.049	0.057062
p324	CATGAAGGCTACTG	0	4	-3.9	0.0669308	0.049	0.057062
p325	CATGAAAGGGCTAG	0	4	-3.9	0.0669308	0.049	0.057062
p326	CATGCTGCCAGTTT	11	22	-1.9	0.0690097	0.066	0.0440731
p327	CATGAGCAAAAATC	11	22	-1.9	0.0690097	0.066	0.0440731
p328	CATGGGGGGCAGTG	11	4	2.8	0.0699573	0.063	0.0541865
p329	CATGGTCCAGCACC	14	6	2.4	0.0701314	0.064	0.0528028
p330	CATGTTAGTACCAG	2	8	-3.9	0.0723785	0.064	0.060334
p331	CATGTGGCAATAGC	2	8	-3.9	0.0723785	0.064	0.060334
p332	CATGTCTTGCAACT	2	8	-3.9	0.0723785	0.064	0.060334
p333	CATGTCTGTTAAGG	2	8	-3.9	0.0723785	0.064	0.060334
p334	CATGTCATATTTCT	2	8	-3.9	0.0723785	0.064	0.060334
p335	CATGTAAATGAGCT	2	8	-3.9	0.0723785	0.064	0.060334
p336	CATGGGGTAGCATT	2	8	-3.9	0.0723785	0.064	0.060334
p337	CATGGGAGTAGGAG	2	8	-3.9	0.0723785	0.064	0.060334
p338	CATGGATACTGATG	2	8	-3.9	0.0723785	0.064	0.060334
p339	CATGGAGAAAGCTT	2	8	-3.9	0.0723785	0.064	0.060334
p340	CATGCACTTTTCCC	2	8	-3.9	0.0723785	0.064	0.060334
p341	CATGATTTCAATGT	2	8	-3.9	0.0723785	0.064	0.060334
p342	CATGAGCACAAAAT	2	8	-3.9	0.0723785	0.064	0.060334
p343	CATGGACCGTTTTT	5	13	-2.5	0.0726185	0.068	0.0533441
p344	CATGTTTGGTATTT	1	6	-5.8	0.0765583	0.064	0.0698989
p345	CATGTCCATACCTT	1	6	-5.8	0.0765583	0.064	0.0698989
p346	CATGTACCACATTT	1	6	-5.8	0.0765583	0.064	0.0698989
p347	CATGTACAGCACTA	1	6	-5.8	0.0765583	0.064	0.0698989
p348	CATGTACACAATTA	1	6	-5.8	0.0765583	0.064	0.0698989
p349	CATGGACAGTTTAC	1	6	-5.8	0.0765583	0.064	0.0698989
p350	CATGGAATCAATTA	1	6	-5.8	0.0765583	0.064	0.0698989
p351	CATGGAACCTATAA	1	6	-5.8	0.0765583	0.064	0.0698989
p352	CATGCTTAACCTGC	1	6	-5.8	0.0765583	0.064	0.0698989
p353	CATGCCAGTCTCTG	1	6	-5.8	0.0765583	0.064	0.0698989
p354	CATGCAGTGATCTG	1	6	-5.8	0.0765583	0.064	0.0698989
p355	CATGCAGTATTCTG	1	6	-5.8	0.0765583	0.064	0.0698989
p356	CATGCAAGGACTCA	1	6	-5.8	0.0765583	0.064	0.0698989
p357	CATGATTGTTGTGT	1	6	-5.8	0.0765583	0.064	0.0698989
p358	CATGAATTAAGGGT	1	6	-5.8	0.0765583	0.064	0.0698989
p359	CATGAAACATTAAA	1	6	-5.8	0.0765583	0.064	0.0698989
p360	CATGGAACGGTCCT	18	9	2.1	0.0765703	0.071	0.0592306
p361	CATGCTGATACACA	27	16	1.7	0.0814034	0.077	0.0572155
p362	CATGTGCTTCAATG	57	41	1.4	0.082799	0.079	0.0541946
p363	CATGTGGTAAGCGC	15	7	2.2	0.0831991	0.077	0.0672468
p364	CATGTGTTGAGAGA	9	3	3.1	0.0853686	0.075	0.0665829
p365	CATGGACTTCCATA	9	3	3.1	0.0853686	0.075	0.0665829
p366	CATGCAGACAGGAC	9	3	3.1	0.0853686	0.075	0.0665829
p367	CATGACCAAAACCA	9	3	3.1	0.0853686	0.075	0.0665829
p368	CATGGCAATGCAGG	58	42	1.4	0.0854605	0.082	0.0616461
p369	CATGGATGTATGTT	4	11	-2.7	0.0864593	0.079	0.0698183
p370	CATGGAATGTTACA	4	11	-2.7	0.0864593	0.079	0.0698183
p371	CATGTTAATAACAA	12	5	2.5	0.0874654	0.079	0.0685422
p372	CATGTGTATATAGC	12	5	2.5	0.0874654	0.079	0.0685422
p373	CATGCTACAGCCAA	13	24	-1.8	0.0876037	0.084	0.0560278
p374	CATGTTTAACAGGA	28	17	1.7	0.0877631	0.083	0.0609161
p375	CATGTTATGAATAA	6	14	-2.3	0.0896662	0.084	0.0597604
p376	CATGCTTTCTTTTA	6	14	-2.3	0.0896662	0.084	0.0597604
p377	CATGGCTACTGGAT	16	8	2.1	0.0960649	0.089	0.071397
p378	CATGGGCAGGCCTA	20	11	1.9	0.0964588	0.09	0.0767906
p379	CATGTGGGTGTTTT	14	25	-1.7	0.0970163	0.094	0.0596284
p380	CATGGTGTCTTTAT	14	25	-1.7	0.0970163	0.094	0.0596284
p381	CATGACATTTAATG	35	23	1.6	0.0972684	0.093	0.0656457
p382	CATGTTTGGATTTG	63	47	1.4	0.0984802	0.095	0.065454
p383	CATGTTACCACACT	21	34	-1.6	0.101155	0.099	0.0622428
p384	CATGCAGTGATATG	42	29	1.5	0.101373	0.097	0.0644976
p385	CATGTTGGTGCTGA	3	9	-2.9	0.102322	0.092	0.076363
p386	CATGTGTGGAAAAA	3	9	-2.9	0.102322	0.092	0.076363
p387	CATGTGTAGGGAAT	3	9	-2.9	0.102322	0.092	0.076363
p388	CATGGGTTAAGTTT	3	9	-2.9	0.102322	0.092	0.076363
p389	CATGGGAAAACTGT	3	9	-2.9	0.102322	0.092	0.076363
p390	CATGGAGGCAATCC	3	9	-2.9	0.102322	0.092	0.076363
p391	CATGCTGGATCTTA	3	9	-2.9	0.102322	0.092	0.076363
p392	CATGTTGTTTCTTG	7	2	3.6	0.102804	0.088	0.0864307
p393	CATGTTCTGACCAC	7	2	3.6	0.102804	0.088	0.0864307
p394	CATGTTCTACATTC	7	2	3.6	0.102804	0.088	0.0864307
p395	CATGGTTTTTTTTT	7	2	3.6	0.102804	0.088	0.0864307
p396	CATGGTGGCAAATA	7	2	3.6	0.102804	0.088	0.0864307
p397	CATGGTCAATGGGA	7	2	3.6	0.102804	0.088	0.0864307
p398	CATGGCGAGCTCTA	7	2	3.6	0.102804	0.088	0.0864307
p399	CATGGAAGTGCAGG	7	2	3.6	0.102804	0.088	0.0864307
p400	CATGGAAGAAGCGC	7	2	3.6	0.102804	0.088	0.0864307
p401	CATGGAAGAAGAAA	7	2	3.6	0.102804	0.088	0.0864307
p402	CATGCTTTGGGTCA	7	2	3.6	0.102804	0.088	0.0864307
p403	CATGACGTTCTTCA	7	2	3.6	0.102804	0.088	0.0864307
p404	CATGTTGGAAGGAG	12	22	-1.8	0.106034	0.102	0.0666766
p405	CATGTTAATAACAG	12	22	-1.8	0.106034	0.102	0.0666766
p406	CATGTAGGGTTTCA	15	26	-1.7	0.10645	0.103	0.0644039
p407	CATGTTTGTATATT	7	15	-2.1	0.106767	0.101	0.0740079
p408	CATGTGTTATACTG	5	12	-2.3	0.108551	0.101	0.0761232
p409	CATGCCCCTCTCCC	5	12	-2.3	0.108551	0.101	0.0761232
p410	CATGACCTCCGGAG	5	12	-2.3	0.108551	0.101	0.0761232
p411	CATGAACAGTTTTA	17	9	1.9	0.108631	0.101	0.0805462
p412	CATGTATGAGGTCT	10	4	2.6	0.109318	0.098	0.0797342
p413	CATGTAAATACCCC	23	36	-1.5	0.115091	0.112	0.0691133
p414	CATGGCAAAAAAAA	22	13	1.7	0.115602	0.109	0.0859429
p415	CATGCTTGGGGTCA	22	13	1.7	0.115602	0.109	0.0859429
p416	CATGTTGGTTAAAC	2	7	-3.4	0.119412	0.104	0.0912366
p417	CATGTTGCAGTGCC	2	7	-3.4	0.119412	0.104	0.0912366
p418	CATGTTATTGAAAA	2	7	-3.4	0.119412	0.104	0.0912366
p419	CATGTGTTCAATGA	2	7	-3.4	0.119412	0.104	0.0912366
p420	CATGTGTTAGCTTA	2	7	-3.4	0.119412	0.104	0.0912366
p421	CATGTGGTATTAAT	2	7	-3.4	0.119412	0.104	0.0912366
p422	CATGGACGGTGATC	2	7	-3.4	0.119412	0.104	0.0912366
p423	CATGCTCAAGAAGT	2	7	-3.4	0.119412	0.104	0.0912366
p424	CATGCACAACTTGA	2	7	-3.4	0.119412	0.104	0.0912366
p425	CATGCAAAATACCA	2	7	-3.4	0.119412	0.104	0.0912366
p426	CATGATGCTCCAAA	2	7	-3.4	0.119412	0.104	0.0912366
p427	CATGATATGTGATG	2	7	-3.4	0.119412	0.104	0.0912366
p428	CATGATATGTATGG	2	7	-3.4	0.119412	0.104	0.0912366
p429	CATGTTGAGGGACA	5	1	5.1	0.119445	0.096	0.103777
p430	CATGTTGAACAGCA	5	1	5.1	0.119445	0.096	0.103777
p431	CATGTGGCCCCCCT	5	1	5.1	0.119445	0.096	0.103777
p432	CATGTGGAAACTTA	5	1	5.1	0.119445	0.096	0.103777
p433	CATGTCGGGCAGCC	5	1	5.1	0.119445	0.096	0.103777
p434	CATGTATGAAAGCT	5	1	5.1	0.119445	0.096	0.103777
p435	CATGTAACGGCTGG	5	1	5.1	0.119445	0.096	0.103777
p436	CATGGTGCTCAGAT	5	1	5.1	0.119445	0.096	0.103777
p437	CATGGCTGAAGCAA	5	1	5.1	0.119445	0.096	0.103777
p438	CATGGCCTTGGAGG	5	1	5.1	0.119445	0.096	0.103777
p439	CATGGCCCGGGAGT	5	1	5.1	0.119445	0.096	0.103777
p440	CATGCTAAAGAAAG	5	1	5.1	0.119445	0.096	0.103777
p441	CATGCGCTTCTCCA	5	1	5.1	0.119445	0.096	0.103777
p442	CATGCCTTTCCAGC	5	1	5.1	0.119445	0.096	0.103777
p443	CATGCCCCAAACAC	5	1	5.1	0.119445	0.096	0.103777
p444	CATGCCAAGGCAAA	5	1	5.1	0.119445	0.096	0.103777
p445	CATGCCAAACGTGT	5	1	5.1	0.119445	0.096	0.103777
p446	CATGCAGTATCAGA	5	1	5.1	0.119445	0.096	0.103777
p447	CATGCAGCATTTAC	5	1	5.1	0.119445	0.096	0.103777
p448	CATGCAAGTGCTTG	5	1	5.1	0.119445	0.096	0.103777
p449	CATGCAAACAGCTG	5	1	5.1	0.119445	0.096	0.103777
p450	CATGATGAAAATAA	5	1	5.1	0.119445	0.096	0.103777
p451	CATGATCCTGGGAG	5	1	5.1	0.119445	0.096	0.103777
p452	CATGACTACAATAA	5	1	5.1	0.119445	0.096	0.103777
p453	CATGGTGGCGGCTT	14	7	2.1	0.121067	0.112	0.0909184
p454	CATGCTAGCAGCAA	14	7	2.1	0.121067	0.112	0.0909184
p455	CATGTTTTCCTTTT	3	0	3.1	0.121552	0.079	0.124922
p456	CATGTTTTCATTTT	3	0	3.1	0.121552	0.079	0.124922
p457	CATGTTTTACAACG	3	0	3.1	0.121552	0.079	0.124922
p458	CATGTTTGTTTCAA	3	0	3.1	0.121552	0.079	0.124922
p459	CATGTTTGATGTTA	3	0	3.1	0.121552	0.079	0.124922
p460	CATGTTTATTTTGT	3	0	3.1	0.121552	0.079	0.124922
p461	CATGTTTACAATCA	3	0	3.1	0.121552	0.079	0.124922
p462	CATGTTTAAGGGCA	3	0	3.1	0.121552	0.079	0.124922
p463	CATGTTGTGAAGTG	3	0	3.1	0.121552	0.079	0.124922
p464	CATGTTGTCCCGCG	3	0	3.1	0.121552	0.079	0.124922
p465	CATGTTGTAGAGAA	3	0	3.1	0.121552	0.079	0.124922
p466	CATGTTGTACCAGA	3	0	3.1	0.121552	0.079	0.124922
p467	CATGTTGTAAATAC	3	0	3.1	0.121552	0.079	0.124922
p468	CATGTTGGTTACGG	3	0	3.1	0.121552	0.079	0.124922
p469	CATGTTGGTTAAAA	3	0	3.1	0.121552	0.079	0.124922
p470	CATGTTGGCTCCGA	3	0	3.1	0.121552	0.079	0.124922
p471	CATGTTGGACGTAT	3	0	3.1	0.121552	0.079	0.124922
p472	CATGTTGCACTTAT	3	0	3.1	0.121552	0.079	0.124922
p473	CATGTTGACTTGTT	3	0	3.1	0.121552	0.079	0.124922
p474	CATGTTGACTGTGT	3	0	3.1	0.121552	0.079	0.124922
p475	CATGTTCTAGGTCA	3	0	3.1	0.121552	0.079	0.124922
p476	CATGTTCCCGCCTG	3	0	3.1	0.121552	0.079	0.124922
p477	CATGTGTTTTTGGA	3	0	3.1	0.121552	0.079	0.124922
p478	CATGTGTTGGAAGA	3	0	3.1	0.121552	0.079	0.124922
p479	CATGTGTTGATGAG	3	0	3.1	0.121552	0.079	0.124922
p480	CATGTGTCGGAGTT	3	0	3.1	0.121552	0.079	0.124922
p481	CATGTGGCTCCCTG	3	0	3.1	0.121552	0.079	0.124922
p482	CATGTGGATAGTTT	3	0	3.1	0.121552	0.079	0.124922
p483	CATGTGGATACTCT	3	0	3.1	0.121552	0.079	0.124922
p484	CATGTGCTTCGCAA	3	0	3.1	0.121552	0.079	0.124922
p485	CATGTGCCTTTGAC	3	0	3.1	0.121552	0.079	0.124922
p486	CATGTGCCGAAACT	3	0	3.1	0.121552	0.079	0.124922
p487	CATGTGCCCTTGTC	3	0	3.1	0.121552	0.079	0.124922
p488	CATGTGCCAAACCC	3	0	3.1	0.121552	0.079	0.124922
p489	CATGTGCATTATCT	3	0	3.1	0.121552	0.079	0.124922
p490	CATGTGATTGATTT	3	0	3.1	0.121552	0.079	0.124922
p491	CATGTGATGGCCTG	3	0	3.1	0.121552	0.079	0.124922
p492	CATGTGAGCACCCA	3	0	3.1	0.121552	0.079	0.124922
p493	CATGTGACTTATTA	3	0	3.1	0.121552	0.079	0.124922
p494	CATGTGACCCCACC	3	0	3.1	0.121552	0.079	0.124922
p495	CATGTGACACTGCA	3	0	3.1	0.121552	0.079	0.124922
p496	CATGTCTGGGTTTG	3	0	3.1	0.121552	0.079	0.124922
p497	CATGTCTCTGCTAA	3	0	3.1	0.121552	0.079	0.124922
p498	CATGTCTCCTGAAC	3	0	3.1	0.121552	0.079	0.124922
p499	CATGTCCGTGACTG	3	0	3.1	0.121552	0.079	0.124922
p500	CATGTCCCCATACA	3	0	3.1	0.121552	0.079	0.124922
p501	CATGTCCCATTAAG	3	0	3.1	0.121552	0.079	0.124922
p502	CATGTCAGGCGATT	3	0	3.1	0.121552	0.079	0.124922
p503	CATGTCAGGAGCAG	3	0	3.1	0.121552	0.079	0.124922
p504	CATGTCAGCTGACT	3	0	3.1	0.121552	0.079	0.124922
p505	CATGTCAGATACCA	3	0	3.1	0.121552	0.079	0.124922
p506	CATGTATCTGTATT	3	0	3.1	0.121552	0.079	0.124922
p507	CATGTATCGAGGAA	3	0	3.1	0.121552	0.079	0.124922
p508	CATGTATCAAAGCG	3	0	3.1	0.121552	0.079	0.124922
p509	CATGTATAATGCTA	3	0	3.1	0.121552	0.079	0.124922
p510	CATGTAGTTGTTAT	3	0	3.1	0.121552	0.079	0.124922
p511	CATGTAGTAAAACT	3	0	3.1	0.121552	0.079	0.124922
p512	CATGTAGAATGGCA	3	0	3.1	0.121552	0.079	0.124922
p513	CATGTAGAACACAG	3	0	3.1	0.121552	0.079	0.124922
p514	CATGTACCAGCGTA	3	0	3.1	0.121552	0.079	0.124922
p515	CATGTAATTGCCCC	3	0	3.1	0.121552	0.079	0.124922
p516	CATGTAACTGGAGG	3	0	3.1	0.121552	0.079	0.124922
p517	CATGTAACCAGGAG	3	0	3.1	0.121552	0.079	0.124922
p518	CATGTAACACAAAT	3	0	3.1	0.121552	0.079	0.124922
p519	CATGTAAATGGAAC	3	0	3.1	0.121552	0.079	0.124922
p520	CATGTAAACTTTGT	3	0	3.1	0.121552	0.079	0.124922
p521	CATGGTTTTGGGAT	3	0	3.1	0.121552	0.079	0.124922
p522	CATGGTTTTCCCTC	3	0	3.1	0.121552	0.079	0.124922
p523	CATGGTTTTATTTA	3	0	3.1	0.121552	0.079	0.124922
p524	CATGGTTTGTATTG	3	0	3.1	0.121552	0.079	0.124922
p525	CATGGTTTCAGCTG	3	0	3.1	0.121552	0.079	0.124922
p526	CATGGTTGTTAATA	3	0	3.1	0.121552	0.079	0.124922
p527	CATGGTGTGACGTT	3	0	3.1	0.121552	0.079	0.124922
p528	CATGGTGATAGCTG	3	0	3.1	0.121552	0.079	0.124922
p529	CATGGTGAACGGCT	3	0	3.1	0.121552	0.079	0.124922
p530	CATGGTCATTTAAT	3	0	3.1	0.121552	0.079	0.124922
p531	CATGGTCATTGAGC	3	0	3.1	0.121552	0.079	0.124922
p532	CATGGTAAATGTTA	3	0	3.1	0.121552	0.079	0.124922
p533	CATGGGTTTAGCAC	3	0	3.1	0.121552	0.079	0.124922
p534	CATGGGTTGGCTCC	3	0	3.1	0.121552	0.079	0.124922
p535	CATGGGTAAGTGCA	3	0	3.1	0.121552	0.079	0.124922
p536	CATGGGGGTGTGGT	3	0	3.1	0.121552	0.079	0.124922
p537	CATGGGGGGCAGTA	3	0	3.1	0.121552	0.079	0.124922
p538	CATGGGCTGATTAG	3	0	3.1	0.121552	0.079	0.124922
p539	CATGGGCCCTTTGT	3	0	3.1	0.121552	0.079	0.124922
p540	CATGGGCATCAAGT	3	0	3.1	0.121552	0.079	0.124922
p541	CATGGGACCCCTTA	3	0	3.1	0.121552	0.079	0.124922
p542	CATGGCTGTTTTGT	3	0	3.1	0.121552	0.079	0.124922
p543	CATGGCTGTTGACC	3	0	3.1	0.121552	0.079	0.124922
p544	CATGGCTGGCTACA	3	0	3.1	0.121552	0.079	0.124922
p545	CATGGCTAAGCACA	3	0	3.1	0.121552	0.079	0.124922
p546	CATGGCGCAGAGAC	3	0	3.1	0.121552	0.079	0.124922
p547	CATGGCGAGAGAGC	3	0	3.1	0.121552	0.079	0.124922
p548	CATGGCCTGTTTGG	3	0	3.1	0.121552	0.079	0.124922
p549	CATGGCCAGAGTAA	3	0	3.1	0.121552	0.079	0.124922
p550	CATGGCAGCTGCAA	3	0	3.1	0.121552	0.079	0.124922
p551	CATGGCACGGAGGG	3	0	3.1	0.121552	0.079	0.124922
p552	CATGGCACCCTTAT	3	0	3.1	0.121552	0.079	0.124922
p553	CATGGATGTCTCTC	3	0	3.1	0.121552	0.079	0.124922
p554	CATGGATGCATCTA	3	0	3.1	0.121552	0.079	0.124922
p555	CATGGATATTAAAT	3	0	3.1	0.121552	0.079	0.124922
p556	CATGGAGGGGAGGG	3	0	3.1	0.121552	0.079	0.124922
p557	CATGGAGCTGAAAT	3	0	3.1	0.121552	0.079	0.124922
p558	CATGGAGACAAACA	3	0	3.1	0.121552	0.079	0.124922
p559	CATGGACTCTGGCT	3	0	3.1	0.121552	0.079	0.124922
p560	CATGGACCCCTCAA	3	0	3.1	0.121552	0.079	0.124922
p561	CATGGACACTGCGA	3	0	3.1	0.121552	0.079	0.124922
p562	CATGGACAATTGTA	3	0	3.1	0.121552	0.079	0.124922
p563	CATGGAATCTAGCA	3	0	3.1	0.121552	0.079	0.124922
p564	CATGGAAGAAAAGC	3	0	3.1	0.121552	0.079	0.124922
p565	CATGGAAATAGTTT	3	0	3.1	0.121552	0.079	0.124922
p566	CATGGAAACTGCTT	3	0	3.1	0.121552	0.079	0.124922
p567	CATGCTGTGAGCTC	3	0	3.1	0.121552	0.079	0.124922
p568	CATGCTGTAGTCCT	3	0	3.1	0.121552	0.079	0.124922
p569	CATGCTGGTCTGGC	3	0	3.1	0.121552	0.079	0.124922
p570	CATGCTGGAGGCTA	3	0	3.1	0.121552	0.079	0.124922
p571	CATGCTGCAGCTAC	3	0	3.1	0.121552	0.079	0.124922
p572	CATGCTGAGCAAAA	3	0	3.1	0.121552	0.079	0.124922
p573	CATGCTGAAGAAGA	3	0	3.1	0.121552	0.079	0.124922
p574	CATGCTCCTCAGAG	3	0	3.1	0.121552	0.079	0.124922
p575	CATGCTAAGCACAT	3	0	3.1	0.121552	0.079	0.124922
p576	CATGCTAAACTTTA	3	0	3.1	0.121552	0.079	0.124922
p577	CATGCGTCGCATCA	3	0	3.1	0.121552	0.079	0.124922
p578	CATGCGCAGATAAA	3	0	3.1	0.121552	0.079	0.124922
p579	CATGCGCAGAAGGC	3	0	3.1	0.121552	0.079	0.124922
p580	CATGCGCAAAGGGG	3	0	3.1	0.121552	0.079	0.124922
p581	CATGCCTTTGGAAA	3	0	3.1	0.121552	0.079	0.124922
p582	CATGCCTGGATCAC	3	0	3.1	0.121552	0.079	0.124922
p583	CATGCCTGAAACAC	3	0	3.1	0.121552	0.079	0.124922
p584	CATGCCTCCCAACA	3	0	3.1	0.121552	0.079	0.124922
p585	CATGCCTACAACCC	3	0	3.1	0.121552	0.079	0.124922
p586	CATGCCGTGGGGCA	3	0	3.1	0.121552	0.079	0.124922
p587	CATGCCGCAACCTC	3	0	3.1	0.121552	0.079	0.124922
p588	CATGCCCGGTCTTA	3	0	3.1	0.121552	0.079	0.124922
p589	CATGCCCCCCCTCC	3	0	3.1	0.121552	0.079	0.124922
p590	CATGCCCATACCTC	3	0	3.1	0.121552	0.079	0.124922
p591	CATGCCAACGTCCT	3	0	3.1	0.121552	0.079	0.124922
p592	CATGCCAACGCCCT	3	0	3.1	0.121552	0.079	0.124922
p593	CATGCATTCTTACA	3	0	3.1	0.121552	0.079	0.124922
p594	CATGCATTAATGGA	3	0	3.1	0.121552	0.079	0.124922
p595	CATGCATTAACGAA	3	0	3.1	0.121552	0.079	0.124922
p596	CATGCATCTGATTG	3	0	3.1	0.121552	0.079	0.124922
p597	CATGCAGTCACAAA	3	0	3.1	0.121552	0.079	0.124922
p598	CATGCAGGTTAAGA	3	0	3.1	0.121552	0.079	0.124922
p599	CATGCAGGGCAACA	3	0	3.1	0.121552	0.079	0.124922
p600	CATGCAGCTGGCCC	3	0	3.1	0.121552	0.079	0.124922
p601	CATGCAGCGAAACA	3	0	3.1	0.121552	0.079	0.124922
p602	CATGCAGCCAGCAT	3	0	3.1	0.121552	0.079	0.124922
p603	CATGCACTTTCTGA	3	0	3.1	0.121552	0.079	0.124922
p604	CATGCACAGAAAAT	3	0	3.1	0.121552	0.079	0.124922
p605	CATGCAAATTAGGG	3	0	3.1	0.121552	0.079	0.124922
p606	CATGCAAATCCAAT	3	0	3.1	0.121552	0.079	0.124922
p607	CATGATTTTGACAG	3	0	3.1	0.121552	0.079	0.124922
p608	CATGATTGTATTAT	3	0	3.1	0.121552	0.079	0.124922
p609	CATGATTCAGATTG	3	0	3.1	0.121552	0.079	0.124922
p610	CATGATGTTTCTAA	3	0	3.1	0.121552	0.079	0.124922
p611	CATGATGTTACTTT	3	0	3.1	0.121552	0.079	0.124922
p612	CATGATGCTTCCAA	3	0	3.1	0.121552	0.079	0.124922
p613	CATGATGCAGATCC	3	0	3.1	0.121552	0.079	0.124922
p614	CATGATCAGGTGTA	3	0	3.1	0.121552	0.079	0.124922
p615	CATGATCAGCAGAG	3	0	3.1	0.121552	0.079	0.124922
p616	CATGAGTCTCTTGT	3	0	3.1	0.121552	0.079	0.124922
p617	CATGAGGGTCAGGC	3	0	3.1	0.121552	0.079	0.124922
p618	CATGAGCTGTGTAT	3	0	3.1	0.121552	0.079	0.124922
p619	CATGAGAATGGGCC	3	0	3.1	0.121552	0.079	0.124922
p620	CATGAGAAGTCCTG	3	0	3.1	0.121552	0.079	0.124922
p621	CATGAGAAGAGAAA	3	0	3.1	0.121552	0.079	0.124922
p622	CATGACTGCGGTGC	3	0	3.1	0.121552	0.079	0.124922
p623	CATGACCAACACCT	3	0	3.1	0.121552	0.079	0.124922
p624	CATGACAGTATCCC	3	0	3.1	0.121552	0.079	0.124922
p625	CATGACAATGACCG	3	0	3.1	0.121552	0.079	0.124922
p626	CATGACAACACCCG	3	0	3.1	0.121552	0.079	0.124922
p627	CATGACAAAGTTTA	3	0	3.1	0.121552	0.079	0.124922
p628	CATGACAAACCGAC	3	0	3.1	0.121552	0.079	0.124922
p629	CATGAATGTGTCAT	3	0	3.1	0.121552	0.079	0.124922
p630	CATGAATAAAGCAT	3	0	3.1	0.121552	0.079	0.124922
p631	CATGAAGTACTTCT	3	0	3.1	0.121552	0.079	0.124922
p632	CATGAAGGGGGTGG	3	0	3.1	0.121552	0.079	0.124922
p633	CATGAACTTTTATA	3	0	3.1	0.121552	0.079	0.124922
p634	CATGAACTTGCCAC	3	0	3.1	0.121552	0.079	0.124922
p635	CATGAAATTAAACT	3	0	3.1	0.121552	0.079	0.124922
p636	CATGAAAGTTAAAA	3	0	3.1	0.121552	0.079	0.124922
p637	CATGAAACAAAAAA	3	0	3.1	0.121552	0.079	0.124922
p638	CATGAAAAAAAAAT	3	0	3.1	0.121552	0.079	0.124922
p639	CATGGAGCCTTTGC	8	16	-1.9	0.123721	0.117	0.07955
p640	CATGATGAGCAGTG	21	33	-1.5	0.128577	0.125	0.0761813
p641	CATGTCTTTGCTGG	6	13	-2.1	0.130296	0.122	0.087854
p642	CATGTTGTAATACA	4	10	-2.4	0.131641	0.121	0.0904941
p643	CATGTCTGTATATA	4	10	-2.4	0.131641	0.121	0.0904941
p644	CATGTCTCTTTTGT	4	10	-2.4	0.131641	0.121	0.0904941
p645	CATGGCGAAGGTTA	4	10	-2.4	0.131641	0.121	0.0904941
p646	CATGGAAACCCCAA	4	10	-2.4	0.131641	0.121	0.0904941
p647	CATGTTTTTGCTTT	0	3	-2.9	0.13204	0.088	0.132768
p648	CATGTTTTTAATCT	0	3	-2.9	0.13204	0.088	0.132768
p649	CATGTTTTGTCATT	0	3	-2.9	0.13204	0.088	0.132768
p650	CATGTTTTCGCTCT	0	3	-2.9	0.13204	0.088	0.132768
p651	CATGTTTTATTTTA	0	3	-2.9	0.13204	0.088	0.132768
p652	CATGTTTTAATGGA	0	3	-2.9	0.13204	0.088	0.132768
p653	CATGTTTTAAGCCT	0	3	-2.9	0.13204	0.088	0.132768
p654	CATGTTTGTGAAGG	0	3	-2.9	0.13204	0.088	0.132768
p655	CATGTTTGCATTTT	0	3	-2.9	0.13204	0.088	0.132768
p656	CATGTTTACAATGG	0	3	-2.9	0.13204	0.088	0.132768
p657	CATGTTGTACCACA	0	3	-2.9	0.13204	0.088	0.132768
p658	CATGTTGGAGCAAA	0	3	-2.9	0.13204	0.088	0.132768
p659	CATGTTGCTCATTT	0	3	-2.9	0.13204	0.088	0.132768
p660	CATGTTCTCTGCCT	0	3	-2.9	0.13204	0.088	0.132768
p661	CATGTTCAACTCAT	0	3	-2.9	0.13204	0.088	0.132768
p662	CATGTTATCTTGCT	0	3	-2.9	0.13204	0.088	0.132768
p663	CATGTTATCTCCTG	0	3	-2.9	0.13204	0.088	0.132768
p664	CATGTTAGATTAAA	0	3	-2.9	0.13204	0.088	0.132768
p665	CATGTTACTACAGT	0	3	-2.9	0.13204	0.088	0.132768
p666	CATGTTAATGACCT	0	3	-2.9	0.13204	0.088	0.132768
p667	CATGTTAAACTTCA	0	3	-2.9	0.13204	0.088	0.132768
p668	CATGTGTTCCTGGC	0	3	-2.9	0.13204	0.088	0.132768
p669	CATGTGGCTAGCTT	0	3	-2.9	0.13204	0.088	0.132768
p670	CATGTGGCCAGGGA	0	3	-2.9	0.13204	0.088	0.132768
p671	CATGTGGATTACAC	0	3	-2.9	0.13204	0.088	0.132768
p672	CATGTGCTTTTACC	0	3	-2.9	0.13204	0.088	0.132768
p673	CATGTGCTTATGAC	0	3	-2.9	0.13204	0.088	0.132768
p674	CATGTGCTAAACTG	0	3	-2.9	0.13204	0.088	0.132768
p675	CATGTGCAAGTGGT	0	3	-2.9	0.13204	0.088	0.132768
p676	CATGTGAGATTGTT	0	3	-2.9	0.13204	0.088	0.132768
p677	CATGTGAGAAAATG	0	3	-2.9	0.13204	0.088	0.132768
p678	CATGTGACAAGAAA	0	3	-2.9	0.13204	0.088	0.132768
p679	CATGTGACAAAATA	0	3	-2.9	0.13204	0.088	0.132768
p680	CATGTGAATGGTAA	0	3	-2.9	0.13204	0.088	0.132768
p681	CATGTGAATCATAA	0	3	-2.9	0.13204	0.088	0.132768
p682	CATGTCTGTCACTA	0	3	-2.9	0.13204	0.088	0.132768
p683	CATGTCTACTTTCA	0	3	-2.9	0.13204	0.088	0.132768
p684	CATGTCCTGCTCCT	0	3	-2.9	0.13204	0.088	0.132768
p685	CATGTCCTGACCAC	0	3	-2.9	0.13204	0.088	0.132768
p686	CATGTCCATACTTC	0	3	-2.9	0.13204	0.088	0.132768
p687	CATGTCAGTGGAGG	0	3	-2.9	0.13204	0.088	0.132768
p688	CATGTCAAGCTGAA	0	3	-2.9	0.13204	0.088	0.132768
p689	CATGTATTTTTGCT	0	3	-2.9	0.13204	0.088	0.132768
p690	CATGTATTTGTAAT	0	3	-2.9	0.13204	0.088	0.132768
p691	CATGTATTCTCCAG	0	3	-2.9	0.13204	0.088	0.132768
p692	CATGTATGTTTTTA	0	3	-2.9	0.13204	0.088	0.132768
p693	CATGTATGTTGCCT	0	3	-2.9	0.13204	0.088	0.132768
p694	CATGTATGTTATCT	0	3	-2.9	0.13204	0.088	0.132768
p695	CATGTATGGTTTTA	0	3	-2.9	0.13204	0.088	0.132768
p696	CATGTATGATCGGT	0	3	-2.9	0.13204	0.088	0.132768
p697	CATGTATGAGCAAA	0	3	-2.9	0.13204	0.088	0.132768
p698	CATGTATATTTTTA	0	3	-2.9	0.13204	0.088	0.132768
p699	CATGTATATTGAAG	0	3	-2.9	0.13204	0.088	0.132768
p700	CATGTATATAACTG	0	3	-2.9	0.13204	0.088	0.132768
p701	CATGTAGGAAATTT	0	3	-2.9	0.13204	0.088	0.132768
p702	CATGTAGACTGTTT	0	3	-2.9	0.13204	0.088	0.132768
p703	CATGTAGAAAAAGT	0	3	-2.9	0.13204	0.088	0.132768
p704	CATGTACGTCAACA	0	3	-2.9	0.13204	0.088	0.132768
p705	CATGTACGGGCGGG	0	3	-2.9	0.13204	0.088	0.132768
p706	CATGTACATATACT	0	3	-2.9	0.13204	0.088	0.132768
p707	CATGTACAATTTGA	0	3	-2.9	0.13204	0.088	0.132768
p708	CATGTAATGCTGCT	0	3	-2.9	0.13204	0.088	0.132768
p709	CATGTAACTATTGT	0	3	-2.9	0.13204	0.088	0.132768
p710	CATGTAACTACTGT	0	3	-2.9	0.13204	0.088	0.132768
p711	CATGTAACCGGCCT	0	3	-2.9	0.13204	0.088	0.132768
p712	CATGTAAATGGGAT	0	3	-2.9	0.13204	0.088	0.132768
p713	CATGTAAATACATT	0	3	-2.9	0.13204	0.088	0.132768
p714	CATGTAAACATATC	0	3	-2.9	0.13204	0.088	0.132768
p715	CATGGTTCTTCCTT	0	3	-2.9	0.13204	0.088	0.132768
p716	CATGGTGTTCATTT	0	3	-2.9	0.13204	0.088	0.132768
p717	CATGGTGGGGCAAA	0	3	-2.9	0.13204	0.088	0.132768
p718	CATGGTGCTTCTGT	0	3	-2.9	0.13204	0.088	0.132768
p719	CATGGTGATAAAGA	0	3	-2.9	0.13204	0.088	0.132768
p720	CATGGTCCCGATCC	0	3	-2.9	0.13204	0.088	0.132768
p721	CATGGTCAGTCCTC	0	3	-2.9	0.13204	0.088	0.132768
p722	CATGGTCAGGACGT	0	3	-2.9	0.13204	0.088	0.132768
p723	CATGGTAGGACAGG	0	3	-2.9	0.13204	0.088	0.132768
p724	CATGGTAGATTGGG	0	3	-2.9	0.13204	0.088	0.132768
p725	CATGGGTTTCTGTT	0	3	-2.9	0.13204	0.088	0.132768
p726	CATGGGTTATATTC	0	3	-2.9	0.13204	0.088	0.132768
p727	CATGGGTCTTACAT	0	3	-2.9	0.13204	0.088	0.132768
p728	CATGGGGTATGATT	0	3	-2.9	0.13204	0.088	0.132768
p729	CATGGGGGTAGAGA	0	3	-2.9	0.13204	0.088	0.132768
p730	CATGGGGGGCATTT	0	3	-2.9	0.13204	0.088	0.132768
p731	CATGGGGCAGGGGG	0	3	-2.9	0.13204	0.088	0.132768
p732	CATGGGCACCCCCC	0	3	-2.9	0.13204	0.088	0.132768
p733	CATGGGATCTTGGG	0	3	-2.9	0.13204	0.088	0.132768
p734	CATGGGATCTGTTA	0	3	-2.9	0.13204	0.088	0.132768
p735	CATGGGACTGTGCA	0	3	-2.9	0.13204	0.088	0.132768
p736	CATGGGACCAGCGA	0	3	-2.9	0.13204	0.088	0.132768
p737	CATGGCTTGATGTC	0	3	-2.9	0.13204	0.088	0.132768
p738	CATGGCTGCCCCCC	0	3	-2.9	0.13204	0.088	0.132768
p739	CATGGCTCAAAGGC	0	3	-2.9	0.13204	0.088	0.132768
p740	CATGGCCTGGAGAA	0	3	-2.9	0.13204	0.088	0.132768
p741	CATGGCCTCTTCTG	0	3	-2.9	0.13204	0.088	0.132768
p742	CATGGCCCGTTGGT	0	3	-2.9	0.13204	0.088	0.132768
p743	CATGGCAGAGACTG	0	3	-2.9	0.13204	0.088	0.132768
p744	CATGGCAAGGGTGG	0	3	-2.9	0.13204	0.088	0.132768
p745	CATGGCAAATCCAA	0	3	-2.9	0.13204	0.088	0.132768
p746	CATGGATTTTTATG	0	3	-2.9	0.13204	0.088	0.132768
p747	CATGGATTTGGAAG	0	3	-2.9	0.13204	0.088	0.132768
p748	CATGGATCATATGT	0	3	-2.9	0.13204	0.088	0.132768
p749	CATGGATATGCCCC	0	3	-2.9	0.13204	0.088	0.132768
p750	CATGGATACTTTTT	0	3	-2.9	0.13204	0.088	0.132768
p751	CATGGAGTCCTACT	0	3	-2.9	0.13204	0.088	0.132768
p752	CATGGAGCTTATCT	0	3	-2.9	0.13204	0.088	0.132768
p753	CATGGAGAGTTTTT	0	3	-2.9	0.13204	0.088	0.132768
p754	CATGGAGACACGGT	0	3	-2.9	0.13204	0.088	0.132768
p755	CATGGACTCCATTT	0	3	-2.9	0.13204	0.088	0.132768
p756	CATGGAATATATAG	0	3	-2.9	0.13204	0.088	0.132768
p757	CATGGAATAAAAAA	0	3	-2.9	0.13204	0.088	0.132768
p758	CATGGAAAAGCAGA	0	3	-2.9	0.13204	0.088	0.132768
p759	CATGCTTTTCCCCC	0	3	-2.9	0.13204	0.088	0.132768
p760	CATGCTTGTCCTGC	0	3	-2.9	0.13204	0.088	0.132768
p761	CATGCTTCGATTGC	0	3	-2.9	0.13204	0.088	0.132768
p762	CATGCTTAGTTTAA	0	3	-2.9	0.13204	0.088	0.132768
p763	CATGCTGTGTAAAA	0	3	-2.9	0.13204	0.088	0.132768
p764	CATGCTGTCTTAGG	0	3	-2.9	0.13204	0.088	0.132768
p765	CATGCTGTAACATA	0	3	-2.9	0.13204	0.088	0.132768
p766	CATGCTGGCAATAA	0	3	-2.9	0.13204	0.088	0.132768
p767	CATGCTGCCACTTG	0	3	-2.9	0.13204	0.088	0.132768
p768	CATGCTCTAGCAGC	0	3	-2.9	0.13204	0.088	0.132768
p769	CATGCTCAATACAT	0	3	-2.9	0.13204	0.088	0.132768
p770	CATGCTATATATGG	0	3	-2.9	0.13204	0.088	0.132768
p771	CATGCTAGTCAGAA	0	3	-2.9	0.13204	0.088	0.132768
p772	CATGCTAGCATCTA	0	3	-2.9	0.13204	0.088	0.132768
p773	CATGCGTATGAAAA	0	3	-2.9	0.13204	0.088	0.132768
p774	CATGCCTTGCTCTT	0	3	-2.9	0.13204	0.088	0.132768
p775	CATGCCTGAGATGC	0	3	-2.9	0.13204	0.088	0.132768
p776	CATGCCTATGTCAG	0	3	-2.9	0.13204	0.088	0.132768
p777	CATGCCGGTCCCAG	0	3	-2.9	0.13204	0.088	0.132768
p778	CATGCCGATCTAAG	0	3	-2.9	0.13204	0.088	0.132768
p779	CATGCCCTTTAAAC	0	3	-2.9	0.13204	0.088	0.132768
p780	CATGCCCTCATAGT	0	3	-2.9	0.13204	0.088	0.132768
p781	CATGCCCGTACTTC	0	3	-2.9	0.13204	0.088	0.132768
p782	CATGCCAAGGATCT	0	3	-2.9	0.13204	0.088	0.132768
p783	CATGCATTTTGCGG	0	3	-2.9	0.13204	0.088	0.132768
p784	CATGCATTAATCAC	0	3	-2.9	0.13204	0.088	0.132768
p785	CATGCATCTGAAAC	0	3	-2.9	0.13204	0.088	0.132768
p786	CATGCATAGAGTAT	0	3	-2.9	0.13204	0.088	0.132768
p787	CATGCAGTTTCCTC	0	3	-2.9	0.13204	0.088	0.132768
p788	CATGCAGTTATGCA	0	3	-2.9	0.13204	0.088	0.132768
p789	CATGCAGTTAAAAA	0	3	-2.9	0.13204	0.088	0.132768
p790	CATGCAGTATGGGC	0	3	-2.9	0.13204	0.088	0.132768
p791	CATGCAGGAGTTCC	0	3	-2.9	0.13204	0.088	0.132768
p792	CATGCAGCAGTAAA	0	3	-2.9	0.13204	0.088	0.132768
p793	CATGCAGATTGAAT	0	3	-2.9	0.13204	0.088	0.132768
p794	CATGCAGAGTTAAG	0	3	-2.9	0.13204	0.088	0.132768
p795	CATGCACTTTTAAG	0	3	-2.9	0.13204	0.088	0.132768
p796	CATGCACTGTGTTT	0	3	-2.9	0.13204	0.088	0.132768
p797	CATGCACGCTCAGG	0	3	-2.9	0.13204	0.088	0.132768
p798	CATGCACCAAGGAG	0	3	-2.9	0.13204	0.088	0.132768
p799	CATGCACAAAAAGT	0	3	-2.9	0.13204	0.088	0.132768
p800	CATGCAATCTGCAA	0	3	-2.9	0.13204	0.088	0.132768
p801	CATGCAAGGAACTG	0	3	-2.9	0.13204	0.088	0.132768
p802	CATGCAAAAATGGT	0	3	-2.9	0.13204	0.088	0.132768
p803	CATGATTTTAAAAG	0	3	-2.9	0.13204	0.088	0.132768
p804	CATGATTGGAGTGC	0	3	-2.9	0.13204	0.088	0.132768
p805	CATGATTACATTAG	0	3	-2.9	0.13204	0.088	0.132768
p806	CATGATTACAGCTT	0	3	-2.9	0.13204	0.088	0.132768
p807	CATGATGCCCTCTG	0	3	-2.9	0.13204	0.088	0.132768
p808	CATGATCTTTATTA	0	3	-2.9	0.13204	0.088	0.132768
p809	CATGATCAAGCGAA	0	3	-2.9	0.13204	0.088	0.132768
p810	CATGATATATATAC	0	3	-2.9	0.13204	0.088	0.132768
p811	CATGATAGAGCTAC	0	3	-2.9	0.13204	0.088	0.132768
p812	CATGATACTTTAAG	0	3	-2.9	0.13204	0.088	0.132768
p813	CATGATAAGATGAC	0	3	-2.9	0.13204	0.088	0.132768
p814	CATGATAAATATAC	0	3	-2.9	0.13204	0.088	0.132768
p815	CATGAGGTTTATAA	0	3	-2.9	0.13204	0.088	0.132768
p816	CATGAGGTTAGCTG	0	3	-2.9	0.13204	0.088	0.132768
p817	CATGAGGGTGTGCT	0	3	-2.9	0.13204	0.088	0.132768
p818	CATGAGGAAAAATA	0	3	-2.9	0.13204	0.088	0.132768
p819	CATGAGCGCCGTGG	0	3	-2.9	0.13204	0.088	0.132768
p820	CATGAGCATAAGAA	0	3	-2.9	0.13204	0.088	0.132768
p821	CATGAGCAACAATG	0	3	-2.9	0.13204	0.088	0.132768
p822	CATGAGAAGACATC	0	3	-2.9	0.13204	0.088	0.132768
p823	CATGAGAAACAATG	0	3	-2.9	0.13204	0.088	0.132768
p824	CATGACTTCTGGAC	0	3	-2.9	0.13204	0.088	0.132768
p825	CATGACCGAAAATT	0	3	-2.9	0.13204	0.088	0.132768
p826	CATGACCCCTTCCT	0	3	-2.9	0.13204	0.088	0.132768
p827	CATGACATAATACT	0	3	-2.9	0.13204	0.088	0.132768
p828	CATGACAGTATTCC	0	3	-2.9	0.13204	0.088	0.132768
p829	CATGACAATATTCC	0	3	-2.9	0.13204	0.088	0.132768
p830	CATGAATTAAAAAA	0	3	-2.9	0.13204	0.088	0.132768
p831	CATGAATCTATCAA	0	3	-2.9	0.13204	0.088	0.132768
p832	CATGAATCCTCAGA	0	3	-2.9	0.13204	0.088	0.132768
p833	CATGAATATTTGCA	0	3	-2.9	0.13204	0.088	0.132768
p834	CATGAAGTGGAACT	0	3	-2.9	0.13204	0.088	0.132768
p835	CATGAAGTGCAAAT	0	3	-2.9	0.13204	0.088	0.132768
p836	CATGAAGGGGTAAT	0	3	-2.9	0.13204	0.088	0.132768
p837	CATGAAGCCCAGAG	0	3	-2.9	0.13204	0.088	0.132768
p838	CATGAACTAATCTG	0	3	-2.9	0.13204	0.088	0.132768
p839	CATGAACCTGGGGA	0	3	-2.9	0.13204	0.088	0.132768
p840	CATGAACAATTATT	0	3	-2.9	0.13204	0.088	0.132768
p841	CATGAAATGTAGTT	0	3	-2.9	0.13204	0.088	0.132768
p842	CATGAAATAGAAAT	0	3	-2.9	0.13204	0.088	0.132768
p843	CATGAAAGACTAGA	0	3	-2.9	0.13204	0.088	0.132768
p844	CATGAAACCTTCAT	0	3	-2.9	0.13204	0.088	0.132768
p845	CATGTTTTTTTATA	1	5	-4.9	0.134304	0.11	0.122279
p846	CATGTTTTATTCTT	1	5	-4.9	0.134304	0.11	0.122279
p847	CATGTTGTTAGGTC	1	5	-4.9	0.134304	0.11	0.122279
p848	CATGTTGTGTTTGT	1	5	-4.9	0.134304	0.11	0.122279
p849	CATGTTGTGCATAT	1	5	-4.9	0.134304	0.11	0.122279
p850	CATGTGTTGGACCT	1	5	-4.9	0.134304	0.11	0.122279
p851	CATGTGTGTTAAAT	1	5	-4.9	0.134304	0.11	0.122279
p852	CATGTGGCTGTAAA	1	5	-4.9	0.134304	0.11	0.122279
p853	CATGTGCATAGACT	1	5	-4.9	0.134304	0.11	0.122279
p854	CATGTGCAGGTTTC	1	5	-4.9	0.134304	0.11	0.122279
p855	CATGTCTGTTAGAA	1	5	-4.9	0.134304	0.11	0.122279
p856	CATGTCTCTCGCTG	1	5	-4.9	0.134304	0.11	0.122279
p857	CATGTCATTATACC	1	5	-4.9	0.134304	0.11	0.122279
p858	CATGTATTTTTAAA	1	5	-4.9	0.134304	0.11	0.122279
p859	CATGTAGTTTTTTT	1	5	-4.9	0.134304	0.11	0.122279
p860	CATGTAGGCAAAAA	1	5	-4.9	0.134304	0.11	0.122279
p861	CATGTAGCTGAAGG	1	5	-4.9	0.134304	0.11	0.122279
p862	CATGTAGCATTGGA	1	5	-4.9	0.134304	0.11	0.122279
p863	CATGTAGCACACAA	1	5	-4.9	0.134304	0.11	0.122279
p864	CATGTAGATTTAAT	1	5	-4.9	0.134304	0.11	0.122279
p865	CATGTACAGTATGT	1	5	-4.9	0.134304	0.11	0.122279
p866	CATGTAACGGGTAT	1	5	-4.9	0.134304	0.11	0.122279
p867	CATGTAAATCCCAT	1	5	-4.9	0.134304	0.11	0.122279
p868	CATGGGTGGGTGAC	1	5	-4.9	0.134304	0.11	0.122279
p869	CATGGGTCATCCCT	1	5	-4.9	0.134304	0.11	0.122279
p870	CATGGCTCATAGAA	1	5	-4.9	0.134304	0.11	0.122279
p871	CATGGCAGCACAGA	1	5	-4.9	0.134304	0.11	0.122279
p872	CATGGAGCATTCTA	1	5	-4.9	0.134304	0.11	0.122279
p873	CATGGAGATACTGA	1	5	-4.9	0.134304	0.11	0.122279
p874	CATGGAGAATCTCT	1	5	-4.9	0.134304	0.11	0.122279
p875	CATGGACGTGTTGT	1	5	-4.9	0.134304	0.11	0.122279
p876	CATGGAAAAATTAT	1	5	-4.9	0.134304	0.11	0.122279
p877	CATGCCTTTGAAAT	1	5	-4.9	0.134304	0.11	0.122279
p878	CATGCATAAAAGTT	1	5	-4.9	0.134304	0.11	0.122279
p879	CATGAGTCTCTGTA	1	5	-4.9	0.134304	0.11	0.122279
p880	CATGACTGTCTTGT	1	5	-4.9	0.134304	0.11	0.122279
p881	CATGACAAGCTGCA	1	5	-4.9	0.134304	0.11	0.122279
p882	CATGAAGTGGTAAG	1	5	-4.9	0.134304	0.11	0.122279
p883	CATGAACAGTGGAA	1	5	-4.9	0.134304	0.11	0.122279
p884	CATGAAAGCACTTG	1	5	-4.9	0.134304	0.11	0.122279
p885	CATGAACCGCCGTG	36	25	1.5	0.135351	0.129	0.0815886
p886	CATGTTGCAACTCC	8	3	2.7	0.136839	0.12	0.10569
p887	CATGTTAACAGATA	8	3	2.7	0.136839	0.12	0.10569
p888	CATGTCCTACTGCA	8	3	2.7	0.136839	0.12	0.10569
p889	CATGGACACGCCCA	8	3	2.7	0.136839	0.12	0.10569
p890	CATGCCTATGAGGC	8	3	2.7	0.136839	0.12	0.10569
p891	CATGATGTCGGCCC	8	3	2.7	0.136839	0.12	0.10569
p892	CATGACGCTCCATC	8	3	2.7	0.136839	0.12	0.10569
p893	CATGAAAGCTCCGC	8	3	2.7	0.136839	0.12	0.10569
p894	CATGCCAAAGGTGT	12	21	-1.7	0.142051	0.137	0.0916097
p895	CATGCCTCCTAAGA	7	14	-1.9	0.151452	0.143	0.0928391
p896	CATGAACTCAGAGA	7	14	-1.9	0.151452	0.143	0.0928391
p897	CATGTATGTGCCCA	38	53	-1.4	0.151696	0.149	0.0840803
p898	CATGGGCTGTGCTC	20	31	-1.5	0.15297	0.149	0.0857122
p899	CATGATTCACAGAA	12	6	2.1	0.153443	0.141	0.109486
p900	CATGGAATAAGTCA	13	22	-1.6	0.155188	0.15	0.0953195
p901	CATGGAAGCTATGG	10	18	-1.8	0.156701	0.15	0.107083
p902	CATGTTTAAAACTT	3	8	-2.6	0.159796	0.144	0.114742
p903	CATGTGTTCATTGA	3	8	-2.6	0.159796	0.144	0.114742
p904	CATGTATGGCTGCA	3	8	-2.6	0.159796	0.144	0.114742
p905	CATGTAGGCAATGG	3	8	-2.6	0.159796	0.144	0.114742
p906	CATGGGGAACACAT	3	8	-2.6	0.159796	0.144	0.114742
p907	CATGGAGGTAATAA	3	8	-2.6	0.159796	0.144	0.114742
p908	CATGCTGAATTCTG	3	8	-2.6	0.159796	0.144	0.114742
p909	CATGCAGTGGTTTT	3	8	-2.6	0.159796	0.144	0.114742
p910	CATGCAGCTCTAAA	3	8	-2.6	0.159796	0.144	0.114742
p911	CATGATATAAGGGC	3	8	-2.6	0.159796	0.144	0.114742
p912	CATGGTAAGCGCAC	21	32	-1.5	0.162019	0.158	0.101189
p913	CATGCATATTCCTA	22	14	1.6	0.165584	0.157	0.114409
p914	CATGGATGAAAATG	9	4	2.3	0.167854	0.151	0.122537
p915	CATGCCCCAGTTTT	9	4	2.3	0.167854	0.151	0.122537
p916	CATGAACACACCCT	9	4	2.3	0.167854	0.151	0.122537
p917	CATGTGTTCAAGTT	14	23	-1.6	0.168073	0.163	0.107055
p918	CATGTGATTTGATA	14	23	-1.6	0.168073	0.163	0.107055
p919	CATGTGACTTCTGG	35	25	1.4	0.169314	0.162	0.110236
p920	CATGTTTCTCCGGA	6	2	3.1	0.171138	0.146	0.132031
p921	CATGTTTAAAGGGA	6	2	3.1	0.171138	0.146	0.132031
p922	CATGTTGAGCAACA	6	2	3.1	0.171138	0.146	0.132031
p923	CATGTTAGAACAAT	6	2	3.1	0.171138	0.146	0.132031
p924	CATGTGCCCCCCCC	6	2	3.1	0.171138	0.146	0.132031
p925	CATGTGAAAAGAAT	6	2	3.1	0.171138	0.146	0.132031
p926	CATGTAAGCTTTAT	6	2	3.1	0.171138	0.146	0.132031
p927	CATGGGAGACCTCT	6	2	3.1	0.171138	0.146	0.132031
p928	CATGGATACAGAAA	6	2	3.1	0.171138	0.146	0.132031
p929	CATGCTTTTGGAGT	6	2	3.1	0.171138	0.146	0.132031
p930	CATGCTACTCTGCC	6	2	3.1	0.171138	0.146	0.132031
p931	CATGCCCTTGTGTA	6	2	3.1	0.171138	0.146	0.132031
p932	CATGCCATCTTTCT	6	2	3.1	0.171138	0.146	0.132031
p933	CATGCCACTCAACT	6	2	3.1	0.171138	0.146	0.132031
p934	CATGCACCTAGCTC	6	2	3.1	0.171138	0.146	0.132031
p935	CATGATAGGCTACA	6	2	3.1	0.171138	0.146	0.132031
p936	CATGAATTGAGTTA	6	2	3.1	0.171138	0.146	0.132031
p937	CATGAAATAAAATG	6	2	3.1	0.171138	0.146	0.132031
p938	CATGGAGTCTCCTA	42	57	-1.3	0.172704	0.17	0.0891551
p939	CATGTGGAACACAC	13	7	1.9	0.173428	0.16	0.135584
p940	CATGTCCGACTGGA	13	7	1.9	0.173428	0.16	0.135584
p941	CATGCAAATGTGAT	23	15	1.6	0.175741	0.167	0.11666
p942	CATGTCACCGTGCC	18	11	1.7	0.179991	0.169	0.121387
p943	CATGCTACTTGATT	6	12	-1.9	0.186405	0.175	0.12323
p944	CATGAGCGATTAAA	12	20	-1.6	0.188028	0.181	0.113765
p945	CATGTTAAAGCTGT	31	22	1.4	0.189578	0.181	0.112599
p946	CATGGCTGCAGCCT	31	22	1.4	0.189578	0.181	0.112599
p947	CATGTGGCATACCA	9	16	-1.7	0.191542	0.183	0.122721
p948	CATGTACATTCCAA	14	8	1.8	0.19207	0.179	0.130258
p949	CATGACCACCTCAC	14	8	1.8	0.19207	0.179	0.130258
p950	CATGAAATACAGTC	14	8	1.8	0.19207	0.179	0.130258
p951	CATGTTGCCCACAG	19	12	1.6	0.192956	0.182	0.143842
p952	CATGTTTTTTTAAG	2	6	-2.9	0.193643	0.169	0.163372
p953	CATGTTTACACTCT	2	6	-2.9	0.193643	0.169	0.163372
p954	CATGTTGTGTGGAT	2	6	-2.9	0.193643	0.169	0.163372
p955	CATGTTGCATTTCT	2	6	-2.9	0.193643	0.169	0.163372
p956	CATGTTCTGAGATA	2	6	-2.9	0.193643	0.169	0.163372
p957	CATGTTCAGCCATC	2	6	-2.9	0.193643	0.169	0.163372
p958	CATGTTACAATAAA	2	6	-2.9	0.193643	0.169	0.163372
p959	CATGTGTAATGGAA	2	6	-2.9	0.193643	0.169	0.163372
p960	CATGTCCATTGACA	2	6	-2.9	0.193643	0.169	0.163372
p961	CATGTCAAAAAAAA	2	6	-2.9	0.193643	0.169	0.163372
p962	CATGTAGCTAAAAC	2	6	-2.9	0.193643	0.169	0.163372
p963	CATGTACACTATGA	2	6	-2.9	0.193643	0.169	0.163372
p964	CATGTAAAGTCTGC	2	6	-2.9	0.193643	0.169	0.163372
p965	CATGGTTTTTTGTT	2	6	-2.9	0.193643	0.169	0.163372
p966	CATGGTTTCTTCTA	2	6	-2.9	0.193643	0.169	0.163372
p967	CATGGTTGTACATT	2	6	-2.9	0.193643	0.169	0.163372
p968	CATGGTGAAACATT	2	6	-2.9	0.193643	0.169	0.163372
p969	CATGGTATTAAACG	2	6	-2.9	0.193643	0.169	0.163372
p970	CATGGGGGGGGCGC	2	6	-2.9	0.193643	0.169	0.163372
p971	CATGGGGCTTGATG	2	6	-2.9	0.193643	0.169	0.163372
p972	CATGGCTCTAATGC	2	6	-2.9	0.193643	0.169	0.163372
p973	CATGGCAACATATT	2	6	-2.9	0.193643	0.169	0.163372
p974	CATGCTTTGTCAGA	2	6	-2.9	0.193643	0.169	0.163372
p975	CATGCTTGAACCAC	2	6	-2.9	0.193643	0.169	0.163372
p976	CATGCGCTTTGCCA	2	6	-2.9	0.193643	0.169	0.163372
p977	CATGCATTTTTCAA	2	6	-2.9	0.193643	0.169	0.163372
p978	CATGCATTTCCGCT	2	6	-2.9	0.193643	0.169	0.163372
p979	CATGCACATAGACA	2	6	-2.9	0.193643	0.169	0.163372
p980	CATGATGCCATTCT	2	6	-2.9	0.193643	0.169	0.163372
p981	CATGATCACGAAGG	2	6	-2.9	0.193643	0.169	0.163372
p982	CATGACCCACTTTC	2	6	-2.9	0.193643	0.169	0.163372
p983	CATGAAATATCTGC	2	6	-2.9	0.193643	0.169	0.163372
p984	CATGTAAAGTCTTT	25	17	1.5	0.194883	0.185	0.127803
p985	CATGTTTGGGTACA	10	5	2.1	0.195911	0.179	0.142661
p986	CATGTGACCTGCCT	10	5	2.1	0.195911	0.179	0.142661
p987	CATGGTAAAACAGA	10	5	2.1	0.195911	0.179	0.142661
p988	CATGTGGTAACTTC	4	9	-2.2	0.197006	0.181	0.149347
p989	CATGGGGAATAAAG	4	9	-2.2	0.197006	0.181	0.149347
p990	CATGGCCTCCTCAG	4	9	-2.2	0.197006	0.181	0.149347
p991	CATGGCAGCTGGTA	4	9	-2.2	0.197006	0.181	0.149347
p992	CATGATCTTATTTT	4	9	-2.2	0.197006	0.181	0.149347
p993	CATGACTGATACTT	4	9	-2.2	0.197006	0.181	0.149347
p994	CATGACCAGTATGT	4	9	-2.2	0.197006	0.181	0.149347
p995	CATGAATGCCTGTC	4	9	-2.2	0.197006	0.181	0.149347
p996	CATGGCGAGGGTGG	26	18	1.5	0.203897	0.194	0.129717
p997	CATGTGCCACTAAC	20	13	1.6	0.205269	0.194	0.143041
p998	CATGGAGGACCCCC	20	13	1.6	0.205269	0.194	0.143041
p999	CATGTTACTATTTG	10	17	-1.7	0.210396	0.202	0.13794
p1000	CATGTGCGGGTTGT	7	13	-1.8	0.211557	0.2	0.139152
p1001	CATGTGATCAAATT	7	13	-1.8	0.211557	0.2	0.139152
p1002	CATGTACACAGTCA	7	13	-1.8	0.211557	0.2	0.139152
p1003	CATGGGTCCCATTA	7	13	-1.8	0.211557	0.2	0.139152
p1004	CATGGCAATAAAAA	7	13	-1.8	0.211557	0.2	0.139152
p1005	CATGATTTGATATG	7	13	-1.8	0.211557	0.2	0.139152
p1006	CATGAATCCTGTAC	7	13	-1.8	0.211557	0.2	0.139152
p1007	CATGTTTTCTGTAA	4	1	4.1	0.21185	0.17	0.175611
p1008	CATGTTTTACGCTA	4	1	4.1	0.21185	0.17	0.175611
p1009	CATGTTTGTATGGT	4	1	4.1	0.21185	0.17	0.175611
p1010	CATGTTTCTGGGGA	4	1	4.1	0.21185	0.17	0.175611
p1011	CATGTTTAAGCCTT	4	1	4.1	0.21185	0.17	0.175611
p1012	CATGTTGAGGTAAA	4	1	4.1	0.21185	0.17	0.175611
p1013	CATGTTGACTAATT	4	1	4.1	0.21185	0.17	0.175611
p1014	CATGTTCTATAGTG	4	1	4.1	0.21185	0.17	0.175611
p1015	CATGTTCCTGGGCG	4	1	4.1	0.21185	0.17	0.175611
p1016	CATGTTCAATATGA	4	1	4.1	0.21185	0.17	0.175611
p1017	CATGTTAAGTTTAA	4	1	4.1	0.21185	0.17	0.175611
p1018	CATGTGTTCATAAC	4	1	4.1	0.21185	0.17	0.175611
p1019	CATGTGCTTTTAGA	4	1	4.1	0.21185	0.17	0.175611
p1020	CATGTCCTTTTAAA	4	1	4.1	0.21185	0.17	0.175611
p1021	CATGTATGTTTTGG	4	1	4.1	0.21185	0.17	0.175611
p1022	CATGTAGGGGCCCC	4	1	4.1	0.21185	0.17	0.175611
p1023	CATGTAGGATTCAG	4	1	4.1	0.21185	0.17	0.175611
p1024	CATGTAGCAGCTAT	4	1	4.1	0.21185	0.17	0.175611
p1025	CATGTAGAACTGAA	4	1	4.1	0.21185	0.17	0.175611
p1026	CATGTAATTGATAA	4	1	4.1	0.21185	0.17	0.175611
p1027	CATGTAAATATTTT	4	1	4.1	0.21185	0.17	0.175611
p1028	CATGGTGTGCTCCA	4	1	4.1	0.21185	0.17	0.175611
p1029	CATGGTCTTGTGCG	4	1	4.1	0.21185	0.17	0.175611
p1030	CATGGGTGGGTATG	4	1	4.1	0.21185	0.17	0.175611
p1031	CATGGGTCCATACC	4	1	4.1	0.21185	0.17	0.175611
p1032	CATGGGATGAGGAA	4	1	4.1	0.21185	0.17	0.175611
p1033	CATGGGACTCAGAC	4	1	4.1	0.21185	0.17	0.175611
p1034	CATGGGAAGTTCTG	4	1	4.1	0.21185	0.17	0.175611
p1035	CATGGCTTTTGTGC	4	1	4.1	0.21185	0.17	0.175611
p1036	CATGGCTGGGAAAT	4	1	4.1	0.21185	0.17	0.175611
p1037	CATGGCGGGGTGCT	4	1	4.1	0.21185	0.17	0.175611
p1038	CATGGCGCGGCGCC	4	1	4.1	0.21185	0.17	0.175611
p1039	CATGGCGATGTTCA	4	1	4.1	0.21185	0.17	0.175611
p1040	CATGGATAAGTGAA	4	1	4.1	0.21185	0.17	0.175611
p1041	CATGGAGTGGTAAG	4	1	4.1	0.21185	0.17	0.175611
p1042	CATGGAGGCAGTGT	4	1	4.1	0.21185	0.17	0.175611
p1043	CATGGAGACTCTAA	4	1	4.1	0.21185	0.17	0.175611
p1044	CATGGACCCGGGCT	4	1	4.1	0.21185	0.17	0.175611
p1045	CATGGAATAAGTTA	4	1	4.1	0.21185	0.17	0.175611
p1046	CATGGAAGGTTCTC	4	1	4.1	0.21185	0.17	0.175611
p1047	CATGGAAATCGAAA	4	1	4.1	0.21185	0.17	0.175611
p1048	CATGGAAATAACCG	4	1	4.1	0.21185	0.17	0.175611
p1049	CATGGAAAACAAAA	4	1	4.1	0.21185	0.17	0.175611
p1050	CATGCTTTAATAAA	4	1	4.1	0.21185	0.17	0.175611
p1051	CATGCTCAGGGAAC	4	1	4.1	0.21185	0.17	0.175611
p1052	CATGCTATGAAAAT	4	1	4.1	0.21185	0.17	0.175611
p1053	CATGCTAGGCCCCA	4	1	4.1	0.21185	0.17	0.175611
p1054	CATGCTAAAAGCTG	4	1	4.1	0.21185	0.17	0.175611
p1055	CATGCGCCAGCGGC	4	1	4.1	0.21185	0.17	0.175611
p1056	CATGCCGACGGAGA	4	1	4.1	0.21185	0.17	0.175611
p1057	CATGCCAGGAGAGT	4	1	4.1	0.21185	0.17	0.175611
p1058	CATGCCAATTTACA	4	1	4.1	0.21185	0.17	0.175611
p1059	CATGCAGGTGTGTC	4	1	4.1	0.21185	0.17	0.175611
p1060	CATGCAGGAGGTGT	4	1	4.1	0.21185	0.17	0.175611
p1061	CATGCACCAGACTT	4	1	4.1	0.21185	0.17	0.175611
p1062	CATGCAAATGGCAG	4	1	4.1	0.21185	0.17	0.175611
p1063	CATGCAAAGCTCAC	4	1	4.1	0.21185	0.17	0.175611
p1064	CATGATTTTTAGGA	4	1	4.1	0.21185	0.17	0.175611
p1065	CATGATGTCCACGT	4	1	4.1	0.21185	0.17	0.175611
p1066	CATGATGCCCACGT	4	1	4.1	0.21185	0.17	0.175611
p1067	CATGATGACTGTGT	4	1	4.1	0.21185	0.17	0.175611
p1068	CATGATCGCTGGAG	4	1	4.1	0.21185	0.17	0.175611
p1069	CATGATCATATTTA	4	1	4.1	0.21185	0.17	0.175611
p1070	CATGACTGGAAAAA	4	1	4.1	0.21185	0.17	0.175611
p1071	CATGACTGATGAAT	4	1	4.1	0.21185	0.17	0.175611
p1072	CATGACCTATAGGT	4	1	4.1	0.21185	0.17	0.175611
p1073	CATGACACTGATTG	4	1	4.1	0.21185	0.17	0.175611
p1074	CATGAATAAAATCA	4	1	4.1	0.21185	0.17	0.175611
p1075	CATGAATAAAAATG	4	1	4.1	0.21185	0.17	0.175611
p1076	CATGAAGATTCTGG	4	1	4.1	0.21185	0.17	0.175611
p1077	CATGAAGAAAGCGG	4	1	4.1	0.21185	0.17	0.175611
p1078	CATGAAGAAAAAAA	4	1	4.1	0.21185	0.17	0.175611
p1079	CATGAAATGGAGAT	4	1	4.1	0.21185	0.17	0.175611
p1080	CATGTTGGCTTATC	7	3	2.4	0.215123	0.191	0.159195
p1081	CATGTTCCCATATG	7	3	2.4	0.215123	0.191	0.159195
p1082	CATGTTCAAATAAC	7	3	2.4	0.215123	0.191	0.159195
p1083	CATGTGATGTTTTT	7	3	2.4	0.215123	0.191	0.159195
p1084	CATGTCAAAGTGAG	7	3	2.4	0.215123	0.191	0.159195
p1085	CATGGCTAACAGGG	7	3	2.4	0.215123	0.191	0.159195
p1086	CATGGATCTGGTGC	7	3	2.4	0.215123	0.191	0.159195
p1087	CATGGAGACAAACT	7	3	2.4	0.215123	0.191	0.159195
p1088	CATGGACGTAAAAT	7	3	2.4	0.215123	0.191	0.159195
p1089	CATGCTGGACACCT	7	3	2.4	0.215123	0.191	0.159195
p1090	CATGCTGAGCAAGA	7	3	2.4	0.215123	0.191	0.159195
p1091	CATGCTCTTTAAGA	7	3	2.4	0.215123	0.191	0.159195
p1092	CATGCAGTGTTCCG	7	3	2.4	0.215123	0.191	0.159195
p1093	CATGCAGACAAAAA	14	22	-1.5	0.217513	0.211	0.136956
p1094	CATGTGCATTAAGC	11	6	1.9	0.221265	0.204	0.167926
p1095	CATGTCAGTTCTTT	11	6	1.9	0.221265	0.204	0.167926
p1096	CATGGTGGCTCGTG	11	6	1.9	0.221265	0.204	0.167926
p1097	CATGCAAAATCCTA	11	18	-1.6	0.228457	0.22	0.160195
p1098	CATGAACTGAAAAA	29	21	1.4	0.228901	0.219	0.161152
p1099	CATGTGTATAAAAG	5	10	-1.9	0.231041	0.216	0.15893
p1100	CATGTGGTGATATT	5	10	-1.9	0.231041	0.216	0.15893
p1101	CATGTCTTTGAATT	5	10	-1.9	0.231041	0.216	0.15893
p1102	CATGTAGGTCAATT	5	10	-1.9	0.231041	0.216	0.15893
p1103	CATGGTTAGAAAAC	5	10	-1.9	0.231041	0.216	0.15893
p1104	CATGGGTCAACTTT	5	10	-1.9	0.231041	0.216	0.15893
p1105	CATGGCAATAAAAG	5	10	-1.9	0.231041	0.216	0.15893
p1106	CATGCGTATTGCCC	5	10	-1.9	0.231041	0.216	0.15893
p1107	CATGCCTTTCTGTA	5	10	-1.9	0.231041	0.216	0.15893
p1108	CATGCCAGCTGAAC	5	10	-1.9	0.231041	0.216	0.15893
p1109	CATGTTTTTTCCTT	1	4	-3.9	0.23195	0.19	0.197022
p1110	CATGTTTTACTGCT	1	4	-3.9	0.23195	0.19	0.197022
p1111	CATGTTTGTATCCT	1	4	-3.9	0.23195	0.19	0.197022
p1112	CATGTTTGCCAAAT	1	4	-3.9	0.23195	0.19	0.197022
p1113	CATGTTGCTGGCTA	1	4	-3.9	0.23195	0.19	0.197022
p1114	CATGTTCAGATAAT	1	4	-3.9	0.23195	0.19	0.197022
p1115	CATGTGTTTTTGCT	1	4	-3.9	0.23195	0.19	0.197022
p1116	CATGTGTTTGCAAT	1	4	-3.9	0.23195	0.19	0.197022
p1117	CATGTGTCACATTT	1	4	-3.9	0.23195	0.19	0.197022
p1118	CATGTGGTTTCTAA	1	4	-3.9	0.23195	0.19	0.197022
p1119	CATGTGGTATGAGA	1	4	-3.9	0.23195	0.19	0.197022
p1120	CATGTGGGGGGGCC	1	4	-3.9	0.23195	0.19	0.197022
p1121	CATGTGGAATCTTT	1	4	-3.9	0.23195	0.19	0.197022
p1122	CATGTGCGCGTGGT	1	4	-3.9	0.23195	0.19	0.197022
p1123	CATGTGCGCAAGGA	1	4	-3.9	0.23195	0.19	0.197022
p1124	CATGTGCAAGAAAA	1	4	-3.9	0.23195	0.19	0.197022
p1125	CATGTGATCTGGCC	1	4	-3.9	0.23195	0.19	0.197022
p1126	CATGTGACTTTTGA	1	4	-3.9	0.23195	0.19	0.197022
p1127	CATGTGACTTTACC	1	4	-3.9	0.23195	0.19	0.197022
p1128	CATGTCCCACCTCA	1	4	-3.9	0.23195	0.19	0.197022
p1129	CATGTCAGGATTCC	1	4	-3.9	0.23195	0.19	0.197022
p1130	CATGTCACCTTGCT	1	4	-3.9	0.23195	0.19	0.197022
p1131	CATGTATGATTTTA	1	4	-3.9	0.23195	0.19	0.197022
p1132	CATGTATCAAAGTG	1	4	-3.9	0.23195	0.19	0.197022
p1133	CATGTATATACATT	1	4	-3.9	0.23195	0.19	0.197022
p1134	CATGTAGCAAAGAT	1	4	-3.9	0.23195	0.19	0.197022
p1135	CATGTACCTAGAAA	1	4	-3.9	0.23195	0.19	0.197022
p1136	CATGTAACGCATTG	1	4	-3.9	0.23195	0.19	0.197022
p1137	CATGTAACACTGAA	1	4	-3.9	0.23195	0.19	0.197022
p1138	CATGTAAAGTGATT	1	4	-3.9	0.23195	0.19	0.197022
p1139	CATGGTTTCCCAGC	1	4	-3.9	0.23195	0.19	0.197022
p1140	CATGGTTGGCTTTT	1	4	-3.9	0.23195	0.19	0.197022
p1141	CATGGTGCCTGGTA	1	4	-3.9	0.23195	0.19	0.197022
p1142	CATGGTCTGACAGC	1	4	-3.9	0.23195	0.19	0.197022
p1143	CATGGTAAGTGTTA	1	4	-3.9	0.23195	0.19	0.197022
p1144	CATGGTAAGCCAAT	1	4	-3.9	0.23195	0.19	0.197022
p1145	CATGGGTTAATAAA	1	4	-3.9	0.23195	0.19	0.197022
p1146	CATGGGTAATAAGT	1	4	-3.9	0.23195	0.19	0.197022
p1147	CATGGGGGAAAAAT	1	4	-3.9	0.23195	0.19	0.197022
p1148	CATGGGGCTATATT	1	4	-3.9	0.23195	0.19	0.197022
p1149	CATGGGCAAGGCTG	1	4	-3.9	0.23195	0.19	0.197022
p1150	CATGGGATTGAGGG	1	4	-3.9	0.23195	0.19	0.197022
p1151	CATGGGAGAAAAAA	1	4	-3.9	0.23195	0.19	0.197022
p1152	CATGGCTTTCCAGT	1	4	-3.9	0.23195	0.19	0.197022
p1153	CATGGCGTATTATT	1	4	-3.9	0.23195	0.19	0.197022
p1154	CATGGCGGTAGCCC	1	4	-3.9	0.23195	0.19	0.197022
p1155	CATGGCGGCTGATG	1	4	-3.9	0.23195	0.19	0.197022
p1156	CATGGCGGCCTGCA	1	4	-3.9	0.23195	0.19	0.197022
p1157	CATGGCCTGAGGAT	1	4	-3.9	0.23195	0.19	0.197022
p1158	CATGGCCCACCCAG	1	4	-3.9	0.23195	0.19	0.197022
p1159	CATGGCCAGATATT	1	4	-3.9	0.23195	0.19	0.197022
p1160	CATGGCACAGGAAC	1	4	-3.9	0.23195	0.19	0.197022
p1161	CATGGCAAAAATGC	1	4	-3.9	0.23195	0.19	0.197022
p1162	CATGGATTGCAAGC	1	4	-3.9	0.23195	0.19	0.197022
p1163	CATGGAAGGCCAGC	1	4	-3.9	0.23195	0.19	0.197022
p1164	CATGCTTTGGTTGG	1	4	-3.9	0.23195	0.19	0.197022
p1165	CATGCTTGAAATGC	1	4	-3.9	0.23195	0.19	0.197022
p1166	CATGCTTCTCCGAA	1	4	-3.9	0.23195	0.19	0.197022
p1167	CATGCTTCTACTTT	1	4	-3.9	0.23195	0.19	0.197022
p1168	CATGCTGACATAAC	1	4	-3.9	0.23195	0.19	0.197022
p1169	CATGCTCTTTGTAC	1	4	-3.9	0.23195	0.19	0.197022
p1170	CATGCTCTGCCAGC	1	4	-3.9	0.23195	0.19	0.197022
p1171	CATGCCTTTTAAGT	1	4	-3.9	0.23195	0.19	0.197022
p1172	CATGCCTTTCATTA	1	4	-3.9	0.23195	0.19	0.197022
p1173	CATGCCCTGTATGT	1	4	-3.9	0.23195	0.19	0.197022
p1174	CATGCCACAGTTAT	1	4	-3.9	0.23195	0.19	0.197022
p1175	CATGCAGTCAGGTC	1	4	-3.9	0.23195	0.19	0.197022
p1176	CATGCAGGCACTGC	1	4	-3.9	0.23195	0.19	0.197022
p1177	CATGCAGCCCATCC	1	4	-3.9	0.23195	0.19	0.197022
p1178	CATGCACCTCCACT	1	4	-3.9	0.23195	0.19	0.197022
p1179	CATGCACCAAAGCA	1	4	-3.9	0.23195	0.19	0.197022
p1180	CATGCACATTTTTG	1	4	-3.9	0.23195	0.19	0.197022
p1181	CATGCACAATTCAC	1	4	-3.9	0.23195	0.19	0.197022
p1182	CATGCAATAAACAG	1	4	-3.9	0.23195	0.19	0.197022
p1183	CATGCAAGCGCCCC	1	4	-3.9	0.23195	0.19	0.197022
p1184	CATGCAAGAAAAAA	1	4	-3.9	0.23195	0.19	0.197022
p1185	CATGATTAAAAAAA	1	4	-3.9	0.23195	0.19	0.197022
p1186	CATGATGTTTACTT	1	4	-3.9	0.23195	0.19	0.197022
p1187	CATGAGGCAGCTCA	1	4	-3.9	0.23195	0.19	0.197022
p1188	CATGACTGAATCAA	1	4	-3.9	0.23195	0.19	0.197022
p1189	CATGAAGGGCTAAA	1	4	-3.9	0.23195	0.19	0.197022
p1190	CATGAAGCAACTTT	1	4	-3.9	0.23195	0.19	0.197022
p1191	CATGAAGATAATGG	1	4	-3.9	0.23195	0.19	0.197022
p1192	CATGAACTGTGAAC	1	4	-3.9	0.23195	0.19	0.197022
p1193	CATGAAATCATAAC	1	4	-3.9	0.23195	0.19	0.197022
p1194	CATGTCCACAAAGG	8	14	-1.7	0.235236	0.224	0.153751
p1195	CATGGCTGCTCTCC	8	14	-1.7	0.235236	0.224	0.153751
p1196	CATGGTGACCACGG	30	22	1.4	0.236608	0.226	0.140313
p1197	CATGTTGGACCCTT	12	7	1.8	0.244218	0.227	0.16985
p1198	CATGGATGTCTGTT	12	7	1.8	0.244218	0.227	0.16985
p1199	CATGAAAATTGGTC	12	7	1.8	0.244218	0.227	0.16985
p1200	CATGTTTGCCTTTT	3	7	-2.3	0.244836	0.222	0.172905
p1201	CATGTGTATATTTC	3	7	-2.3	0.244836	0.222	0.172905
p1202	CATGTATGTATGTG	3	7	-2.3	0.244836	0.222	0.172905
p1203	CATGGTTTATCCTG	3	7	-2.3	0.244836	0.222	0.172905
p1204	CATGGTTGTGGAGG	3	7	-2.3	0.244836	0.222	0.172905
p1205	CATGGTGTTGCCCA	3	7	-2.3	0.244836	0.222	0.172905
p1206	CATGGTGTCCGGAT	3	7	-2.3	0.244836	0.222	0.172905
p1207	CATGGGTTGGGTGA	3	7	-2.3	0.244836	0.222	0.172905
p1208	CATGGGGGGGCGGG	3	7	-2.3	0.244836	0.222	0.172905
p1209	CATGGCTACTCCCG	3	7	-2.3	0.244836	0.222	0.172905
p1210	CATGGATGCACTGT	3	7	-2.3	0.244836	0.222	0.172905
p1211	CATGGACGTCGGAA	3	7	-2.3	0.244836	0.222	0.172905
p1212	CATGCCGGCTGCAC	3	7	-2.3	0.244836	0.222	0.172905
p1213	CATGCCGGAGCCTC	3	7	-2.3	0.244836	0.222	0.172905
p1214	CATGCAAATTAAAA	3	7	-2.3	0.244836	0.222	0.172905
p1215	CATGCAAATCCAAA	3	7	-2.3	0.244836	0.222	0.172905
p1216	CATGACTGAAGACA	3	7	-2.3	0.244836	0.222	0.172905
p1217	CATGTTGATGACCC	16	24	-1.5	0.245156	0.239	0.151709
p1218	CATGGGTCTACTCA	16	24	-1.5	0.245156	0.239	0.151709
p1219	CATGATATTGACAT	40	31	1.3	0.245433	0.236	0.141076
p1220	CATGGAACATTCTT	12	19	-1.5	0.245747	0.238	0.154289
p1221	CATGTTTTTGACAA	2	0	2.1	0.246505	0.152	0.259142
p1222	CATGTTTTTAACAC	2	0	2.1	0.246505	0.152	0.259142
p1223	CATGTTTTGTTTAC	2	0	2.1	0.246505	0.152	0.259142
p1224	CATGTTTTGTGTTC	2	0	2.1	0.246505	0.152	0.259142
p1225	CATGTTTTGTCTTC	2	0	2.1	0.246505	0.152	0.259142
p1226	CATGTTTTGGTTTT	2	0	2.1	0.246505	0.152	0.259142
p1227	CATGTTTTGATACA	2	0	2.1	0.246505	0.152	0.259142
p1228	CATGTTTTCTCAGA	2	0	2.1	0.246505	0.152	0.259142
p1229	CATGTTTTATTTCA	2	0	2.1	0.246505	0.152	0.259142
p1230	CATGTTTTAACAGA	2	0	2.1	0.246505	0.152	0.259142
p1231	CATGTTTTAAAAGT	2	0	2.1	0.246505	0.152	0.259142
p1232	CATGTTTGTTTATT	2	0	2.1	0.246505	0.152	0.259142
p1233	CATGTTTGGGGGCC	2	0	2.1	0.246505	0.152	0.259142
p1234	CATGTTTGGCCCTG	2	0	2.1	0.246505	0.152	0.259142
p1235	CATGTTTGGAATTG	2	0	2.1	0.246505	0.152	0.259142
p1236	CATGTTTGCTTGTG	2	0	2.1	0.246505	0.152	0.259142
p1237	CATGTTTGCCTGTA	2	0	2.1	0.246505	0.152	0.259142
p1238	CATGTTTGATGTAT	2	0	2.1	0.246505	0.152	0.259142
p1239	CATGTTTCTTCATT	2	0	2.1	0.246505	0.152	0.259142
p1240	CATGTTTCCTAATT	2	0	2.1	0.246505	0.152	0.259142
p1241	CATGTTTCCAAAAT	2	0	2.1	0.246505	0.152	0.259142
p1242	CATGTTTCATATAA	2	0	2.1	0.246505	0.152	0.259142
p1243	CATGTTTCAGGTAC	2	0	2.1	0.246505	0.152	0.259142
p1244	CATGTTTATTCTCA	2	0	2.1	0.246505	0.152	0.259142
p1245	CATGTTTATTACAC	2	0	2.1	0.246505	0.152	0.259142
p1246	CATGTTTATAGCTT	2	0	2.1	0.246505	0.152	0.259142
p1247	CATGTTTATAATCG	2	0	2.1	0.246505	0.152	0.259142
p1248	CATGTTTAACCTTT	2	0	2.1	0.246505	0.152	0.259142
p1249	CATGTTTAAACCTT	2	0	2.1	0.246505	0.152	0.259142
p1250	CATGTTTAAAAATG	2	0	2.1	0.246505	0.152	0.259142
p1251	CATGTTGTTTTTAT	2	0	2.1	0.246505	0.152	0.259142
p1252	CATGTTGTTTTGTA	2	0	2.1	0.246505	0.152	0.259142
p1253	CATGTTGTTTCTAT	2	0	2.1	0.246505	0.152	0.259142
p1254	CATGTTGTTTCCCT	2	0	2.1	0.246505	0.152	0.259142
p1255	CATGTTGTTGGCAA	2	0	2.1	0.246505	0.152	0.259142
p1256	CATGTTGTGTGCGT	2	0	2.1	0.246505	0.152	0.259142
p1257	CATGTTGTGTAAAT	2	0	2.1	0.246505	0.152	0.259142
p1258	CATGTTGTCCTGGG	2	0	2.1	0.246505	0.152	0.259142
p1259	CATGTTGTAGCTTT	2	0	2.1	0.246505	0.152	0.259142
p1260	CATGTTGGTAAAAT	2	0	2.1	0.246505	0.152	0.259142
p1261	CATGTTGGGGCCGC	2	0	2.1	0.246505	0.152	0.259142
p1262	CATGTTGGCGGCAC	2	0	2.1	0.246505	0.152	0.259142
p1263	CATGTTGGACAAGC	2	0	2.1	0.246505	0.152	0.259142
p1264	CATGTTGCTGGAAG	2	0	2.1	0.246505	0.152	0.259142
p1265	CATGTTGCCTGCCA	2	0	2.1	0.246505	0.152	0.259142
p1266	CATGTTGCATCCAG	2	0	2.1	0.246505	0.152	0.259142
p1267	CATGTTGATACACA	2	0	2.1	0.246505	0.152	0.259142
p1268	CATGTTGAGGTTTT	2	0	2.1	0.246505	0.152	0.259142
p1269	CATGTTGACACTGA	2	0	2.1	0.246505	0.152	0.259142
p1270	CATGTTGAAGTTGA	2	0	2.1	0.246505	0.152	0.259142
p1271	CATGTTGAAGATGT	2	0	2.1	0.246505	0.152	0.259142
p1272	CATGTTGAACTCTC	2	0	2.1	0.246505	0.152	0.259142
p1273	CATGTTGAACAACC	2	0	2.1	0.246505	0.152	0.259142
p1274	CATGTTCTTTGTGT	2	0	2.1	0.246505	0.152	0.259142
p1275	CATGTTCTTAAGTA	2	0	2.1	0.246505	0.152	0.259142
p1276	CATGTTCCTGTGCA	2	0	2.1	0.246505	0.152	0.259142
p1277	CATGTTCCCGTACA	2	0	2.1	0.246505	0.152	0.259142
p1278	CATGTTCAGTTTTA	2	0	2.1	0.246505	0.152	0.259142
p1279	CATGTTCAGCATCC	2	0	2.1	0.246505	0.152	0.259142
p1280	CATGTTCAACATAA	2	0	2.1	0.246505	0.152	0.259142
p1281	CATGTTCAAAAGTT	2	0	2.1	0.246505	0.152	0.259142
p1282	CATGTTATCAACAA	2	0	2.1	0.246505	0.152	0.259142
p1283	CATGTTATATGCAC	2	0	2.1	0.246505	0.152	0.259142
p1284	CATGTTATAGTAGA	2	0	2.1	0.246505	0.152	0.259142
p1285	CATGTTATAGCCCT	2	0	2.1	0.246505	0.152	0.259142
p1286	CATGTTATACCCTC	2	0	2.1	0.246505	0.152	0.259142
p1287	CATGTTAGCTGTAT	2	0	2.1	0.246505	0.152	0.259142
p1288	CATGTTAGAAGCTT	2	0	2.1	0.246505	0.152	0.259142
p1289	CATGTTACTGATGG	2	0	2.1	0.246505	0.152	0.259142
p1290	CATGTTACCGGGTG	2	0	2.1	0.246505	0.152	0.259142
p1291	CATGTTAATGTTTC	2	0	2.1	0.246505	0.152	0.259142
p1292	CATGTTAATGACGT	2	0	2.1	0.246505	0.152	0.259142
p1293	CATGTTAAGGTCTT	2	0	2.1	0.246505	0.152	0.259142
p1294	CATGTTAAAGAGTA	2	0	2.1	0.246505	0.152	0.259142
p1295	CATGTTAAACCCCC	2	0	2.1	0.246505	0.152	0.259142
p1296	CATGTGTTTTCTCT	2	0	2.1	0.246505	0.152	0.259142
p1297	CATGTGTTTCTGTA	2	0	2.1	0.246505	0.152	0.259142
p1298	CATGTGTTTACCAA	2	0	2.1	0.246505	0.152	0.259142
p1299	CATGTGTTGGTAAT	2	0	2.1	0.246505	0.152	0.259142
p1300	CATGTGTTGGCTAC	2	0	2.1	0.246505	0.152	0.259142
p1301	CATGTGTTCGGTGT	2	0	2.1	0.246505	0.152	0.259142
p1302	CATGTGTTCGCATC	2	0	2.1	0.246505	0.152	0.259142
p1303	CATGTGTTCCCGCA	2	0	2.1	0.246505	0.152	0.259142
p1304	CATGTGTTCCATTC	2	0	2.1	0.246505	0.152	0.259142
p1305	CATGTGTTACCAGT	2	0	2.1	0.246505	0.152	0.259142
p1306	CATGTGTGTGTGTG	2	0	2.1	0.246505	0.152	0.259142
p1307	CATGTGTGTGGCCA	2	0	2.1	0.246505	0.152	0.259142
p1308	CATGTGTGTGAAAA	2	0	2.1	0.246505	0.152	0.259142
p1309	CATGTGTGTCTTTC	2	0	2.1	0.246505	0.152	0.259142
p1310	CATGTGTGTAAATA	2	0	2.1	0.246505	0.152	0.259142
p1311	CATGTGTCCGTCTG	2	0	2.1	0.246505	0.152	0.259142
p1312	CATGTGTCACCCCA	2	0	2.1	0.246505	0.152	0.259142
p1313	CATGTGTATTACAT	2	0	2.1	0.246505	0.152	0.259142
p1314	CATGTGTACTGCAA	2	0	2.1	0.246505	0.152	0.259142
p1315	CATGTGTACACAAT	2	0	2.1	0.246505	0.152	0.259142
p1316	CATGTGTAAATCTA	2	0	2.1	0.246505	0.152	0.259142
p1317	CATGTGGTTTCAGC	2	0	2.1	0.246505	0.152	0.259142
p1318	CATGTGGTCTCCAG	2	0	2.1	0.246505	0.152	0.259142
p1319	CATGTGGGGCCGAG	2	0	2.1	0.246505	0.152	0.259142
p1320	CATGTGGGCATAAG	2	0	2.1	0.246505	0.152	0.259142
p1321	CATGTGGGAGCTCT	2	0	2.1	0.246505	0.152	0.259142
p1322	CATGTGGGAAGGCT	2	0	2.1	0.246505	0.152	0.259142
p1323	CATGTGGCTTCCAA	2	0	2.1	0.246505	0.152	0.259142
p1324	CATGTGGCGCCCTC	2	0	2.1	0.246505	0.152	0.259142
p1325	CATGTGGCCCCCTC	2	0	2.1	0.246505	0.152	0.259142
p1326	CATGTGGAGCTGAG	2	0	2.1	0.246505	0.152	0.259142
p1327	CATGTGGAAGATCA	2	0	2.1	0.246505	0.152	0.259142
p1328	CATGTGCTGTGGCT	2	0	2.1	0.246505	0.152	0.259142
p1329	CATGTGCGTTGAAG	2	0	2.1	0.246505	0.152	0.259142
p1330	CATGTGCCTGTCTT	2	0	2.1	0.246505	0.152	0.259142
p1331	CATGTGCCTGCACC	2	0	2.1	0.246505	0.152	0.259142
p1332	CATGTGCCTCAATG	2	0	2.1	0.246505	0.152	0.259142
p1333	CATGTGCCTACCGT	2	0	2.1	0.246505	0.152	0.259142
p1334	CATGTGCCCATAGG	2	0	2.1	0.246505	0.152	0.259142
p1335	CATGTGCCAAAAGT	2	0	2.1	0.246505	0.152	0.259142
p1336	CATGTGCAGACAGA	2	0	2.1	0.246505	0.152	0.259142
p1337	CATGTGCAATTAAA	2	0	2.1	0.246505	0.152	0.259142
p1338	CATGTGCAAGACCT	2	0	2.1	0.246505	0.152	0.259142
p1339	CATGTGCAACTCTT	2	0	2.1	0.246505	0.152	0.259142
p1340	CATGTGCAAATCAT	2	0	2.1	0.246505	0.152	0.259142
p1341	CATGTGCAAAGACA	2	0	2.1	0.246505	0.152	0.259142
p1342	CATGTGATTTCTGA	2	0	2.1	0.246505	0.152	0.259142
p1343	CATGTGATTGGCCT	2	0	2.1	0.246505	0.152	0.259142
p1344	CATGTGATCTGCAC	2	0	2.1	0.246505	0.152	0.259142
p1345	CATGTGAGTTGTAC	2	0	2.1	0.246505	0.152	0.259142
p1346	CATGTGAGCGTTCA	2	0	2.1	0.246505	0.152	0.259142
p1347	CATGTGACTTACTG	2	0	2.1	0.246505	0.152	0.259142
p1348	CATGTGACTGCAAC	2	0	2.1	0.246505	0.152	0.259142
p1349	CATGTGACCTAAGT	2	0	2.1	0.246505	0.152	0.259142
p1350	CATGTGACAACTGT	2	0	2.1	0.246505	0.152	0.259142
p1351	CATGTGACAACCTT	2	0	2.1	0.246505	0.152	0.259142
p1352	CATGTGAATGATGC	2	0	2.1	0.246505	0.152	0.259142
p1353	CATGTGAATACCAT	2	0	2.1	0.246505	0.152	0.259142
p1354	CATGTGAAGAAAAG	2	0	2.1	0.246505	0.152	0.259142
p1355	CATGTGAACATCAC	2	0	2.1	0.246505	0.152	0.259142
p1356	CATGTGAAAGTTTC	2	0	2.1	0.246505	0.152	0.259142
p1357	CATGTGAAAGAAAA	2	0	2.1	0.246505	0.152	0.259142
p1358	CATGTGAAACCCAG	2	0	2.1	0.246505	0.152	0.259142
p1359	CATGTGAAAATGGC	2	0	2.1	0.246505	0.152	0.259142
p1360	CATGTGAAAAAGAA	2	0	2.1	0.246505	0.152	0.259142
p1361	CATGTCTTGCAGAA	2	0	2.1	0.246505	0.152	0.259142
p1362	CATGTCTTAAAATC	2	0	2.1	0.246505	0.152	0.259142
p1363	CATGTCTGGCAGCC	2	0	2.1	0.246505	0.152	0.259142
p1364	CATGTCTGCTGTTA	2	0	2.1	0.246505	0.152	0.259142
p1365	CATGTCTGCTAGCC	2	0	2.1	0.246505	0.152	0.259142
p1366	CATGTCTGCCGAAA	2	0	2.1	0.246505	0.152	0.259142
p1367	CATGTCTGCACAAA	2	0	2.1	0.246505	0.152	0.259142
p1368	CATGTCTGAACTTG	2	0	2.1	0.246505	0.152	0.259142
p1369	CATGTCTCTGCTCT	2	0	2.1	0.246505	0.152	0.259142
p1370	CATGTCTCAACACT	2	0	2.1	0.246505	0.152	0.259142
p1371	CATGTCTATGCCAG	2	0	2.1	0.246505	0.152	0.259142
p1372	CATGTCTAATAGCT	2	0	2.1	0.246505	0.152	0.259142
p1373	CATGTCTAAAAGAT	2	0	2.1	0.246505	0.152	0.259142
p1374	CATGTCGTTGTAGC	2	0	2.1	0.246505	0.152	0.259142
p1375	CATGTCGGGGGACG	2	0	2.1	0.246505	0.152	0.259142
p1376	CATGTCGCCCCTGA	2	0	2.1	0.246505	0.152	0.259142
p1377	CATGTCCTTGTTTC	2	0	2.1	0.246505	0.152	0.259142
p1378	CATGTCCTGCCCTT	2	0	2.1	0.246505	0.152	0.259142
p1379	CATGTCCTCGTACA	2	0	2.1	0.246505	0.152	0.259142
p1380	CATGTCCGTATTAA	2	0	2.1	0.246505	0.152	0.259142
p1381	CATGTCCGCGTACA	2	0	2.1	0.246505	0.152	0.259142
p1382	CATGTCCGACAGCG	2	0	2.1	0.246505	0.152	0.259142
p1383	CATGTCCCAATGCC	2	0	2.1	0.246505	0.152	0.259142
p1384	CATGTCCACGAGAG	2	0	2.1	0.246505	0.152	0.259142
p1385	CATGTCATTGCGCA	2	0	2.1	0.246505	0.152	0.259142
p1386	CATGTCATCTGTTT	2	0	2.1	0.246505	0.152	0.259142
p1387	CATGTCATCACGTA	2	0	2.1	0.246505	0.152	0.259142
p1388	CATGTCATAATACC	2	0	2.1	0.246505	0.152	0.259142
p1389	CATGTCATAATAAA	2	0	2.1	0.246505	0.152	0.259142
p1390	CATGTCAGAGACAA	2	0	2.1	0.246505	0.152	0.259142
p1391	CATGTCAGACTAAT	2	0	2.1	0.246505	0.152	0.259142
p1392	CATGTCAGAACTCT	2	0	2.1	0.246505	0.152	0.259142
p1393	CATGTCACTTTCTC	2	0	2.1	0.246505	0.152	0.259142
p1394	CATGTCACTGTTAA	2	0	2.1	0.246505	0.152	0.259142
p1395	CATGTCACAGCCCA	2	0	2.1	0.246505	0.152	0.259142
p1396	CATGTCAACCCAGT	2	0	2.1	0.246505	0.152	0.259142
p1397	CATGTCAAACACAT	2	0	2.1	0.246505	0.152	0.259142
p1398	CATGTATTGTGGAA	2	0	2.1	0.246505	0.152	0.259142
p1399	CATGTATTAAAGGG	2	0	2.1	0.246505	0.152	0.259142
p1400	CATGTATGTTGCTG	2	0	2.1	0.246505	0.152	0.259142
p1401	CATGTATGGAATGA	2	0	2.1	0.246505	0.152	0.259142
p1402	CATGTATGCGTTTC	2	0	2.1	0.246505	0.152	0.259142
p1403	CATGTATGATGACC	2	0	2.1	0.246505	0.152	0.259142
p1404	CATGTATCTGTACC	2	0	2.1	0.246505	0.152	0.259142
p1405	CATGTATCTCCTCA	2	0	2.1	0.246505	0.152	0.259142
p1406	CATGTATCCTCAAT	2	0	2.1	0.246505	0.152	0.259142
p1407	CATGTATCACCCAG	2	0	2.1	0.246505	0.152	0.259142
p1408	CATGTATATTTTCT	2	0	2.1	0.246505	0.152	0.259142
p1409	CATGTATATAAATT	2	0	2.1	0.246505	0.152	0.259142
p1410	CATGTATATAAATG	2	0	2.1	0.246505	0.152	0.259142
p1411	CATGTATAGTATAG	2	0	2.1	0.246505	0.152	0.259142
p1412	CATGTATAACCAGA	2	0	2.1	0.246505	0.152	0.259142
p1413	CATGTAGTTTGTGG	2	0	2.1	0.246505	0.152	0.259142
p1414	CATGTAGTTGCTTT	2	0	2.1	0.246505	0.152	0.259142
p1415	CATGTAGTTACACT	2	0	2.1	0.246505	0.152	0.259142
p1416	CATGTAGTGAGAGG	2	0	2.1	0.246505	0.152	0.259142
p1417	CATGTAGTCGGGAA	2	0	2.1	0.246505	0.152	0.259142
p1418	CATGTAGCGAGTGT	2	0	2.1	0.246505	0.152	0.259142
p1419	CATGTAGCAAGCGT	2	0	2.1	0.246505	0.152	0.259142
p1420	CATGTAGAGTATCT	2	0	2.1	0.246505	0.152	0.259142
p1421	CATGTAGAGACAGA	2	0	2.1	0.246505	0.152	0.259142
p1422	CATGTAGAAGACTT	2	0	2.1	0.246505	0.152	0.259142
p1423	CATGTACTGCATTA	2	0	2.1	0.246505	0.152	0.259142
p1424	CATGTACTGCAGAT	2	0	2.1	0.246505	0.152	0.259142
p1425	CATGTACTCTTCTG	2	0	2.1	0.246505	0.152	0.259142
p1426	CATGTACTCAATAA	2	0	2.1	0.246505	0.152	0.259142
p1427	CATGTACGATATGC	2	0	2.1	0.246505	0.152	0.259142
p1428	CATGTACCGTACCA	2	0	2.1	0.246505	0.152	0.259142
p1429	CATGTACATAATTA	2	0	2.1	0.246505	0.152	0.259142
p1430	CATGTACAGTGCCA	2	0	2.1	0.246505	0.152	0.259142
p1431	CATGTACAGACCCC	2	0	2.1	0.246505	0.152	0.259142
p1432	CATGTACAGAAATA	2	0	2.1	0.246505	0.152	0.259142
p1433	CATGTACACTAAGA	2	0	2.1	0.246505	0.152	0.259142
p1434	CATGTACACAAAAA	2	0	2.1	0.246505	0.152	0.259142
p1435	CATGTACAAGGGAA	2	0	2.1	0.246505	0.152	0.259142
p1436	CATGTACAAAGGAA	2	0	2.1	0.246505	0.152	0.259142
p1437	CATGTACAAAGCTT	2	0	2.1	0.246505	0.152	0.259142
p1438	CATGTACAAAGCAG	2	0	2.1	0.246505	0.152	0.259142
p1439	CATGTAATATAAAC	2	0	2.1	0.246505	0.152	0.259142
p1440	CATGTAATAGGGCA	2	0	2.1	0.246505	0.152	0.259142
p1441	CATGTAAGTTCAGA	2	0	2.1	0.246505	0.152	0.259142
p1442	CATGTAAGTATGTG	2	0	2.1	0.246505	0.152	0.259142
p1443	CATGTAAGGATATA	2	0	2.1	0.246505	0.152	0.259142
p1444	CATGTAACTGTTCT	2	0	2.1	0.246505	0.152	0.259142
p1445	CATGTAACTGAAAC	2	0	2.1	0.246505	0.152	0.259142
p1446	CATGTAACCACGCT	2	0	2.1	0.246505	0.152	0.259142
p1447	CATGTAACAGTTAC	2	0	2.1	0.246505	0.152	0.259142
p1448	CATGTAACACTAGC	2	0	2.1	0.246505	0.152	0.259142
p1449	CATGTAAATTAAAT	2	0	2.1	0.246505	0.152	0.259142
p1450	CATGTAAATGGAAT	2	0	2.1	0.246505	0.152	0.259142
p1451	CATGTAAATCTGTA	2	0	2.1	0.246505	0.152	0.259142
p1452	CATGTAAATACAGC	2	0	2.1	0.246505	0.152	0.259142
p1453	CATGTAAATAAGTT	2	0	2.1	0.246505	0.152	0.259142
p1454	CATGTAAAGTGCTT	2	0	2.1	0.246505	0.152	0.259142
p1455	CATGTAAAGGAGCA	2	0	2.1	0.246505	0.152	0.259142
p1456	CATGTAAAGAGTGC	2	0	2.1	0.246505	0.152	0.259142
p1457	CATGTAAAGAAGAA	2	0	2.1	0.246505	0.152	0.259142
p1458	CATGTAAAAGAGAC	2	0	2.1	0.246505	0.152	0.259142
p1459	CATGTAAAAAGCAG	2	0	2.1	0.246505	0.152	0.259142
p1460	CATGTAAAAACAGC	2	0	2.1	0.246505	0.152	0.259142
p1461	CATGGTTTTCTCTT	2	0	2.1	0.246505	0.152	0.259142
p1462	CATGGTTTTACTGT	2	0	2.1	0.246505	0.152	0.259142
p1463	CATGGTTTGACTGC	2	0	2.1	0.246505	0.152	0.259142
p1464	CATGGTTTGAACGG	2	0	2.1	0.246505	0.152	0.259142
p1465	CATGGTTTGAAAAG	2	0	2.1	0.246505	0.152	0.259142
p1466	CATGGTTTCTTTTA	2	0	2.1	0.246505	0.152	0.259142
p1467	CATGGTTGGGCAGC	2	0	2.1	0.246505	0.152	0.259142
p1468	CATGGTTGAGGATG	2	0	2.1	0.246505	0.152	0.259142
p1469	CATGGTTGAAACCC	2	0	2.1	0.246505	0.152	0.259142
p1470	CATGGTTCGAACGG	2	0	2.1	0.246505	0.152	0.259142
p1471	CATGGTTCCGCGCG	2	0	2.1	0.246505	0.152	0.259142
p1472	CATGGTTCATTAAA	2	0	2.1	0.246505	0.152	0.259142
p1473	CATGGTTCAGTGCC	2	0	2.1	0.246505	0.152	0.259142
p1474	CATGGTTCACGATG	2	0	2.1	0.246505	0.152	0.259142
p1475	CATGGTTCACAAAA	2	0	2.1	0.246505	0.152	0.259142
p1476	CATGGTTATAACCC	2	0	2.1	0.246505	0.152	0.259142
p1477	CATGGTTAAGGGTA	2	0	2.1	0.246505	0.152	0.259142
p1478	CATGGTTAAAAAAA	2	0	2.1	0.246505	0.152	0.259142
p1479	CATGGTGTTTGGTG	2	0	2.1	0.246505	0.152	0.259142
p1480	CATGGTGGGGGTGC	2	0	2.1	0.246505	0.152	0.259142
p1481	CATGGTGCTGGATG	2	0	2.1	0.246505	0.152	0.259142
p1482	CATGGTGCTAGAAG	2	0	2.1	0.246505	0.152	0.259142
p1483	CATGGTGCCAACAG	2	0	2.1	0.246505	0.152	0.259142
p1484	CATGGTGATGGTTG	2	0	2.1	0.246505	0.152	0.259142
p1485	CATGGTGATAACGC	2	0	2.1	0.246505	0.152	0.259142
p1486	CATGGTGACGCTTT	2	0	2.1	0.246505	0.152	0.259142
p1487	CATGGTGACAGAAT	2	0	2.1	0.246505	0.152	0.259142
p1488	CATGGTCTGTGGAG	2	0	2.1	0.246505	0.152	0.259142
p1489	CATGGTCCAGAAGG	2	0	2.1	0.246505	0.152	0.259142
p1490	CATGGTCACCCAAC	2	0	2.1	0.246505	0.152	0.259142
p1491	CATGGTATTGCTCC	2	0	2.1	0.246505	0.152	0.259142
p1492	CATGGTATCCTGGA	2	0	2.1	0.246505	0.152	0.259142
p1493	CATGGTATAGTGCC	2	0	2.1	0.246505	0.152	0.259142
p1494	CATGGTAGGGGCCC	2	0	2.1	0.246505	0.152	0.259142
p1495	CATGGTAGACAATG	2	0	2.1	0.246505	0.152	0.259142
p1496	CATGGTACTTGCAT	2	0	2.1	0.246505	0.152	0.259142
p1497	CATGGTACTTACAA	2	0	2.1	0.246505	0.152	0.259142
p1498	CATGGTACGCCGGG	2	0	2.1	0.246505	0.152	0.259142
p1499	CATGGTACCACAGT	2	0	2.1	0.246505	0.152	0.259142
p1500	CATGGTAATGAAAT	2	0	2.1	0.246505	0.152	0.259142
p1501	CATGGGTTTTCAAG	2	0	2.1	0.246505	0.152	0.259142
p1502	CATGGGTTCTTCCT	2	0	2.1	0.246505	0.152	0.259142
p1503	CATGGGTTAGCAGT	2	0	2.1	0.246505	0.152	0.259142
p1504	CATGGGTGTTTAAT	2	0	2.1	0.246505	0.152	0.259142
p1505	CATGGGTGCGGGGG	2	0	2.1	0.246505	0.152	0.259142
p1506	CATGGGTGCCCAGG	2	0	2.1	0.246505	0.152	0.259142
p1507	CATGGGTGCATATA	2	0	2.1	0.246505	0.152	0.259142
p1508	CATGGGTGAGCCCT	2	0	2.1	0.246505	0.152	0.259142
p1509	CATGGGTCTTACCC	2	0	2.1	0.246505	0.152	0.259142
p1510	CATGGGTCGTGGAG	2	0	2.1	0.246505	0.152	0.259142
p1511	CATGGGTCCCTCTA	2	0	2.1	0.246505	0.152	0.259142
p1512	CATGGGTCACACAG	2	0	2.1	0.246505	0.152	0.259142
p1513	CATGGGTATTGCCA	2	0	2.1	0.246505	0.152	0.259142
p1514	CATGGGTATGTGCA	2	0	2.1	0.246505	0.152	0.259142
p1515	CATGGGTAATGTAA	2	0	2.1	0.246505	0.152	0.259142
p1516	CATGGGGTTTATTT	2	0	2.1	0.246505	0.152	0.259142
p1517	CATGGGGTTCCTTG	2	0	2.1	0.246505	0.152	0.259142
p1518	CATGGGGGCAGCTA	2	0	2.1	0.246505	0.152	0.259142
p1519	CATGGGGCTTGGTT	2	0	2.1	0.246505	0.152	0.259142
p1520	CATGGGGCTTCGGT	2	0	2.1	0.246505	0.152	0.259142
p1521	CATGGGGCTCCAGG	2	0	2.1	0.246505	0.152	0.259142
p1522	CATGGGGCTATCAG	2	0	2.1	0.246505	0.152	0.259142
p1523	CATGGGGCCCCAGG	2	0	2.1	0.246505	0.152	0.259142
p1524	CATGGGGCAGGCAG	2	0	2.1	0.246505	0.152	0.259142
p1525	CATGGGGCAGAGAT	2	0	2.1	0.246505	0.152	0.259142
p1526	CATGGGGCAGACTG	2	0	2.1	0.246505	0.152	0.259142
p1527	CATGGGGAGGGTGG	2	0	2.1	0.246505	0.152	0.259142
p1528	CATGGGCTTTGGGG	2	0	2.1	0.246505	0.152	0.259142
p1529	CATGGGCTTCCTGG	2	0	2.1	0.246505	0.152	0.259142
p1530	CATGGGCTTCCGGA	2	0	2.1	0.246505	0.152	0.259142
p1531	CATGGGCTGTTTGG	2	0	2.1	0.246505	0.152	0.259142
p1532	CATGGGCTGTACCC	2	0	2.1	0.246505	0.152	0.259142
p1533	CATGGGCTGGGCCA	2	0	2.1	0.246505	0.152	0.259142
p1534	CATGGGCTGCAACT	2	0	2.1	0.246505	0.152	0.259142
p1535	CATGGGCTGATAAA	2	0	2.1	0.246505	0.152	0.259142
p1536	CATGGGCCTGTAAT	2	0	2.1	0.246505	0.152	0.259142
p1537	CATGGGCCCGGATT	2	0	2.1	0.246505	0.152	0.259142
p1538	CATGGGCCAAAAAA	2	0	2.1	0.246505	0.152	0.259142
p1539	CATGGGCAGAAAGC	2	0	2.1	0.246505	0.152	0.259142
p1540	CATGGGCAAGCTCC	2	0	2.1	0.246505	0.152	0.259142
p1541	CATGGGATTAAAGA	2	0	2.1	0.246505	0.152	0.259142
p1542	CATGGGATGCTTGG	2	0	2.1	0.246505	0.152	0.259142
p1543	CATGGGAGGAGCCT	2	0	2.1	0.246505	0.152	0.259142
p1544	CATGGGAGGAGCCA	2	0	2.1	0.246505	0.152	0.259142
p1545	CATGGGAGGACAAG	2	0	2.1	0.246505	0.152	0.259142
p1546	CATGGGAGCTCTCA	2	0	2.1	0.246505	0.152	0.259142
p1547	CATGGGAGACTGAG	2	0	2.1	0.246505	0.152	0.259142
p1548	CATGGGAGAAAAAG	2	0	2.1	0.246505	0.152	0.259142
p1549	CATGGGAATTGTGG	2	0	2.1	0.246505	0.152	0.259142
p1550	CATGGGAAGGGGGA	2	0	2.1	0.246505	0.152	0.259142
p1551	CATGGGAAGAATAT	2	0	2.1	0.246505	0.152	0.259142
p1552	CATGGGAACTTTTG	2	0	2.1	0.246505	0.152	0.259142
p1553	CATGGGAAATTGGA	2	0	2.1	0.246505	0.152	0.259142
p1554	CATGGGAAAGAGAA	2	0	2.1	0.246505	0.152	0.259142
p1555	CATGGGAAACTTGT	2	0	2.1	0.246505	0.152	0.259142
p1556	CATGGGAAAATAGA	2	0	2.1	0.246505	0.152	0.259142
p1557	CATGGCTTTTGTGT	2	0	2.1	0.246505	0.152	0.259142
p1558	CATGGCTTTTGGTC	2	0	2.1	0.246505	0.152	0.259142
p1559	CATGGCTTTAGAGG	2	0	2.1	0.246505	0.152	0.259142
p1560	CATGGCTTGTATGT	2	0	2.1	0.246505	0.152	0.259142
p1561	CATGGCTTGTAACT	2	0	2.1	0.246505	0.152	0.259142
p1562	CATGGCTTCTGCCC	2	0	2.1	0.246505	0.152	0.259142
p1563	CATGGCTTCATAGC	2	0	2.1	0.246505	0.152	0.259142
p1564	CATGGCTGTTTAAT	2	0	2.1	0.246505	0.152	0.259142
p1565	CATGGCTGTGCTGA	2	0	2.1	0.246505	0.152	0.259142
p1566	CATGGCTGTGACAC	2	0	2.1	0.246505	0.152	0.259142
p1567	CATGGCTGGTACAA	2	0	2.1	0.246505	0.152	0.259142
p1568	CATGGCTGGGTCTT	2	0	2.1	0.246505	0.152	0.259142
p1569	CATGGCTGCATTAA	2	0	2.1	0.246505	0.152	0.259142
p1570	CATGGCTGAGCCAG	2	0	2.1	0.246505	0.152	0.259142
p1571	CATGGCTGAGAGGA	2	0	2.1	0.246505	0.152	0.259142
p1572	CATGGCTCTTAGAG	2	0	2.1	0.246505	0.152	0.259142
p1573	CATGGCTACATATA	2	0	2.1	0.246505	0.152	0.259142
p1574	CATGGCTAATTAGA	2	0	2.1	0.246505	0.152	0.259142
p1575	CATGGCTAAGGGAA	2	0	2.1	0.246505	0.152	0.259142
p1576	CATGGCTAACACAG	2	0	2.1	0.246505	0.152	0.259142
p1577	CATGGCGTTCTCCC	2	0	2.1	0.246505	0.152	0.259142
p1578	CATGGCGTCATATC	2	0	2.1	0.246505	0.152	0.259142
p1579	CATGGCGGTGGTGC	2	0	2.1	0.246505	0.152	0.259142
p1580	CATGGCGGGGAGGC	2	0	2.1	0.246505	0.152	0.259142
p1581	CATGGCGGCTGGCA	2	0	2.1	0.246505	0.152	0.259142
p1582	CATGGCGGCGTCTC	2	0	2.1	0.246505	0.152	0.259142
p1583	CATGGCGGAGGGGG	2	0	2.1	0.246505	0.152	0.259142
p1584	CATGGCGCTGAGCA	2	0	2.1	0.246505	0.152	0.259142
p1585	CATGGCGCATATGG	2	0	2.1	0.246505	0.152	0.259142
p1586	CATGGCGAGGGGTG	2	0	2.1	0.246505	0.152	0.259142
p1587	CATGGCCTGTTCTC	2	0	2.1	0.246505	0.152	0.259142
p1588	CATGGCCTGCTGGG	2	0	2.1	0.246505	0.152	0.259142
p1589	CATGGCCTGCAGCA	2	0	2.1	0.246505	0.152	0.259142
p1590	CATGGCCTGAATGG	2	0	2.1	0.246505	0.152	0.259142
p1591	CATGGCCTCCTAAA	2	0	2.1	0.246505	0.152	0.259142
p1592	CATGGCCTCACTAA	2	0	2.1	0.246505	0.152	0.259142
p1593	CATGGCCTATAGAA	2	0	2.1	0.246505	0.152	0.259142
p1594	CATGGCCGTTCTAT	2	0	2.1	0.246505	0.152	0.259142
p1595	CATGGCCCTGGGCT	2	0	2.1	0.246505	0.152	0.259142
p1596	CATGGCCCGGAGGG	2	0	2.1	0.246505	0.152	0.259142
p1597	CATGGCCCACCTAG	2	0	2.1	0.246505	0.152	0.259142
p1598	CATGGCCATTGAAG	2	0	2.1	0.246505	0.152	0.259142
p1599	CATGGCCAGGGTCA	2	0	2.1	0.246505	0.152	0.259142
p1600	CATGGCCACCAGGG	2	0	2.1	0.246505	0.152	0.259142
p1601	CATGGCATTGTTGT	2	0	2.1	0.246505	0.152	0.259142
p1602	CATGGCATTAGAAT	2	0	2.1	0.246505	0.152	0.259142
p1603	CATGGCATCTCGGC	2	0	2.1	0.246505	0.152	0.259142
p1604	CATGGCATCAGAAA	2	0	2.1	0.246505	0.152	0.259142
p1605	CATGGCAGGCAGTC	2	0	2.1	0.246505	0.152	0.259142
p1606	CATGGCAGGACCTG	2	0	2.1	0.246505	0.152	0.259142
p1607	CATGGCAGGAAAGA	2	0	2.1	0.246505	0.152	0.259142
p1608	CATGGCAGCTCAGT	2	0	2.1	0.246505	0.152	0.259142
p1609	CATGGCAGACCATA	2	0	2.1	0.246505	0.152	0.259142
p1610	CATGGCACTGCTGG	2	0	2.1	0.246505	0.152	0.259142
p1611	CATGGCACCCCCAG	2	0	2.1	0.246505	0.152	0.259142
p1612	CATGGCACCAATAG	2	0	2.1	0.246505	0.152	0.259142
p1613	CATGGCACAGCCCG	2	0	2.1	0.246505	0.152	0.259142
p1614	CATGGCAATGCATT	2	0	2.1	0.246505	0.152	0.259142
p1615	CATGGCAAACACAT	2	0	2.1	0.246505	0.152	0.259142
p1616	CATGGCAAAATATA	2	0	2.1	0.246505	0.152	0.259142
p1617	CATGGCAAAAAAAG	2	0	2.1	0.246505	0.152	0.259142
p1618	CATGGATTTTTTCT	2	0	2.1	0.246505	0.152	0.259142
p1619	CATGGATTTTTGTT	2	0	2.1	0.246505	0.152	0.259142
p1620	CATGGATTTTTATA	2	0	2.1	0.246505	0.152	0.259142
p1621	CATGGATTTGCAGC	2	0	2.1	0.246505	0.152	0.259142
p1622	CATGGATTGGATTG	2	0	2.1	0.246505	0.152	0.259142
p1623	CATGGATTGAATGA	2	0	2.1	0.246505	0.152	0.259142
p1624	CATGGATTCCAACT	2	0	2.1	0.246505	0.152	0.259142
p1625	CATGGATGGTGGGA	2	0	2.1	0.246505	0.152	0.259142
p1626	CATGGATGCATTCT	2	0	2.1	0.246505	0.152	0.259142
p1627	CATGGATGAAGGAT	2	0	2.1	0.246505	0.152	0.259142
p1628	CATGGATGAAGCTT	2	0	2.1	0.246505	0.152	0.259142
p1629	CATGGATCGCTTTT	2	0	2.1	0.246505	0.152	0.259142
p1630	CATGGATCCTCTAT	2	0	2.1	0.246505	0.152	0.259142
p1631	CATGGATCCCAACA	2	0	2.1	0.246505	0.152	0.259142
p1632	CATGGATCAAGAAA	2	0	2.1	0.246505	0.152	0.259142
p1633	CATGGATAATGGCA	2	0	2.1	0.246505	0.152	0.259142
p1634	CATGGATAAAGCCA	2	0	2.1	0.246505	0.152	0.259142
p1635	CATGGAGTTTTGCG	2	0	2.1	0.246505	0.152	0.259142
p1636	CATGGAGTTTCCTA	2	0	2.1	0.246505	0.152	0.259142
p1637	CATGGAGTGGTTAA	2	0	2.1	0.246505	0.152	0.259142
p1638	CATGGAGTGCAAGC	2	0	2.1	0.246505	0.152	0.259142
p1639	CATGGAGTACGGAT	2	0	2.1	0.246505	0.152	0.259142
p1640	CATGGAGTAATGCA	2	0	2.1	0.246505	0.152	0.259142
p1641	CATGGAGTAAGATA	2	0	2.1	0.246505	0.152	0.259142
p1642	CATGGAGTAAAAAT	2	0	2.1	0.246505	0.152	0.259142
p1643	CATGGAGGGAGAAC	2	0	2.1	0.246505	0.152	0.259142
p1644	CATGGAGGCCTGGT	2	0	2.1	0.246505	0.152	0.259142
p1645	CATGGAGGACCCCT	2	0	2.1	0.246505	0.152	0.259142
p1646	CATGGAGCGGTACA	2	0	2.1	0.246505	0.152	0.259142
p1647	CATGGAGAGGCCGG	2	0	2.1	0.246505	0.152	0.259142
p1648	CATGGAGACTCACT	2	0	2.1	0.246505	0.152	0.259142
p1649	CATGGAGACCGATG	2	0	2.1	0.246505	0.152	0.259142
p1650	CATGGAGACCAGGG	2	0	2.1	0.246505	0.152	0.259142
p1651	CATGGAGAATGATG	2	0	2.1	0.246505	0.152	0.259142
p1652	CATGGACTTAAAGC	2	0	2.1	0.246505	0.152	0.259142
p1653	CATGGACTGCAATA	2	0	2.1	0.246505	0.152	0.259142
p1654	CATGGACCCAGCTA	2	0	2.1	0.246505	0.152	0.259142
p1655	CATGGACACTTGCC	2	0	2.1	0.246505	0.152	0.259142
p1656	CATGGACAACAGTT	2	0	2.1	0.246505	0.152	0.259142
p1657	CATGGAATTCACCT	2	0	2.1	0.246505	0.152	0.259142
p1658	CATGGAATGTGGGA	2	0	2.1	0.246505	0.152	0.259142
p1659	CATGGAATGACTTT	2	0	2.1	0.246505	0.152	0.259142
p1660	CATGGAATAAGGTT	2	0	2.1	0.246505	0.152	0.259142
p1661	CATGGAATAAATGC	2	0	2.1	0.246505	0.152	0.259142
p1662	CATGGAATAAAGAT	2	0	2.1	0.246505	0.152	0.259142
p1663	CATGGAAGTTCCAG	2	0	2.1	0.246505	0.152	0.259142
p1664	CATGGAAGTGTTTC	2	0	2.1	0.246505	0.152	0.259142
p1665	CATGGAAGTGCTCA	2	0	2.1	0.246505	0.152	0.259142
p1666	CATGGAAGGGGTTT	2	0	2.1	0.246505	0.152	0.259142
p1667	CATGGAAGCTGCAT	2	0	2.1	0.246505	0.152	0.259142
p1668	CATGGAAGCACAAA	2	0	2.1	0.246505	0.152	0.259142
p1669	CATGGAAGATGAAG	2	0	2.1	0.246505	0.152	0.259142
p1670	CATGGAAGAACATA	2	0	2.1	0.246505	0.152	0.259142
p1671	CATGGAACCTGTTT	2	0	2.1	0.246505	0.152	0.259142
p1672	CATGGAACAGTAGT	2	0	2.1	0.246505	0.152	0.259142
p1673	CATGGAACAGGAAC	2	0	2.1	0.246505	0.152	0.259142
p1674	CATGGAACAGATAT	2	0	2.1	0.246505	0.152	0.259142
p1675	CATGGAACAGAGAA	2	0	2.1	0.246505	0.152	0.259142
p1676	CATGGAAATTTTTA	2	0	2.1	0.246505	0.152	0.259142
p1677	CATGGAAATGCAGG	2	0	2.1	0.246505	0.152	0.259142
p1678	CATGGAAAGTGGAA	2	0	2.1	0.246505	0.152	0.259142
p1679	CATGGAAAGACTAT	2	0	2.1	0.246505	0.152	0.259142
p1680	CATGGAAACAGAGC	2	0	2.1	0.246505	0.152	0.259142
p1681	CATGGAAAAAATAA	2	0	2.1	0.246505	0.152	0.259142
p1682	CATGGAAAAAAGTC	2	0	2.1	0.246505	0.152	0.259142
p1683	CATGGAAAAAAGAC	2	0	2.1	0.246505	0.152	0.259142
p1684	CATGCTTTTTAGGA	2	0	2.1	0.246505	0.152	0.259142
p1685	CATGCTTTGCTGCT	2	0	2.1	0.246505	0.152	0.259142
p1686	CATGCTTTGCAAGT	2	0	2.1	0.246505	0.152	0.259142
p1687	CATGCTTTAAAAAA	2	0	2.1	0.246505	0.152	0.259142
p1688	CATGCTTGTTTAGC	2	0	2.1	0.246505	0.152	0.259142
p1689	CATGCTTGTTACCC	2	0	2.1	0.246505	0.152	0.259142
p1690	CATGCTTGATGTTT	2	0	2.1	0.246505	0.152	0.259142
p1691	CATGCTTCTGTGGA	2	0	2.1	0.246505	0.152	0.259142
p1692	CATGCTGTTTTGAA	2	0	2.1	0.246505	0.152	0.259142
p1693	CATGCTGTTTCACT	2	0	2.1	0.246505	0.152	0.259142
p1694	CATGCTGTGTTTCA	2	0	2.1	0.246505	0.152	0.259142
p1695	CATGCTGTGTGGGA	2	0	2.1	0.246505	0.152	0.259142
p1696	CATGCTGTCAGATG	2	0	2.1	0.246505	0.152	0.259142
p1697	CATGCTGTAGCCTT	2	0	2.1	0.246505	0.152	0.259142
p1698	CATGCTGTAATATA	2	0	2.1	0.246505	0.152	0.259142
p1699	CATGCTGGTAATTG	2	0	2.1	0.246505	0.152	0.259142
p1700	CATGCTGGTAATAC	2	0	2.1	0.246505	0.152	0.259142
p1701	CATGCTGGGTCAAC	2	0	2.1	0.246505	0.152	0.259142
p1702	CATGCTGGGAACAG	2	0	2.1	0.246505	0.152	0.259142
p1703	CATGCTGGCGGCGG	2	0	2.1	0.246505	0.152	0.259142
p1704	CATGCTGGATAAAG	2	0	2.1	0.246505	0.152	0.259142
p1705	CATGCTGCTGTTTA	2	0	2.1	0.246505	0.152	0.259142
p1706	CATGCTGCTCCAAG	2	0	2.1	0.246505	0.152	0.259142
p1707	CATGCTGCGTAGTG	2	0	2.1	0.246505	0.152	0.259142
p1708	CATGCTGCCTTGGT	2	0	2.1	0.246505	0.152	0.259142
p1709	CATGCTGCCCCGCC	2	0	2.1	0.246505	0.152	0.259142
p1710	CATGCTGCCAGCTA	2	0	2.1	0.246505	0.152	0.259142
p1711	CATGCTGCAGAAGA	2	0	2.1	0.246505	0.152	0.259142
p1712	CATGCTGCAGAACT	2	0	2.1	0.246505	0.152	0.259142
p1713	CATGCTGATCTTCA	2	0	2.1	0.246505	0.152	0.259142
p1714	CATGCTGAGCCGTG	2	0	2.1	0.246505	0.152	0.259142
p1715	CATGCTGACCCTTA	2	0	2.1	0.246505	0.152	0.259142
p1716	CATGCTGAACAACC	2	0	2.1	0.246505	0.152	0.259142
p1717	CATGCTCTGTGCTA	2	0	2.1	0.246505	0.152	0.259142
p1718	CATGCTCTGCACTT	2	0	2.1	0.246505	0.152	0.259142
p1719	CATGCTCTCCTCGG	2	0	2.1	0.246505	0.152	0.259142
p1720	CATGCTCGTGTTGA	2	0	2.1	0.246505	0.152	0.259142
p1721	CATGCTCGGGGAGG	2	0	2.1	0.246505	0.152	0.259142
p1722	CATGCTCCCTAAGT	2	0	2.1	0.246505	0.152	0.259142
p1723	CATGCTCCAGCTGT	2	0	2.1	0.246505	0.152	0.259142
p1724	CATGCTCATCGCTG	2	0	2.1	0.246505	0.152	0.259142
p1725	CATGCTCATAGAAT	2	0	2.1	0.246505	0.152	0.259142
p1726	CATGCTCACTGGAA	2	0	2.1	0.246505	0.152	0.259142
p1727	CATGCTATTCAGCA	2	0	2.1	0.246505	0.152	0.259142
p1728	CATGCTATACAGTA	2	0	2.1	0.246505	0.152	0.259142
p1729	CATGCTAGTCAGCA	2	0	2.1	0.246505	0.152	0.259142
p1730	CATGCTACTGTGCA	2	0	2.1	0.246505	0.152	0.259142
p1731	CATGCTACAGGTAA	2	0	2.1	0.246505	0.152	0.259142
p1732	CATGCTACAGACTG	2	0	2.1	0.246505	0.152	0.259142
p1733	CATGCTAATTTGTG	2	0	2.1	0.246505	0.152	0.259142
p1734	CATGCTAAGAATTA	2	0	2.1	0.246505	0.152	0.259142
p1735	CATGCTAAAAAGCA	2	0	2.1	0.246505	0.152	0.259142
p1736	CATGCGTTACAGCC	2	0	2.1	0.246505	0.152	0.259142
p1737	CATGCGTTAATTAG	2	0	2.1	0.246505	0.152	0.259142
p1738	CATGCGTGTCCAGA	2	0	2.1	0.246505	0.152	0.259142
p1739	CATGCGTGGTCTGC	2	0	2.1	0.246505	0.152	0.259142
p1740	CATGCGTGGGACCC	2	0	2.1	0.246505	0.152	0.259142
p1741	CATGCGTGAAGCAG	2	0	2.1	0.246505	0.152	0.259142
p1742	CATGCGTCTTTGCA	2	0	2.1	0.246505	0.152	0.259142
p1743	CATGCGTCATTCCC	2	0	2.1	0.246505	0.152	0.259142
p1744	CATGCGCTTGTTGG	2	0	2.1	0.246505	0.152	0.259142
p1745	CATGCGATGGTGTC	2	0	2.1	0.246505	0.152	0.259142
p1746	CATGCGAGTGGGTT	2	0	2.1	0.246505	0.152	0.259142
p1747	CATGCGAAATCATT	2	0	2.1	0.246505	0.152	0.259142
p1748	CATGCGAAAAAAAA	2	0	2.1	0.246505	0.152	0.259142
p1749	CATGCCTTGCTTCC	2	0	2.1	0.246505	0.152	0.259142
p1750	CATGCCTGTTATAG	2	0	2.1	0.246505	0.152	0.259142
p1751	CATGCCTGCATTTG	2	0	2.1	0.246505	0.152	0.259142
p1752	CATGCCTCTGACCC	2	0	2.1	0.246505	0.152	0.259142
p1753	CATGCCTCACCAGT	2	0	2.1	0.246505	0.152	0.259142
p1754	CATGCCTAATACAT	2	0	2.1	0.246505	0.152	0.259142
p1755	CATGCCTAAGGAGA	2	0	2.1	0.246505	0.152	0.259142
p1756	CATGCCGTACCGAG	2	0	2.1	0.246505	0.152	0.259142
p1757	CATGCCCTGCACTT	2	0	2.1	0.246505	0.152	0.259142
p1758	CATGCCCTCCTTGC	2	0	2.1	0.246505	0.152	0.259142
p1759	CATGCCCGTGGTGT	2	0	2.1	0.246505	0.152	0.259142
p1760	CATGCCCGATCTGT	2	0	2.1	0.246505	0.152	0.259142
p1761	CATGCCCCTGAAGA	2	0	2.1	0.246505	0.152	0.259142
p1762	CATGCCCCGTACAT	2	0	2.1	0.246505	0.152	0.259142
p1763	CATGCCCCGGCACA	2	0	2.1	0.246505	0.152	0.259142
p1764	CATGCCCCCCCAGC	2	0	2.1	0.246505	0.152	0.259142
p1765	CATGCCCCAGCCCA	2	0	2.1	0.246505	0.152	0.259142
p1766	CATGCCCCACAAAA	2	0	2.1	0.246505	0.152	0.259142
p1767	CATGCCATCGTAGA	2	0	2.1	0.246505	0.152	0.259142
p1768	CATGCCAGTATTTA	2	0	2.1	0.246505	0.152	0.259142
p1769	CATGCCAGATGGAC	2	0	2.1	0.246505	0.152	0.259142
p1770	CATGCCAGACAGGA	2	0	2.1	0.246505	0.152	0.259142
p1771	CATGCCAGAAGATT	2	0	2.1	0.246505	0.152	0.259142
p1772	CATGCCACAGATTT	2	0	2.1	0.246505	0.152	0.259142
p1773	CATGCCACACTGAC	2	0	2.1	0.246505	0.152	0.259142
p1774	CATGCCAATGGCCT	2	0	2.1	0.246505	0.152	0.259142
p1775	CATGCCAATGAAAG	2	0	2.1	0.246505	0.152	0.259142
p1776	CATGCCAAGATCCA	2	0	2.1	0.246505	0.152	0.259142
p1777	CATGCCAAGACTTT	2	0	2.1	0.246505	0.152	0.259142
p1778	CATGCCAACCCCCC	2	0	2.1	0.246505	0.152	0.259142
p1779	CATGCCAACAAAAT	2	0	2.1	0.246505	0.152	0.259142
p1780	CATGCCAAAATGGA	2	0	2.1	0.246505	0.152	0.259142
p1781	CATGCATTTCCTTC	2	0	2.1	0.246505	0.152	0.259142
p1782	CATGCATTGTATGC	2	0	2.1	0.246505	0.152	0.259142
p1783	CATGCATTGGCTCT	2	0	2.1	0.246505	0.152	0.259142
p1784	CATGCATTGCCAAA	2	0	2.1	0.246505	0.152	0.259142
p1785	CATGCATTGCACTC	2	0	2.1	0.246505	0.152	0.259142
p1786	CATGCATCTGGTGA	2	0	2.1	0.246505	0.152	0.259142
p1787	CATGCATCTGAGTT	2	0	2.1	0.246505	0.152	0.259142
p1788	CATGCATCCACAGG	2	0	2.1	0.246505	0.152	0.259142
p1789	CATGCATCACCCCT	2	0	2.1	0.246505	0.152	0.259142
p1790	CATGCATATAGCAG	2	0	2.1	0.246505	0.152	0.259142
p1791	CATGCATAGTTATG	2	0	2.1	0.246505	0.152	0.259142
p1792	CATGCATACAAAAA	2	0	2.1	0.246505	0.152	0.259142
p1793	CATGCATAATTTGA	2	0	2.1	0.246505	0.152	0.259142
p1794	CATGCATAATAAAC	2	0	2.1	0.246505	0.152	0.259142
p1795	CATGCATAAAATTT	2	0	2.1	0.246505	0.152	0.259142
p1796	CATGCAGTTTTCTA	2	0	2.1	0.246505	0.152	0.259142
p1797	CATGCAGTTAATAT	2	0	2.1	0.246505	0.152	0.259142
p1798	CATGCAGTGGTCAC	2	0	2.1	0.246505	0.152	0.259142
p1799	CATGCAGTGGAGGG	2	0	2.1	0.246505	0.152	0.259142
p1800	CATGCAGTGGACTG	2	0	2.1	0.246505	0.152	0.259142
p1801	CATGCAGTCTATAC	2	0	2.1	0.246505	0.152	0.259142
p1802	CATGCAGTCATTTG	2	0	2.1	0.246505	0.152	0.259142
p1803	CATGCAGTATGAAA	2	0	2.1	0.246505	0.152	0.259142
p1804	CATGCAGTATCTGG	2	0	2.1	0.246505	0.152	0.259142
p1805	CATGCAGTATCAAA	2	0	2.1	0.246505	0.152	0.259142
p1806	CATGCAGTAGCGCT	2	0	2.1	0.246505	0.152	0.259142
p1807	CATGCAGGTGTTTC	2	0	2.1	0.246505	0.152	0.259142
p1808	CATGCAGGTAGGTA	2	0	2.1	0.246505	0.152	0.259142
p1809	CATGCAGGGCCCCC	2	0	2.1	0.246505	0.152	0.259142
p1810	CATGCAGGGACACT	2	0	2.1	0.246505	0.152	0.259142
p1811	CATGCAGGCCCCTT	2	0	2.1	0.246505	0.152	0.259142
p1812	CATGCAGGAGATTC	2	0	2.1	0.246505	0.152	0.259142
p1813	CATGCAGCTCTGTG	2	0	2.1	0.246505	0.152	0.259142
p1814	CATGCAGCTATTGT	2	0	2.1	0.246505	0.152	0.259142
p1815	CATGCAGCTACTAA	2	0	2.1	0.246505	0.152	0.259142
p1816	CATGCAGCCTGTTT	2	0	2.1	0.246505	0.152	0.259142
p1817	CATGCAGCCTCTGT	2	0	2.1	0.246505	0.152	0.259142
p1818	CATGCAGCCTCCAG	2	0	2.1	0.246505	0.152	0.259142
p1819	CATGCAGCATTCCT	2	0	2.1	0.246505	0.152	0.259142
p1820	CATGCAGCATCGGT	2	0	2.1	0.246505	0.152	0.259142
p1821	CATGCAGCAGTGGG	2	0	2.1	0.246505	0.152	0.259142
p1822	CATGCAGCAGAACA	2	0	2.1	0.246505	0.152	0.259142
p1823	CATGCAGCAAAGAT	2	0	2.1	0.246505	0.152	0.259142
p1824	CATGCAGATGAGGG	2	0	2.1	0.246505	0.152	0.259142
p1825	CATGCAGATATCTG	2	0	2.1	0.246505	0.152	0.259142
p1826	CATGCAGAGTAGTG	2	0	2.1	0.246505	0.152	0.259142
p1827	CATGCAGACAGTTG	2	0	2.1	0.246505	0.152	0.259142
p1828	CATGCACTTCTGGG	2	0	2.1	0.246505	0.152	0.259142
p1829	CATGCACTTCATAT	2	0	2.1	0.246505	0.152	0.259142
p1830	CATGCACTGATATG	2	0	2.1	0.246505	0.152	0.259142
p1831	CATGCACCTTCAGT	2	0	2.1	0.246505	0.152	0.259142
p1832	CATGCACCTGACTC	2	0	2.1	0.246505	0.152	0.259142
p1833	CATGCACCATTAAC	2	0	2.1	0.246505	0.152	0.259142
p1834	CATGCACAAATTTG	2	0	2.1	0.246505	0.152	0.259142
p1835	CATGCACAAACTGC	2	0	2.1	0.246505	0.152	0.259142
p1836	CATGCAATTGCTGT	2	0	2.1	0.246505	0.152	0.259142
p1837	CATGCAATGCACAG	2	0	2.1	0.246505	0.152	0.259142
p1838	CATGCAAGGTTTTA	2	0	2.1	0.246505	0.152	0.259142
p1839	CATGCAAGGTCGCA	2	0	2.1	0.246505	0.152	0.259142
p1840	CATGCAAGGCTATC	2	0	2.1	0.246505	0.152	0.259142
p1841	CATGCAAGAAGGCA	2	0	2.1	0.246505	0.152	0.259142
p1842	CATGCAACTATTGC	2	0	2.1	0.246505	0.152	0.259142
p1843	CATGCAACTATTGA	2	0	2.1	0.246505	0.152	0.259142
p1844	CATGCAACTATTAT	2	0	2.1	0.246505	0.152	0.259142
p1845	CATGCAACTAGAAG	2	0	2.1	0.246505	0.152	0.259142
p1846	CATGCAACTACCAA	2	0	2.1	0.246505	0.152	0.259142
p1847	CATGCAACTAAACG	2	0	2.1	0.246505	0.152	0.259142
p1848	CATGCAACGAGAGA	2	0	2.1	0.246505	0.152	0.259142
p1849	CATGCAACAGAGTT	2	0	2.1	0.246505	0.152	0.259142
p1850	CATGCAAACGGTGA	2	0	2.1	0.246505	0.152	0.259142
p1851	CATGCAAACATTTC	2	0	2.1	0.246505	0.152	0.259142
p1852	CATGCAAACAATAA	2	0	2.1	0.246505	0.152	0.259142
p1853	CATGCAAACAAAGA	2	0	2.1	0.246505	0.152	0.259142
p1854	CATGCAAAATATGT	2	0	2.1	0.246505	0.152	0.259142
p1855	CATGCAAAACCAGA	2	0	2.1	0.246505	0.152	0.259142
p1856	CATGATTTTTATGG	2	0	2.1	0.246505	0.152	0.259142
p1857	CATGATTTTGTGTG	2	0	2.1	0.246505	0.152	0.259142
p1858	CATGATTTTACCCT	2	0	2.1	0.246505	0.152	0.259142
p1859	CATGATTTGGCACC	2	0	2.1	0.246505	0.152	0.259142
p1860	CATGATTTGACTTG	2	0	2.1	0.246505	0.152	0.259142
p1861	CATGATTTCTGAAG	2	0	2.1	0.246505	0.152	0.259142
p1862	CATGATTTATAATT	2	0	2.1	0.246505	0.152	0.259142
p1863	CATGATTTACAGAT	2	0	2.1	0.246505	0.152	0.259142
p1864	CATGATTTAAAGTT	2	0	2.1	0.246505	0.152	0.259142
p1865	CATGATTGTGAAAA	2	0	2.1	0.246505	0.152	0.259142
p1866	CATGATTGTAAAAC	2	0	2.1	0.246505	0.152	0.259142
p1867	CATGATTGGTGTAA	2	0	2.1	0.246505	0.152	0.259142
p1868	CATGATTGAACGCT	2	0	2.1	0.246505	0.152	0.259142
p1869	CATGATTCCTCCTC	2	0	2.1	0.246505	0.152	0.259142
p1870	CATGATGTTCATTG	2	0	2.1	0.246505	0.152	0.259142
p1871	CATGATGGTACTGA	2	0	2.1	0.246505	0.152	0.259142
p1872	CATGATGGGAGAGG	2	0	2.1	0.246505	0.152	0.259142
p1873	CATGATGGCGAAAC	2	0	2.1	0.246505	0.152	0.259142
p1874	CATGATGCTTGCAC	2	0	2.1	0.246505	0.152	0.259142
p1875	CATGATGCTATGAA	2	0	2.1	0.246505	0.152	0.259142
p1876	CATGATGAGGCGCC	2	0	2.1	0.246505	0.152	0.259142
p1877	CATGATCGGTTCCC	2	0	2.1	0.246505	0.152	0.259142
p1878	CATGATCCGAAGCT	2	0	2.1	0.246505	0.152	0.259142
p1879	CATGATCCCAGGCA	2	0	2.1	0.246505	0.152	0.259142
p1880	CATGATCCAGAGAG	2	0	2.1	0.246505	0.152	0.259142
p1881	CATGATCATAACTT	2	0	2.1	0.246505	0.152	0.259142
p1882	CATGATCAGAAAGA	2	0	2.1	0.246505	0.152	0.259142
p1883	CATGATCACTGGAG	2	0	2.1	0.246505	0.152	0.259142
p1884	CATGATATGAGGGG	2	0	2.1	0.246505	0.152	0.259142
p1885	CATGATAGCAGTTT	2	0	2.1	0.246505	0.152	0.259142
p1886	CATGATAGAGAAAA	2	0	2.1	0.246505	0.152	0.259142
p1887	CATGATAATGAGGC	2	0	2.1	0.246505	0.152	0.259142
p1888	CATGATAAAGTGCT	2	0	2.1	0.246505	0.152	0.259142
p1889	CATGAGTTTTGTAT	2	0	2.1	0.246505	0.152	0.259142
p1890	CATGAGTTTCTTGC	2	0	2.1	0.246505	0.152	0.259142
p1891	CATGAGTTGGAGGT	2	0	2.1	0.246505	0.152	0.259142
p1892	CATGAGTTAATAGA	2	0	2.1	0.246505	0.152	0.259142
p1893	CATGAGTCTATTTG	2	0	2.1	0.246505	0.152	0.259142
p1894	CATGAGTCCTTGTA	2	0	2.1	0.246505	0.152	0.259142
p1895	CATGAGTATGGGAG	2	0	2.1	0.246505	0.152	0.259142
p1896	CATGAGTACTAAAT	2	0	2.1	0.246505	0.152	0.259142
p1897	CATGAGTACAGAAT	2	0	2.1	0.246505	0.152	0.259142
p1898	CATGAGGTTATGGT	2	0	2.1	0.246505	0.152	0.259142
p1899	CATGAGGGAAGTGT	2	0	2.1	0.246505	0.152	0.259142
p1900	CATGAGGGAACTCA	2	0	2.1	0.246505	0.152	0.259142
p1901	CATGAGGCTAAGCC	2	0	2.1	0.246505	0.152	0.259142
p1902	CATGAGGCCTTGGC	2	0	2.1	0.246505	0.152	0.259142
p1903	CATGAGCTGCTCGG	2	0	2.1	0.246505	0.152	0.259142
p1904	CATGAGCTGATGAC	2	0	2.1	0.246505	0.152	0.259142
p1905	CATGAGCGTTTAAG	2	0	2.1	0.246505	0.152	0.259142
p1906	CATGAGCCCCTCCT	2	0	2.1	0.246505	0.152	0.259142
p1907	CATGAGCCAGTGTT	2	0	2.1	0.246505	0.152	0.259142
p1908	CATGAGCAGTAAAG	2	0	2.1	0.246505	0.152	0.259142
p1909	CATGAGCAGATAAA	2	0	2.1	0.246505	0.152	0.259142
p1910	CATGAGCAACAAAA	2	0	2.1	0.246505	0.152	0.259142
p1911	CATGAGCAAACAGA	2	0	2.1	0.246505	0.152	0.259142
p1912	CATGAGATCTTCCA	2	0	2.1	0.246505	0.152	0.259142
p1913	CATGAGAGCCTTTG	2	0	2.1	0.246505	0.152	0.259142
p1914	CATGAGAGATCTGG	2	0	2.1	0.246505	0.152	0.259142
p1915	CATGAGACTAGGGA	2	0	2.1	0.246505	0.152	0.259142
p1916	CATGAGACAGCTTA	2	0	2.1	0.246505	0.152	0.259142
p1917	CATGAGAATTCATA	2	0	2.1	0.246505	0.152	0.259142
p1918	CATGACTTTAAAAC	2	0	2.1	0.246505	0.152	0.259142
p1919	CATGACTTGGGGGG	2	0	2.1	0.246505	0.152	0.259142
p1920	CATGACTTGGCAAG	2	0	2.1	0.246505	0.152	0.259142
p1921	CATGACTTGAGCTA	2	0	2.1	0.246505	0.152	0.259142
p1922	CATGACTGTGAGTT	2	0	2.1	0.246505	0.152	0.259142
p1923	CATGACTGTCTTAA	2	0	2.1	0.246505	0.152	0.259142
p1924	CATGACTGTAAGTA	2	0	2.1	0.246505	0.152	0.259142
p1925	CATGACTGCCGAGT	2	0	2.1	0.246505	0.152	0.259142
p1926	CATGACTGCCAGTA	2	0	2.1	0.246505	0.152	0.259142
p1927	CATGACTCTTTAAC	2	0	2.1	0.246505	0.152	0.259142
p1928	CATGACTCCACACC	2	0	2.1	0.246505	0.152	0.259142
p1929	CATGACGTGAGTAG	2	0	2.1	0.246505	0.152	0.259142
p1930	CATGACGCTGCTAT	2	0	2.1	0.246505	0.152	0.259142
p1931	CATGACGCATTAAC	2	0	2.1	0.246505	0.152	0.259142
p1932	CATGACCTGCTCAC	2	0	2.1	0.246505	0.152	0.259142
p1933	CATGACCGCCACAG	2	0	2.1	0.246505	0.152	0.259142
p1934	CATGACCAGCTGCT	2	0	2.1	0.246505	0.152	0.259142
p1935	CATGACATTATGCA	2	0	2.1	0.246505	0.152	0.259142
p1936	CATGACATCACATT	2	0	2.1	0.246505	0.152	0.259142
p1937	CATGACAGTTAAAA	2	0	2.1	0.246505	0.152	0.259142
p1938	CATGACAGTGAAGA	2	0	2.1	0.246505	0.152	0.259142
p1939	CATGACAGGGCCTG	2	0	2.1	0.246505	0.152	0.259142
p1940	CATGACAGGCTAAG	2	0	2.1	0.246505	0.152	0.259142
p1941	CATGACAGCTTTAC	2	0	2.1	0.246505	0.152	0.259142
p1942	CATGACACATACTG	2	0	2.1	0.246505	0.152	0.259142
p1943	CATGACACACAATT	2	0	2.1	0.246505	0.152	0.259142
p1944	CATGACAAGGATTT	2	0	2.1	0.246505	0.152	0.259142
p1945	CATGAATTTTTAAA	2	0	2.1	0.246505	0.152	0.259142
p1946	CATGAATTTAAGAG	2	0	2.1	0.246505	0.152	0.259142
p1947	CATGAATTCCTTCA	2	0	2.1	0.246505	0.152	0.259142
p1948	CATGAATGTGTCTG	2	0	2.1	0.246505	0.152	0.259142
p1949	CATGAATGTGACTC	2	0	2.1	0.246505	0.152	0.259142
p1950	CATGAATGTCCTCT	2	0	2.1	0.246505	0.152	0.259142
p1951	CATGAATGGGTTTG	2	0	2.1	0.246505	0.152	0.259142
p1952	CATGAATGCACAAT	2	0	2.1	0.246505	0.152	0.259142
p1953	CATGAATGCAACAC	2	0	2.1	0.246505	0.152	0.259142
p1954	CATGAATGAATACC	2	0	2.1	0.246505	0.152	0.259142
p1955	CATGAATGAATAAA	2	0	2.1	0.246505	0.152	0.259142
p1956	CATGAATCTATCCT	2	0	2.1	0.246505	0.152	0.259142
p1957	CATGAATAGGGGAG	2	0	2.1	0.246505	0.152	0.259142
p1958	CATGAATACGGAGT	2	0	2.1	0.246505	0.152	0.259142
p1959	CATGAATAAAATGC	2	0	2.1	0.246505	0.152	0.259142
p1960	CATGAATAAAACCG	2	0	2.1	0.246505	0.152	0.259142
p1961	CATGAATAAAAAGC	2	0	2.1	0.246505	0.152	0.259142
p1962	CATGAAGTGTTTCC	2	0	2.1	0.246505	0.152	0.259142
p1963	CATGAAGTGCCAAA	2	0	2.1	0.246505	0.152	0.259142
p1964	CATGAAGTATGCAG	2	0	2.1	0.246505	0.152	0.259142
p1965	CATGAAGGGATGAA	2	0	2.1	0.246505	0.152	0.259142
p1966	CATGAAGGAACTTC	2	0	2.1	0.246505	0.152	0.259142
p1967	CATGAAGCCTCCTC	2	0	2.1	0.246505	0.152	0.259142
p1968	CATGAAGCCATCCA	2	0	2.1	0.246505	0.152	0.259142
p1969	CATGAAGCATCATC	2	0	2.1	0.246505	0.152	0.259142
p1970	CATGAAGCAGCTGT	2	0	2.1	0.246505	0.152	0.259142
p1971	CATGAAGATTTGCT	2	0	2.1	0.246505	0.152	0.259142
p1972	CATGAAGAAATAAT	2	0	2.1	0.246505	0.152	0.259142
p1973	CATGAACTTCTGCC	2	0	2.1	0.246505	0.152	0.259142
p1974	CATGAACCTGTTGC	2	0	2.1	0.246505	0.152	0.259142
p1975	CATGAACCTGGACG	2	0	2.1	0.246505	0.152	0.259142
p1976	CATGAACCCCCCCA	2	0	2.1	0.246505	0.152	0.259142
p1977	CATGAACCAATCAG	2	0	2.1	0.246505	0.152	0.259142
p1978	CATGAACAGAGAAT	2	0	2.1	0.246505	0.152	0.259142
p1979	CATGAACACTCACA	2	0	2.1	0.246505	0.152	0.259142
p1980	CATGAACAAGTCAT	2	0	2.1	0.246505	0.152	0.259142
p1981	CATGAACAAGACAA	2	0	2.1	0.246505	0.152	0.259142
p1982	CATGAACAACAGTA	2	0	2.1	0.246505	0.152	0.259142
p1983	CATGAAATTCCTCT	2	0	2.1	0.246505	0.152	0.259142
p1984	CATGAAATTAAAAC	2	0	2.1	0.246505	0.152	0.259142
p1985	CATGAAATGGACTT	2	0	2.1	0.246505	0.152	0.259142
p1986	CATGAAATGGACTC	2	0	2.1	0.246505	0.152	0.259142
p1987	CATGAAATCTCTTA	2	0	2.1	0.246505	0.152	0.259142
p1988	CATGAAATCCTTTT	2	0	2.1	0.246505	0.152	0.259142
p1989	CATGAAATACTGTG	2	0	2.1	0.246505	0.152	0.259142
p1990	CATGAAATAAAGAT	2	0	2.1	0.246505	0.152	0.259142
p1991	CATGAAAGTGCCTT	2	0	2.1	0.246505	0.152	0.259142
p1992	CATGAAAGTCCATA	2	0	2.1	0.246505	0.152	0.259142
p1993	CATGAAAGCTGATG	2	0	2.1	0.246505	0.152	0.259142
p1994	CATGAAAGCATTCT	2	0	2.1	0.246505	0.152	0.259142
p1995	CATGAAAGCAGTCC	2	0	2.1	0.246505	0.152	0.259142
p1996	CATGAAAGAGTAAC	2	0	2.1	0.246505	0.152	0.259142
p1997	CATGAAAGAAAGTT	2	0	2.1	0.246505	0.152	0.259142
p1998	CATGAAACTGAAAA	2	0	2.1	0.246505	0.152	0.259142
p1999	CATGAAACGTTATG	2	0	2.1	0.246505	0.152	0.259142
[truncated: 21,767 more rows]
