# Supplementary material for: Identification of novel transcripts with differential dorso-ventral expression in Xenopus gastrula using serial analysis of gene expression
Source: Genome Biol. 2009 Feb 11;10(2):R15. doi: 10.1186/gb-2009-10-2-r15 (PMC2688288; doi:10.1186/gb-2009-10-2-r15)
Supplement: Additional data file 5 — The 15-nucleotide tag sequences, their frequencies in the SAGE libraries, count ratios, p-values and their corresponding sequences of 14-nucleotide tags. [file gb-2009-10-2-r15-S5.xls]

## Sheet: Comp_EXPERIMENTALES_tags14_tags
Exp_tag14	Dorsal_freq14	Ventral_freq14	p_val14	ratio_14	Exp_tag15	Dorsal_freq15	Ventral_freq15	p_val15	ratio_15
CATGAAACCTGTTT	34	2	7.76e-09	17.3	CATGAAACCTGTTTT	32	2	2.52e-08	16.4
CATGCCCCGCCCCC	61	19	1.22e-06	3.3	CATGCCCCGCCCCCC	61	18	4.67e-07	3.5
CATGCCCCGCCCCC	61	19	1.22e-06	3.3	CATGCCCCGCCCCCA	0	1	0.512961	1
CATGAGTTTCTTGT	20	1	9.33e-06	20.4	CATGAGTTTCTTGTC	19	1	1.68e-05	19.5
CATGAGTTTCTTGT	20	1	9.33e-06	20.4	CATGAGTTTCTTGTT	1	0	0.499917	1
CATGGGAGCTATGG	0	15	3.52e-05	-14.7	CATGGGAGCTATGGC	0	15	3.75e-05	-14.6
CATGCATTAATGAA	18	2	0.000193122	9.2	CATGCATTAATGAAC	18	2	0.000181608	9.2
CATGAGCTGTATGC	20	3	0.000239576	6.8	CATGAGCTGTATGCC	20	3	0.000224296	6.8
CATGATGTGGGATC	11	0	0.000446518	11.2	CATGATGTGGGATCT	10	0	0.000868887	10.3
CATGTGTATTCTTG	35	12	0.000584324	3	CATGTGTATTCTTGA	34	12	0.000818229	2.9
CATGTGTATTCTTG	35	12	0.000584324	3	CATGTGTATTCTTGG	1	0	0.499917	1
CATGTGGTCTCTGA	87	49	0.000766376	1.8	CATGTGGTCTCTGAA	86	49	0.000858395	1.8
CATGTAAAATACCT	5	22	0.00107387	-4.3	CATGTAAAATACCTT	5	22	0.00115452	-4.3
CATGATGGGGTACC	17	42	0.00135321	-2.4	CATGATGGGGTACCC	17	42	0.00150384	-2.4
CATGTTTATTTACA	6	23	0.00168565	-3.8	CATGTTTATTTACAA	6	23	0.00181274	-3.7
CATGTGGCGTTCCG	9	0	0.00181827	9.2	CATGTGGCGTTCCGT	9	0	0.00176045	9.2
CATGGAAATAAAAC	9	0	0.00181827	9.2	CATGGAAATAAAACC	8	0	0.00356683	8.2
CATGGAAATAAAAC	9	0	0.00181827	9.2	CATGGAAATAAAACA	1	0	0.499917	1
CATGTTAAATGCAC	20	5	0.00218988	4.1	CATGTTAAATGCACT	19	5	0.00341835	3.9
CATGTTAAATGCAC	20	5	0.00218988	4.1	CATGTTAAATGCACG	1	0	0.499917	1
CATGCGCTGCCCCC	76	44	0.00255704	1.8	CATGCGCTGCCCCCA	74	44	0.00379134	1.7
CATGCGCTGCCCCC	76	44	0.00255704	1.8	CATGCGCTGCCCCCC	2	0	0.246739	2.1
CATGTACCTCTGAT	5	20	0.00288546	-3.9	CATGTACCTCTGATA	5	19	0.00497053	-3.7
CATGCAAGTATGTT	11	1	0.00314945	11.2	CATGCAAGTATGTTG	11	1	0.00303508	11.3
CATGTACTGCGTTA	8	0	0.00366917	8.1	CATGTACTGCGTTAT	8	0	0.00356683	8.2
CATGATGGCGGAGC	8	0	0.00366917	8.1	CATGATGGCGGAGCA	8	0	0.00356683	8.2
CATGCTAGACTTTT	1	11	0.00377215	-10.8	CATGCTAGACTTTTT	1	10	0.00722746	-9.7
CATGCTAGACTTTT	1	11	0.00377215	-10.8	CATGCTAGACTTTTG	0	1	0.512961	1
CATGCTCTTACCCT	13	2	0.00381386	6.6	CATGCTCTTACCCTA	12	2	0.00654534	6.2
CATGCTCTTACCCT	13	2	0.00381386	6.6	CATGCTCTTACCCTC	1	0	0.499917	1
CATGTGGGAACAGA	0	8	0.00423027	-7.9	CATGTGGGAACAGAT	0	8	0.00438305	-7.8
CATGTAACCCCTGG	0	8	0.00423027	-7.9	CATGTAACCCCTGGA	0	8	0.00438305	-7.8
CATGCAATTATCAG	6	21	0.00430646	-3.4	CATGCAATTATCAGT	6	21	0.00459578	-3.4
CATGAGAGGTGTAG	33	14	0.00464419	2.4	CATGAGAGGTGTAGG	32	13	0.00353463	2.5
CATGCGCTGTTACA	10	1	0.00590089	10.2	CATGCGCTGTTACAA	10	1	0.00570931	10.3
CATGAAAATTAAAT	12	2	0.00679625	6.1	CATGAAAATTAAATG	12	2	0.00654534	6.2
CATGATTGGTGCCC	12	2	0.00679625	6.1	CATGATTGGTGCCCT	10	2	0.0204176	5.1
CATGGTTGGCTGGA	1	10	0.00694435	-9.8	CATGGTTGGCTGGAC	1	10	0.00722746	-9.7
CATGTTCACTGTTT	7	0	0.00740419	7.1	CATGTTCACTGTTTT	7	0	0.00722672	7.2
CATGTCTACTGCAG	7	0	0.00740419	7.1	CATGTCTACTGCAGA	7	0	0.00722672	7.2
CATGTCCTTATTAA	7	0	0.00740419	7.1	CATGTCCTTATTAAG	7	0	0.00722672	7.2
CATGATGTACAGTT	2	12	0.00816	-5.9	CATGATGTACAGTTA	2	12	0.00852991	-5.8
CATGTTTCCAGGTG	2	12	0.00816	-5.9	CATGTTTCCAGGTGT	2	12	0.00852991	-5.8
CATGGCAGCTCCAT	2	12	0.00816	-5.9	CATGGCAGCTCCATA	2	12	0.00852991	-5.8
CATGTAGCTTATAC	0	7	0.00838596	-6.9	CATGTAGCTTATACT	0	7	0.00865464	-6.8
CATGTTTTAGTTTG	0	7	0.00838596	-6.9	CATGTTTTAGTTTGT	0	6	0.0170892	-5.8
CATGTTTTAGTTTG	0	7	0.00838596	-6.9	CATGTTTTAGTTTGC	0	1	0.512961	1
CATGGTTAGGAGGT	0	7	0.00838596	-6.9	CATGGTTAGGAGGTT	0	6	0.0170892	-5.8
CATGTAAAACTGAA	0	7	0.00838596	-6.9	CATGTAAAACTGAAA	0	7	0.00865464	-6.8
CATGTGATACTAAG	0	7	0.00838596	-6.9	CATGTGATACTAAGA	0	7	0.00865464	-6.8
CATGCCAATTTCGC	0	7	0.00838596	-6.9	CATGCCAATTTCGCT	0	7	0.00865464	-6.8
CATGGGGTGGGAGG	0	7	0.00838596	-6.9	CATGGGGTGGGAGGG	0	6	0.0170892	-5.8
CATGATTGATGCTG	9	24	0.0104929	-2.6	CATGATTGATGCTGT	9	23	0.0165696	-2.5
CATGATTGATGCTG	9	24	0.0104929	-2.6	CATGATTGATGCTGC	0	1	0.512961	1
CATGACTATTATAG	15	4	0.0107552	3.8	CATGACTATTATAGG	14	4	0.0169635	3.6
CATGCCGCTCAGAC	9	1	0.0109905	9.2	CATGCCGCTCAGACC	8	1	0.0198243	8.2
CATGCCGCTCAGAC	9	1	0.0109905	9.2	CATGCCGCTCAGACG	1	0	0.499917	1
CATGGAGATTAGCG	9	1	0.0109905	9.2	CATGGAGATTAGCGC	9	1	0.010676	9.2
CATGATTAAACTGA	13	3	0.0116962	4.4	CATGATTAAACTGAC	11	3	0.0318906	3.8
CATGATGGGATTCT	11	2	0.0120121	5.6	CATGATGGGATTCTC	11	2	0.0116144	5.6
CATGACGAGTAGCG	11	2	0.0120121	5.6	CATGACGAGTAGCGA	11	2	0.0116144	5.6
CATGGGCAATGGGA	1	9	0.0127088	-8.8	CATGGGCAATGGGAT	1	9	0.0131756	-8.8
CATGTAGATATTAG	1	9	0.0127088	-8.8	CATGTAGATATTAGA	1	9	0.0131756	-8.8
CATGATTACCTTTT	1	9	0.0127088	-8.8	CATGATTACCTTTTT	1	8	0.0238528	-7.8
CATGATTACCTTTT	1	9	0.0127088	-8.8	CATGATTACCTTTTA	0	1	0.512961	1
CATGTGTGAGAGCA	1	9	0.0127088	-8.8	CATGTGTGAGAGCAA	0	9	0.00221975	-8.8
CATGGAATTGAATA	1	9	0.0127088	-8.8	CATGGAATTGAATAT	1	7	0.0428274	-6.8
CATGGAATTGAATA	1	9	0.0127088	-8.8	CATGGAATTGAATAA	0	1	0.512961	1
CATGTACCTCCAAT	2	11	0.0141735	-5.4	CATGTACCTCCAATA	2	11	0.014759	-5.4
CATGTCCTTCGTTA	2	11	0.0141735	-5.4	CATGTCCTTCGTTAT	2	11	0.014759	-5.4
CATGAAAAGGACTG	2	11	0.0141735	-5.4	CATGAAAAGGACTGT	2	11	0.014759	-5.4
CATGGTACATTCTA	24	45	0.0141973	-1.8	CATGGTACATTCTAT	23	45	0.0104062	-1.9
CATGCCAAGCCCTG	21	8	0.0143645	2.7	CATGCCAAGCCCTGG	21	8	0.0136295	2.7
CATGGAATACTATA	6	0	0.0149413	6.1	CATGGAATACTATAA	5	0	0.0296661	5.1
CATGGAATACTATA	6	0	0.0149413	6.1	CATGGAATACTATAC	1	0	0.499917	1
CATGGCACCGGATA	6	0	0.0149413	6.1	CATGGCACCGGATAA	6	0	0.014642	6.2
CATGGCGGTACCGG	6	0	0.0149413	6.1	CATGGCGGTACCGGG	6	0	0.014642	6.2
CATGTGGAGATAGA	6	0	0.0149413	6.1	CATGTGGAGATAGAG	6	0	0.014642	6.2
CATGTGTTTTTATA	6	0	0.0149413	6.1	CATGTGTTTTTATAG	5	0	0.0296661	5.1
CATGTGGCCAGCGT	6	0	0.0149413	6.1	CATGTGGCCAGCGTA	6	0	0.014642	6.2
CATGTAATGCAAAC	9	23	0.0155712	-2.5	CATGTAATGCAAACC	9	23	0.0165696	-2.5
CATGGAAGAGGCAA	0	6	0.0166241	-5.9	CATGGAAGAGGCAAA	0	6	0.0170892	-5.8
CATGTGAGTTTGTG	0	6	0.0166241	-5.9	CATGTGAGTTTGTGC	0	6	0.0170892	-5.8
CATGTACTAAAAAT	0	6	0.0166241	-5.9	CATGTACTAAAAATC	0	6	0.0170892	-5.8
CATGATGTACAATT	0	6	0.0166241	-5.9	CATGATGTACAATTG	0	5	0.0337438	-4.9
CATGATGTACAATT	0	6	0.0166241	-5.9	CATGATGTACAATTC	0	1	0.512961	1
CATGTATGTACACC	0	6	0.0166241	-5.9	CATGTATGTACACCA	0	6	0.0170892	-5.8
CATGTTACAACTTG	0	6	0.0166241	-5.9	CATGTTACAACTTGG	0	6	0.0170892	-5.8
CATGGGTTAAGGTT	0	6	0.0166241	-5.9	CATGGGTTAAGGTTT	0	6	0.0170892	-5.8
CATGCTCAACCTGG	0	6	0.0166241	-5.9	CATGCTCAACCTGGT	0	6	0.0170892	-5.8
CATGCTAAGTTATT	0	6	0.0166241	-5.9	CATGCTAAGTTATTT	0	6	0.0170892	-5.8
CATGGTGCCAGTGA	0	6	0.0166241	-5.9	CATGGTGCCAGTGAC	0	6	0.0170892	-5.8
CATGTTCTAAATGT	0	6	0.0166241	-5.9	CATGTTCTAAATGTT	0	5	0.0337438	-4.9
CATGTTCTAAATGT	0	6	0.0166241	-5.9	CATGTTCTAAATGTC	0	1	0.512961	1
CATGTTCGTGGAGG	0	6	0.0166241	-5.9	CATGTTCGTGGAGGA	0	6	0.0170892	-5.8
CATGGCACTTGTTT	0	6	0.0166241	-5.9	CATGGCACTTGTTTT	0	6	0.0170892	-5.8
CATGCACTATGTTT	26	47	0.0173602	-1.8	CATGCACTATGTTTT	25	46	0.0172585	-1.8
CATGCACTATGTTT	26	47	0.0173602	-1.8	CATGCACTATGTTTA	0	1	0.512961	1
CATGAGATTTCTAC	22	9	0.0178544	2.5	CATGAGATTTCTACC	21	9	0.0251643	2.4
CATGTGGTTATGAA	12	3	0.0197199	4.1	CATGTGGTTATGAAA	12	3	0.0190548	4.1
CATGACAAACACAA	8	1	0.0203273	8.1	CATGACAAACACAAA	8	1	0.0198243	8.2
CATGGAAATGCAGT	8	1	0.0203273	8.1	CATGGAAATGCAGTG	7	1	0.0365059	7.2
CATGGAAATGCAGT	8	1	0.0203273	8.1	CATGGAAATGCAGTT	1	0	0.499917	1
CATGACAAGCTAAG	10	2	0.0210338	5.1	CATGACAAGCTAAGA	10	2	0.0204176	5.1
CATGGCGGAAGTGA	10	2	0.0210338	5.1	CATGGCGGAAGTGAG	9	2	0.0355097	4.6
CATGGCGGAAGTGA	10	2	0.0210338	5.1	CATGGCGGAAGTGAA	1	0	0.499917	1
CATGTGAAATAAAT	10	2	0.0210338	5.1	CATGTGAAATAAATA	10	2	0.0204176	5.1
CATGTAAACTGTGC	4	14	0.0212731	-3.4	CATGTAAACTGTGCC	4	14	0.0222576	-3.4
CATGTGCAAAAAAA	4	14	0.0212731	-3.4	CATGTGCAAAAAAAA	4	11	0.0857914	-2.7
CATGTGCAAAAAAA	4	14	0.0212731	-3.4	CATGTGCAAAAAAAG	0	2	0.259784	-1.9
CATGTATGCTGTAA	4	14	0.0212731	-3.4	CATGTATGCTGTAAT	4	14	0.0222576	-3.4
CATGGTGACTCTCC	7	19	0.0216403	-2.7	CATGGTGACTCTCCC	7	19	0.0228404	-2.6
CATGAAAGTAAAAC	20	8	0.0216702	2.5	CATGAAAGTAAAACG	18	8	0.045814	2.3
CATGCAGCCTATTT	20	38	0.0219812	-1.9	CATGCAGCCTATTTA	20	38	0.0238083	-1.9
CATGAGTACAAAAT	1	8	0.0230972	-7.9	CATGAGTACAAAATT	0	3	0.131565	-2.9
CATGAGTACAAAAT	1	8	0.0230972	-7.9	CATGAGTACAAAATC	0	5	0.0337438	-4.9
CATGGGGAAGTTTG	1	8	0.0230972	-7.9	CATGGGGAAGTTTGC	1	8	0.0238528	-7.8
CATGTAAAGTTGAC	1	8	0.0230972	-7.9	CATGTAAAGTTGACT	1	7	0.0428274	-6.8
CATGTAAAGTTGAC	1	8	0.0230972	-7.9	CATGTAAAGTTGACC	0	1	0.512961	1
CATGATGTAAATGC	1	8	0.0230972	-7.9	CATGATGTAAATGCT	1	8	0.0238528	-7.8
CATGTACATAAGTT	1	8	0.0230972	-7.9	CATGTACATAAGTTA	1	5	0.133672	-4.9
CATGGATTAATATG	11	25	0.0231361	-2.2	CATGGATTAATATGC	11	23	0.0490692	-2
CATGGGCTGTTATG	3	12	0.0233274	-3.9	CATGGGCTGTTATGT	3	11	0.0396752	-3.6
CATGGGCTGTTATG	3	12	0.0233274	-3.9	CATGGGCTGTTATGC	0	1	0.512961	1
CATGGGCTTCTGTG	3	12	0.0233274	-3.9	CATGGGCTTCTGTGC	3	11	0.0396752	-3.6
CATGTTTTTGTTTT	2	10	0.0243914	-4.9	CATGTTTTTGTTTTT	2	10	0.0253016	-4.9
CATGACATTTTAGG	2	10	0.0243914	-4.9	CATGACATTTTAGGT	2	10	0.0253016	-4.9
CATGACTTAAGTGC	15	5	0.0243922	3.1	CATGACTTAAGTGCG	15	4	0.0103054	3.8
CATGACCCTTTCAC	6	17	0.0253534	-2.8	CATGACCCTTTCACT	6	17	0.0266491	-2.8
CATGTAAAATTTAG	6	17	0.0253534	-2.8	CATGTAAAATTTAGT	1	0	0.499917	1
CATGTAAAATTTAG	6	17	0.0253534	-2.8	CATGTAAAATTTAGC	5	17	0.0126319	-3.3
CATGTGATGGACAA	8	20	0.0272698	-2.5	CATGTGATGGACAAC	8	20	0.0287922	-2.4
CATGAACTTCAAAA	13	4	0.028595	3.3	CATGAACTTCAAAAC	13	4	0.0276133	3.3
CATGAGCAACGTTC	13	4	0.028595	3.3	CATGAGCAACGTTCG	13	4	0.0276133	3.3
CATGGTATGGAGAG	13	4	0.028595	3.3	CATGGTATGGAGAGG	13	4	0.0276133	3.3
CATGGCAATGATCA	5	0	0.0301507	5.1	CATGGCAATGATCAG	4	0	0.0601063	4.1
CATGGCAATGATCA	5	0	0.0301507	5.1	CATGGCAATGATCAC	1	0	0.499917	1
CATGTCTCTATTAA	5	0	0.0301507	5.1	CATGTCTCTATTAAA	1	0	0.499917	1
CATGTCTCTATTAA	5	0	0.0301507	5.1	CATGTCTCTATTAAG	4	0	0.0601063	4.1
CATGCAACACTGAA	5	0	0.0301507	5.1	CATGCAACACTGAAA	4	0	0.0601063	4.1
CATGTGTGCAGAGA	5	0	0.0301507	5.1	CATGTGTGCAGAGAG	1	0	0.499917	1
CATGTGTGCAGAGA	5	0	0.0301507	5.1	CATGTGTGCAGAGAA	4	0	0.0601063	4.1
CATGGCTGCCTTCT	5	0	0.0301507	5.1	CATGGCTGCCTTCTG	5	0	0.0296661	5.1
CATGACTGAATAAA	5	0	0.0301507	5.1	CATGACTGAATAAAT	4	0	0.0601063	4.1
CATGCAGAGCAGAA	5	0	0.0301507	5.1	CATGCAGAGCAGAAA	5	0	0.0296661	5.1
CATGAAAATGCTAA	5	0	0.0301507	5.1	CATGAAAATGCTAAG	3	0	0.121781	3.1
CATGAAAATGCTAA	5	0	0.0301507	5.1	CATGAAAATGCTAAA	2	0	0.246739	2.1
CATGCTTTTATTTT	5	0	0.0301507	5.1	CATGCTTTTATTTTG	5	0	0.0296661	5.1
CATGATATCGTTTA	5	0	0.0301507	5.1	CATGATATCGTTTAT	5	0	0.0296661	5.1
CATGCTGGTTGCAA	5	0	0.0301507	5.1	CATGCTGGTTGCAAA	5	0	0.0296661	5.1
CATGTGCCACAGTG	5	0	0.0301507	5.1	CATGTGCCACAGTGT	5	0	0.0296661	5.1
CATGGGAAGGCAAA	5	0	0.0301507	5.1	CATGGGAAGGCAAAG	5	0	0.0296661	5.1
CATGGTTCACTTGT	5	0	0.0301507	5.1	CATGGTTCACTTGTG	5	0	0.0296661	5.1
CATGCCTATCGGCA	5	0	0.0301507	5.1	CATGCCTATCGGCAG	4	0	0.0601063	4.1
CATGCCTATCGGCA	5	0	0.0301507	5.1	CATGCCTATCGGCAC	1	0	0.499917	1
CATGGATAAGCTAC	5	0	0.0301507	5.1	CATGGATAAGCTACC	5	0	0.0296661	5.1
CATGGTGTCTGTGT	5	0	0.0301507	5.1	CATGGTGTCTGTGTG	5	0	0.0296661	5.1
CATGCTGAAATTAG	5	0	0.0301507	5.1	CATGCTGAAATTAGT	5	0	0.0296661	5.1
CATGGTTTTGGCAC	5	0	0.0301507	5.1	CATGGTTTTGGCACA	4	0	0.0601063	4.1
CATGGTTTTGGCAC	5	0	0.0301507	5.1	CATGGTTTTGGCACC	1	0	0.499917	1
CATGTCAGAGCATC	5	0	0.0301507	5.1	CATGTCAGAGCATCA	5	0	0.0296661	5.1
CATGTCCCGTACAT	5	0	0.0301507	5.1	CATGTCCCGTACATC	5	0	0.0296661	5.1
CATGAAAATGTTAA	5	0	0.0301507	5.1	CATGAAAATGTTAAA	5	0	0.0296661	5.1
CATGGTGCGACCGC	19	8	0.0323459	2.4	CATGGTGCGACCGCA	19	8	0.0309272	2.4
CATGGGACAAGAAC	11	3	0.0328756	3.7	CATGGGACAAGAACC	11	3	0.0318906	3.8
CATGCTGAGAGCAC	11	3	0.0328756	3.7	CATGCTGAGAGCACA	11	3	0.0318906	3.8
CATGTTAACCAACA	0	5	0.032955	-4.9	CATGTTAACCAACAA	0	5	0.0337438	-4.9
CATGTTATACAGTT	0	5	0.032955	-4.9	CATGTTATACAGTTG	0	4	0.0666296	-3.9
CATGTTATACAGTT	0	5	0.032955	-4.9	CATGTTATACAGTTA	0	1	0.512961	1
CATGTTTTACAATA	0	5	0.032955	-4.9	CATGTTTTACAATAA	0	5	0.0337438	-4.9
CATGAAGGAAATGC	0	5	0.032955	-4.9	CATGAAGGAAATGCG	0	5	0.0337438	-4.9
CATGTCATTTTTGC	0	5	0.032955	-4.9	CATGTCATTTTTGCC	0	5	0.0337438	-4.9
CATGAAAATGTGGG	0	5	0.032955	-4.9	CATGAAAATGTGGGT	0	5	0.0337438	-4.9
CATGACTCTGTAGC	0	5	0.032955	-4.9	CATGACTCTGTAGCT	0	5	0.0337438	-4.9
CATGCCCCTTAAGT	0	5	0.032955	-4.9	CATGCCCCTTAAGTC	0	5	0.0337438	-4.9
CATGGATTTGCTCA	0	5	0.032955	-4.9	CATGGATTTGCTCAG	0	5	0.0337438	-4.9
CATGCCCATATATA	0	5	0.032955	-4.9	CATGCCCATATATAC	0	5	0.0337438	-4.9
CATGTCTTACTTAC	0	5	0.032955	-4.9	CATGTCTTACTTACA	0	5	0.0337438	-4.9
CATGTTAACATTTG	0	5	0.032955	-4.9	CATGTTAACATTTGC	0	5	0.0337438	-4.9
CATGTAACTACCCC	0	5	0.032955	-4.9	CATGTAACTACCCCT	0	5	0.0337438	-4.9
CATGCAGAAGGAAT	0	5	0.032955	-4.9	CATGCAGAAGGAATG	0	5	0.0337438	-4.9
CATGTGCCAAAAAT	0	5	0.032955	-4.9	CATGTGCCAAAAATT	0	4	0.0666296	-3.9
CATGGGTGCGATGA	0	5	0.032955	-4.9	CATGGGTGCGATGAA	0	5	0.0337438	-4.9
CATGTTAAACCTGA	0	5	0.032955	-4.9	CATGTTAAACCTGAA	0	5	0.0337438	-4.9
CATGTGATTTGTTT	31	51	0.0337537	-1.6	CATGTGATTTGTTTG	31	51	0.0369083	-1.6
CATGTCTACAAAGA	4	13	0.0339094	-3.2	CATGTCTACAAAGAC	4	13	0.0353446	-3.2
CATGGGAACAATTA	4	13	0.0339094	-3.2	CATGGGAACAATTAT	4	12	0.0554432	-2.9
CATGATCCACTTCT	9	2	0.0364384	4.6	CATGATCCACTTCTA	8	2	0.0609913	4.1
CATGGGGATGGGGG	9	2	0.0364384	4.6	CATGGGGATGGGGGG	5	1	0.119811	5.1
CATGGGGATGGGGG	9	2	0.0364384	4.6	CATGGGGATGGGGGA	3	1	0.368479	3.1
CATGCTCGGGGTCA	9	2	0.0364384	4.6	CATGCTCGGGGTCAG	1	0	0.499917	1
CATGCTCGGGGTCA	9	2	0.0364384	4.6	CATGCTCGGGGTCAA	8	2	0.0609913	4.1
CATGTTTGATTGGT	7	1	0.0372844	7.1	CATGTTTGATTGGTT	6	1	0.0665491	6.2
CATGTTTGATTGGT	7	1	0.0372844	7.1	CATGTTTGATTGGTC	1	0	0.499917	1
CATGTGTAAAAAGA	7	1	0.0372844	7.1	CATGTGTAAAAAGAA	7	1	0.0365059	7.2
CATGGTACTGGAAA	7	1	0.0372844	7.1	CATGGTACTGGAAAA	6	1	0.0665491	6.2
CATGGTACTGGAAA	7	1	0.0372844	7.1	CATGGTACTGGAAAG	1	0	0.499917	1
CATGCTTCCCACCA	7	1	0.0372844	7.1	CATGCTTCCCACCAT	7	1	0.0365059	7.2
CATGACCCGCCGAG	14	5	0.038274	2.9	CATGACCCGCCGAGC	14	5	0.0369376	2.9
CATGTTGTAATTTG	17	32	0.0383274	-1.8	CATGTTGTAATTTGC	1	1	1.01932	1
CATGTTGTAATTTG	17	32	0.0383274	-1.8	CATGTTGTAATTTGT	16	29	0.0659127	-1.8
CATGTTTAGTAAAA	17	7	0.0395961	2.5	CATGTTTAGTAAAAA	17	7	0.0380242	2.5
CATGGCCTATGTGC	17	7	0.0395961	2.5	CATGGCCTATGTGCT	17	7	0.0380242	2.5
CATGTTAAACATTG	2	9	0.0415309	-4.4	CATGTTAAACATTGA	2	9	0.042916	-4.4
CATGGGGGGTGGGT	2	9	0.0415309	-4.4	CATGGGGGGTGGGTG	1	8	0.0238528	-7.8
CATGGGGGGTGGGT	2	9	0.0415309	-4.4	CATGGGGGGTGGGTT	0	1	0.512961	1
CATGGCTCTTACGG	2	9	0.0415309	-4.4	CATGGCTCTTACGGT	2	9	0.042916	-4.4
CATGTGCTGCATTC	2	9	0.0415309	-4.4	CATGTGCTGCATTCT	2	9	0.042916	-4.4
CATGTGTATTTATC	1	7	0.0416315	-6.9	CATGTGTATTTATCA	1	7	0.0428274	-6.8
CATGCAGGAGTTTT	1	7	0.0416315	-6.9	CATGCAGGAGTTTTA	1	7	0.0428274	-6.8
CATGTGTTTATATT	1	7	0.0416315	-6.9	CATGTGTTTATATTG	1	2	0.644441	-1.9
CATGTGTTTATATT	1	7	0.0416315	-6.9	CATGTGTTTATATTA	0	5	0.0337438	-4.9
CATGATAAAAAAAA	1	7	0.0416315	-6.9	CATGATAAAAAAAAA	1	6	0.0761311	-5.8
CATGATAAAAAAAA	1	7	0.0416315	-6.9	CATGATAAAAAAAAG	0	1	0.512961	1
CATGAAGGAGGGTG	1	7	0.0416315	-6.9	CATGAAGGAGGGTGC	1	7	0.0428274	-6.8
CATGTTTCTTCCAG	1	7	0.0416315	-6.9	CATGTTTCTTCCAGA	1	6	0.0761311	-5.8
CATGTTTCTTCCAG	1	7	0.0416315	-6.9	CATGTTTCTTCCAGG	0	1	0.512961	1
CATGACTGAGATAA	1	7	0.0416315	-6.9	CATGACTGAGATAAG	1	7	0.0428274	-6.8
CATGTACTGTAGAC	5	14	0.0454955	-2.8	CATGTACTGTAGACT	3	13	0.0147215	-4.2
CATGTACTGTAGAC	5	14	0.0454955	-2.8	CATGTACTGTAGACA	2	1	0.621615	2.1
CATGAGATGGAAAG	5	14	0.0454955	-2.8	CATGAGATGGAAAGT	4	13	0.0353446	-3.2
CATGAGCCTGGGGA	16	30	0.046254	-1.8	CATGAGCCTGGGGAA	16	29	0.0659127	-1.8
CATGAGCCTGGGGA	16	30	0.046254	-1.8	CATGAGCCTGGGGAG	0	1	0.512961	1
CATGTTGGTAAATA	7	17	0.0480805	-2.4	CATGTTGGTAAATAG	7	17	0.050369	-2.4
CATGTGTCTAGACA	7	17	0.0480805	-2.4	CATGTGTCTAGACAT	6	17	0.0266491	-2.8
CATGTGTCTAGACA	7	17	0.0480805	-2.4	CATGTGTCTAGACAA	1	0	0.499917	1
CATGGTATTAAAAT	26	43	0.0493801	-1.6	CATGGTATTAAAATA	26	43	0.0533581	-1.6
CATGTTCTTTGTTC	4	12	0.0533925	-2.9	CATGTTCTTTGTTCA	4	12	0.0554432	-2.9
CATGGGGATTACAG	10	3	0.0541135	3.4	CATGGGGATTACAGA	9	3	0.0858166	3.1
CATGGAAACGATAC	10	3	0.0541135	3.4	CATGGAAACGATACA	9	3	0.0858166	3.1
CATGGAAGACTGCT	10	3	0.0541135	3.4	CATGGAAGACTGCTC	10	3	0.0526959	3.4
CATGTTGAAAGCAA	10	3	0.0541135	3.4	CATGTTGAAAGCAAA	9	3	0.0858166	3.1
CATGTTGAAAGCAA	10	3	0.0541135	3.4	CATGTTGAAAGCAAT	1	0	0.499917	1
CATGCAGTATTTGT	10	21	0.0562747	-2.1	CATGCAGTATTTGTA	10	21	0.0592382	-2
CATGTTGATGTACA	10	21	0.0562747	-2.1	CATGTTGATGTACAG	10	21	0.0592382	-2
CATGGCAGGAGTTC	6	15	0.0577481	-2.5	CATGGCAGGAGTTCA	6	15	0.0602471	-2.4
CATGTTGAAATACT	6	15	0.0577481	-2.5	CATGTTGAAATACTT	6	14	0.0888781	-2.3
CATGTTGAAATACT	6	15	0.0577481	-2.5	CATGTTGAAATACTG	0	1	0.512961	1
CATGGAGGAGGGTG	8	18	0.0580831	-2.2	CATGGAGGAGGGTGA	7	17	0.050369	-2.4
CATGGAGGAGGGTG	8	18	0.0580831	-2.2	CATGGAGGAGGGTGC	1	0	0.499917	1
CATGGAGGAGGGTG	8	18	0.0580831	-2.2	CATGGAGGAGGGTGT	0	1	0.512961	1
CATGATCCTGTGGA	13	5	0.0592836	2.6	CATGATCCTGTGGAT	12	5	0.0880305	2.5
CATGACTCACTGAA	4	0	0.0608424	4.1	CATGACTCACTGAAA	2	0	0.246739	2.1
CATGACTCACTGAA	4	0	0.0608424	4.1	CATGACTCACTGAAG	2	0	0.246739	2.1
CATGGTGGATTGTT	4	0	0.0608424	4.1	CATGGTGGATTGTTT	4	0	0.0601063	4.1
CATGCTCCGGCCCT	4	0	0.0608424	4.1	CATGCTCCGGCCCTA	4	0	0.0601063	4.1
CATGGCTCACCTTC	4	0	0.0608424	4.1	CATGGCTCACCTTCT	4	0	0.0601063	4.1
CATGTAGTTAGAAT	4	0	0.0608424	4.1	CATGTAGTTAGAATA	3	0	0.121781	3.1
CATGTAGTTAGAAT	4	0	0.0608424	4.1	CATGTAGTTAGAATT	1	0	0.499917	1
CATGATTAAGAGCT	4	0	0.0608424	4.1	CATGATTAAGAGCTA	4	0	0.0601063	4.1
CATGCCGCTGTGTT	4	0	0.0608424	4.1	CATGCCGCTGTGTTT	4	0	0.0601063	4.1
CATGGAAACACAAC	4	0	0.0608424	4.1	CATGGAAACACAACG	4	0	0.0601063	4.1
CATGCAGGAGGAGA	4	0	0.0608424	4.1	CATGCAGGAGGAGAT	2	0	0.246739	2.1
CATGCAGGAGGAGA	4	0	0.0608424	4.1	CATGCAGGAGGAGAA	2	0	0.246739	2.1
CATGTGCCCTGTTA	4	0	0.0608424	4.1	CATGTGCCCTGTTAA	4	0	0.0601063	4.1
CATGCCGATTTAAA	4	0	0.0608424	4.1	CATGCCGATTTAAAG	4	0	0.0601063	4.1
CATGGAATATTTGT	4	0	0.0608424	4.1	CATGGAATATTTGTT	4	0	0.0601063	4.1
CATGTTCCAGTATG	4	0	0.0608424	4.1	CATGTTCCAGTATGG	3	0	0.121781	3.1
CATGTTCCAGTATG	4	0	0.0608424	4.1	CATGTTCCAGTATGC	1	0	0.499917	1
CATGTTTCTGTCCT	4	0	0.0608424	4.1	CATGTTTCTGTCCTT	3	0	0.121781	3.1
CATGTTTGGTACTG	4	0	0.0608424	4.1	CATGTTTGGTACTGA	4	0	0.0601063	4.1
CATGCACTAGTTGC	4	0	0.0608424	4.1	CATGCACTAGTTGCT	4	0	0.0601063	4.1
CATGTCAGCATAAC	4	0	0.0608424	4.1	CATGTCAGCATAACA	3	0	0.121781	3.1
CATGTCAGCATAAC	4	0	0.0608424	4.1	CATGTCAGCATAACT	1	0	0.499917	1
CATGGGCCTTTCTC	4	0	0.0608424	4.1	CATGGGCCTTTCTCT	4	0	0.0601063	4.1
CATGTAGAGGCCAA	4	0	0.0608424	4.1	CATGTAGAGGCCAAA	4	0	0.0601063	4.1
CATGTCTGTGCTCT	4	0	0.0608424	4.1	CATGTCTGTGCTCTC	4	0	0.0601063	4.1
CATGCTGCCCAGCA	4	0	0.0608424	4.1	CATGCTGCCCAGCAC	4	0	0.0601063	4.1
CATGAATAAAGTCA	4	0	0.0608424	4.1	CATGAATAAAGTCAG	4	0	0.0601063	4.1
CATGGATTGAATAT	4	0	0.0608424	4.1	CATGGATTGAATATG	4	0	0.0601063	4.1
CATGTTTCTCTCCA	4	0	0.0608424	4.1	CATGTTTCTCTCCAC	4	0	0.0601063	4.1
CATGCCAAAGCTCT	4	0	0.0608424	4.1	CATGCCAAAGCTCTG	4	0	0.0601063	4.1
CATGTCTTATTCTA	4	0	0.0608424	4.1	CATGTCTTATTCTAG	4	0	0.0601063	4.1
CATGTGAGTAGAAG	4	0	0.0608424	4.1	CATGTGAGTAGAAGC	4	0	0.0601063	4.1
CATGAAGATGATAC	4	0	0.0608424	4.1	CATGAAGATGATACA	4	0	0.0601063	4.1
CATGTGCACAGAGG	4	0	0.0608424	4.1	CATGTGCACAGAGGA	4	0	0.0601063	4.1
CATGTTTTGTGAAA	4	0	0.0608424	4.1	CATGTTTTGTGAAAT	4	0	0.0601063	4.1
CATGAACTATTTGA	4	0	0.0608424	4.1	CATGAACTATTTGAG	4	0	0.0601063	4.1
CATGATGGTGCGTG	4	0	0.0608424	4.1	CATGATGGTGCGTGT	4	0	0.0601063	4.1
CATGCCTGTAAATA	4	0	0.0608424	4.1	CATGCCTGTAAATAA	4	0	0.0601063	4.1
CATGGATTTTACGC	4	0	0.0608424	4.1	CATGGATTTTACGCA	3	0	0.121781	3.1
CATGTGACCAGGAG	4	0	0.0608424	4.1	CATGTGACCAGGAGC	4	0	0.0601063	4.1
CATGCCTGTGACCC	4	0	0.0608424	4.1	CATGCCTGTGACCCA	4	0	0.0601063	4.1
CATGCTACAGGCTT	4	0	0.0608424	4.1	CATGCTACAGGCTTC	3	0	0.121781	3.1
CATGCTACAGGCTT	4	0	0.0608424	4.1	CATGCTACAGGCTTA	1	0	0.499917	1
CATGCTCAGTTGGC	4	0	0.0608424	4.1	CATGCTCAGTTGGCT	4	0	0.0601063	4.1
CATGGTTATCATCA	4	0	0.0608424	4.1	CATGGTTATCATCAG	4	0	0.0601063	4.1
CATGATGGACCGGT	4	0	0.0608424	4.1	CATGATGGACCGGTG	4	0	0.0601063	4.1
CATGAAGTGCTGTA	4	0	0.0608424	4.1	CATGAAGTGCTGTAT	4	0	0.0601063	4.1
CATGGCCCGCGTTG	4	0	0.0608424	4.1	CATGGCCCGCGTTGC	4	0	0.0601063	4.1
CATGAATGTACTTT	4	0	0.0608424	4.1	CATGAATGTACTTTA	4	0	0.0601063	4.1
CATGTACAAACCCG	4	0	0.0608424	4.1	CATGTACAAACCCGG	4	0	0.0601063	4.1
CATGATTAAGAGGG	3	10	0.0618573	-3.3	CATGATTAAGAGGGA	3	9	0.101631	-2.9
CATGACCATTTGAT	3	10	0.0618573	-3.3	CATGACCATTTGATT	3	10	0.0639577	-3.2
CATGGACTTCTGGT	3	10	0.0618573	-3.3	CATGGACTTCTGGTT	3	10	0.0639577	-3.2
CATGTGACTTTTCA	3	10	0.0618573	-3.3	CATGTGACTTTTCAA	3	9	0.101631	-2.9
CATGTCTGTGATTG	3	10	0.0618573	-3.3	CATGTCTGTGATTGT	3	9	0.101631	-2.9
CATGAAAAAATAAT	8	2	0.0623429	4.1	CATGAAAAAATAATG	8	2	0.0609913	4.1
CATGTTGCAAAACA	8	2	0.0623429	4.1	CATGTTGCAAAACAG	8	2	0.0609913	4.1
CATGCACATTCCTT	8	2	0.0623429	4.1	CATGCACATTCCTTC	8	2	0.0609913	4.1
CATGGATTTTAGTT	8	2	0.0623429	4.1	CATGGATTTTAGTTT	8	2	0.0609913	4.1
CATGTTGACAGCAA	8	2	0.0623429	4.1	CATGTTGACAGCAAC	1	0	0.499917	1
CATGTTGACAGCAA	8	2	0.0623429	4.1	CATGTTGACAGCAAA	7	2	0.103232	3.6
CATGACAGAAGTCC	8	2	0.0623429	4.1	CATGACAGAAGTCCA	8	2	0.0609913	4.1
CATGCAGTAAACTA	8	2	0.0623429	4.1	CATGCAGTAAACTAT	8	2	0.0609913	4.1
CATGAGCAAAAATC	11	22	0.0647667	-2	CATGAGCAAAAATCC	10	22	0.041979	-2.1
CATGCTGCCAGTTT	11	22	0.0647667	-2	CATGCTGCCAGTTTA	11	22	0.0682012	-1.9
CATGTATAAAAAAA	0	4	0.0653291	-3.9	CATGTATAAAAAAAT	0	2	0.259784	-1.9
CATGTATAAAAAAA	0	4	0.0653291	-3.9	CATGTATAAAAAAAA	0	2	0.259784	-1.9
CATGTGATGGGTGT	0	4	0.0653291	-3.9	CATGTGATGGGTGTG	0	4	0.0666296	-3.9
CATGGATTGTAAGT	0	4	0.0653291	-3.9	CATGGATTGTAAGTA	0	4	0.0666296	-3.9
CATGTGGTGGCATA	0	4	0.0653291	-3.9	CATGTGGTGGCATAA	0	3	0.131565	-2.9
CATGTGGTGGCATA	0	4	0.0653291	-3.9	CATGTGGTGGCATAT	0	1	0.512961	1
CATGGGAGTCTAAA	0	4	0.0653291	-3.9	CATGGGAGTCTAAAA	0	3	0.131565	-2.9
CATGGCACACGCAC	0	4	0.0653291	-3.9	CATGGCACACGCACC	0	4	0.0666296	-3.9
CATGTCGGGTCCCG	0	4	0.0653291	-3.9	CATGTCGGGTCCCGC	0	4	0.0666296	-3.9
CATGCACTGGACCT	0	4	0.0653291	-3.9	CATGCACTGGACCTG	0	4	0.0666296	-3.9
CATGTTTTATCAAG	0	4	0.0653291	-3.9	CATGTTTTATCAAGT	0	4	0.0666296	-3.9
CATGTTCATTCTGT	0	4	0.0653291	-3.9	CATGTTCATTCTGTT	0	4	0.0666296	-3.9
CATGTTAAGTAGGA	0	4	0.0653291	-3.9	CATGTTAAGTAGGAA	0	4	0.0666296	-3.9
CATGTATCTGCCCC	0	4	0.0653291	-3.9	CATGTATCTGCCCCC	0	4	0.0666296	-3.9
CATGGTTTGCCTGC	0	4	0.0653291	-3.9	CATGGTTTGCCTGCT	0	4	0.0666296	-3.9
CATGTAGTGAAATG	0	4	0.0653291	-3.9	CATGTAGTGAAATGT	0	4	0.0666296	-3.9
CATGATAGGCACCA	0	4	0.0653291	-3.9	CATGATAGGCACCAT	0	4	0.0666296	-3.9
CATGTAAATTATTC	0	4	0.0653291	-3.9	CATGTAAATTATTCT	0	4	0.0666296	-3.9
CATGTATTGTATGG	0	4	0.0653291	-3.9	CATGTATTGTATGGG	0	2	0.259784	-1.9
CATGTATTGTATGG	0	4	0.0653291	-3.9	CATGTATTGTATGGT	0	2	0.259784	-1.9
CATGGGGGGCCCCC	0	4	0.0653291	-3.9	CATGGGGGGCCCCCC	0	3	0.131565	-2.9
CATGAAAGGGCTAG	0	4	0.0653291	-3.9	CATGAAAGGGCTAGT	0	3	0.131565	-2.9
CATGAAAGGGCTAG	0	4	0.0653291	-3.9	CATGAAAGGGCTAGA	0	1	0.512961	1
CATGGTTCATATTT	0	4	0.0653291	-3.9	CATGGTTCATATTTT	0	4	0.0666296	-3.9
CATGTTTCCTTCCC	0	4	0.0653291	-3.9	CATGTTTCCTTCCCC	0	3	0.131565	-2.9
CATGGGAACCAATA	0	4	0.0653291	-3.9	CATGGGAACCAATAA	0	4	0.0666296	-3.9
CATGGTTGGAATAC	0	4	0.0653291	-3.9	CATGGTTGGAATACA	0	4	0.0666296	-3.9
CATGTTTGATATTC	0	4	0.0653291	-3.9	CATGTTTGATATTCT	0	4	0.0666296	-3.9
CATGCTGGGAACTG	0	4	0.0653291	-3.9	CATGCTGGGAACTGT	0	4	0.0666296	-3.9
CATGGAATAGATTT	0	4	0.0653291	-3.9	CATGGAATAGATTTG	0	4	0.0666296	-3.9
CATGATGAAAAAAA	0	4	0.0653291	-3.9	CATGATGAAAAAAAA	0	4	0.0666296	-3.9
CATGTTTGTATAGG	0	4	0.0653291	-3.9	CATGTTTGTATAGGC	0	4	0.0666296	-3.9
CATGCTTGTACGCC	0	4	0.0653291	-3.9	CATGCTTGTACGCCC	0	4	0.0666296	-3.9
CATGGTTTTCAGTG	0	4	0.0653291	-3.9	CATGGTTTTCAGTGA	0	4	0.0666296	-3.9
CATGTCTGGTGATT	0	4	0.0653291	-3.9	CATGTCTGGTGATTA	0	4	0.0666296	-3.9
CATGCGCAATGCTC	0	4	0.0653291	-3.9	CATGCGCAATGCTCC	0	4	0.0666296	-3.9
CATGAAGGCTACTG	0	4	0.0653291	-3.9	CATGAAGGCTACTGT	0	4	0.0666296	-3.9
CATGCTCCAACTGC	0	4	0.0653291	-3.9	CATGCTCCAACTGCA	0	4	0.0666296	-3.9
CATGTAAATAAATG	0	4	0.0653291	-3.9	CATGTAAATAAATGG	0	1	0.512961	1
CATGTAAATAAATG	0	4	0.0653291	-3.9	CATGTAAATAAATGT	0	1	0.512961	1
CATGTAAATAAATG	0	4	0.0653291	-3.9	CATGTAAATAAATGC	0	2	0.259784	-1.9
CATGAGCAGCTATC	0	4	0.0653291	-3.9	CATGAGCAGCTATCT	0	4	0.0666296	-3.9
CATGATGCAGCCTA	0	4	0.0653291	-3.9	CATGATGCAGCCTAC	0	4	0.0666296	-3.9
CATGTACCCCAATT	0	4	0.0653291	-3.9	CATGTACCCCAATTG	0	3	0.131565	-2.9
CATGAATTGATTGC	0	4	0.0653291	-3.9	CATGAATTGATTGCA	0	4	0.0666296	-3.9
CATGATGAAAGTAA	0	4	0.0653291	-3.9	CATGATGAAAGTAAA	0	4	0.0666296	-3.9
CATGCCTCGCAAAA	0	4	0.0653291	-3.9	CATGCCTCGCAAAAT	0	4	0.0666296	-3.9
CATGTTCCCCCTGC	0	4	0.0653291	-3.9	CATGTTCCCCCTGCT	0	4	0.0666296	-3.9
CATGGCATTTCCTT	0	4	0.0653291	-3.9	CATGGCATTTCCTTA	0	4	0.0666296	-3.9
CATGTCAGTAACAT	0	4	0.0653291	-3.9	CATGTCAGTAACATT	0	4	0.0666296	-3.9
CATGTGTTATTAAA	0	4	0.0653291	-3.9	CATGTGTTATTAAAT	0	4	0.0666296	-3.9
CATGACATACCCAT	0	4	0.0653291	-3.9	CATGACATACCCATT	0	4	0.0666296	-3.9
CATGAATTTACTGT	0	4	0.0653291	-3.9	CATGAATTTACTGTA	0	4	0.0666296	-3.9
CATGTGTTAATACT	0	4	0.0653291	-3.9	CATGTGTTAATACTT	0	3	0.131565	-2.9
CATGTGTTAATACT	0	4	0.0653291	-3.9	CATGTGTTAATACTG	0	1	0.512961	1
CATGTTTGGTGGAG	0	4	0.0653291	-3.9	CATGTTTGGTGGAGA	0	4	0.0666296	-3.9
CATGTCGCTGTAAC	0	4	0.0653291	-3.9	CATGTCGCTGTAACA	0	4	0.0666296	-3.9
CATGTGATTGGCCA	0	4	0.0653291	-3.9	CATGTGATTGGCCAT	0	4	0.0666296	-3.9
CATGTGCAGAAATA	0	4	0.0653291	-3.9	CATGTGCAGAAATAA	0	4	0.0666296	-3.9
CATGTAGATAGAGG	0	4	0.0653291	-3.9	CATGTAGATAGAGGA	0	4	0.0666296	-3.9
CATGTGACTTTTTG	0	4	0.0653291	-3.9	CATGTGACTTTTTGT	0	3	0.131565	-2.9
CATGTGACTTTTTG	0	4	0.0653291	-3.9	CATGTGACTTTTTGC	0	1	0.512961	1
CATGCAGCATCTCA	0	4	0.0653291	-3.9	CATGCAGCATCTCAC	0	4	0.0666296	-3.9
CATGTATCAACCTG	0	4	0.0653291	-3.9	CATGTATCAACCTGG	0	4	0.0666296	-3.9
CATGTTTGTCAGTA	0	4	0.0653291	-3.9	CATGTTTGTCAGTAA	0	4	0.0666296	-3.9
CATGGCGGAGGGTG	0	4	0.0653291	-3.9	CATGGCGGAGGGTGC	0	4	0.0666296	-3.9
CATGGGTAAATGCA	55	38	0.0665172	1.5	CATGGGTAAATGCAG	53	37	0.0732581	1.5
CATGGGTAAATGCA	55	38	0.0665172	1.5	CATGGGTAAATGCAC	1	0	0.499917	1
CATGTTGAGAGGGG	49	33	0.0668053	1.5	CATGTTGAGAGGGGA	47	33	0.0966207	1.5
CATGTTGAGAGGGG	49	33	0.0668053	1.5	CATGTTGAGAGGGGT	2	0	0.246739	2.1
CATGAAACTATTGA	6	1	0.0677008	6.1	CATGAAACTATTGAG	6	1	0.0665491	6.2
CATGGGGTCCCTGG	6	1	0.0677008	6.1	CATGGGGTCCCTGGC	6	1	0.0665491	6.2
CATGTTGCCATCTA	6	1	0.0677008	6.1	CATGTTGCCATCTAA	5	1	0.119811	5.1
CATGTTGCCATCTA	6	1	0.0677008	6.1	CATGTTGCCATCTAG	1	0	0.499917	1
CATGAATCTAATGT	6	1	0.0677008	6.1	CATGAATCTAATGTG	6	1	0.0665491	6.2
CATGTTGGATCCTG	6	1	0.0677008	6.1	CATGTTGGATCCTGT	6	1	0.0665491	6.2
CATGGCAACAGAAA	6	1	0.0677008	6.1	CATGGCAACAGAAAA	2	0	0.246739	2.1
CATGGCAACAGAAA	6	1	0.0677008	6.1	CATGGCAACAGAAAT	4	1	0.212307	4.1
CATGACGTTGGAAT	6	1	0.0677008	6.1	CATGACGTTGGAATG	5	1	0.119811	5.1
CATGGGTCTTGGAT	6	1	0.0677008	6.1	CATGGGTCTTGGATC	5	1	0.119811	5.1
CATGTTGTCACACT	6	1	0.0677008	6.1	CATGTTGTCACACTG	6	1	0.0665491	6.2
CATGGACAACCTGT	6	1	0.0677008	6.1	CATGGACAACCTGTC	6	1	0.0665491	6.2
CATGTCAAGGAAGC	6	1	0.0677008	6.1	CATGTCAAGGAAGCC	6	1	0.0665491	6.2
CATGCAGACGTCCA	6	1	0.0677008	6.1	CATGCAGACGTCCAT	6	1	0.0665491	6.2
CATGTGGGGCCCTG	6	1	0.0677008	6.1	CATGTGGGGCCCTGC	6	1	0.0665491	6.2
CATGGACCGTTTTT	5	13	0.0692908	-2.6	CATGGACCGTTTTTA	5	11	0.158627	-2.1
CATGGGCTCTAAGC	17	8	0.0695849	2.2	CATGGGCTCTAAGCC	17	8	0.0670392	2.2
CATGCACTTTTCCC	2	8	0.069845	-3.9	CATGCACTTTTCCCA	2	8	0.0719002	-3.9
CATGGATACTGATG	2	8	0.069845	-3.9	CATGGATACTGATGT	2	8	0.0719002	-3.9
CATGTGGCAATAGC	2	8	0.069845	-3.9	CATGTGGCAATAGCC	2	8	0.0719002	-3.9
CATGGAGAAAGCTT	2	8	0.069845	-3.9	CATGGAGAAAGCTTT	2	8	0.0719002	-3.9
CATGTTAGTACCAG	2	8	0.069845	-3.9	CATGTTAGTACCAGC	2	8	0.0719002	-3.9
CATGGGAGTAGGAG	2	8	0.069845	-3.9	CATGGGAGTAGGAGA	2	8	0.0719002	-3.9
CATGTCTTGCAACT	2	8	0.069845	-3.9	CATGTCTTGCAACTC	2	8	0.0719002	-3.9
CATGGGGTAGCATT	2	8	0.069845	-3.9	CATGGGGTAGCATTT	2	8	0.0719002	-3.9
CATGAGCACAAAAT	2	8	0.069845	-3.9	CATGAGCACAAAATG	2	8	0.0719002	-3.9
CATGTCATATTTCT	2	8	0.069845	-3.9	CATGTCATATTTCTT	2	8	0.0719002	-3.9
CATGTCTGTTAAGG	2	8	0.069845	-3.9	CATGTCTGTTAAGGA	1	0	0.499917	1
CATGTCTGTTAAGG	2	8	0.069845	-3.9	CATGTCTGTTAAGGT	1	8	0.0238528	-7.8
CATGTAAATGAGCT	2	8	0.069845	-3.9	CATGTAAATGAGCTT	1	0	0.499917	1
CATGTAAATGAGCT	2	8	0.069845	-3.9	CATGTAAATGAGCTG	1	8	0.0238528	-7.8
CATGATTTCAATGT	2	8	0.069845	-3.9	CATGATTTCAATGTA	2	8	0.0719002	-3.9
CATGGGGGGCAGTG	11	4	0.0723425	2.8	CATGGGGGGCAGTGG	11	4	0.0703982	2.8
CATGGTCCAGCACC	14	6	0.0729785	2.4	CATGGTCCAGCACCC	14	6	0.0706565	2.4
CATGCAGTATTCTG	1	6	0.0742908	-5.9	CATGCAGTATTCTGG	1	6	0.0761311	-5.8
CATGATTGTTGTGT	1	6	0.0742908	-5.9	CATGATTGTTGTGTT	1	5	0.133672	-4.9
CATGAATTAAGGGT	1	6	0.0742908	-5.9	CATGAATTAAGGGTT	1	6	0.0761311	-5.8
CATGCTTAACCTGC	1	6	0.0742908	-5.9	CATGCTTAACCTGCT	1	6	0.0761311	-5.8
CATGGACAGTTTAC	1	6	0.0742908	-5.9	CATGGACAGTTTACA	1	6	0.0761311	-5.8
CATGAAACATTAAA	1	6	0.0742908	-5.9	CATGAAACATTAAAA	1	6	0.0761311	-5.8
CATGCAAGGACTCA	1	6	0.0742908	-5.9	CATGCAAGGACTCAC	1	6	0.0761311	-5.8
CATGTACCACATTT	1	6	0.0742908	-5.9	CATGTACCACATTTA	1	6	0.0761311	-5.8
CATGCAGTGATCTG	1	6	0.0742908	-5.9	CATGCAGTGATCTGT	1	6	0.0761311	-5.8
CATGGAACCTATAA	1	6	0.0742908	-5.9	CATGGAACCTATAAA	1	6	0.0761311	-5.8
CATGTACAGCACTA	1	6	0.0742908	-5.9	CATGTACAGCACTAA	1	6	0.0761311	-5.8
CATGCCAGTCTCTG	1	6	0.0742908	-5.9	CATGCCAGTCTCTGC	1	5	0.133672	-4.9
CATGCCAGTCTCTG	1	6	0.0742908	-5.9	CATGCCAGTCTCTGT	0	1	0.512961	1
CATGTTTGGTATTT	1	6	0.0742908	-5.9	CATGTTTGGTATTTT	1	6	0.0761311	-5.8
CATGGAATCAATTA	1	6	0.0742908	-5.9	CATGGAATCAATTAT	1	6	0.0761311	-5.8
CATGTACACAATTA	1	6	0.0742908	-5.9	CATGTACACAATTAA	1	6	0.0761311	-5.8
CATGTCCATACCTT	1	6	0.0742908	-5.9	CATGTCCATACCTTA	1	6	0.0761311	-5.8
CATGGAACGGTCCT	18	9	0.0802191	2	CATGGAACGGTCCTT	17	7	0.0380242	2.5
CATGCTACAGCCAA	13	24	0.0821495	-1.8	CATGCTACAGCCAAT	12	24	0.0564072	-1.9
CATGCTACAGCCAA	13	24	0.0821495	-1.8	CATGCTACAGCCAAA	1	0	0.499917	1
CATGGAATGTTACA	4	11	0.0829275	-2.7	CATGGAATGTTACAA	4	11	0.0857914	-2.7
CATGGATGTATGTT	4	11	0.0829275	-2.7	CATGGATGTATGTTT	4	5	0.785797	-1.2
CATGGATGTATGTT	4	11	0.0829275	-2.7	CATGGATGTATGTTA	0	1	0.512961	1
CATGGATGTATGTT	4	11	0.0829275	-2.7	CATGGATGTATGTTC	0	1	0.512961	1
CATGTTATGAATAA	6	14	0.0855071	-2.3	CATGTTATGAATAAA	5	13	0.071988	-2.5
CATGTTATGAATAA	6	14	0.0855071	-2.3	CATGTTATGAATAAG	0	1	0.512961	1
CATGCTTTCTTTTA	6	14	0.0855071	-2.3	CATGCTTTCTTTTAT	4	12	0.0554432	-2.9
CATGCTTTCTTTTA	6	14	0.0855071	-2.3	CATGCTTTCTTTTAA	2	2	1.02414	1
CATGCTGATACACA	27	16	0.0864333	1.7	CATGCTGATACACAC	27	16	0.082325	1.7
CATGTGGTAAGCGC	15	7	0.0866412	2.2	CATGTGGTAAGCGCG	15	7	0.0838339	2.2
CATGGACTTCCATA	9	3	0.0877868	3.1	CATGGACTTCCATAG	9	3	0.0858166	3.1
CATGCAGACAGGAC	9	3	0.0877868	3.1	CATGCAGACAGGACT	9	3	0.0858166	3.1
CATGTGTTGAGAGA	9	3	0.0877868	3.1	CATGTGTTGAGAGAG	9	2	0.0355097	4.6
CATGACCAAAACCA	9	3	0.0877868	3.1	CATGACCAAAACCAT	9	3	0.0858166	3.1
CATGTTAATAACAA	12	5	0.0905228	2.4	CATGTTAATAACAAA	12	5	0.0880305	2.5
CATGTGTATATAGC	12	5	0.0905228	2.4	CATGTGTATATAGCG	12	5	0.0880305	2.5
CATGGTGTCTTTAT	14	25	0.0909395	-1.8	CATGGTGTCTTTATG	13	24	0.0865645	-1.8
CATGTGGGTGTTTT	14	25	0.0909395	-1.8	CATGTGGGTGTTTTC	14	25	0.0958585	-1.7
CATGTGCTTCAATG	57	41	0.0909713	1.4	CATGTGCTTCAATGG	57	41	0.0842794	1.4
CATGTTTAACAGGA	28	17	0.0932379	1.7	CATGTTTAACAGGAT	27	17	0.11694	1.6
CATGTTTAACAGGA	28	17	0.0932379	1.7	CATGTTTAACAGGAC	1	0	0.499917	1
CATGTTACCACACT	21	34	0.0937524	-1.6	CATGTTACCACACTT	21	34	0.0997396	-1.6
CATGGCAATGCAGG	58	42	0.0939337	1.4	CATGGCAATGCAGGA	55	41	0.124377	1.4
CATGGCAATGCAGG	58	42	0.0939337	1.4	CATGGCAATGCAGGC	1	0	0.499917	1
CATGGCAATGCAGG	58	42	0.0939337	1.4	CATGGCAATGCAGGG	0	1	0.512961	1
CATGTGTGGAAAAA	3	9	0.0986626	-2.9	CATGTGTGGAAAAAA	2	9	0.042916	-4.4
CATGTGTGGAAAAA	3	9	0.0986626	-2.9	CATGTGTGGAAAAAT	1	0	0.499917	1
CATGGGTTAAGTTT	3	9	0.0986626	-2.9	CATGGGTTAAGTTTT	3	7	0.243594	-2.3
CATGGGTTAAGTTT	3	9	0.0986626	-2.9	CATGGGTTAAGTTTG	0	1	0.512961	1
CATGGAGGCAATCC	3	9	0.0986626	-2.9	CATGGAGGCAATCCC	3	9	0.101631	-2.9
CATGTTGGTGCTGA	3	9	0.0986626	-2.9	CATGTTGGTGCTGAT	3	9	0.101631	-2.9
CATGGGAAAACTGT	3	9	0.0986626	-2.9	CATGGGAAAACTGTG	3	9	0.101631	-2.9
CATGTGTAGGGAAT	3	9	0.0986626	-2.9	CATGTGTAGGGAATT	3	7	0.243594	-2.3
CATGTGTAGGGAAT	3	9	0.0986626	-2.9	CATGTGTAGGGAATC	0	2	0.259784	-1.9
CATGCTGGATCTTA	3	9	0.0986626	-2.9	CATGCTGGATCTTAT	3	9	0.101631	-2.9
CATGTAGGGTTTCA	15	26	0.0997426	-1.7	CATGTAGGGTTTCAG	15	26	0.105172	-1.7
CATGTTGGAAGGAG	12	22	0.0999168	-1.8	CATGTTGGAAGGAGC	11	22	0.0682012	-1.9
CATGTTGGAAGGAG	12	22	0.0999168	-1.8	CATGTTGGAAGGAGA	1	0	0.499917	1
CATGTTAATAACAG	12	22	0.0999168	-1.8	CATGTTAATAACAGC	11	19	0.170989	-1.7
CATGTTAATAACAG	12	22	0.0999168	-1.8	CATGTTAATAACAGT	1	0	0.499917	1
CATGTTAATAACAG	12	22	0.0999168	-1.8	CATGTTAATAACAGA	0	1	0.512961	1
CATGTTAATAACAG	12	22	0.0999168	-1.8	CATGTTAATAACAGG	0	1	0.512961	1
CATGGCTACTGGAT	16	8	0.100112	2	CATGGCTACTGGATC	15	8	0.13783	1.9
CATGGGCAGGCCTA	20	11	0.101189	1.9	CATGGGCAGGCCTAA	20	11	0.0973292	1.9
CATGTTTGTATATT	7	15	0.101757	-2.1	CATGTTTGTATATTT	6	15	0.0602471	-2.4
CATGTTTGTATATT	7	15	0.101757	-2.1	CATGTTTGTATATTA	1	0	0.499917	1
CATGTGTTATACTG	5	12	0.104049	-2.4	CATGTGTTATACTGT	5	12	0.1077	-2.3
CATGACCTCCGGAG	5	12	0.104049	-2.4	CATGACCTCCGGAGG	5	12	0.1077	-2.3
CATGCCCCTCTCCC	5	12	0.104049	-2.4	CATGCCCCTCTCCCT	5	12	0.1077	-2.3
CATGACATTTAATG	35	23	0.104131	1.5	CATGACATTTAATGG	35	23	0.0985228	1.6
CATGGTCAATGGGA	7	2	0.105113	3.6	CATGGTCAATGGGAT	7	2	0.103232	3.6
CATGGAAGAAGCGC	7	2	0.105113	3.6	CATGGAAGAAGCGCT	7	2	0.103232	3.6
CATGTTGTTTCTTG	7	2	0.105113	3.6	CATGTTGTTTCTTGG	7	2	0.103232	3.6
CATGGTTTTTTTTT	7	2	0.105113	3.6	CATGGTTTTTTTTTA	2	0	0.246739	2.1
CATGGTTTTTTTTT	7	2	0.105113	3.6	CATGGTTTTTTTTTG	5	1	0.119811	5.1
CATGGTTTTTTTTT	7	2	0.105113	3.6	CATGGTTTTTTTTTT	0	1	0.512961	1
CATGGAAGAAGAAA	7	2	0.105113	3.6	CATGGAAGAAGAAAT	7	2	0.103232	3.6
CATGCTTTGGGTCA	7	2	0.105113	3.6	CATGCTTTGGGTCAT	1	0	0.499917	1
CATGCTTTGGGTCA	7	2	0.105113	3.6	CATGCTTTGGGTCAC	3	1	0.368479	3.1
CATGCTTTGGGTCA	7	2	0.105113	3.6	CATGCTTTGGGTCAA	3	1	0.368479	3.1
CATGGCGAGCTCTA	7	2	0.105113	3.6	CATGGCGAGCTCTAT	7	2	0.103232	3.6
CATGTTCTGACCAC	7	2	0.105113	3.6	CATGTTCTGACCACC	7	2	0.103232	3.6
CATGGAAGTGCAGG	7	2	0.105113	3.6	CATGGAAGTGCAGGG	6	2	0.1717	3.1
CATGACGTTCTTCA	7	2	0.105113	3.6	CATGACGTTCTTCAA	7	2	0.103232	3.6
CATGGTGGCAAATA	7	2	0.105113	3.6	CATGGTGGCAAATAG	7	2	0.103232	3.6
CATGTTCTACATTC	7	2	0.105113	3.6	CATGTTCTACATTCC	1	0	0.499917	1
CATGTTCTACATTC	7	2	0.105113	3.6	CATGTTCTACATTCT	1	0	0.499917	1
CATGTTCTACATTC	7	2	0.105113	3.6	CATGTTCTACATTCA	5	2	0.279595	2.6
CATGTAAATACCCC	23	36	0.106601	-1.5	CATGTAAATACCCCC	23	35	0.142521	-1.5
CATGTTTGGATTTG	63	47	0.108461	1.4	CATGTTTGGATTTGG	61	46	0.117429	1.4
CATGTTTGGATTTG	63	47	0.108461	1.4	CATGTTTGGATTTGT	1	0	0.499917	1
CATGCAGTGATATG	42	29	0.109329	1.5	CATGCAGTGATATGA	41	29	0.128163	1.5
CATGTATGAGGTCT	10	4	0.112518	2.5	CATGTATGAGGTCTT	9	4	0.168618	2.3
CATGAACAGTTTTA	17	9	0.113287	1.9	CATGAACAGTTTTAT	17	8	0.0670392	2.2
CATGATATGTATGG	2	7	0.115769	-3.4	CATGATATGTATGGG	2	6	0.192694	-2.9
CATGTTATTGAAAA	2	7	0.115769	-3.4	CATGTTATTGAAAAA	2	7	0.118726	-3.4
CATGCTCAAGAAGT	2	7	0.115769	-3.4	CATGCTCAAGAAGTT	2	6	0.192694	-2.9
CATGATGCTCCAAA	2	7	0.115769	-3.4	CATGATGCTCCAAAT	2	7	0.118726	-3.4
CATGGACGGTGATC	2	7	0.115769	-3.4	CATGGACGGTGATCA	2	7	0.118726	-3.4
CATGTTGGTTAAAC	2	7	0.115769	-3.4	CATGTTGGTTAAACT	2	6	0.192694	-2.9
CATGTTGGTTAAAC	2	7	0.115769	-3.4	CATGTTGGTTAAACA	0	1	0.512961	1
CATGCACAACTTGA	2	7	0.115769	-3.4	CATGCACAACTTGAT	2	7	0.118726	-3.4
CATGCAAAATACCA	2	7	0.115769	-3.4	CATGCAAAATACCAA	2	7	0.118726	-3.4
CATGTTGCAGTGCC	2	7	0.115769	-3.4	CATGTTGCAGTGCCC	1	7	0.0428274	-6.8
CATGATATGTGATG	2	7	0.115769	-3.4	CATGATATGTGATGT	2	6	0.192694	-2.9
CATGTGTTAGCTTA	2	7	0.115769	-3.4	CATGTGTTAGCTTAG	2	7	0.118726	-3.4
CATGTGGTATTAAT	2	7	0.115769	-3.4	CATGTGGTATTAATA	2	7	0.118726	-3.4
CATGTGTTCAATGA	2	7	0.115769	-3.4	CATGTGTTCAATGAA	2	7	0.118726	-3.4
CATGGAGCCTTTGC	8	16	0.117851	-2	CATGGAGCCTTTGCT	8	16	0.122609	-1.9
CATGATGAGCAGTG	21	33	0.119689	-1.5	CATGATGAGCAGTGC	20	33	0.0928866	-1.6
CATGTAACGGCTGG	5	1	0.121407	5.1	CATGTAACGGCTGGA	5	1	0.119811	5.1
CATGCAGCATTTAC	5	1	0.121407	5.1	CATGCAGCATTTACA	5	1	0.119811	5.1
CATGATGAAAATAA	5	1	0.121407	5.1	CATGATGAAAATAAT	5	1	0.119811	5.1
CATGGCCTTGGAGG	5	1	0.121407	5.1	CATGGCCTTGGAGGG	1	0	0.499917	1
CATGGCCTTGGAGG	5	1	0.121407	5.1	CATGGCCTTGGAGGA	3	1	0.368479	3.1
CATGATCCTGGGAG	5	1	0.121407	5.1	CATGATCCTGGGAGA	5	1	0.119811	5.1
CATGCCAAGGCAAA	5	1	0.121407	5.1	CATGCCAAGGCAAAT	5	1	0.119811	5.1
CATGGCTGAAGCAA	5	1	0.121407	5.1	CATGGCTGAAGCAAT	5	1	0.119811	5.1
CATGCAAACAGCTG	5	1	0.121407	5.1	CATGCAAACAGCTGC	5	1	0.119811	5.1
CATGCAAGTGCTTG	5	1	0.121407	5.1	CATGCAAGTGCTTGC	5	1	0.119811	5.1
CATGACTACAATAA	5	1	0.121407	5.1	CATGACTACAATAAA	5	1	0.119811	5.1
CATGTCGGGCAGCC	5	1	0.121407	5.1	CATGTCGGGCAGCCT	5	1	0.119811	5.1
CATGTATGAAAGCT	5	1	0.121407	5.1	CATGTATGAAAGCTT	5	1	0.119811	5.1
CATGGTGCTCAGAT	5	1	0.121407	5.1	CATGGTGCTCAGATC	5	1	0.119811	5.1
CATGTGGAAACTTA	5	1	0.121407	5.1	CATGTGGAAACTTAG	5	1	0.119811	5.1
CATGCCCCAAACAC	5	1	0.121407	5.1	CATGCCCCAAACACC	5	1	0.119811	5.1
CATGGCCCGGGAGT	5	1	0.121407	5.1	CATGGCCCGGGAGTA	5	1	0.119811	5.1
CATGCGCTTCTCCA	5	1	0.121407	5.1	CATGCGCTTCTCCAA	5	1	0.119811	5.1
CATGCTAAAGAAAG	5	1	0.121407	5.1	CATGCTAAAGAAAGC	5	0	0.0296661	5.1
CATGCTAAAGAAAG	5	1	0.121407	5.1	CATGCTAAAGAAAGT	0	1	0.512961	1
CATGCAGTATCAGA	5	1	0.121407	5.1	CATGCAGTATCAGAT	4	1	0.212307	4.1
CATGCAGTATCAGA	5	1	0.121407	5.1	CATGCAGTATCAGAA	1	0	0.499917	1
CATGTGGCCCCCCT	5	1	0.121407	5.1	CATGTGGCCCCCCTC	5	1	0.119811	5.1
CATGTTGAGGGACA	5	1	0.121407	5.1	CATGTTGAGGGACAA	5	1	0.119811	5.1
CATGCCAAACGTGT	5	1	0.121407	5.1	CATGCCAAACGTGTT	1	0	0.499917	1
CATGCCAAACGTGT	5	1	0.121407	5.1	CATGCCAAACGTGTC	4	1	0.212307	4.1
CATGCCTTTCCAGC	5	1	0.121407	5.1	CATGCCTTTCCAGCA	5	1	0.119811	5.1
CATGTTGAACAGCA	5	1	0.121407	5.1	CATGTTGAACAGCAA	5	1	0.119811	5.1
CATGGCAAAAAAAA	22	13	0.121424	1.7	CATGGCAAAAAAAAG	1	0	0.499917	1
CATGGCAAAAAAAA	22	13	0.121424	1.7	CATGGCAAAAAAAAA	19	13	0.270023	1.5
CATGGCAAAAAAAA	22	13	0.121424	1.7	CATGGCAAAAAAAAC	2	0	0.246739	2.1
CATGCTTGGGGTCA	22	13	0.121424	1.7	CATGCTTGGGGTCAA	22	12	0.0780283	1.9
CATGCTTGGGGTCA	22	13	0.121424	1.7	CATGCTTGGGGTCAT	0	1	0.512961	1
CATGTTTTCATTTT	3	0	0.122777	3.1	CATGTTTTCATTTTG	3	0	0.121781	3.1
CATGCGCAGATAAA	3	0	0.122777	3.1	CATGCGCAGATAAAA	3	0	0.121781	3.1
CATGTGTCGGAGTT	3	0	0.122777	3.1	CATGTGTCGGAGTTT	3	0	0.121781	3.1
CATGCAAATTAGGG	3	0	0.122777	3.1	CATGCAAATTAGGGG	3	0	0.121781	3.1
CATGGACTCTGGCT	3	0	0.122777	3.1	CATGGACTCTGGCTT	3	0	0.121781	3.1
CATGTCCGTGACTG	3	0	0.122777	3.1	CATGTCCGTGACTGA	3	0	0.121781	3.1
CATGCATCTGATTG	3	0	0.122777	3.1	CATGCATCTGATTGG	3	0	0.121781	3.1
CATGCGCAAAGGGG	3	0	0.122777	3.1	CATGCGCAAAGGGGC	1	0	0.499917	1
CATGCGCAAAGGGG	3	0	0.122777	3.1	CATGCGCAAAGGGGA	2	0	0.246739	2.1
CATGTTGGCTCCGA	3	0	0.122777	3.1	CATGTTGGCTCCGAG	3	0	0.121781	3.1
CATGTGATGGCCTG	3	0	0.122777	3.1	CATGTGATGGCCTGG	2	0	0.246739	2.1
CATGTGATGGCCTG	3	0	0.122777	3.1	CATGTGATGGCCTGT	1	0	0.499917	1
CATGTGACACTGCA	3	0	0.122777	3.1	CATGTGACACTGCAG	2	0	0.246739	2.1
CATGCATTAACGAA	3	0	0.122777	3.1	CATGCATTAACGAAC	3	0	0.121781	3.1
CATGGCTGGCTACA	3	0	0.122777	3.1	CATGGCTGGCTACAA	3	0	0.121781	3.1
CATGAAACAAAAAA	3	0	0.122777	3.1	CATGAAACAAAAAAA	2	0	0.246739	2.1
CATGAGAATGGGCC	3	0	0.122777	3.1	CATGAGAATGGGCCC	3	0	0.121781	3.1
CATGAAAGTTAAAA	3	0	0.122777	3.1	CATGAAAGTTAAAAA	3	0	0.121781	3.1
CATGCAGTCACAAA	3	0	0.122777	3.1	CATGCAGTCACAAAG	3	0	0.121781	3.1
CATGGAAACTGCTT	3	0	0.122777	3.1	CATGGAAACTGCTTA	3	0	0.121781	3.1
CATGCGTCGCATCA	3	0	0.122777	3.1	CATGCGTCGCATCAA	3	0	0.121781	3.1
CATGTCAGATACCA	3	0	0.122777	3.1	CATGTCAGATACCAA	3	0	0.121781	3.1
CATGCTGTGAGCTC	3	0	0.122777	3.1	CATGCTGTGAGCTCA	3	0	0.121781	3.1
CATGCTGCAGCTAC	3	0	0.122777	3.1	CATGCTGCAGCTACA	3	0	0.121781	3.1
CATGTATAATGCTA	3	0	0.122777	3.1	CATGTATAATGCTAT	1	0	0.499917	1
CATGTATAATGCTA	3	0	0.122777	3.1	CATGTATAATGCTAC	2	0	0.246739	2.1
CATGTTTGATGTTA	3	0	0.122777	3.1	CATGTTTGATGTTAC	3	0	0.121781	3.1
CATGAATGTGTCAT	3	0	0.122777	3.1	CATGAATGTGTCATC	3	0	0.121781	3.1
CATGTGACTTATTA	3	0	0.122777	3.1	CATGTGACTTATTAA	2	0	0.246739	2.1
CATGTGCCGAAACT	3	0	0.122777	3.1	CATGTGCCGAAACTT	3	0	0.121781	3.1
CATGCTGAAGAAGA	3	0	0.122777	3.1	CATGCTGAAGAAGAG	2	0	0.246739	2.1
CATGCTGAAGAAGA	3	0	0.122777	3.1	CATGCTGAAGAAGAA	1	0	0.499917	1
CATGCAGGGCAACA	3	0	0.122777	3.1	CATGCAGGGCAACAG	3	0	0.121781	3.1
CATGGTGTGACGTT	3	0	0.122777	3.1	CATGGTGTGACGTTT	3	0	0.121781	3.1
CATGTTTGTTTCAA	3	0	0.122777	3.1	CATGTTTGTTTCAAG	3	0	0.121781	3.1
CATGAGGGTCAGGC	3	0	0.122777	3.1	CATGAGGGTCAGGCC	3	0	0.121781	3.1
CATGCCTACAACCC	3	0	0.122777	3.1	CATGCCTACAACCCC	2	0	0.246739	2.1
CATGCCTACAACCC	3	0	0.122777	3.1	CATGCCTACAACCCA	1	0	0.499917	1
CATGCTGAGCAAAA	3	0	0.122777	3.1	CATGCTGAGCAAAAA	3	0	0.121781	3.1
CATGTGGATACTCT	3	0	0.122777	3.1	CATGTGGATACTCTT	3	0	0.121781	3.1
CATGGGGGTGTGGT	3	0	0.122777	3.1	CATGGGGGTGTGGTT	1	0	0.499917	1
CATGCCCGGTCTTA	3	0	0.122777	3.1	CATGCCCGGTCTTAT	3	0	0.121781	3.1
CATGTGTTTTTGGA	3	0	0.122777	3.1	CATGTGTTTTTGGAA	3	0	0.121781	3.1
CATGGAAGAAAAGC	3	0	0.122777	3.1	CATGGAAGAAAAGCA	3	0	0.121781	3.1
CATGTGATTGATTT	3	0	0.122777	3.1	CATGTGATTGATTTA	3	0	0.121781	3.1
CATGAATAAAGCAT	3	0	0.122777	3.1	CATGAATAAAGCATT	3	0	0.121781	3.1
CATGGTTTTATTTA	3	0	0.122777	3.1	CATGGTTTTATTTAT	1	0	0.499917	1
CATGGTTTTATTTA	3	0	0.122777	3.1	CATGGTTTTATTTAC	1	0	0.499917	1
CATGGCGCAGAGAC	3	0	0.122777	3.1	CATGGCGCAGAGACT	2	0	0.246739	2.1
CATGGCGCAGAGAC	3	0	0.122777	3.1	CATGGCGCAGAGACC	1	0	0.499917	1
CATGCTGGAGGCTA	3	0	0.122777	3.1	CATGCTGGAGGCTAG	3	0	0.121781	3.1
CATGTTGTAAATAC	3	0	0.122777	3.1	CATGTTGTAAATACT	3	0	0.121781	3.1
CATGTAGAACACAG	3	0	0.122777	3.1	CATGTAGAACACAGG	2	0	0.246739	2.1
CATGTAGAACACAG	3	0	0.122777	3.1	CATGTAGAACACAGA	1	0	0.499917	1
CATGACAAACCGAC	3	0	0.122777	3.1	CATGACAAACCGACT	3	0	0.121781	3.1
CATGGTTGTTAATA	3	0	0.122777	3.1	CATGGTTGTTAATAG	1	0	0.499917	1
CATGGTTGTTAATA	3	0	0.122777	3.1	CATGGTTGTTAATAA	2	0	0.246739	2.1
CATGCCAACGTCCT	3	0	0.122777	3.1	CATGCCAACGTCCTA	2	0	0.246739	2.1
CATGCCAACGTCCT	3	0	0.122777	3.1	CATGCCAACGTCCTT	1	0	0.499917	1
CATGTGCCAAACCC	3	0	0.122777	3.1	CATGTGCCAAACCCA	3	0	0.121781	3.1
CATGTGGCTCCCTG	3	0	0.122777	3.1	CATGTGGCTCCCTGA	3	0	0.121781	3.1
CATGCTGTAGTCCT	3	0	0.122777	3.1	CATGCTGTAGTCCTT	3	0	0.121781	3.1
CATGCTGGTCTGGC	3	0	0.122777	3.1	CATGCTGGTCTGGCT	3	0	0.121781	3.1
CATGGTTTGTATTG	3	0	0.122777	3.1	CATGGTTTGTATTGT	2	0	0.246739	2.1
CATGTCTCTGCTAA	3	0	0.122777	3.1	CATGTCTCTGCTAAG	3	0	0.121781	3.1
CATGCCTGGATCAC	3	0	0.122777	3.1	CATGCCTGGATCACA	2	0	0.246739	2.1
CATGCCTGGATCAC	3	0	0.122777	3.1	CATGCCTGGATCACG	1	0	0.499917	1
CATGATCAGGTGTA	3	0	0.122777	3.1	CATGATCAGGTGTAT	3	0	0.121781	3.1
CATGGATATTAAAT	3	0	0.122777	3.1	CATGGATATTAAATA	3	0	0.121781	3.1
CATGTTGCACTTAT	3	0	0.122777	3.1	CATGTTGCACTTATA	3	0	0.121781	3.1
CATGACCAACACCT	3	0	0.122777	3.1	CATGACCAACACCTT	3	0	0.121781	3.1
CATGTGCCTTTGAC	3	0	0.122777	3.1	CATGTGCCTTTGACT	3	0	0.121781	3.1
CATGGGCTGATTAG	3	0	0.122777	3.1	CATGGGCTGATTAGG	3	0	0.121781	3.1
CATGGGTAAGTGCA	3	0	0.122777	3.1	CATGGGTAAGTGCAG	3	0	0.121781	3.1
CATGGATGTCTCTC	3	0	0.122777	3.1	CATGGATGTCTCTCG	3	0	0.121781	3.1
CATGCACAGAAAAT	3	0	0.122777	3.1	CATGCACAGAAAATT	3	0	0.121781	3.1
CATGGGACCCCTTA	3	0	0.122777	3.1	CATGGGACCCCTTAT	3	0	0.121781	3.1
CATGTGCTTCGCAA	3	0	0.122777	3.1	CATGTGCTTCGCAAT	3	0	0.121781	3.1
CATGACAAAGTTTA	3	0	0.122777	3.1	CATGACAAAGTTTAT	3	0	0.121781	3.1
CATGTTTAAGGGCA	3	0	0.122777	3.1	CATGTTTAAGGGCAG	3	0	0.121781	3.1
CATGCCCATACCTC	3	0	0.122777	3.1	CATGCCCATACCTCA	3	0	0.121781	3.1
CATGTGAGCACCCA	3	0	0.122777	3.1	CATGTGAGCACCCAT	3	0	0.121781	3.1
CATGTCTCCTGAAC	3	0	0.122777	3.1	CATGTCTCCTGAACA	1	0	0.499917	1
CATGTCTCCTGAAC	3	0	0.122777	3.1	CATGTCTCCTGAACG	2	0	0.246739	2.1
CATGCGCAGAAGGC	3	0	0.122777	3.1	CATGCGCAGAAGGCA	3	0	0.121781	3.1
CATGTTCCCGCCTG	3	0	0.122777	3.1	CATGTTCCCGCCTGT	3	0	0.121781	3.1
CATGCCAACGCCCT	3	0	0.122777	3.1	CATGCCAACGCCCTA	3	0	0.121781	3.1
CATGTCAGGAGCAG	3	0	0.122777	3.1	CATGTCAGGAGCAGG	3	0	0.121781	3.1
CATGGGTTGGCTCC	3	0	0.122777	3.1	CATGGGTTGGCTCCC	3	0	0.121781	3.1
CATGTCCCCATACA	3	0	0.122777	3.1	CATGTCCCCATACAT	3	0	0.121781	3.1
CATGGGCCCTTTGT	3	0	0.122777	3.1	CATGGGCCCTTTGTG	2	0	0.246739	2.1
CATGTAGTTGTTAT	3	0	0.122777	3.1	CATGTAGTTGTTATG	3	0	0.121781	3.1
CATGTTGGACGTAT	3	0	0.122777	3.1	CATGTTGGACGTATA	3	0	0.121781	3.1
CATGAAGTACTTCT	3	0	0.122777	3.1	CATGAAGTACTTCTC	3	0	0.121781	3.1
CATGTAACACAAAT	3	0	0.122777	3.1	CATGTAACACAAATG	3	0	0.121781	3.1
CATGTTGGTTACGG	3	0	0.122777	3.1	CATGTTGGTTACGGA	3	0	0.121781	3.1
CATGGCTAAGCACA	3	0	0.122777	3.1	CATGGCTAAGCACAA	1	0	0.499917	1
CATGGCTAAGCACA	3	0	0.122777	3.1	CATGGCTAAGCACAG	2	0	0.246739	2.1
CATGAGCTGTGTAT	3	0	0.122777	3.1	CATGAGCTGTGTATT	3	0	0.121781	3.1
CATGTTTTCCTTTT	3	0	0.122777	3.1	CATGTTTTCCTTTTT	3	0	0.121781	3.1
CATGATCAGCAGAG	3	0	0.122777	3.1	CATGATCAGCAGAGA	3	0	0.121781	3.1
CATGCAAATCCAAT	3	0	0.122777	3.1	CATGCAAATCCAATC	3	0	0.121781	3.1
CATGATGCTTCCAA	3	0	0.122777	3.1	CATGATGCTTCCAAC	3	0	0.121781	3.1
CATGGAGCTGAAAT	3	0	0.122777	3.1	CATGGAGCTGAAATC	3	0	0.121781	3.1
CATGATTCAGATTG	3	0	0.122777	3.1	CATGATTCAGATTGG	3	0	0.121781	3.1
CATGGTTTCAGCTG	3	0	0.122777	3.1	CATGGTTTCAGCTGA	2	0	0.246739	2.1
CATGTTGTGAAGTG	3	0	0.122777	3.1	CATGTTGTGAAGTGT	3	0	0.121781	3.1
CATGGCGAGAGAGC	3	0	0.122777	3.1	CATGGCGAGAGAGCA	3	0	0.121781	3.1
CATGGCACGGAGGG	3	0	0.122777	3.1	CATGGCACGGAGGGA	3	0	0.121781	3.1
CATGTGTTGATGAG	3	0	0.122777	3.1	CATGTGTTGATGAGA	3	0	0.121781	3.1
CATGCATTAATGGA	3	0	0.122777	3.1	CATGCATTAATGGAC	3	0	0.121781	3.1
CATGCCGTGGGGCA	3	0	0.122777	3.1	CATGCCGTGGGGCAG	3	0	0.121781	3.1
CATGAGAAGAGAAA	3	0	0.122777	3.1	CATGAGAAGAGAAAA	2	0	0.246739	2.1
CATGAGAAGAGAAA	3	0	0.122777	3.1	CATGAGAAGAGAAAG	1	0	0.499917	1
CATGAGAAGTCCTG	3	0	0.122777	3.1	CATGAGAAGTCCTGG	3	0	0.121781	3.1
CATGCAGCGAAACA	3	0	0.122777	3.1	CATGCAGCGAAACAA	3	0	0.121781	3.1
CATGGTCATTTAAT	3	0	0.122777	3.1	CATGGTCATTTAATT	3	0	0.121781	3.1
CATGTTGGTTAAAA	3	0	0.122777	3.1	CATGTTGGTTAAAAA	2	0	0.246739	2.1
CATGTTGGTTAAAA	3	0	0.122777	3.1	CATGTTGGTTAAAAT	1	0	0.499917	1
CATGGACCCCTCAA	3	0	0.122777	3.1	CATGGACCCCTCAAG	3	0	0.121781	3.1
CATGGACAATTGTA	3	0	0.122777	3.1	CATGGACAATTGTAA	3	0	0.121781	3.1
CATGGTTTTCCCTC	3	0	0.122777	3.1	CATGGTTTTCCCTCT	3	0	0.121781	3.1
CATGCCTCCCAACA	3	0	0.122777	3.1	CATGCCTCCCAACAG	3	0	0.121781	3.1
CATGTAATTGCCCC	3	0	0.122777	3.1	CATGTAATTGCCCCG	1	0	0.499917	1
CATGTAATTGCCCC	3	0	0.122777	3.1	CATGTAATTGCCCCC	1	0	0.499917	1
CATGTAATTGCCCC	3	0	0.122777	3.1	CATGTAATTGCCCCT	1	0	0.499917	1
CATGCTAAACTTTA	3	0	0.122777	3.1	CATGCTAAACTTTAT	2	0	0.246739	2.1
CATGCTAAACTTTA	3	0	0.122777	3.1	CATGCTAAACTTTAC	1	0	0.499917	1
CATGTAAACTTTGT	3	0	0.122777	3.1	CATGTAAACTTTGTT	2	0	0.246739	2.1
CATGATTGTATTAT	3	0	0.122777	3.1	CATGATTGTATTATT	3	0	0.121781	3.1
CATGTGACCCCACC	3	0	0.122777	3.1	CATGTGACCCCACCT	3	0	0.121781	3.1
CATGACAATGACCG	3	0	0.122777	3.1	CATGACAATGACCGT	2	0	0.246739	2.1
CATGCAGCCAGCAT	3	0	0.122777	3.1	CATGCAGCCAGCATC	3	0	0.121781	3.1
CATGTATCAAAGCG	3	0	0.122777	3.1	CATGTATCAAAGCGG	3	0	0.121781	3.1
CATGTAGAATGGCA	3	0	0.122777	3.1	CATGTAGAATGGCAG	3	0	0.121781	3.1
CATGGGTTTAGCAC	3	0	0.122777	3.1	CATGGGTTTAGCACT	3	0	0.121781	3.1
CATGTTCTAGGTCA	3	0	0.122777	3.1	CATGTTCTAGGTCAA	2	0	0.246739	2.1
CATGGTGATAGCTG	3	0	0.122777	3.1	CATGGTGATAGCTGA	3	0	0.121781	3.1
CATGTAACCAGGAG	3	0	0.122777	3.1	CATGTAACCAGGAGA	3	0	0.121781	3.1
CATGGGGGGCAGTA	3	0	0.122777	3.1	CATGGGGGGCAGTAA	3	0	0.121781	3.1
CATGAGTCTCTTGT	3	0	0.122777	3.1	CATGAGTCTCTTGTC	3	0	0.121781	3.1
CATGACTGCGGTGC	3	0	0.122777	3.1	CATGACTGCGGTGCT	3	0	0.121781	3.1
CATGTTGTAGAGAA	3	0	0.122777	3.1	CATGTTGTAGAGAAA	3	0	0.121781	3.1
CATGGCTGTTTTGT	3	0	0.122777	3.1	CATGGCTGTTTTGTG	3	0	0.121781	3.1
CATGTATCGAGGAA	3	0	0.122777	3.1	CATGTATCGAGGAAG	3	0	0.121781	3.1
CATGTTGACTTGTT	3	0	0.122777	3.1	CATGTTGACTTGTTC	2	0	0.246739	2.1
CATGTTGACTTGTT	3	0	0.122777	3.1	CATGTTGACTTGTTT	1	0	0.499917	1
CATGGCAGCTGCAA	3	0	0.122777	3.1	CATGGCAGCTGCAAT	3	0	0.121781	3.1
CATGGCCAGAGTAA	3	0	0.122777	3.1	CATGGCCAGAGTAAT	3	0	0.121781	3.1
CATGTATCTGTATT	3	0	0.122777	3.1	CATGTATCTGTATTA	3	0	0.121781	3.1
CATGAACTTTTATA	3	0	0.122777	3.1	CATGAACTTTTATAA	3	0	0.121781	3.1
CATGGATGCATCTA	3	0	0.122777	3.1	CATGGATGCATCTAC	3	0	0.121781	3.1
CATGTCTGGGTTTG	3	0	0.122777	3.1	CATGTCTGGGTTTGG	2	0	0.246739	2.1
CATGGAAATAGTTT	3	0	0.122777	3.1	CATGGAAATAGTTTA	2	0	0.246739	2.1
CATGGTTTTGGGAT	3	0	0.122777	3.1	CATGGTTTTGGGATA	2	0	0.246739	2.1
CATGCCGCAACCTC	3	0	0.122777	3.1	CATGCCGCAACCTCC	3	0	0.121781	3.1
CATGGTCATTGAGC	3	0	0.122777	3.1	CATGGTCATTGAGCT	3	0	0.121781	3.1
CATGCAGCTGGCCC	3	0	0.122777	3.1	CATGCAGCTGGCCCT	2	0	0.246739	2.1
CATGCAGCTGGCCC	3	0	0.122777	3.1	CATGCAGCTGGCCCG	1	0	0.499917	1
CATGATGTTACTTT	3	0	0.122777	3.1	CATGATGTTACTTTG	3	0	0.121781	3.1
CATGATGCAGATCC	3	0	0.122777	3.1	CATGATGCAGATCCT	3	0	0.121781	3.1
CATGCTCCTCAGAG	3	0	0.122777	3.1	CATGCTCCTCAGAGT	3	0	0.121781	3.1
CATGCCTTTGGAAA	3	0	0.122777	3.1	CATGCCTTTGGAAAA	3	0	0.121781	3.1
CATGACAGTATCCC	3	0	0.122777	3.1	CATGACAGTATCCCT	3	0	0.121781	3.1
CATGTGCCCTTGTC	3	0	0.122777	3.1	CATGTGCCCTTGTCC	3	0	0.121781	3.1
CATGGCTGTTGACC	3	0	0.122777	3.1	CATGGCTGTTGACCT	3	0	0.121781	3.1
CATGGAATCTAGCA	3	0	0.122777	3.1	CATGGAATCTAGCAC	3	0	0.121781	3.1
CATGTTGACTGTGT	3	0	0.122777	3.1	CATGTTGACTGTGTT	3	0	0.121781	3.1
CATGGTAAATGTTA	3	0	0.122777	3.1	CATGGTAAATGTTAT	3	0	0.121781	3.1
CATGCCCCCCCTCC	3	0	0.122777	3.1	CATGCCCCCCCTCCT	3	0	0.121781	3.1
CATGTGGATAGTTT	3	0	0.122777	3.1	CATGTGGATAGTTTA	3	0	0.121781	3.1
CATGCAGGTTAAGA	3	0	0.122777	3.1	CATGCAGGTTAAGAC	3	0	0.121781	3.1
CATGTGCATTATCT	3	0	0.122777	3.1	CATGTGCATTATCTT	3	0	0.121781	3.1
CATGTTTATTTTGT	3	0	0.122777	3.1	CATGTTTATTTTGTT	3	0	0.121781	3.1
CATGTCAGGCGATT	3	0	0.122777	3.1	CATGTCAGGCGATTT	3	0	0.121781	3.1
CATGATGTTTCTAA	3	0	0.122777	3.1	CATGATGTTTCTAAC	3	0	0.121781	3.1
CATGCATTCTTACA	3	0	0.122777	3.1	CATGCATTCTTACAT	2	0	0.246739	2.1
CATGGCCTGTTTGG	3	0	0.122777	3.1	CATGGCCTGTTTGGA	3	0	0.121781	3.1
CATGACAACACCCG	3	0	0.122777	3.1	CATGACAACACCCGA	3	0	0.121781	3.1
CATGGGCATCAAGT	3	0	0.122777	3.1	CATGGGCATCAAGTG	3	0	0.121781	3.1
CATGTCAGCTGACT	3	0	0.122777	3.1	CATGTCAGCTGACTT	3	0	0.121781	3.1
CATGTCCCATTAAG	3	0	0.122777	3.1	CATGTCCCATTAAGC	3	0	0.121781	3.1
CATGGAGGGGAGGG	3	0	0.122777	3.1	CATGGAGGGGAGGGA	3	0	0.121781	3.1
CATGCACTTTCTGA	3	0	0.122777	3.1	CATGCACTTTCTGAT	3	0	0.121781	3.1
CATGGACACTGCGA	3	0	0.122777	3.1	CATGGACACTGCGAT	3	0	0.121781	3.1
CATGAAATTAAACT	3	0	0.122777	3.1	CATGAAATTAAACTA	3	0	0.121781	3.1
CATGTTTACAATCA	3	0	0.122777	3.1	CATGTTTACAATCAG	3	0	0.121781	3.1
CATGTTTTACAACG	3	0	0.122777	3.1	CATGTTTTACAACGG	3	0	0.121781	3.1
CATGGTGAACGGCT	3	0	0.122777	3.1	CATGGTGAACGGCTG	3	0	0.121781	3.1
CATGTAGTAAAACT	3	0	0.122777	3.1	CATGTAGTAAAACTT	3	0	0.121781	3.1
CATGCCTGAAACAC	3	0	0.122777	3.1	CATGCCTGAAACACC	3	0	0.121781	3.1
CATGTAACTGGAGG	3	0	0.122777	3.1	CATGTAACTGGAGGA	3	0	0.121781	3.1
CATGGCACCCTTAT	3	0	0.122777	3.1	CATGGCACCCTTATC	3	0	0.121781	3.1
CATGAAGGGGGTGG	3	0	0.122777	3.1	CATGAAGGGGGTGGG	3	0	0.121781	3.1
CATGGAGACAAACA	3	0	0.122777	3.1	CATGGAGACAAACAG	2	0	0.246739	2.1
CATGGAGACAAACA	3	0	0.122777	3.1	CATGGAGACAAACAT	1	0	0.499917	1
CATGAACTTGCCAC	3	0	0.122777	3.1	CATGAACTTGCCACC	3	0	0.121781	3.1
CATGCTAAGCACAT	3	0	0.122777	3.1	CATGCTAAGCACATT	3	0	0.121781	3.1
CATGTAAATGGAAC	3	0	0.122777	3.1	CATGTAAATGGAACT	3	0	0.121781	3.1
CATGAAAAAAAAAT	3	0	0.122777	3.1	CATGAAAAAAAAATA	3	0	0.121781	3.1
CATGTTGTCCCGCG	3	0	0.122777	3.1	CATGTTGTCCCGCGT	2	0	0.246739	2.1
CATGTTGTCCCGCG	3	0	0.122777	3.1	CATGTTGTCCCGCGA	1	0	0.499917	1
CATGATTTTGACAG	3	0	0.122777	3.1	CATGATTTTGACAGG	3	0	0.121781	3.1
CATGTACCAGCGTA	3	0	0.122777	3.1	CATGTACCAGCGTAA	3	0	0.121781	3.1
CATGTTGTACCAGA	3	0	0.122777	3.1	CATGTTGTACCAGAG	3	0	0.121781	3.1
CATGTGTTGGAAGA	3	0	0.122777	3.1	CATGTGTTGGAAGAA	3	0	0.121781	3.1
CATGTCTTTGCTGG	6	13	0.124813	-2.1	CATGTCTTTGCTGGT	6	12	0.185075	-1.9
CATGCTAGCAGCAA	14	7	0.125498	2	CATGCTAGCAGCAAG	13	7	0.174453	1.9
CATGGTGGCGGCTT	14	7	0.125498	2	CATGGTGGCGGCTTC	14	7	0.121886	2.1
CATGGCGAAGGTTA	4	10	0.126839	-2.5	CATGGCGAAGGTTAG	4	10	0.130735	-2.4
CATGTTGTAATACA	4	10	0.126839	-2.5	CATGTTGTAATACAA	4	10	0.130735	-2.4
CATGTCTGTATATA	4	10	0.126839	-2.5	CATGTCTGTATATAG	3	9	0.101631	-2.9
CATGTCTGTATATA	4	10	0.126839	-2.5	CATGTCTGTATATAT	0	1	0.512961	1
CATGGAAACCCCAA	4	10	0.126839	-2.5	CATGGAAACCCCAAG	4	10	0.130735	-2.4
CATGTCTCTTTTGT	4	10	0.126839	-2.5	CATGTCTCTTTTGTA	4	10	0.130735	-2.4
CATGCAGTTAAAAA	0	3	0.129506	-2.9	CATGCAGTTAAAAAA	0	3	0.131565	-2.9
CATGGGGGTAGAGA	0	3	0.129506	-2.9	CATGGGGGTAGAGAT	0	3	0.131565	-2.9
CATGTCCTGCTCCT	0	3	0.129506	-2.9	CATGTCCTGCTCCTG	0	2	0.259784	-1.9
CATGGGTCTTACAT	0	3	0.129506	-2.9	CATGGGTCTTACATT	0	3	0.131565	-2.9
CATGCTGGCAATAA	0	3	0.129506	-2.9	CATGCTGGCAATAAA	0	3	0.131565	-2.9
CATGTAGACTGTTT	0	3	0.129506	-2.9	CATGTAGACTGTTTG	0	3	0.131565	-2.9
CATGGATTTTTATG	0	3	0.129506	-2.9	CATGGATTTTTATGG	0	2	0.259784	-1.9
CATGGATTTTTATG	0	3	0.129506	-2.9	CATGGATTTTTATGT	0	1	0.512961	1
CATGTTTTTGCTTT	0	3	0.129506	-2.9	CATGTTTTTGCTTTT	0	3	0.131565	-2.9
CATGGGGTATGATT	0	3	0.129506	-2.9	CATGGGGTATGATTT	0	3	0.131565	-2.9
CATGCTTGTCCTGC	0	3	0.129506	-2.9	CATGCTTGTCCTGCA	0	3	0.131565	-2.9
CATGTACGTCAACA	0	3	0.129506	-2.9	CATGTACGTCAACAT	0	3	0.131565	-2.9
CATGGGGCAGGGGG	0	3	0.129506	-2.9	CATGGGGCAGGGGGG	0	3	0.131565	-2.9
CATGCTCAATACAT	0	3	0.129506	-2.9	CATGCTCAATACATC	0	3	0.131565	-2.9
CATGCCTTGCTCTT	0	3	0.129506	-2.9	CATGCCTTGCTCTTA	0	3	0.131565	-2.9
CATGTTTTTAATCT	0	3	0.129506	-2.9	CATGTTTTTAATCTA	0	3	0.131565	-2.9
CATGCACAAAAAGT	0	3	0.129506	-2.9	CATGCACAAAAAGTT	0	2	0.259784	-1.9
CATGCACTGTGTTT	0	3	0.129506	-2.9	CATGCACTGTGTTTC	0	1	0.512961	1
CATGCACTGTGTTT	0	3	0.129506	-2.9	CATGCACTGTGTTTA	0	2	0.259784	-1.9
CATGATAGAGCTAC	0	3	0.129506	-2.9	CATGATAGAGCTACT	0	3	0.131565	-2.9
CATGTGAGATTGTT	0	3	0.129506	-2.9	CATGTGAGATTGTTT	0	3	0.131565	-2.9
CATGAACTAATCTG	0	3	0.129506	-2.9	CATGAACTAATCTGG	0	3	0.131565	-2.9
CATGTGGCCAGGGA	0	3	0.129506	-2.9	CATGTGGCCAGGGAT	0	3	0.131565	-2.9
CATGAAACCTTCAT	0	3	0.129506	-2.9	CATGAAACCTTCATT	0	1	0.512961	1
CATGAAACCTTCAT	0	3	0.129506	-2.9	CATGAAACCTTCATA	0	2	0.259784	-1.9
CATGCATTAATCAC	0	3	0.129506	-2.9	CATGCATTAATCACT	0	3	0.131565	-2.9
CATGACTTCTGGAC	0	3	0.129506	-2.9	CATGACTTCTGGACT	0	3	0.131565	-2.9
CATGGCCTCTTCTG	0	3	0.129506	-2.9	CATGGCCTCTTCTGC	0	3	0.131565	-2.9
CATGCTGCCACTTG	0	3	0.129506	-2.9	CATGCTGCCACTTGT	0	1	0.512961	1
CATGCTGCCACTTG	0	3	0.129506	-2.9	CATGCTGCCACTTGA	0	2	0.259784	-1.9
CATGTAAATACATT	0	3	0.129506	-2.9	CATGTAAATACATTT	0	2	0.259784	-1.9
CATGCTGTGTAAAA	0	3	0.129506	-2.9	CATGCTGTGTAAAAA	0	3	0.131565	-2.9
CATGGTGTTCATTT	0	3	0.129506	-2.9	CATGGTGTTCATTTG	0	3	0.131565	-2.9
CATGAGCATAAGAA	0	3	0.129506	-2.9	CATGAGCATAAGAAT	0	1	0.512961	1
CATGAGCATAAGAA	0	3	0.129506	-2.9	CATGAGCATAAGAAC	0	2	0.259784	-1.9
CATGCTAGTCAGAA	0	3	0.129506	-2.9	CATGCTAGTCAGAAA	0	3	0.131565	-2.9
CATGTAAACATATC	0	3	0.129506	-2.9	CATGTAAACATATCC	0	3	0.131565	-2.9
CATGTATGTTGCCT	0	3	0.129506	-2.9	CATGTATGTTGCCTG	0	3	0.131565	-2.9
CATGGGATCTGTTA	0	3	0.129506	-2.9	CATGGGATCTGTTAT	0	3	0.131565	-2.9
CATGTAAATGGGAT	0	3	0.129506	-2.9	CATGTAAATGGGATT	0	3	0.131565	-2.9
CATGTACAATTTGA	0	3	0.129506	-2.9	CATGTACAATTTGAA	0	3	0.131565	-2.9
CATGGAGCTTATCT	0	3	0.129506	-2.9	CATGGAGCTTATCTA	0	3	0.131565	-2.9
CATGCAGCAGTAAA	0	3	0.129506	-2.9	CATGCAGCAGTAAAA	0	3	0.131565	-2.9
CATGCCAAGGATCT	0	3	0.129506	-2.9	CATGCCAAGGATCTG	0	3	0.131565	-2.9
CATGATACTTTAAG	0	3	0.129506	-2.9	CATGATACTTTAAGT	0	3	0.131565	-2.9
CATGGAGAGTTTTT	0	3	0.129506	-2.9	CATGGAGAGTTTTTT	0	3	0.131565	-2.9
CATGATATATATAC	0	3	0.129506	-2.9	CATGATATATATACA	0	3	0.131565	-2.9
CATGTAGAAAAAGT	0	3	0.129506	-2.9	CATGTAGAAAAAGTG	0	1	0.512961	1
CATGTAGAAAAAGT	0	3	0.129506	-2.9	CATGTAGAAAAAGTA	0	2	0.259784	-1.9
CATGCTGTCTTAGG	0	3	0.129506	-2.9	CATGCTGTCTTAGGG	0	3	0.131565	-2.9
CATGGTAGATTGGG	0	3	0.129506	-2.9	CATGGTAGATTGGGT	0	3	0.131565	-2.9
CATGGACTCCATTT	0	3	0.129506	-2.9	CATGGACTCCATTTT	0	3	0.131565	-2.9
CATGTGACAAAATA	0	3	0.129506	-2.9	CATGTGACAAAATAA	0	3	0.131565	-2.9
CATGATGCCCTCTG	0	3	0.129506	-2.9	CATGATGCCCTCTGT	0	3	0.131565	-2.9
CATGCTCTAGCAGC	0	3	0.129506	-2.9	CATGCTCTAGCAGCC	0	3	0.131565	-2.9
CATGAGGGTGTGCT	0	3	0.129506	-2.9	CATGAGGGTGTGCTC	0	3	0.131565	-2.9
CATGGCTTGATGTC	0	3	0.129506	-2.9	CATGGCTTGATGTCA	0	3	0.131565	-2.9
CATGGCCTGGAGAA	0	3	0.129506	-2.9	CATGGCCTGGAGAAA	0	3	0.131565	-2.9
CATGATTGGAGTGC	0	3	0.129506	-2.9	CATGATTGGAGTGCT	0	3	0.131565	-2.9
CATGCAATCTGCAA	0	3	0.129506	-2.9	CATGCAATCTGCAAT	0	3	0.131565	-2.9
CATGCACTTTTAAG	0	3	0.129506	-2.9	CATGCACTTTTAAGA	0	3	0.131565	-2.9
CATGCAGTTTCCTC	0	3	0.129506	-2.9	CATGCAGTTTCCTCT	0	3	0.131565	-2.9
CATGCTATATATGG	0	3	0.129506	-2.9	CATGCTATATATGGG	0	3	0.131565	-2.9
CATGCATAGAGTAT	0	3	0.129506	-2.9	CATGCATAGAGTATG	0	3	0.131565	-2.9
CATGCAGAGTTAAG	0	3	0.129506	-2.9	CATGCAGAGTTAAGG	0	3	0.131565	-2.9
CATGGTAGGACAGG	0	3	0.129506	-2.9	CATGGTAGGACAGGG	0	3	0.131565	-2.9
CATGATAAATATAC	0	3	0.129506	-2.9	CATGATAAATATACC	0	3	0.131565	-2.9
CATGCAAAAATGGT	0	3	0.129506	-2.9	CATGCAAAAATGGTT	0	3	0.131565	-2.9
CATGGTGGGGCAAA	0	3	0.129506	-2.9	CATGGTGGGGCAAAA	0	3	0.131565	-2.9
CATGTCAGTGGAGG	0	3	0.129506	-2.9	CATGTCAGTGGAGGA	0	3	0.131565	-2.9
CATGTTCTCTGCCT	0	3	0.129506	-2.9	CATGTTCTCTGCCTA	0	3	0.131565	-2.9
CATGTAACTATTGT	0	3	0.129506	-2.9	CATGTAACTATTGTA	0	3	0.131565	-2.9
CATGGCAGAGACTG	0	3	0.129506	-2.9	CATGGCAGAGACTGG	0	3	0.131565	-2.9
CATGTTGGAGCAAA	0	3	0.129506	-2.9	CATGTTGGAGCAAAA	0	3	0.131565	-2.9
CATGTATGAGCAAA	0	3	0.129506	-2.9	CATGTATGAGCAAAA	0	3	0.131565	-2.9
CATGAGAAACAATG	0	3	0.129506	-2.9	CATGAGAAACAATGT	0	3	0.131565	-2.9
CATGTGACAAGAAA	0	3	0.129506	-2.9	CATGTGACAAGAAAT	0	3	0.131565	-2.9
CATGTTATCTCCTG	0	3	0.129506	-2.9	CATGTTATCTCCTGA	0	3	0.131565	-2.9
CATGCACCAAGGAG	0	3	0.129506	-2.9	CATGCACCAAGGAGT	0	3	0.131565	-2.9
CATGTTGCTCATTT	0	3	0.129506	-2.9	CATGTTGCTCATTTC	0	3	0.131565	-2.9
CATGTTTACAATGG	0	3	0.129506	-2.9	CATGTTTACAATGGA	0	3	0.131565	-2.9
CATGGGGGGCATTT	0	3	0.129506	-2.9	CATGGGGGGCATTTT	0	3	0.131565	-2.9
CATGTTCAACTCAT	0	3	0.129506	-2.9	CATGTTCAACTCATA	0	3	0.131565	-2.9
CATGGGTTTCTGTT	0	3	0.129506	-2.9	CATGGGTTTCTGTTG	0	3	0.131565	-2.9
CATGAAGCCCAGAG	0	3	0.129506	-2.9	CATGAAGCCCAGAGC	0	3	0.131565	-2.9
CATGCTAGCATCTA	0	3	0.129506	-2.9	CATGCTAGCATCTAT	0	3	0.131565	-2.9
CATGTTTTAATGGA	0	3	0.129506	-2.9	CATGTTTTAATGGAT	0	3	0.131565	-2.9
CATGGTTCTTCCTT	0	3	0.129506	-2.9	CATGGTTCTTCCTTT	0	3	0.131565	-2.9
CATGTAGGAAATTT	0	3	0.129506	-2.9	CATGTAGGAAATTTA	0	3	0.131565	-2.9
CATGTTAGATTAAA	0	3	0.129506	-2.9	CATGTTAGATTAAAG	0	3	0.131565	-2.9
CATGCCTATGTCAG	0	3	0.129506	-2.9	CATGCCTATGTCAGT	0	2	0.259784	-1.9
CATGCCTATGTCAG	0	3	0.129506	-2.9	CATGCCTATGTCAGG	0	1	0.512961	1
CATGACCGAAAATT	0	3	0.129506	-2.9	CATGACCGAAAATTG	0	3	0.131565	-2.9
CATGTGGCTAGCTT	0	3	0.129506	-2.9	CATGTGGCTAGCTTT	0	2	0.259784	-1.9
CATGAGGTTAGCTG	0	3	0.129506	-2.9	CATGAGGTTAGCTGG	0	3	0.131565	-2.9
CATGGTGCTTCTGT	0	3	0.129506	-2.9	CATGGTGCTTCTGTT	0	1	0.512961	1
CATGGTGCTTCTGT	0	3	0.129506	-2.9	CATGGTGCTTCTGTA	0	2	0.259784	-1.9
CATGTGGATTACAC	0	3	0.129506	-2.9	CATGTGGATTACACG	0	3	0.131565	-2.9
CATGGCAAGGGTGG	0	3	0.129506	-2.9	CATGGCAAGGGTGGG	0	3	0.131565	-2.9
CATGTACATATACT	0	3	0.129506	-2.9	CATGTACATATACTA	0	2	0.259784	-1.9
CATGTACATATACT	0	3	0.129506	-2.9	CATGTACATATACTG	0	1	0.512961	1
CATGTGAGAAAATG	0	3	0.129506	-2.9	CATGTGAGAAAATGC	0	3	0.131565	-2.9
CATGACCCCTTCCT	0	3	0.129506	-2.9	CATGACCCCTTCCTA	0	3	0.131565	-2.9
CATGCAGTTATGCA	0	3	0.129506	-2.9	CATGCAGTTATGCAG	0	3	0.131565	-2.9
CATGAAATGTAGTT	0	3	0.129506	-2.9	CATGAAATGTAGTTC	0	3	0.131565	-2.9
CATGTTTGCATTTT	0	3	0.129506	-2.9	CATGTTTGCATTTTT	0	3	0.131565	-2.9
CATGTAACTACTGT	0	3	0.129506	-2.9	CATGTAACTACTGTA	0	3	0.131565	-2.9
CATGTATATTTTTA	0	3	0.129506	-2.9	CATGTATATTTTTAT	0	3	0.131565	-2.9
CATGAGCGCCGTGG	0	3	0.129506	-2.9	CATGAGCGCCGTGGT	0	3	0.131565	-2.9
CATGGGATCTTGGG	0	3	0.129506	-2.9	CATGGGATCTTGGGA	0	3	0.131565	-2.9
CATGCAAGGAACTG	0	3	0.129506	-2.9	CATGCAAGGAACTGA	0	1	0.512961	1
CATGCAAGGAACTG	0	3	0.129506	-2.9	CATGCAAGGAACTGT	0	2	0.259784	-1.9
CATGTGCTTTTACC	0	3	0.129506	-2.9	CATGTGCTTTTACCA	0	3	0.131565	-2.9
CATGAACCTGGGGA	0	3	0.129506	-2.9	CATGAACCTGGGGAA	0	3	0.131565	-2.9
CATGAGAAGACATC	0	3	0.129506	-2.9	CATGAGAAGACATCA	0	3	0.131565	-2.9
CATGGATCATATGT	0	3	0.129506	-2.9	CATGGATCATATGTG	0	3	0.131565	-2.9
CATGAAGTGGAACT	0	3	0.129506	-2.9	CATGAAGTGGAACTA	0	2	0.259784	-1.9
CATGCTTAGTTTAA	0	3	0.129506	-2.9	CATGCTTAGTTTAAA	0	3	0.131565	-2.9
CATGGCTCAAAGGC	0	3	0.129506	-2.9	CATGGCTCAAAGGCA	0	3	0.131565	-2.9
CATGTATTTGTAAT	0	3	0.129506	-2.9	CATGTATTTGTAATG	0	3	0.131565	-2.9
CATGGGTTATATTC	0	3	0.129506	-2.9	CATGGGTTATATTCT	0	3	0.131565	-2.9
CATGGATTTGGAAG	0	3	0.129506	-2.9	CATGGATTTGGAAGA	0	3	0.131565	-2.9
CATGTGCAAGTGGT	0	3	0.129506	-2.9	CATGTGCAAGTGGTA	0	3	0.131565	-2.9
CATGGAATAAAAAA	0	3	0.129506	-2.9	CATGGAATAAAAAAT	0	1	0.512961	1
CATGGAATAAAAAA	0	3	0.129506	-2.9	CATGGAATAAAAAAG	0	1	0.512961	1
CATGGAATAAAAAA	0	3	0.129506	-2.9	CATGGAATAAAAAAA	0	1	0.512961	1
CATGCAGTATGGGC	0	3	0.129506	-2.9	CATGCAGTATGGGCA	0	3	0.131565	-2.9
CATGTATATAACTG	0	3	0.129506	-2.9	CATGTATATAACTGT	0	3	0.131565	-2.9
CATGTCCTGACCAC	0	3	0.129506	-2.9	CATGTCCTGACCACC	0	3	0.131565	-2.9
CATGCAGATTGAAT	0	3	0.129506	-2.9	CATGCAGATTGAATA	0	3	0.131565	-2.9
CATGTAATGCTGCT	0	3	0.129506	-2.9	CATGTAATGCTGCTG	0	1	0.512961	1
CATGTAATGCTGCT	0	3	0.129506	-2.9	CATGTAATGCTGCTT	0	1	0.512961	1
CATGTAATGCTGCT	0	3	0.129506	-2.9	CATGTAATGCTGCTC	0	1	0.512961	1
CATGTGAATGGTAA	0	3	0.129506	-2.9	CATGTGAATGGTAAT	0	3	0.131565	-2.9
CATGTCTACTTTCA	0	3	0.129506	-2.9	CATGTCTACTTTCAA	0	3	0.131565	-2.9
CATGTATATTGAAG	0	3	0.129506	-2.9	CATGTATATTGAAGC	0	3	0.131565	-2.9
CATGCCGATCTAAG	0	3	0.129506	-2.9	CATGCCGATCTAAGC	0	3	0.131565	-2.9
CATGATTTTAAAAG	0	3	0.129506	-2.9	CATGATTTTAAAAGC	0	3	0.131565	-2.9
CATGGTCAGGACGT	0	3	0.129506	-2.9	CATGGTCAGGACGTA	0	3	0.131565	-2.9
CATGCCCTTTAAAC	0	3	0.129506	-2.9	CATGCCCTTTAAACT	0	3	0.131565	-2.9
CATGCTGTAACATA	0	3	0.129506	-2.9	CATGCTGTAACATAC	0	3	0.131565	-2.9
CATGTTTGTGAAGG	0	3	0.129506	-2.9	CATGTTTGTGAAGGT	0	3	0.131565	-2.9
CATGGATATGCCCC	0	3	0.129506	-2.9	CATGGATATGCCCCC	0	3	0.131565	-2.9
CATGAATCCTCAGA	0	3	0.129506	-2.9	CATGAATCCTCAGAC	0	3	0.131565	-2.9
CATGGTCCCGATCC	0	3	0.129506	-2.9	CATGGTCCCGATCCT	0	3	0.131565	-2.9
CATGGGACTGTGCA	0	3	0.129506	-2.9	CATGGGACTGTGCAC	0	2	0.259784	-1.9
CATGGGACTGTGCA	0	3	0.129506	-2.9	CATGGGACTGTGCAT	0	1	0.512961	1
CATGAGGTTTATAA	0	3	0.129506	-2.9	CATGAGGTTTATAAA	0	3	0.131565	-2.9
CATGCACGCTCAGG	0	3	0.129506	-2.9	CATGCACGCTCAGGG	0	2	0.259784	-1.9
CATGACAATATTCC	0	3	0.129506	-2.9	CATGACAATATTCCT	0	1	0.512961	1
CATGACAATATTCC	0	3	0.129506	-2.9	CATGACAATATTCCA	0	2	0.259784	-1.9
CATGTATGGTTTTA	0	3	0.129506	-2.9	CATGTATGGTTTTAA	0	3	0.131565	-2.9
CATGCTTCGATTGC	0	3	0.129506	-2.9	CATGCTTCGATTGCC	0	3	0.131565	-2.9
CATGCCTGAGATGC	0	3	0.129506	-2.9	CATGCCTGAGATGCT	0	3	0.131565	-2.9
CATGATAAGATGAC	0	3	0.129506	-2.9	CATGATAAGATGACT	0	3	0.131565	-2.9
CATGAGGAAAAATA	0	3	0.129506	-2.9	CATGAGGAAAAATAA	0	3	0.131565	-2.9
CATGATTACAGCTT	0	3	0.129506	-2.9	CATGATTACAGCTTG	0	3	0.131565	-2.9
CATGGGACCAGCGA	0	3	0.129506	-2.9	CATGGGACCAGCGAA	0	3	0.131565	-2.9
CATGTTAATGACCT	0	3	0.129506	-2.9	CATGTTAATGACCTT	0	3	0.131565	-2.9
CATGAAAGACTAGA	0	3	0.129506	-2.9	CATGAAAGACTAGAT	0	3	0.131565	-2.9
CATGAATCTATCAA	0	3	0.129506	-2.9	CATGAATCTATCAAC	0	3	0.131565	-2.9
CATGCCCTCATAGT	0	3	0.129506	-2.9	CATGCCCTCATAGTT	0	3	0.131565	-2.9
CATGACAGTATTCC	0	3	0.129506	-2.9	CATGACAGTATTCCT	0	3	0.131565	-2.9
CATGTTTTAAGCCT	0	3	0.129506	-2.9	CATGTTTTAAGCCTG	0	3	0.131565	-2.9
CATGAAGGGGTAAT	0	3	0.129506	-2.9	CATGAAGGGGTAATG	0	3	0.131565	-2.9
CATGTGCTTATGAC	0	3	0.129506	-2.9	CATGTGCTTATGACT	0	2	0.259784	-1.9
CATGTGCTTATGAC	0	3	0.129506	-2.9	CATGTGCTTATGACA	0	1	0.512961	1
CATGTTGTACCACA	0	3	0.129506	-2.9	CATGTTGTACCACAG	0	3	0.131565	-2.9
CATGACATAATACT	0	3	0.129506	-2.9	CATGACATAATACTC	0	3	0.131565	-2.9
CATGATCTTTATTA	0	3	0.129506	-2.9	CATGATCTTTATTAG	0	3	0.131565	-2.9
CATGTTATCTTGCT	0	3	0.129506	-2.9	CATGTTATCTTGCTG	0	3	0.131565	-2.9
CATGTATGTTATCT	0	3	0.129506	-2.9	CATGTATGTTATCTA	0	3	0.131565	-2.9
CATGGATACTTTTT	0	3	0.129506	-2.9	CATGGATACTTTTTT	0	3	0.131565	-2.9
CATGTGCTAAACTG	0	3	0.129506	-2.9	CATGTGCTAAACTGC	0	3	0.131565	-2.9
CATGTATGTTTTTA	0	3	0.129506	-2.9	CATGTATGTTTTTAA	0	3	0.131565	-2.9
CATGAATTAAAAAA	0	3	0.129506	-2.9	CATGAATTAAAAAAA	0	3	0.131565	-2.9
CATGTATTTTTGCT	0	3	0.129506	-2.9	CATGTATTTTTGCTA	0	1	0.512961	1
CATGTATTTTTGCT	0	3	0.129506	-2.9	CATGTATTTTTGCTG	0	2	0.259784	-1.9
CATGCATTTTGCGG	0	3	0.129506	-2.9	CATGCATTTTGCGGT	0	3	0.131565	-2.9
CATGAAATAGAAAT	0	3	0.129506	-2.9	CATGAAATAGAAATG	0	2	0.259784	-1.9
CATGAAATAGAAAT	0	3	0.129506	-2.9	CATGAAATAGAAATT	0	1	0.512961	1
CATGGCAAATCCAA	0	3	0.129506	-2.9	CATGGCAAATCCAAA	0	3	0.131565	-2.9
CATGAAGTGCAAAT	0	3	0.129506	-2.9	CATGAAGTGCAAATA	0	3	0.131565	-2.9
CATGGTCAGTCCTC	0	3	0.129506	-2.9	CATGGTCAGTCCTCG	0	1	0.512961	1
CATGGTCAGTCCTC	0	3	0.129506	-2.9	CATGGTCAGTCCTCA	0	2	0.259784	-1.9
CATGAGCAACAATG	0	3	0.129506	-2.9	CATGAGCAACAATGT	0	3	0.131565	-2.9
CATGCCGGTCCCAG	0	3	0.129506	-2.9	CATGCCGGTCCCAGC	0	3	0.131565	-2.9
CATGCATCTGAAAC	0	3	0.129506	-2.9	CATGCATCTGAAACC	0	3	0.131565	-2.9
CATGGCCCGTTGGT	0	3	0.129506	-2.9	CATGGCCCGTTGGTT	0	3	0.131565	-2.9
CATGTATGATCGGT	0	3	0.129506	-2.9	CATGTATGATCGGTT	0	3	0.131565	-2.9
CATGTTAAACTTCA	0	3	0.129506	-2.9	CATGTTAAACTTCAA	0	3	0.131565	-2.9
CATGGGCACCCCCC	0	3	0.129506	-2.9	CATGGGCACCCCCCG	0	3	0.131565	-2.9
CATGTACGGGCGGG	0	3	0.129506	-2.9	CATGTACGGGCGGGG	0	3	0.131565	-2.9
CATGTGTTCCTGGC	0	3	0.129506	-2.9	CATGTGTTCCTGGCC	0	3	0.131565	-2.9
CATGCGTATGAAAA	0	3	0.129506	-2.9	CATGCGTATGAAAAA	0	3	0.131565	-2.9
CATGCAGGAGTTCC	0	3	0.129506	-2.9	CATGCAGGAGTTCCG	0	3	0.131565	-2.9
CATGCCCGTACTTC	0	3	0.129506	-2.9	CATGCCCGTACTTCA	0	3	0.131565	-2.9
CATGGAATATATAG	0	3	0.129506	-2.9	CATGGAATATATAGG	0	3	0.131565	-2.9
CATGTTTTCGCTCT	0	3	0.129506	-2.9	CATGTTTTCGCTCTC	0	3	0.131565	-2.9
CATGTCTGTCACTA	0	3	0.129506	-2.9	CATGTCTGTCACTAT	0	2	0.259784	-1.9
CATGTCTGTCACTA	0	3	0.129506	-2.9	CATGTCTGTCACTAG	0	1	0.512961	1
CATGGAGACACGGT	0	3	0.129506	-2.9	CATGGAGACACGGTA	0	3	0.131565	-2.9
CATGTTTTGTCATT	0	3	0.129506	-2.9	CATGTTTTGTCATTA	0	3	0.131565	-2.9
CATGTCAAGCTGAA	0	3	0.129506	-2.9	CATGTCAAGCTGAAG	0	3	0.131565	-2.9
CATGTAACCGGCCT	0	3	0.129506	-2.9	CATGTAACCGGCCTT	0	3	0.131565	-2.9
CATGGTGATAAAGA	0	3	0.129506	-2.9	CATGGTGATAAAGAG	0	3	0.131565	-2.9
CATGCTTTTCCCCC	0	3	0.129506	-2.9	CATGCTTTTCCCCCC	0	3	0.131565	-2.9
CATGTCCATACTTC	0	3	0.129506	-2.9	CATGTCCATACTTCA	0	3	0.131565	-2.9
CATGTTTTATTTTA	0	3	0.129506	-2.9	CATGTTTTATTTTAC	0	3	0.131565	-2.9
CATGGAAAAGCAGA	0	3	0.129506	-2.9	CATGGAAAAGCAGAT	0	3	0.131565	-2.9
CATGTTACTACAGT	0	3	0.129506	-2.9	CATGTTACTACAGTA	0	3	0.131565	-2.9
CATGTGAATCATAA	0	3	0.129506	-2.9	CATGTGAATCATAAC	0	3	0.131565	-2.9
CATGATTACATTAG	0	3	0.129506	-2.9	CATGATTACATTAGA	0	3	0.131565	-2.9
CATGAATATTTGCA	0	3	0.129506	-2.9	CATGAATATTTGCAT	0	3	0.131565	-2.9
CATGTATTCTCCAG	0	3	0.129506	-2.9	CATGTATTCTCCAGT	0	3	0.131565	-2.9
CATGATCAAGCGAA	0	3	0.129506	-2.9	CATGATCAAGCGAAG	0	3	0.131565	-2.9
CATGAACAATTATT	0	3	0.129506	-2.9	CATGAACAATTATTC	0	3	0.131565	-2.9
CATGGCTGCCCCCC	0	3	0.129506	-2.9	CATGGCTGCCCCCCC	0	3	0.131565	-2.9
CATGGAGTCCTACT	0	3	0.129506	-2.9	CATGGAGTCCTACTG	0	3	0.131565	-2.9
CATGACTGTCTTGT	1	5	0.130941	-4.9	CATGACTGTCTTGTG	1	5	0.133672	-4.9
CATGTGGCTGTAAA	1	5	0.130941	-4.9	CATGTGGCTGTAAAA	1	5	0.133672	-4.9
CATGTACAGTATGT	1	5	0.130941	-4.9	CATGTACAGTATGTA	1	5	0.133672	-4.9
CATGTTGTTAGGTC	1	5	0.130941	-4.9	CATGTTGTTAGGTCT	1	5	0.133672	-4.9
CATGTGCAGGTTTC	1	5	0.130941	-4.9	CATGTGCAGGTTTCA	1	5	0.133672	-4.9
CATGGCAGCACAGA	1	5	0.130941	-4.9	CATGGCAGCACAGAC	1	5	0.133672	-4.9
CATGGCTCATAGAA	1	5	0.130941	-4.9	CATGGCTCATAGAAG	1	5	0.133672	-4.9
CATGTTGTGCATAT	1	5	0.130941	-4.9	CATGTTGTGCATATA	1	4	0.231058	-3.9
CATGTTGTGCATAT	1	5	0.130941	-4.9	CATGTTGTGCATATT	0	1	0.512961	1
CATGGAGATACTGA	1	5	0.130941	-4.9	CATGGAGATACTGAT	1	5	0.133672	-4.9
CATGGAGAATCTCT	1	5	0.130941	-4.9	CATGGAGAATCTCTT	1	4	0.231058	-3.9
CATGTAGATTTAAT	1	5	0.130941	-4.9	CATGTAGATTTAATG	1	4	0.231058	-3.9
CATGTAGATTTAAT	1	5	0.130941	-4.9	CATGTAGATTTAATA	0	1	0.512961	1
CATGCATAAAAGTT	1	5	0.130941	-4.9	CATGCATAAAAGTTG	1	5	0.133672	-4.9
CATGTTTTATTCTT	1	5	0.130941	-4.9	CATGTTTTATTCTTG	1	4	0.231058	-3.9
CATGTTGTGTTTGT	1	5	0.130941	-4.9	CATGTTGTGTTTGTT	1	4	0.231058	-3.9
CATGTTGTGTTTGT	1	5	0.130941	-4.9	CATGTTGTGTTTGTA	0	1	0.512961	1
CATGTCTCTCGCTG	1	5	0.130941	-4.9	CATGTCTCTCGCTGT	1	5	0.133672	-4.9
CATGGGTGGGTGAC	1	5	0.130941	-4.9	CATGGGTGGGTGACA	1	4	0.231058	-3.9
CATGGGTGGGTGAC	1	5	0.130941	-4.9	CATGGGTGGGTGACG	0	1	0.512961	1
CATGCCTTTGAAAT	1	5	0.130941	-4.9	CATGCCTTTGAAATC	1	5	0.133672	-4.9
CATGTCATTATACC	1	5	0.130941	-4.9	CATGTCATTATACCA	1	5	0.133672	-4.9
CATGGACGTGTTGT	1	5	0.130941	-4.9	CATGGACGTGTTGTA	1	5	0.133672	-4.9
CATGTAGCACACAA	1	5	0.130941	-4.9	CATGTAGCACACAAA	1	5	0.133672	-4.9
CATGTTTTTTTATA	1	5	0.130941	-4.9	CATGTTTTTTTATAG	1	5	0.133672	-4.9
CATGAAAGCACTTG	1	5	0.130941	-4.9	CATGAAAGCACTTGA	1	3	0.391306	-2.9
CATGTGCATAGACT	1	5	0.130941	-4.9	CATGTGCATAGACTT	1	0	0.499917	1
CATGTGCATAGACT	1	5	0.130941	-4.9	CATGTGCATAGACTG	0	5	0.0337438	-4.9
CATGTAAATCCCAT	1	5	0.130941	-4.9	CATGTAAATCCCATT	1	5	0.133672	-4.9
CATGAACAGTGGAA	1	5	0.130941	-4.9	CATGAACAGTGGAAA	1	5	0.133672	-4.9
CATGTAGCTGAAGG	1	5	0.130941	-4.9	CATGTAGCTGAAGGA	1	4	0.231058	-3.9
CATGTAGCTGAAGG	1	5	0.130941	-4.9	CATGTAGCTGAAGGT	0	1	0.512961	1
CATGGGTCATCCCT	1	5	0.130941	-4.9	CATGGGTCATCCCTC	1	5	0.133672	-4.9
CATGTATTTTTAAA	1	5	0.130941	-4.9	CATGTATTTTTAAAA	1	5	0.133672	-4.9
CATGTAACGGGTAT	1	5	0.130941	-4.9	CATGTAACGGGTATC	1	5	0.133672	-4.9
CATGTAGTTTTTTT	1	5	0.130941	-4.9	CATGTAGTTTTTTTT	1	4	0.231058	-3.9
CATGTAGTTTTTTT	1	5	0.130941	-4.9	CATGTAGTTTTTTTC	0	1	0.512961	1
CATGGAGCATTCTA	1	5	0.130941	-4.9	CATGGAGCATTCTAA	1	4	0.231058	-3.9
CATGACAAGCTGCA	1	5	0.130941	-4.9	CATGACAAGCTGCAT	1	5	0.133672	-4.9
CATGTCTGTTAGAA	1	5	0.130941	-4.9	CATGTCTGTTAGAAC	1	4	0.231058	-3.9
CATGTCTGTTAGAA	1	5	0.130941	-4.9	CATGTCTGTTAGAAA	0	1	0.512961	1
CATGAAGTGGTAAG	1	5	0.130941	-4.9	CATGAAGTGGTAAGA	1	5	0.133672	-4.9
CATGAGTCTCTGTA	1	5	0.130941	-4.9	CATGAGTCTCTGTAG	1	5	0.133672	-4.9
CATGTAGGCAAAAA	1	5	0.130941	-4.9	CATGTAGGCAAAAAA	1	5	0.133672	-4.9
CATGTGTTGGACCT	1	5	0.130941	-4.9	CATGTGTTGGACCTG	1	5	0.133672	-4.9
CATGTAGCATTGGA	1	5	0.130941	-4.9	CATGTAGCATTGGAT	1	5	0.133672	-4.9
CATGGAAAAATTAT	1	5	0.130941	-4.9	CATGGAAAAATTATG	1	5	0.133672	-4.9
CATGTGTGTTAAAT	1	5	0.130941	-4.9	CATGTGTGTTAAATT	1	5	0.133672	-4.9
CATGCCAAAGGTGT	12	21	0.134447	-1.7	CATGCCAAAGGTGTC	12	20	0.186268	-1.6
CATGCCAAAGGTGT	12	21	0.134447	-1.7	CATGCCAAAGGTGTA	0	1	0.512961	1
CATGTATGTGCCCA	38	53	0.138721	-1.4	CATGTATGTGCCCAG	36	53	0.0942245	-1.4
CATGTTGCAACTCC	8	3	0.140057	2.7	CATGTTGCAACTCCC	8	3	0.137436	2.7
CATGGACACGCCCA	8	3	0.140057	2.7	CATGGACACGCCCAC	8	3	0.137436	2.7
CATGTCCTACTGCA	8	3	0.140057	2.7	CATGTCCTACTGCAG	1	0	0.499917	1
CATGTCCTACTGCA	8	3	0.140057	2.7	CATGTCCTACTGCAA	7	3	0.215876	2.4
CATGATGTCGGCCC	8	3	0.140057	2.7	CATGATGTCGGCCCA	8	3	0.137436	2.7
CATGTTAACAGATA	8	3	0.140057	2.7	CATGTTAACAGATAT	8	3	0.137436	2.7
CATGAAAGCTCCGC	8	3	0.140057	2.7	CATGAAAGCTCCGCC	7	3	0.215876	2.4
CATGACGCTCCATC	8	3	0.140057	2.7	CATGACGCTCCATCT	8	3	0.137436	2.7
CATGCCTATGAGGC	8	3	0.140057	2.7	CATGCCTATGAGGCT	8	3	0.137436	2.7
CATGGGCTGTGCTC	20	31	0.143064	-1.5	CATGGGCTGTGCTCT	20	29	0.236885	-1.4
CATGAACCGCCGTG	36	25	0.144403	1.5	CATGAACCGCCGTGT	32	22	0.152116	1.5
CATGAACCGCCGTG	36	25	0.144403	1.5	CATGAACCGCCGTGG	0	3	0.131565	-2.9
CATGCCTCCTAAGA	7	14	0.144991	-2	CATGCCTCCTAAGAA	7	14	0.15023	-1.9
CATGAACTCAGAGA	7	14	0.144991	-2	CATGAACTCAGAGAC	7	13	0.210022	-1.8
CATGAACTCAGAGA	7	14	0.144991	-2	CATGAACTCAGAGAA	0	1	0.512961	1
CATGGAATAAGTCA	13	22	0.146814	-1.7	CATGGAATAAGTCAC	13	20	0.260027	-1.5
CATGGAAGCTATGG	10	18	0.149109	-1.8	CATGGAAGCTATGGT	10	17	0.208634	-1.7
CATGGAAGCTATGG	10	18	0.149109	-1.8	CATGGAAGCTATGGG	0	1	0.512961	1
CATGGTAAGCGCAC	21	32	0.151473	-1.5	CATGGTAAGCGCACC	20	32	0.11899	-1.6
CATGCAGCTCTAAA	3	8	0.154787	-2.6	CATGCAGCTCTAAAG	3	8	0.158853	-2.6
CATGGGGAACACAT	3	8	0.154787	-2.6	CATGGGGAACACATC	3	8	0.158853	-2.6
CATGTTTAAAACTT	3	8	0.154787	-2.6	CATGTTTAAAACTTC	2	5	0.306293	-2.4
CATGTTTAAAACTT	3	8	0.154787	-2.6	CATGTTTAAAACTTT	0	1	0.512961	1
CATGTAGGCAATGG	3	8	0.154787	-2.6	CATGTAGGCAATGGG	3	8	0.158853	-2.6
CATGGAGGTAATAA	3	8	0.154787	-2.6	CATGGAGGTAATAAA	3	8	0.158853	-2.6
CATGCTGAATTCTG	3	8	0.154787	-2.6	CATGCTGAATTCTGC	3	8	0.158853	-2.6
CATGTGTTCATTGA	3	8	0.154787	-2.6	CATGTGTTCATTGAA	3	8	0.158853	-2.6
CATGCAGTGGTTTT	3	8	0.154787	-2.6	CATGCAGTGGTTTTT	3	7	0.243594	-2.3
CATGATATAAGGGC	3	8	0.154787	-2.6	CATGATATAAGGGCT	3	7	0.243594	-2.3
CATGTATGGCTGCA	3	8	0.154787	-2.6	CATGTATGGCTGCAT	3	7	0.243594	-2.3
CATGTATGGCTGCA	3	8	0.154787	-2.6	CATGTATGGCTGCAC	0	1	0.512961	1
CATGGAGTCTCCTA	42	57	0.15778	-1.3	CATGGAGTCTCCTAT	40	57	0.11124	-1.4
CATGATTCACAGAA	12	6	0.158208	2	CATGATTCACAGAAA	6	2	0.1717	3.1
CATGATTCACAGAA	12	6	0.158208	2	CATGATTCACAGAAC	6	4	0.533727	1.5
CATGTGATTTGATA	14	23	0.158933	-1.6	CATGTGATTTGATAC	14	23	0.166339	-1.6
CATGTGTTCAAGTT	14	23	0.158933	-1.6	CATGTGTTCAAGTTA	12	23	0.0773294	-1.9
CATGTGTTCAAGTT	14	23	0.158933	-1.6	CATGTGTTCAAGTTT	1	0	0.499917	1
CATGAACACACCCT	9	4	0.17197	2.3	CATGAACACACCCTC	8	4	0.25358	2.1
CATGCCCCAGTTTT	9	4	0.17197	2.3	CATGCCCCAGTTTTT	9	4	0.168618	2.3
CATGGATGAAAATG	9	4	0.17197	2.3	CATGGATGAAAATGT	8	3	0.137436	2.7
CATGCATATTCCTA	22	14	0.173258	1.6	CATGCATATTCCTAA	21	13	0.156326	1.7
CATGCCATCTTTCT	6	2	0.174158	3.1	CATGCCATCTTTCTG	6	2	0.1717	3.1
CATGTTTAAAGGGA	6	2	0.174158	3.1	CATGTTTAAAGGGAA	6	2	0.1717	3.1
CATGTAAGCTTTAT	6	2	0.174158	3.1	CATGTAAGCTTTATG	5	2	0.279595	2.6
CATGTGCCCCCCCC	6	2	0.174158	3.1	CATGTGCCCCCCCCC	6	2	0.1717	3.1
CATGTTGAGCAACA	6	2	0.174158	3.1	CATGTTGAGCAACAC	6	2	0.1717	3.1
CATGCACCTAGCTC	6	2	0.174158	3.1	CATGCACCTAGCTCA	6	2	0.1717	3.1
CATGTGAAAAGAAT	6	2	0.174158	3.1	CATGTGAAAAGAATG	5	2	0.279595	2.6
CATGCTTTTGGAGT	6	2	0.174158	3.1	CATGCTTTTGGAGTT	6	2	0.1717	3.1
CATGGGAGACCTCT	6	2	0.174158	3.1	CATGGGAGACCTCTC	6	2	0.1717	3.1
CATGATAGGCTACA	6	2	0.174158	3.1	CATGATAGGCTACAT	5	2	0.279595	2.6
CATGTTAGAACAAT	6	2	0.174158	3.1	CATGTTAGAACAATG	4	2	0.443549	2.1
CATGAATTGAGTTA	6	2	0.174158	3.1	CATGAATTGAGTTAA	6	2	0.1717	3.1
CATGAAATAAAATG	6	2	0.174158	3.1	CATGAAATAAAATGC	6	1	0.0665491	6.2
CATGTTTCTCCGGA	6	2	0.174158	3.1	CATGTTTCTCCGGAT	5	2	0.279595	2.6
CATGCCCTTGTGTA	6	2	0.174158	3.1	CATGCCCTTGTGTAA	6	2	0.1717	3.1
CATGGATACAGAAA	6	2	0.174158	3.1	CATGGATACAGAAAG	5	2	0.279595	2.6
CATGGATACAGAAA	6	2	0.174158	3.1	CATGGATACAGAAAT	1	0	0.499917	1
CATGCTACTCTGCC	6	2	0.174158	3.1	CATGCTACTCTGCCT	6	2	0.1717	3.1
CATGCCACTCAACT	6	2	0.174158	3.1	CATGCCACTCAACTT	6	2	0.1717	3.1
CATGAGCGATTAAA	12	20	0.17874	-1.6	CATGAGCGATTAAAG	12	18	0.314448	-1.5
CATGAGCGATTAAA	12	20	0.17874	-1.6	CATGAGCGATTAAAA	0	1	0.512961	1
CATGTGGAACACAC	13	7	0.17896	1.9	CATGTGGAACACACA	12	7	0.245456	1.8
CATGTCCGACTGGA	13	7	0.17896	1.9	CATGTCCGACTGGAG	13	7	0.174453	1.9
CATGCTACTTGATT	6	12	0.179357	-2	CATGCTACTTGATTG	6	11	0.260482	-1.8
CATGTGACTTCTGG	35	25	0.179846	1.4	CATGTGACTTCTGGA	34	25	0.212188	1.4
CATGTGGCATACCA	9	16	0.183159	-1.7	CATGTGGCATACCAG	9	16	0.189957	-1.7
CATGCAAATGTGAT	23	15	0.184	1.6	CATGCAAATGTGATT	20	15	0.37209	1.4
CATGCAAATGTGAT	23	15	0.184	1.6	CATGCAAATGTGATG	2	0	0.246739	2.1
CATGTCACCGTGCC	18	11	0.187124	1.7	CATGTCACCGTGCCC	18	11	0.181309	1.7
CATGGGGCTTGATG	2	6	0.188599	-2.9	CATGGGGCTTGATGC	2	6	0.192694	-2.9
CATGTCCATTGACA	2	6	0.188599	-2.9	CATGTCCATTGACAA	2	6	0.192694	-2.9
CATGTAGCTAAAAC	2	6	0.188599	-2.9	CATGTAGCTAAAACT	2	6	0.192694	-2.9
CATGGTTTTTTGTT	2	6	0.188599	-2.9	CATGGTTTTTTGTTT	2	5	0.306293	-2.4
CATGGTTTTTTGTT	2	6	0.188599	-2.9	CATGGTTTTTTGTTA	0	1	0.512961	1
CATGCTTTGTCAGA	2	6	0.188599	-2.9	CATGCTTTGTCAGAC	2	4	0.474525	-1.9
CATGCTTTGTCAGA	2	6	0.188599	-2.9	CATGCTTTGTCAGAA	0	2	0.259784	-1.9
CATGGTTTCTTCTA	2	6	0.188599	-2.9	CATGGTTTCTTCTAA	2	6	0.192694	-2.9
CATGATGCCATTCT	2	6	0.188599	-2.9	CATGATGCCATTCTA	2	5	0.306293	-2.4
CATGGTGAAACATT	2	6	0.188599	-2.9	CATGGTGAAACATTT	2	5	0.306293	-2.4
CATGAAATATCTGC	2	6	0.188599	-2.9	CATGAAATATCTGCT	2	6	0.192694	-2.9
CATGTACACTATGA	2	6	0.188599	-2.9	CATGTACACTATGAA	2	6	0.192694	-2.9
CATGTTGTGTGGAT	2	6	0.188599	-2.9	CATGTTGTGTGGATA	2	6	0.192694	-2.9
CATGTTCTGAGATA	2	6	0.188599	-2.9	CATGTTCTGAGATAT	2	6	0.192694	-2.9
CATGCATTTTTCAA	2	6	0.188599	-2.9	CATGCATTTTTCAAA	2	6	0.192694	-2.9
CATGCTTGAACCAC	2	6	0.188599	-2.9	CATGCTTGAACCACC	2	6	0.192694	-2.9
CATGGCTCTAATGC	2	6	0.188599	-2.9	CATGGCTCTAATGCT	1	6	0.0761311	-5.8
CATGCACATAGACA	2	6	0.188599	-2.9	CATGCACATAGACAT	2	6	0.192694	-2.9
CATGTTTACACTCT	2	6	0.188599	-2.9	CATGTTTACACTCTT	2	6	0.192694	-2.9
CATGATCACGAAGG	2	6	0.188599	-2.9	CATGATCACGAAGGT	2	6	0.192694	-2.9
CATGGCAACATATT	2	6	0.188599	-2.9	CATGGCAACATATTT	2	6	0.192694	-2.9
CATGTTTTTTTAAG	2	6	0.188599	-2.9	CATGTTTTTTTAAGT	2	6	0.192694	-2.9
CATGTGTAATGGAA	2	6	0.188599	-2.9	CATGTGTAATGGAAA	2	6	0.192694	-2.9
CATGACCCACTTTC	2	6	0.188599	-2.9	CATGACCCACTTTCA	2	5	0.306293	-2.4
CATGTCAAAAAAAA	2	6	0.188599	-2.9	CATGTCAAAAAAAAA	2	4	0.474525	-1.9
CATGTCAAAAAAAA	2	6	0.188599	-2.9	CATGTCAAAAAAAAT	0	1	0.512961	1
CATGGTTGTACATT	2	6	0.188599	-2.9	CATGGTTGTACATTC	2	6	0.192694	-2.9
CATGTTGCATTTCT	2	6	0.188599	-2.9	CATGTTGCATTTCTC	2	6	0.192694	-2.9
CATGTTCAGCCATC	2	6	0.188599	-2.9	CATGTTCAGCCATCC	2	6	0.192694	-2.9
CATGTTACAATAAA	2	6	0.188599	-2.9	CATGTTACAATAAAT	2	6	0.192694	-2.9
CATGCGCTTTGCCA	2	6	0.188599	-2.9	CATGCGCTTTGCCAA	2	6	0.192694	-2.9
CATGCATTTCCGCT	2	6	0.188599	-2.9	CATGCATTTCCGCTT	2	6	0.192694	-2.9
CATGGGGGGGGCGC	2	6	0.188599	-2.9	CATGGGGGGGGCGCT	2	6	0.192694	-2.9
CATGTAAAGTCTGC	2	6	0.188599	-2.9	CATGTAAAGTCTGCA	2	6	0.192694	-2.9
CATGGTATTAAACG	2	6	0.188599	-2.9	CATGGTATTAAACGT	2	6	0.192694	-2.9
CATGTGGTAACTTC	4	9	0.190676	-2.2	CATGTGGTAACTTCA	4	9	0.195814	-2.2
CATGACCAGTATGT	4	9	0.190676	-2.2	CATGACCAGTATGTG	4	9	0.195814	-2.2
CATGACTGATACTT	4	9	0.190676	-2.2	CATGACTGATACTTT	4	7	0.413077	-1.7
CATGGGGAATAAAG	4	9	0.190676	-2.2	CATGGGGAATAAAGC	4	9	0.195814	-2.2
CATGGCAGCTGGTA	4	9	0.190676	-2.2	CATGGCAGCTGGTAT	4	9	0.195814	-2.2
CATGAATGCCTGTC	4	9	0.190676	-2.2	CATGAATGCCTGTCA	4	9	0.195814	-2.2
CATGATCTTATTTT	4	9	0.190676	-2.2	CATGATCTTATTTTA	3	4	0.754911	-1.3
CATGATCTTATTTT	4	9	0.190676	-2.2	CATGATCTTATTTTC	1	3	0.391306	-2.9
CATGATCTTATTTT	4	9	0.190676	-2.2	CATGATCTTATTTTT	0	2	0.259784	-1.9
CATGGCCTCCTCAG	4	9	0.190676	-2.2	CATGGCCTCCTCAGG	4	8	0.287602	-1.9
CATGGCCTCCTCAG	4	9	0.190676	-2.2	CATGGCCTCCTCAGA	0	1	0.512961	1
CATGAAATACAGTC	14	8	0.198355	1.8	CATGAAATACAGTCT	14	6	0.0706565	2.4
CATGAAATACAGTC	14	8	0.198355	1.8	CATGAAATACAGTCG	0	1	0.512961	1
CATGACCACCTCAC	14	8	0.198355	1.8	CATGACCACCTCACT	14	8	0.193234	1.8
CATGTACATTCCAA	14	8	0.198355	1.8	CATGTACATTCCAAA	14	8	0.193234	1.8
CATGTTAAAGCTGT	31	22	0.200174	1.4	CATGTTAAAGCTGTT	31	20	0.107613	1.6
CATGTTAAAGCTGT	31	22	0.200174	1.4	CATGTTAAAGCTGTA	0	2	0.259784	-1.9
CATGGCTGCAGCCT	31	22	0.200174	1.4	CATGGCTGCAGCCTA	31	21	0.145411	1.5
CATGGCTGCAGCCT	31	22	0.200174	1.4	CATGGCTGCAGCCTG	0	1	0.512961	1
CATGTTGCCCACAG	19	12	0.200742	1.6	CATGTTGCCCACAGG	19	12	0.194395	1.6
CATGTGACCTGCCT	10	5	0.200903	2	CATGTGACCTGCCTT	10	5	0.196838	2.1
CATGGTAAAACAGA	10	5	0.200903	2	CATGGTAAAACAGAT	10	4	0.109911	2.6
CATGGTAAAACAGA	10	5	0.200903	2	CATGGTAAAACAGAC	0	1	0.512961	1
CATGTTTGGGTACA	10	5	0.200903	2	CATGTTTGGGTACAT	9	5	0.286033	1.8
CATGTTACTATTTG	10	17	0.201077	-1.7	CATGTTACTATTTGG	9	17	0.139119	-1.8
CATGGGTCCCATTA	7	13	0.203426	-1.8	CATGGGTCCCATTAT	7	13	0.210022	-1.8
CATGTGATCAAATT	7	13	0.203426	-1.8	CATGTGATCAAATTG	7	13	0.210022	-1.8
CATGGCAATAAAAA	7	13	0.203426	-1.8	CATGGCAATAAAAAG	4	12	0.0554432	-2.9
CATGGCAATAAAAA	7	13	0.203426	-1.8	CATGGCAATAAAAAT	2	0	0.246739	2.1
CATGGCAATAAAAA	7	13	0.203426	-1.8	CATGGCAATAAAAAC	1	0	0.499917	1
CATGATTTGATATG	7	13	0.203426	-1.8	CATGATTTGATATGG	7	12	0.288731	-1.7
CATGAATCCTGTAC	7	13	0.203426	-1.8	CATGAATCCTGTACA	7	13	0.210022	-1.8
CATGTGCGGGTTGT	7	13	0.203426	-1.8	CATGTGCGGGTTGTG	7	13	0.210022	-1.8
CATGTACACAGTCA	7	13	0.203426	-1.8	CATGTACACAGTCAA	6	11	0.260482	-1.8
CATGTACACAGTCA	7	13	0.203426	-1.8	CATGTACACAGTCAT	0	1	0.512961	1
CATGTACACAGTCA	7	13	0.203426	-1.8	CATGTACACAGTCAC	0	1	0.512961	1
CATGTAAAGTCTTT	25	17	0.204292	1.5	CATGTAAAGTCTTTT	24	17	0.250717	1.4
CATGCAGACAAAAA	14	22	0.206573	-1.5	CATGCAGACAAAAAA	14	22	0.215441	-1.5
CATGTGCCACTAAC	20	13	0.213696	1.6	CATGTGCCACTAACC	19	13	0.270023	1.5
CATGGAGGACCCCC	20	13	0.213696	1.6	CATGGAGGACCCCCT	20	13	0.206827	1.6
CATGGCGAGGGTGG	26	18	0.213869	1.5	CATGGCGAGGGTGGA	25	17	0.196618	1.5
CATGCAGGAGGTGT	4	1	0.214301	4.1	CATGCAGGAGGTGTT	4	1	0.212307	4.1
CATGATCGCTGGAG	4	1	0.214301	4.1	CATGATCGCTGGAGA	4	0	0.0601063	4.1
CATGCTAAAAGCTG	4	1	0.214301	4.1	CATGCTAAAAGCTGT	4	1	0.212307	4.1
CATGTCCTTTTAAA	4	1	0.214301	4.1	CATGTCCTTTTAAAG	3	1	0.368479	3.1
CATGTCCTTTTAAA	4	1	0.214301	4.1	CATGTCCTTTTAAAC	1	0	0.499917	1
CATGGGATGAGGAA	4	1	0.214301	4.1	CATGGGATGAGGAAG	4	1	0.212307	4.1
CATGTTTTCTGTAA	4	1	0.214301	4.1	CATGTTTTCTGTAAA	4	1	0.212307	4.1
CATGTTTTACGCTA	4	1	0.214301	4.1	CATGTTTTACGCTAC	4	1	0.212307	4.1
CATGGGACTCAGAC	4	1	0.214301	4.1	CATGGGACTCAGACT	3	1	0.368479	3.1
CATGGAAATCGAAA	4	1	0.214301	4.1	CATGGAAATCGAAAA	4	1	0.212307	4.1
CATGTTTGTATGGT	4	1	0.214301	4.1	CATGTTTGTATGGTA	1	1	1.01932	1
CATGTTTGTATGGT	4	1	0.214301	4.1	CATGTTTGTATGGTG	2	0	0.246739	2.1
CATGTTTGTATGGT	4	1	0.214301	4.1	CATGTTTGTATGGTT	1	0	0.499917	1
CATGGAATAAGTTA	4	1	0.214301	4.1	CATGGAATAAGTTAG	4	1	0.212307	4.1
CATGGAGACTCTAA	4	1	0.214301	4.1	CATGGAGACTCTAAT	4	1	0.212307	4.1
CATGGCGGGGTGCT	4	1	0.214301	4.1	CATGGCGGGGTGCTG	4	1	0.212307	4.1
CATGTTTCTGGGGA	4	1	0.214301	4.1	CATGTTTCTGGGGAG	4	1	0.212307	4.1
CATGGTCTTGTGCG	4	1	0.214301	4.1	CATGGTCTTGTGCGT	4	1	0.212307	4.1
CATGCTTTAATAAA	4	1	0.214301	4.1	CATGCTTTAATAAAC	1	0	0.499917	1
CATGCTTTAATAAA	4	1	0.214301	4.1	CATGCTTTAATAAAT	3	0	0.121781	3.1
CATGCTTTAATAAA	4	1	0.214301	4.1	CATGCTTTAATAAAG	0	1	0.512961	1
CATGTTCAATATGA	4	1	0.214301	4.1	CATGTTCAATATGAG	4	1	0.212307	4.1
CATGTATGTTTTGG	4	1	0.214301	4.1	CATGTATGTTTTGGT	4	1	0.212307	4.1
CATGGGTCCATACC	4	1	0.214301	4.1	CATGGGTCCATACCT	4	1	0.212307	4.1
CATGCACCAGACTT	4	1	0.214301	4.1	CATGCACCAGACTTA	4	1	0.212307	4.1
CATGACCTATAGGT	4	1	0.214301	4.1	CATGACCTATAGGTA	3	1	0.368479	3.1
CATGCCGACGGAGA	4	1	0.214301	4.1	CATGCCGACGGAGAC	4	1	0.212307	4.1
CATGGCTTTTGTGC	4	1	0.214301	4.1	CATGGCTTTTGTGCC	2	1	0.621615	2.1
CATGGCTTTTGTGC	4	1	0.214301	4.1	CATGGCTTTTGTGCT	2	0	0.246739	2.1
CATGGAGGCAGTGT	4	1	0.214301	4.1	CATGGAGGCAGTGTA	4	1	0.212307	4.1
CATGAATAAAAATG	4	1	0.214301	4.1	CATGAATAAAAATGA	3	1	0.368479	3.1
CATGGGAAGTTCTG	4	1	0.214301	4.1	CATGGGAAGTTCTGG	4	1	0.212307	4.1
CATGTTGAGGTAAA	4	1	0.214301	4.1	CATGTTGAGGTAAAA	4	1	0.212307	4.1
CATGCTATGAAAAT	4	1	0.214301	4.1	CATGCTATGAAAATT	3	0	0.121781	3.1
CATGCTATGAAAAT	4	1	0.214301	4.1	CATGCTATGAAAATA	1	1	1.01932	1
CATGAAGAAAGCGG	4	1	0.214301	4.1	CATGAAGAAAGCGGT	4	0	0.0601063	4.1
CATGAAGAAAGCGG	4	1	0.214301	4.1	CATGAAGAAAGCGGC	0	1	0.512961	1
CATGCGCCAGCGGC	4	1	0.214301	4.1	CATGCGCCAGCGGCA	4	1	0.212307	4.1
CATGAAATGGAGAT	4	1	0.214301	4.1	CATGAAATGGAGATT	3	1	0.368479	3.1
CATGTAAATATTTT	4	1	0.214301	4.1	CATGTAAATATTTTA	1	0	0.499917	1
CATGTAAATATTTT	4	1	0.214301	4.1	CATGTAAATATTTTG	1	0	0.499917	1
CATGTAAATATTTT	4	1	0.214301	4.1	CATGTAAATATTTTT	2	1	0.621615	2.1
CATGTTAAGTTTAA	4	1	0.214301	4.1	CATGTTAAGTTTAAT	4	1	0.212307	4.1
CATGTGCTTTTAGA	4	1	0.214301	4.1	CATGTGCTTTTAGAT	4	1	0.212307	4.1
CATGGAGTGGTAAG	4	1	0.214301	4.1	CATGGAGTGGTAAGT	4	1	0.212307	4.1
CATGCAAAGCTCAC	4	1	0.214301	4.1	CATGCAAAGCTCACT	4	1	0.212307	4.1
CATGCCAATTTACA	4	1	0.214301	4.1	CATGCCAATTTACAA	4	1	0.212307	4.1
CATGCCAGGAGAGT	4	1	0.214301	4.1	CATGCCAGGAGAGTC	2	1	0.621615	2.1
CATGCCAGGAGAGT	4	1	0.214301	4.1	CATGCCAGGAGAGTA	1	0	0.499917	1
CATGTTCCTGGGCG	4	1	0.214301	4.1	CATGTTCCTGGGCGC	4	1	0.212307	4.1
CATGTAGAACTGAA	4	1	0.214301	4.1	CATGTAGAACTGAAA	3	1	0.368479	3.1
CATGTAGAACTGAA	4	1	0.214301	4.1	CATGTAGAACTGAAG	1	0	0.499917	1
CATGATGCCCACGT	4	1	0.214301	4.1	CATGATGCCCACGTG	4	0	0.0601063	4.1
CATGATGCCCACGT	4	1	0.214301	4.1	CATGATGCCCACGTT	0	1	0.512961	1
CATGGAAGGTTCTC	4	1	0.214301	4.1	CATGGAAGGTTCTCT	4	1	0.212307	4.1
CATGTAGGGGCCCC	4	1	0.214301	4.1	CATGTAGGGGCCCCA	4	1	0.212307	4.1
CATGATTTTTAGGA	4	1	0.214301	4.1	CATGATTTTTAGGAG	4	1	0.212307	4.1
CATGCTCAGGGAAC	4	1	0.214301	4.1	CATGCTCAGGGAACA	4	1	0.212307	4.1
CATGCAGGTGTGTC	4	1	0.214301	4.1	CATGCAGGTGTGTCT	1	0	0.499917	1
CATGCAGGTGTGTC	4	1	0.214301	4.1	CATGCAGGTGTGTCC	3	1	0.368479	3.1
CATGATGTCCACGT	4	1	0.214301	4.1	CATGATGTCCACGTG	4	1	0.212307	4.1
CATGGCGATGTTCA	4	1	0.214301	4.1	CATGGCGATGTTCAG	4	1	0.212307	4.1
CATGTAATTGATAA	4	1	0.214301	4.1	CATGTAATTGATAAG	3	1	0.368479	3.1
CATGACTGATGAAT	4	1	0.214301	4.1	CATGACTGATGAATG	4	1	0.212307	4.1
CATGGCTGGGAAAT	4	1	0.214301	4.1	CATGGCTGGGAAATA	4	1	0.212307	4.1
CATGTTGACTAATT	4	1	0.214301	4.1	CATGTTGACTAATTT	4	1	0.212307	4.1
CATGATGACTGTGT	4	1	0.214301	4.1	CATGATGACTGTGTG	4	1	0.212307	4.1
CATGTAGGATTCAG	4	1	0.214301	4.1	CATGTAGGATTCAGC	4	1	0.212307	4.1
CATGGACCCGGGCT	4	1	0.214301	4.1	CATGGACCCGGGCTC	4	1	0.212307	4.1
CATGGAAAACAAAA	4	1	0.214301	4.1	CATGGAAAACAAAAT	4	1	0.212307	4.1
CATGATCATATTTA	4	1	0.214301	4.1	CATGATCATATTTAA	4	1	0.212307	4.1
CATGCAAATGGCAG	4	1	0.214301	4.1	CATGCAAATGGCAGG	4	1	0.212307	4.1
CATGTTTAAGCCTT	4	1	0.214301	4.1	CATGTTTAAGCCTTA	4	1	0.212307	4.1
CATGACTGGAAAAA	4	1	0.214301	4.1	CATGACTGGAAAAAA	3	1	0.368479	3.1
CATGGATAAGTGAA	4	1	0.214301	4.1	CATGGATAAGTGAAT	4	1	0.212307	4.1
CATGGGTGGGTATG	4	1	0.214301	4.1	CATGGGTGGGTATGG	4	1	0.212307	4.1
CATGGCGCGGCGCC	4	1	0.214301	4.1	CATGGCGCGGCGCCG	4	1	0.212307	4.1
CATGAAGAAAAAAA	4	1	0.214301	4.1	CATGAAGAAAAAAAA	3	1	0.368479	3.1
CATGCTAGGCCCCA	4	1	0.214301	4.1	CATGCTAGGCCCCAT	3	1	0.368479	3.1
CATGCTAGGCCCCA	4	1	0.214301	4.1	CATGCTAGGCCCCAG	1	0	0.499917	1
CATGAAGATTCTGG	4	1	0.214301	4.1	CATGAAGATTCTGGA	3	1	0.368479	3.1
CATGACACTGATTG	4	1	0.214301	4.1	CATGACACTGATTGG	4	1	0.212307	4.1
CATGTGTTCATAAC	4	1	0.214301	4.1	CATGTGTTCATAACT	4	1	0.212307	4.1
CATGGTGTGCTCCA	4	1	0.214301	4.1	CATGGTGTGCTCCAA	1	0	0.499917	1
CATGGTGTGCTCCA	4	1	0.214301	4.1	CATGGTGTGCTCCAG	3	1	0.368479	3.1
CATGGAAATAACCG	4	1	0.214301	4.1	CATGGAAATAACCGA	4	1	0.212307	4.1
CATGTTCTATAGTG	4	1	0.214301	4.1	CATGTTCTATAGTGA	4	1	0.212307	4.1
CATGTAGCAGCTAT	4	1	0.214301	4.1	CATGTAGCAGCTATG	4	1	0.212307	4.1
CATGAATAAAATCA	4	1	0.214301	4.1	CATGAATAAAATCAT	4	1	0.212307	4.1
CATGCAAAATCCTA	11	18	0.218222	-1.6	CATGCAAAATCCTAG	11	18	0.226522	-1.6
CATGTCAAAGTGAG	7	3	0.219165	2.4	CATGTCAAAGTGAGA	7	3	0.215876	2.4
CATGGATCTGGTGC	7	3	0.219165	2.4	CATGGATCTGGTGCA	7	2	0.103232	3.6
CATGTTCAAATAAC	7	3	0.219165	2.4	CATGTTCAAATAACT	7	3	0.215876	2.4
CATGGCTAACAGGG	7	3	0.219165	2.4	CATGGCTAACAGGGA	6	3	0.331458	2.1
CATGGCTAACAGGG	7	3	0.219165	2.4	CATGGCTAACAGGGT	1	0	0.499917	1
CATGCAGTGTTCCG	7	3	0.219165	2.4	CATGCAGTGTTCCGT	7	3	0.215876	2.4
CATGTGATGTTTTT	7	3	0.219165	2.4	CATGTGATGTTTTTG	7	3	0.215876	2.4
CATGTTCCCATATG	7	3	0.219165	2.4	CATGTTCCCATATGT	7	3	0.215876	2.4
CATGCTGAGCAAGA	7	3	0.219165	2.4	CATGCTGAGCAAGAA	7	3	0.215876	2.4
CATGCTGGACACCT	7	3	0.219165	2.4	CATGCTGGACACCTA	7	3	0.215876	2.4
CATGTTGGCTTATC	7	3	0.219165	2.4	CATGTTGGCTTATCC	7	3	0.215876	2.4
CATGCTCTTTAAGA	7	3	0.219165	2.4	CATGCTCTTTAAGAT	7	2	0.103232	3.6
CATGCTCTTTAAGA	7	3	0.219165	2.4	CATGCTCTTTAAGAA	0	1	0.512961	1
CATGGACGTAAAAT	7	3	0.219165	2.4	CATGGACGTAAAATG	6	3	0.331458	2.1
CATGGAGACAAACT	7	3	0.219165	2.4	CATGGAGACAAACTC	7	2	0.103232	3.6
CATGGAGACAAACT	7	3	0.219165	2.4	CATGGAGACAAACTT	0	1	0.512961	1
CATGCCTTTCTGTA	5	10	0.223446	-2	CATGCCTTTCTGTAC	5	9	0.325972	-1.8
CATGCCTTTCTGTA	5	10	0.223446	-2	CATGCCTTTCTGTAT	0	1	0.512961	1
CATGTCTTTGAATT	5	10	0.223446	-2	CATGTCTTTGAATTG	5	10	0.229611	-1.9
CATGTGGTGATATT	5	10	0.223446	-2	CATGTGGTGATATTA	5	10	0.229611	-1.9
CATGGGTCAACTTT	5	10	0.223446	-2	CATGGGTCAACTTTT	4	10	0.130735	-2.4
CATGCCAGCTGAAC	5	10	0.223446	-2	CATGCCAGCTGAACC	4	6	0.57825	-1.5
CATGCCAGCTGAAC	5	10	0.223446	-2	CATGCCAGCTGAACA	1	3	0.391306	-2.9
CATGTGTATAAAAG	5	10	0.223446	-2	CATGTGTATAAAAGT	5	10	0.229611	-1.9
CATGGTTAGAAAAC	5	10	0.223446	-2	CATGGTTAGAAAACA	4	10	0.130735	-2.4
CATGGCAATAAAAG	5	10	0.223446	-2	CATGGCAATAAAAGG	5	10	0.229611	-1.9
CATGTAGGTCAATT	5	10	0.223446	-2	CATGTAGGTCAATTT	5	10	0.229611	-1.9
CATGCGTATTGCCC	5	10	0.223446	-2	CATGCGTATTGCCCT	5	10	0.229611	-1.9
CATGTCCACAAAGG	8	14	0.226053	-1.7	CATGTCCACAAAGGC	8	14	0.233503	-1.7
CATGGCTGCTCTCC	8	14	0.226053	-1.7	CATGGCTGCTCTCCG	8	14	0.233503	-1.7
CATGTGCATTAAGC	11	6	0.227108	1.9	CATGTGCATTAAGCT	11	6	0.22235	1.9
CATGTCAGTTCTTT	11	6	0.227108	1.9	CATGTCAGTTCTTTA	11	6	0.22235	1.9
CATGGTGGCTCGTG	11	6	0.227108	1.9	CATGGTGGCTCGTGC	11	5	0.132804	2.3
CATGCAGTCAGGTC	1	4	0.227199	-3.9	CATGCAGTCAGGTCT	1	4	0.231058	-3.9
CATGCAAGAAAAAA	1	4	0.227199	-3.9	CATGCAAGAAAAAAA	1	3	0.391306	-2.9
CATGCAAGAAAAAA	1	4	0.227199	-3.9	CATGCAAGAAAAAAG	0	1	0.512961	1
CATGCCTTTTAAGT	1	4	0.227199	-3.9	CATGCCTTTTAAGTA	1	4	0.231058	-3.9
CATGTAGCAAAGAT	1	4	0.227199	-3.9	CATGTAGCAAAGATT	0	4	0.0666296	-3.9
CATGCAAGCGCCCC	1	4	0.227199	-3.9	CATGCAAGCGCCCCA	1	4	0.231058	-3.9
CATGGGTTAATAAA	1	4	0.227199	-3.9	CATGGGTTAATAAAT	1	4	0.231058	-3.9
CATGAGGCAGCTCA	1	4	0.227199	-3.9	CATGAGGCAGCTCAC	1	4	0.231058	-3.9
CATGGCGGCCTGCA	1	4	0.227199	-3.9	CATGGCGGCCTGCAA	1	4	0.231058	-3.9
CATGTGTTTGCAAT	1	4	0.227199	-3.9	CATGTGTTTGCAATA	1	4	0.231058	-3.9
CATGGCGGCTGATG	1	4	0.227199	-3.9	CATGGCGGCTGATGC	1	3	0.391306	-2.9
CATGGTTTCCCAGC	1	4	0.227199	-3.9	CATGGTTTCCCAGCA	1	4	0.231058	-3.9
CATGTGTCACATTT	1	4	0.227199	-3.9	CATGTGTCACATTTA	1	4	0.231058	-3.9
CATGGCCAGATATT	1	4	0.227199	-3.9	CATGGCCAGATATTA	1	4	0.231058	-3.9
CATGAAGGGCTAAA	1	4	0.227199	-3.9	CATGAAGGGCTAAAG	1	4	0.231058	-3.9
CATGCAGCCCATCC	1	4	0.227199	-3.9	CATGCAGCCCATCCA	1	3	0.391306	-2.9
CATGTGATCTGGCC	1	4	0.227199	-3.9	CATGTGATCTGGCCC	1	4	0.231058	-3.9
CATGGTAAGCCAAT	1	4	0.227199	-3.9	CATGGTAAGCCAATA	1	4	0.231058	-3.9
CATGTAACACTGAA	1	4	0.227199	-3.9	CATGTAACACTGAAA	1	4	0.231058	-3.9
CATGGTCTGACAGC	1	4	0.227199	-3.9	CATGGTCTGACAGCT	1	4	0.231058	-3.9
CATGGCACAGGAAC	1	4	0.227199	-3.9	CATGGCACAGGAACT	1	4	0.231058	-3.9
CATGTATATACATT	1	4	0.227199	-3.9	CATGTATATACATTT	1	4	0.231058	-3.9
CATGGCGGTAGCCC	1	4	0.227199	-3.9	CATGGCGGTAGCCCC	1	4	0.231058	-3.9
CATGCCTTTCATTA	1	4	0.227199	-3.9	CATGCCTTTCATTAG	1	4	0.231058	-3.9
CATGCTCTGCCAGC	1	4	0.227199	-3.9	CATGCTCTGCCAGCC	1	4	0.231058	-3.9
CATGTGGGGGGGCC	1	4	0.227199	-3.9	CATGTGGGGGGGCCC	1	4	0.231058	-3.9
CATGGCAAAAATGC	1	4	0.227199	-3.9	CATGGCAAAAATGCT	1	3	0.391306	-2.9
CATGTCCCACCTCA	1	4	0.227199	-3.9	CATGTCCCACCTCAA	1	3	0.391306	-2.9
CATGTCCCACCTCA	1	4	0.227199	-3.9	CATGTCCCACCTCAT	0	1	0.512961	1
CATGTGTTTTTGCT	1	4	0.227199	-3.9	CATGTGTTTTTGCTT	1	1	1.01932	1
CATGTGTTTTTGCT	1	4	0.227199	-3.9	CATGTGTTTTTGCTG	0	3	0.131565	-2.9
CATGAACTGTGAAC	1	4	0.227199	-3.9	CATGAACTGTGAACT	1	4	0.231058	-3.9
CATGTTCAGATAAT	1	4	0.227199	-3.9	CATGTTCAGATAATG	1	4	0.231058	-3.9
CATGCTTCTCCGAA	1	4	0.227199	-3.9	CATGCTTCTCCGAAC	1	4	0.231058	-3.9
CATGTGCGCGTGGT	1	4	0.227199	-3.9	CATGTGCGCGTGGTG	1	0	0.499917	1
CATGTGCGCGTGGT	1	4	0.227199	-3.9	CATGTGCGCGTGGTT	0	4	0.0666296	-3.9
CATGACTGAATCAA	1	4	0.227199	-3.9	CATGACTGAATCAAA	1	4	0.231058	-3.9
CATGTCAGGATTCC	1	4	0.227199	-3.9	CATGTCAGGATTCCC	1	4	0.231058	-3.9
CATGTGACTTTTGA	1	4	0.227199	-3.9	CATGTGACTTTTGAC	1	4	0.231058	-3.9
CATGGTTGGCTTTT	1	4	0.227199	-3.9	CATGGTTGGCTTTTT	1	0	0.499917	1
CATGGTTGGCTTTT	1	4	0.227199	-3.9	CATGGTTGGCTTTTC	0	4	0.0666296	-3.9
CATGGCGTATTATT	1	4	0.227199	-3.9	CATGGCGTATTATTA	1	4	0.231058	-3.9
CATGCTCTTTGTAC	1	4	0.227199	-3.9	CATGCTCTTTGTACT	1	4	0.231058	-3.9
CATGCACCAAAGCA	1	4	0.227199	-3.9	CATGCACCAAAGCAC	1	4	0.231058	-3.9
CATGCACATTTTTG	1	4	0.227199	-3.9	CATGCACATTTTTGT	1	4	0.231058	-3.9
CATGGATTGCAAGC	1	4	0.227199	-3.9	CATGGATTGCAAGCT	1	4	0.231058	-3.9
CATGTGCGCAAGGA	1	4	0.227199	-3.9	CATGTGCGCAAGGAG	1	4	0.231058	-3.9
CATGGAAGGCCAGC	1	4	0.227199	-3.9	CATGGAAGGCCAGCA	1	4	0.231058	-3.9
CATGAAATCATAAC	1	4	0.227199	-3.9	CATGAAATCATAACC	1	4	0.231058	-3.9
CATGGCTTTCCAGT	1	4	0.227199	-3.9	CATGGCTTTCCAGTA	1	4	0.231058	-3.9
CATGCACCTCCACT	1	4	0.227199	-3.9	CATGCACCTCCACTG	1	4	0.231058	-3.9
CATGCCCTGTATGT	1	4	0.227199	-3.9	CATGCCCTGTATGTA	1	4	0.231058	-3.9
CATGTTTTTTCCTT	1	4	0.227199	-3.9	CATGTTTTTTCCTTA	1	4	0.231058	-3.9
CATGGGCAAGGCTG	1	4	0.227199	-3.9	CATGGGCAAGGCTGG	1	4	0.231058	-3.9
CATGGGGCTATATT	1	4	0.227199	-3.9	CATGGGGCTATATTC	1	4	0.231058	-3.9
CATGATGTTTACTT	1	4	0.227199	-3.9	CATGATGTTTACTTA	1	4	0.231058	-3.9
CATGCTTCTACTTT	1	4	0.227199	-3.9	CATGCTTCTACTTTA	1	3	0.391306	-2.9
CATGCTTCTACTTT	1	4	0.227199	-3.9	CATGCTTCTACTTTG	0	1	0.512961	1
CATGTTTTACTGCT	1	4	0.227199	-3.9	CATGTTTTACTGCTT	1	4	0.231058	-3.9
CATGGGTAATAAGT	1	4	0.227199	-3.9	CATGGGTAATAAGTG	1	4	0.231058	-3.9
CATGGGATTGAGGG	1	4	0.227199	-3.9	CATGGGATTGAGGGA	1	3	0.391306	-2.9
CATGGGATTGAGGG	1	4	0.227199	-3.9	CATGGGATTGAGGGT	0	1	0.512961	1
CATGGCCCACCCAG	1	4	0.227199	-3.9	CATGGCCCACCCAGA	0	4	0.0666296	-3.9
CATGCTGACATAAC	1	4	0.227199	-3.9	CATGCTGACATAACA	1	4	0.231058	-3.9
CATGCAATAAACAG	1	4	0.227199	-3.9	CATGCAATAAACAGA	1	4	0.231058	-3.9
CATGTGGTATGAGA	1	4	0.227199	-3.9	CATGTGGTATGAGAC	1	4	0.231058	-3.9
CATGTCACCTTGCT	1	4	0.227199	-3.9	CATGTCACCTTGCTC	1	4	0.231058	-3.9
CATGTGCAAGAAAA	1	4	0.227199	-3.9	CATGTGCAAGAAAAC	1	4	0.231058	-3.9
CATGCCACAGTTAT	1	4	0.227199	-3.9	CATGCCACAGTTATT	1	3	0.391306	-2.9
CATGTTTGTATCCT	1	4	0.227199	-3.9	CATGTTTGTATCCTT	1	4	0.231058	-3.9
CATGTTTGCCAAAT	1	4	0.227199	-3.9	CATGTTTGCCAAATA	1	4	0.231058	-3.9
CATGGTAAGTGTTA	1	4	0.227199	-3.9	CATGGTAAGTGTTAA	1	4	0.231058	-3.9
CATGTAACGCATTG	1	4	0.227199	-3.9	CATGTAACGCATTGC	1	4	0.231058	-3.9
CATGTACCTAGAAA	1	4	0.227199	-3.9	CATGTACCTAGAAAT	1	4	0.231058	-3.9
CATGCAGGCACTGC	1	4	0.227199	-3.9	CATGCAGGCACTGCT	1	4	0.231058	-3.9
CATGATTAAAAAAA	1	4	0.227199	-3.9	CATGATTAAAAAAAC	1	0	0.499917	1
CATGATTAAAAAAA	1	4	0.227199	-3.9	CATGATTAAAAAAAA	0	3	0.131565	-2.9
CATGCTTTGGTTGG	1	4	0.227199	-3.9	CATGCTTTGGTTGGA	1	4	0.231058	-3.9
CATGTTGCTGGCTA	1	4	0.227199	-3.9	CATGTTGCTGGCTAT	1	4	0.231058	-3.9
CATGCACAATTCAC	1	4	0.227199	-3.9	CATGCACAATTCACG	1	4	0.231058	-3.9
CATGGGGGAAAAAT	1	4	0.227199	-3.9	CATGGGGGAAAAATG	1	4	0.231058	-3.9
CATGTATCAAAGTG	1	4	0.227199	-3.9	CATGTATCAAAGTGA	1	4	0.231058	-3.9
CATGTGGAATCTTT	1	4	0.227199	-3.9	CATGTGGAATCTTTT	1	4	0.231058	-3.9
CATGTGACTTTACC	1	4	0.227199	-3.9	CATGTGACTTTACCC	1	3	0.391306	-2.9
CATGTGACTTTACC	1	4	0.227199	-3.9	CATGTGACTTTACCG	0	1	0.512961	1
CATGTATGATTTTA	1	4	0.227199	-3.9	CATGTATGATTTTAT	1	4	0.231058	-3.9
CATGCTTGAAATGC	1	4	0.227199	-3.9	CATGCTTGAAATGCG	1	3	0.391306	-2.9
CATGCTTGAAATGC	1	4	0.227199	-3.9	CATGCTTGAAATGCC	0	1	0.512961	1
CATGAAGATAATGG	1	4	0.227199	-3.9	CATGAAGATAATGGC	1	4	0.231058	-3.9
CATGTAAAGTGATT	1	4	0.227199	-3.9	CATGTAAAGTGATTT	1	4	0.231058	-3.9
CATGTGGTTTCTAA	1	4	0.227199	-3.9	CATGTGGTTTCTAAT	1	2	0.644441	-1.9
CATGTGGTTTCTAA	1	4	0.227199	-3.9	CATGTGGTTTCTAAA	0	1	0.512961	1
CATGTGGTTTCTAA	1	4	0.227199	-3.9	CATGTGGTTTCTAAC	0	1	0.512961	1
CATGGGAGAAAAAA	1	4	0.227199	-3.9	CATGGGAGAAAAAAA	0	4	0.0666296	-3.9
CATGGTGCCTGGTA	1	4	0.227199	-3.9	CATGGTGCCTGGTAG	0	4	0.0666296	-3.9
CATGGCCTGAGGAT	1	4	0.227199	-3.9	CATGGCCTGAGGATT	1	4	0.231058	-3.9
CATGAAGCAACTTT	1	4	0.227199	-3.9	CATGAAGCAACTTTC	1	4	0.231058	-3.9
CATGTTGATGACCC	16	24	0.232615	-1.5	CATGTTGATGACCCA	15	24	0.17881	-1.6
CATGGGTCTACTCA	16	24	0.232615	-1.5	CATGGGTCTACTCAG	16	24	0.242781	-1.5
CATGGAACATTCTT	12	19	0.234615	-1.6	CATGGAACATTCTTG	12	19	0.243642	-1.5
CATGCCGGCTGCAC	3	7	0.238232	-2.3	CATGCCGGCTGCACC	3	7	0.243594	-2.3
CATGGGTTGGGTGA	3	7	0.238232	-2.3	CATGGGTTGGGTGAG	3	7	0.243594	-2.3
CATGGCTACTCCCG	3	7	0.238232	-2.3	CATGGCTACTCCCGG	3	7	0.243594	-2.3
CATGGTGTCCGGAT	3	7	0.238232	-2.3	CATGGTGTCCGGATG	3	7	0.243594	-2.3
CATGGACGTCGGAA	3	7	0.238232	-2.3	CATGGACGTCGGAAA	3	7	0.243594	-2.3
CATGTTTGCCTTTT	3	7	0.238232	-2.3	CATGTTTGCCTTTTT	3	6	0.365287	-1.9
CATGTTTGCCTTTT	3	7	0.238232	-2.3	CATGTTTGCCTTTTC	0	1	0.512961	1
CATGGTTTATCCTG	3	7	0.238232	-2.3	CATGGTTTATCCTGC	3	7	0.243594	-2.3
CATGGTTGTGGAGG	3	7	0.238232	-2.3	CATGGTTGTGGAGGA	3	7	0.243594	-2.3
CATGCAAATTAAAA	3	7	0.238232	-2.3	CATGCAAATTAAAAT	3	7	0.243594	-2.3
CATGTGTATATTTC	3	7	0.238232	-2.3	CATGTGTATATTTCC	2	7	0.118726	-3.4
CATGTGTATATTTC	3	7	0.238232	-2.3	CATGTGTATATTTCT	1	0	0.499917	1
CATGGTGTTGCCCA	3	7	0.238232	-2.3	CATGGTGTTGCCCAA	3	7	0.243594	-2.3
CATGCAAATCCAAA	3	7	0.238232	-2.3	CATGCAAATCCAAAT	1	1	1.01932	1
CATGCAAATCCAAA	3	7	0.238232	-2.3	CATGCAAATCCAAAC	1	2	0.644441	-1.9
CATGCAAATCCAAA	3	7	0.238232	-2.3	CATGCAAATCCAAAG	0	2	0.259784	-1.9
CATGGGGGGGCGGG	3	7	0.238232	-2.3	CATGGGGGGGCGGGG	3	7	0.243594	-2.3
CATGTATGTATGTG	3	7	0.238232	-2.3	CATGTATGTATGTGC	3	7	0.243594	-2.3
CATGGATGCACTGT	3	7	0.238232	-2.3	CATGGATGCACTGTC	3	7	0.243594	-2.3
CATGACTGAAGACA	3	7	0.238232	-2.3	CATGACTGAAGACAA	3	7	0.243594	-2.3
CATGCCGGAGCCTC	3	7	0.238232	-2.3	CATGCCGGAGCCTCA	3	6	0.365287	-1.9
CATGAACTGAAAAA	29	21	0.240514	1.4	CATGAACTGAAAAAA	21	20	0.8331	1.1
CATGAACTGAAAAA	29	21	0.240514	1.4	CATGAACTGAAAAAG	1	1	1.01932	1
CATGTGAAAGTTTC	2	0	0.247757	2	CATGTGAAAGTTTCA	2	0	0.246739	2.1
CATGACACATACTG	2	0	0.247757	2	CATGACACATACTGC	1	0	0.499917	1
CATGCCAGATGGAC	2	0	0.247757	2	CATGCCAGATGGACC	2	0	0.246739	2.1
CATGGGATGCTTGG	2	0	0.247757	2	CATGGGATGCTTGGG	2	0	0.246739	2.1
CATGTACAAAGCAG	2	0	0.247757	2	CATGTACAAAGCAGA	2	0	0.246739	2.1
CATGGCTTTTGGTC	2	0	0.247757	2	CATGGCTTTTGGTCA	2	0	0.246739	2.1
CATGCAGCTCTGTG	2	0	0.247757	2	CATGCAGCTCTGTGG	2	0	0.246739	2.1
CATGGCTACATATA	2	0	0.247757	2	CATGGCTACATATAA	2	0	0.246739	2.1
CATGGCGTCATATC	2	0	0.247757	2	CATGGCGTCATATCC	2	0	0.246739	2.1
CATGTGAATACCAT	2	0	0.247757	2	CATGTGAATACCATA	2	0	0.246739	2.1
CATGTGGGGCCGAG	2	0	0.247757	2	CATGTGGGGCCGAGA	2	0	0.246739	2.1
CATGTAGAAGACTT	2	0	0.247757	2	CATGTAGAAGACTTT	2	0	0.246739	2.1
CATGCTCTCCTCGG	2	0	0.247757	2	CATGCTCTCCTCGGT	2	0	0.246739	2.1
CATGGAGTAAGATA	2	0	0.247757	2	CATGGAGTAAGATAC	2	0	0.246739	2.1
CATGGTATAGTGCC	2	0	0.247757	2	CATGGTATAGTGCCC	2	0	0.246739	2.1
CATGGTAATGAAAT	2	0	0.247757	2	CATGGTAATGAAATC	2	0	0.246739	2.1
CATGGGTGCCCAGG	2	0	0.247757	2	CATGGGTGCCCAGGA	2	0	0.246739	2.1
CATGGGCTTCCTGG	2	0	0.247757	2	CATGGGCTTCCTGGA	2	0	0.246739	2.1
CATGTGAGCGTTCA	2	0	0.247757	2	CATGTGAGCGTTCAT	2	0	0.246739	2.1
CATGAACAGAGAAT	2	0	0.247757	2	CATGAACAGAGAATC	2	0	0.246739	2.1
CATGACAAGGATTT	2	0	0.247757	2	CATGACAAGGATTTT	2	0	0.246739	2.1
CATGCGTTACAGCC	2	0	0.247757	2	CATGCGTTACAGCCC	2	0	0.246739	2.1
CATGCTGTGTTTCA	2	0	0.247757	2	CATGCTGTGTTTCAG	2	0	0.246739	2.1
CATGGGATTAAAGA	2	0	0.247757	2	CATGGGATTAAAGAT	2	0	0.246739	2.1
CATGTTGTGTAAAT	2	0	0.247757	2	CATGTTGTGTAAATA	2	0	0.246739	2.1
CATGTATATTTTCT	2	0	0.247757	2	CATGTATATTTTCTA	2	0	0.246739	2.1
CATGGGAATTGTGG	2	0	0.247757	2	CATGGGAATTGTGGC	2	0	0.246739	2.1
CATGACTGTGAGTT	2	0	0.247757	2	CATGACTGTGAGTTT	1	0	0.499917	1
CATGTAAAGAGTGC	2	0	0.247757	2	CATGTAAAGAGTGCT	2	0	0.246739	2.1
CATGGAAATGCAGG	2	0	0.247757	2	CATGGAAATGCAGGG	1	0	0.499917	1
CATGGAAATGCAGG	2	0	0.247757	2	CATGGAAATGCAGGA	1	0	0.499917	1
CATGAATGAATAAA	2	0	0.247757	2	CATGAATGAATAAAA	2	0	0.246739	2.1
CATGTTTTGTGTTC	2	0	0.247757	2	CATGTTTTGTGTTCA	1	0	0.499917	1
CATGTTTTGTGTTC	2	0	0.247757	2	CATGTTTTGTGTTCC	1	0	0.499917	1
CATGGAGTGGTTAA	2	0	0.247757	2	CATGGAGTGGTTAAT	2	0	0.246739	2.1
CATGGATTTTTATA	2	0	0.247757	2	CATGGATTTTTATAC	2	0	0.246739	2.1
CATGAGCCCCTCCT	2	0	0.247757	2	CATGAGCCCCTCCTA	2	0	0.246739	2.1
CATGGGAAAGAGAA	2	0	0.247757	2	CATGGGAAAGAGAAA	1	0	0.499917	1
CATGGGAAAGAGAA	2	0	0.247757	2	CATGGGAAAGAGAAC	1	0	0.499917	1
CATGCTATACAGTA	2	0	0.247757	2	CATGCTATACAGTAG	2	0	0.246739	2.1
CATGGCCACCAGGG	2	0	0.247757	2	CATGGCCACCAGGGC	1	0	0.499917	1
CATGGGGCAGGCAG	2	0	0.247757	2	CATGGGGCAGGCAGA	2	0	0.246739	2.1
CATGGAATAAGGTT	2	0	0.247757	2	CATGGAATAAGGTTA	2	0	0.246739	2.1
CATGGCTCTTAGAG	2	0	0.247757	2	CATGGCTCTTAGAGG	2	0	0.246739	2.1
CATGACATCACATT	2	0	0.247757	2	CATGACATCACATTT	2	0	0.246739	2.1
CATGCCAAGACTTT	2	0	0.247757	2	CATGCCAAGACTTTA	2	0	0.246739	2.1
CATGGGTCTTACCC	2	0	0.247757	2	CATGGGTCTTACCCT	2	0	0.246739	2.1
CATGGTTAAGGGTA	2	0	0.247757	2	CATGGTTAAGGGTAA	2	0	0.246739	2.1
CATGCACAAATTTG	2	0	0.247757	2	CATGCACAAATTTGT	1	0	0.499917	1
CATGCACAAATTTG	2	0	0.247757	2	CATGCACAAATTTGC	1	0	0.499917	1
CATGGCATTGTTGT	2	0	0.247757	2	CATGGCATTGTTGTG	2	0	0.246739	2.1
CATGCACTGATATG	2	0	0.247757	2	CATGCACTGATATGC	1	0	0.499917	1
CATGCACTGATATG	2	0	0.247757	2	CATGCACTGATATGA	1	0	0.499917	1
CATGTGCCCATAGG	2	0	0.247757	2	CATGTGCCCATAGGG	2	0	0.246739	2.1
CATGCAGATATCTG	2	0	0.247757	2	CATGCAGATATCTGC	2	0	0.246739	2.1
CATGGAACAGAGAA	2	0	0.247757	2	CATGGAACAGAGAAG	2	0	0.246739	2.1
CATGGATCGCTTTT	2	0	0.247757	2	CATGGATCGCTTTTT	2	0	0.246739	2.1
CATGGACCCAGCTA	2	0	0.247757	2	CATGGACCCAGCTAA	2	0	0.246739	2.1
CATGTCTAAAAGAT	2	0	0.247757	2	CATGTCTAAAAGATT	2	0	0.246739	2.1
CATGGCTGGTACAA	2	0	0.247757	2	CATGGCTGGTACAAG	2	0	0.246739	2.1
CATGCGTGAAGCAG	2	0	0.247757	2	CATGCGTGAAGCAGG	2	0	0.246739	2.1
CATGTACACTAAGA	2	0	0.247757	2	CATGTACACTAAGAC	1	0	0.499917	1
CATGTACACTAAGA	2	0	0.247757	2	CATGTACACTAAGAT	1	0	0.499917	1
CATGCCAGTATTTA	2	0	0.247757	2	CATGCCAGTATTTAA	2	0	0.246739	2.1
CATGGAACAGGAAC	2	0	0.247757	2	CATGGAACAGGAACA	1	0	0.499917	1
CATGGAACAGGAAC	2	0	0.247757	2	CATGGAACAGGAACG	1	0	0.499917	1
CATGGAGTTTTGCG	2	0	0.247757	2	CATGGAGTTTTGCGC	2	0	0.246739	2.1
CATGTCTGCCGAAA	2	0	0.247757	2	CATGTCTGCCGAAAA	2	0	0.246739	2.1
CATGTTTCCTAATT	2	0	0.247757	2	CATGTTTCCTAATTC	2	0	0.246739	2.1
CATGTAAAGGAGCA	2	0	0.247757	2	CATGTAAAGGAGCAC	2	0	0.246739	2.1
CATGTTGTTTCCCT	2	0	0.247757	2	CATGTTGTTTCCCTT	2	0	0.246739	2.1
CATGCAACTATTAT	2	0	0.247757	2	CATGCAACTATTATA	2	0	0.246739	2.1
CATGGTTCATTAAA	2	0	0.247757	2	CATGGTTCATTAAAC	2	0	0.246739	2.1
CATGGGTGTTTAAT	2	0	0.247757	2	CATGGGTGTTTAATA	2	0	0.246739	2.1
CATGACTGTAAGTA	2	0	0.247757	2	CATGACTGTAAGTAG	2	0	0.246739	2.1
CATGGAAGCACAAA	2	0	0.247757	2	CATGGAAGCACAAAA	1	0	0.499917	1
CATGGAAGCACAAA	2	0	0.247757	2	CATGGAAGCACAAAG	1	0	0.499917	1
CATGTGACAACTGT	2	0	0.247757	2	CATGTGACAACTGTG	2	0	0.246739	2.1
CATGAAACGTTATG	2	0	0.247757	2	CATGAAACGTTATGT	2	0	0.246739	2.1
CATGGTCACCCAAC	2	0	0.247757	2	CATGGTCACCCAACC	2	0	0.246739	2.1
CATGGGTAATGTAA	2	0	0.247757	2	CATGGGTAATGTAAG	2	0	0.246739	2.1
CATGAATGTGACTC	2	0	0.247757	2	CATGAATGTGACTCT	2	0	0.246739	2.1
CATGTACGATATGC	2	0	0.247757	2	CATGTACGATATGCA	2	0	0.246739	2.1
CATGCACAAACTGC	2	0	0.247757	2	CATGCACAAACTGCT	2	0	0.246739	2.1
CATGCAGACAGTTG	2	0	0.247757	2	CATGCAGACAGTTGC	2	0	0.246739	2.1
CATGGCCTGCAGCA	2	0	0.247757	2	CATGGCCTGCAGCAA	2	0	0.246739	2.1
CATGCAACTACCAA	2	0	0.247757	2	CATGCAACTACCAAG	2	0	0.246739	2.1
CATGTGTTTTCTCT	2	0	0.247757	2	CATGTGTTTTCTCTT	2	0	0.246739	2.1
CATGACCAGCTGCT	2	0	0.247757	2	CATGACCAGCTGCTT	2	0	0.246739	2.1
CATGATATGAGGGG	2	0	0.247757	2	CATGATATGAGGGGA	2	0	0.246739	2.1
CATGGCATCTCGGC	2	0	0.247757	2	CATGGCATCTCGGCT	2	0	0.246739	2.1
CATGCTCATCGCTG	2	0	0.247757	2	CATGCTCATCGCTGA	2	0	0.246739	2.1
CATGGTTAAAAAAA	2	0	0.247757	2	CATGGTTAAAAAAAA	2	0	0.246739	2.1
CATGCAATTGCTGT	2	0	0.247757	2	CATGCAATTGCTGTA	2	0	0.246739	2.1
CATGTACCGTACCA	2	0	0.247757	2	CATGTACCGTACCAA	2	0	0.246739	2.1
CATGTAAATAAGTT	2	0	0.247757	2	CATGTAAATAAGTTT	2	0	0.246739	2.1
CATGTACTGCATTA	2	0	0.247757	2	CATGTACTGCATTAT	2	0	0.246739	2.1
CATGTAAATCTGTA	2	0	0.247757	2	CATGTAAATCTGTAA	2	0	0.246739	2.1
CATGCAGCATCGGT	2	0	0.247757	2	CATGCAGCATCGGTT	2	0	0.246739	2.1
CATGAAAGTGCCTT	2	0	0.247757	2	CATGAAAGTGCCTTG	2	0	0.246739	2.1
CATGACTTTAAAAC	2	0	0.247757	2	CATGACTTTAAAACC	2	0	0.246739	2.1
CATGAAAGTCCATA	2	0	0.247757	2	CATGAAAGTCCATAA	2	0	0.246739	2.1
CATGGGAAATTGGA	2	0	0.247757	2	CATGGGAAATTGGAA	2	0	0.246739	2.1
CATGCTAGTCAGCA	2	0	0.247757	2	CATGCTAGTCAGCAC	2	0	0.246739	2.1
CATGGCGAGGGGTG	2	0	0.247757	2	CATGGCGAGGGGTGG	2	0	0.246739	2.1
CATGCTTCTGTGGA	2	0	0.247757	2	CATGCTTCTGTGGAA	2	0	0.246739	2.1
CATGGATGAAGCTT	2	0	0.247757	2	CATGGATGAAGCTTT	2	0	0.246739	2.1
CATGTAATATAAAC	2	0	0.247757	2	CATGTAATATAAACT	1	0	0.499917	1
CATGTATCTCCTCA	2	0	0.247757	2	CATGTATCTCCTCAG	2	0	0.246739	2.1
CATGTAGTTGCTTT	2	0	0.247757	2	CATGTAGTTGCTTTA	2	0	0.246739	2.1
CATGCAGCATTCCT	2	0	0.247757	2	CATGCAGCATTCCTT	2	0	0.246739	2.1
CATGAGCCAGTGTT	2	0	0.247757	2	CATGAGCCAGTGTTA	2	0	0.246739	2.1
CATGCTGCTCCAAG	2	0	0.247757	2	CATGCTGCTCCAAGG	2	0	0.246739	2.1
CATGAGGTTATGGT	2	0	0.247757	2	CATGAGGTTATGGTT	2	0	0.246739	2.1
CATGGATGGTGGGA	2	0	0.247757	2	CATGGATGGTGGGAT	2	0	0.246739	2.1
CATGGAGACCAGGG	2	0	0.247757	2	CATGGAGACCAGGGA	2	0	0.246739	2.1
CATGTAGTTTGTGG	2	0	0.247757	2	CATGTAGTTTGTGGG	2	0	0.246739	2.1
CATGTCCGCGTACA	2	0	0.247757	2	CATGTCCGCGTACAT	2	0	0.246739	2.1
CATGGTTCCGCGCG	2	0	0.247757	2	CATGGTTCCGCGCGT	2	0	0.246739	2.1
CATGTCCTTGTTTC	2	0	0.247757	2	CATGTCCTTGTTTCT	2	0	0.246739	2.1
CATGATAATGAGGC	2	0	0.247757	2	CATGATAATGAGGCA	2	0	0.246739	2.1
CATGAGTTAATAGA	2	0	0.247757	2	CATGAGTTAATAGAG	2	0	0.246739	2.1
CATGGAAAAAAGTC	2	0	0.247757	2	CATGGAAAAAAGTCT	1	0	0.499917	1
CATGGAAAAAAGTC	2	0	0.247757	2	CATGGAAAAAAGTCA	1	0	0.499917	1
CATGAAATGGACTC	2	0	0.247757	2	CATGAAATGGACTCT	2	0	0.246739	2.1
CATGATGCTTGCAC	2	0	0.247757	2	CATGATGCTTGCACA	2	0	0.246739	2.1
CATGTCCACGAGAG	2	0	0.247757	2	CATGTCCACGAGAGA	1	0	0.499917	1
CATGTCCACGAGAG	2	0	0.247757	2	CATGTCCACGAGAGT	1	0	0.499917	1
CATGCATTTCCTTC	2	0	0.247757	2	CATGCATTTCCTTCT	1	0	0.499917	1
CATGCATTTCCTTC	2	0	0.247757	2	CATGCATTTCCTTCC	1	0	0.499917	1
CATGGTCCAGAAGG	2	0	0.247757	2	CATGGTCCAGAAGGA	2	0	0.246739	2.1
CATGTGAATGATGC	2	0	0.247757	2	CATGTGAATGATGCA	2	0	0.246739	2.1
CATGACGCTGCTAT	2	0	0.247757	2	CATGACGCTGCTATG	2	0	0.246739	2.1
CATGAAATAAAGAT	2	0	0.247757	2	CATGAAATAAAGATC	2	0	0.246739	2.1
CATGTGGAGCTGAG	2	0	0.247757	2	CATGTGGAGCTGAGA	2	0	0.246739	2.1
CATGTCTAATAGCT	2	0	0.247757	2	CATGTCTAATAGCTG	2	0	0.246739	2.1
CATGTCCGACAGCG	2	0	0.247757	2	CATGTCCGACAGCGA	2	0	0.246739	2.1
CATGATTTCTGAAG	2	0	0.247757	2	CATGATTTCTGAAGA	2	0	0.246739	2.1
CATGCCCCGGCACA	2	0	0.247757	2	CATGCCCCGGCACAC	2	0	0.246739	2.1
CATGTCGCCCCTGA	2	0	0.247757	2	CATGTCGCCCCTGAG	2	0	0.246739	2.1
CATGGTTTGAACGG	2	0	0.247757	2	CATGGTTTGAACGGC	2	0	0.246739	2.1
CATGATTTGGCACC	2	0	0.247757	2	CATGATTTGGCACCT	2	0	0.246739	2.1
CATGTATCTGTACC	2	0	0.247757	2	CATGTATCTGTACCG	2	0	0.246739	2.1
CATGTGTTTCTGTA	2	0	0.247757	2	CATGTGTTTCTGTAA	2	0	0.246739	2.1
CATGGGAAGAATAT	2	0	0.247757	2	CATGGGAAGAATATT	2	0	0.246739	2.1
CATGACAGGGCCTG	2	0	0.247757	2	CATGACAGGGCCTGT	2	0	0.246739	2.1
CATGACAGTTAAAA	2	0	0.247757	2	CATGACAGTTAAAAA	1	0	0.499917	1
CATGACAGTTAAAA	2	0	0.247757	2	CATGACAGTTAAAAT	1	0	0.499917	1
CATGAATACGGAGT	2	0	0.247757	2	CATGAATACGGAGTG	2	0	0.246739	2.1
CATGTCATCACGTA	2	0	0.247757	2	CATGTCATCACGTAG	2	0	0.246739	2.1
CATGATTTAAAGTT	2	0	0.247757	2	CATGATTTAAAGTTT	2	0	0.246739	2.1
CATGCAAGGCTATC	2	0	0.247757	2	CATGCAAGGCTATCA	2	0	0.246739	2.1
CATGAAAACTTTGT	2	0	0.247757	2	CATGAAAACTTTGTG	2	0	0.246739	2.1
CATGTCACTTTCTC	2	0	0.247757	2	CATGTCACTTTCTCC	2	0	0.246739	2.1
CATGTTTATAATCG	2	0	0.247757	2	CATGTTTATAATCGT	2	0	0.246739	2.1
CATGGGCTGGGCCA	2	0	0.247757	2	CATGGGCTGGGCCAC	2	0	0.246739	2.1
CATGGATTGGATTG	2	0	0.247757	2	CATGGATTGGATTGC	2	0	0.246739	2.1
CATGGTATCCTGGA	2	0	0.247757	2	CATGGTATCCTGGAC	2	0	0.246739	2.1
CATGGGGCTTCGGT	2	0	0.247757	2	CATGGGGCTTCGGTC	2	0	0.246739	2.1
CATGTAATAGGGCA	2	0	0.247757	2	CATGTAATAGGGCAC	2	0	0.246739	2.1
CATGTATCCTCAAT	2	0	0.247757	2	CATGTATCCTCAATG	2	0	0.246739	2.1
CATGTTCCTGTGCA	2	0	0.247757	2	CATGTTCCTGTGCAA	2	0	0.246739	2.1
CATGCAGCCTGTTT	2	0	0.247757	2	CATGCAGCCTGTTTC	2	0	0.246739	2.1
CATGCCCGATCTGT	2	0	0.247757	2	CATGCCCGATCTGTA	2	0	0.246739	2.1
CATGTTATCAACAA	2	0	0.247757	2	CATGTTATCAACAAT	2	0	0.246739	2.1
CATGCTGTAGCCTT	2	0	0.247757	2	CATGCTGTAGCCTTG	2	0	0.246739	2.1
CATGAGAATTCATA	2	0	0.247757	2	CATGAGAATTCATAA	2	0	0.246739	2.1
CATGTTGAACAACC	2	0	0.247757	2	CATGTTGAACAACCC	2	0	0.246739	2.1
CATGAAGTATGCAG	2	0	0.247757	2	CATGAAGTATGCAGT	1	0	0.499917	1
CATGGCAAAATATA	2	0	0.247757	2	CATGGCAAAATATAG	2	0	0.246739	2.1
CATGGATCCTCTAT	2	0	0.247757	2	CATGGATCCTCTATG	2	0	0.246739	2.1
CATGCCCGTGGTGT	2	0	0.247757	2	CATGCCCGTGGTGTG	2	0	0.246739	2.1
CATGGAACCTGTTT	2	0	0.247757	2	CATGGAACCTGTTTT	2	0	0.246739	2.1
CATGAACAAGACAA	2	0	0.247757	2	CATGAACAAGACAAG	2	0	0.246739	2.1
CATGCTGAGCCGTG	2	0	0.247757	2	CATGCTGAGCCGTGT	1	0	0.499917	1
CATGCTGAGCCGTG	2	0	0.247757	2	CATGCTGAGCCGTGG	1	0	0.499917	1
CATGATTGGTGTAA	2	0	0.247757	2	CATGATTGGTGTAAC	2	0	0.246739	2.1
CATGGGGCTTGGTT	2	0	0.247757	2	CATGGGGCTTGGTTA	2	0	0.246739	2.1
CATGCTGCGTAGTG	2	0	0.247757	2	CATGCTGCGTAGTGG	2	0	0.246739	2.1
CATGTCCGTATTAA	2	0	0.247757	2	CATGTCCGTATTAAG	2	0	0.246739	2.1
CATGATTGTGAAAA	2	0	0.247757	2	CATGATTGTGAAAAG	2	0	0.246739	2.1
CATGTCCTGCCCTT	2	0	0.247757	2	CATGTCCTGCCCTTT	2	0	0.246739	2.1
CATGGGAAACTTGT	2	0	0.247757	2	CATGGGAAACTTGTG	1	0	0.499917	1
CATGAGCAAACAGA	2	0	0.247757	2	CATGAGCAAACAGAG	2	0	0.246739	2.1
CATGAAGCCATCCA	2	0	0.247757	2	CATGAAGCCATCCAG	2	0	0.246739	2.1
CATGGCCCTGGGCT	2	0	0.247757	2	CATGGCCCTGGGCTT	2	0	0.246739	2.1
CATGTTTTCTCAGA	2	0	0.247757	2	CATGTTTTCTCAGAA	2	0	0.246739	2.1
CATGTCTGCTAGCC	2	0	0.247757	2	CATGTCTGCTAGCCA	2	0	0.246739	2.1
CATGCAAACAATAA	2	0	0.247757	2	CATGCAAACAATAAA	1	0	0.499917	1
CATGCAAACAATAA	2	0	0.247757	2	CATGCAAACAATAAC	1	0	0.499917	1
CATGATAGCAGTTT	2	0	0.247757	2	CATGATAGCAGTTTC	2	0	0.246739	2.1
CATGTGGGAGCTCT	2	0	0.247757	2	CATGTGGGAGCTCTG	2	0	0.246739	2.1
CATGTTTGCTTGTG	2	0	0.247757	2	CATGTTTGCTTGTGG	2	0	0.246739	2.1
CATGGCAATGCATT	2	0	0.247757	2	CATGGCAATGCATTA	2	0	0.246739	2.1
CATGGCTGTGCTGA	2	0	0.247757	2	CATGGCTGTGCTGAG	2	0	0.246739	2.1
CATGTCTTAAAATC	2	0	0.247757	2	CATGTCTTAAAATCG	2	0	0.246739	2.1
CATGCCAACCCCCC	2	0	0.247757	2	CATGCCAACCCCCCA	2	0	0.246739	2.1
CATGGTTTGACTGC	2	0	0.247757	2	CATGGTTTGACTGCC	2	0	0.246739	2.1
CATGCACCTGACTC	2	0	0.247757	2	CATGCACCTGACTCC	1	0	0.499917	1
CATGGATGCATTCT	2	0	0.247757	2	CATGGATGCATTCTA	2	0	0.246739	2.1
CATGTGACTTACTG	2	0	0.247757	2	CATGTGACTTACTGT	2	0	0.246739	2.1
CATGGTACCACAGT	2	0	0.247757	2	CATGGTACCACAGTG	2	0	0.246739	2.1
CATGGGTATGTGCA	2	0	0.247757	2	CATGGGTATGTGCAA	2	0	0.246739	2.1
CATGGCGGAGGGGG	2	0	0.247757	2	CATGGCGGAGGGGGA	2	0	0.246739	2.1
CATGAAAGCAGTCC	2	0	0.247757	2	CATGAAAGCAGTCCC	2	0	0.246739	2.1
CATGTTTTTGACAA	2	0	0.247757	2	CATGTTTTTGACAAA	2	0	0.246739	2.1
CATGCTCATAGAAT	2	0	0.247757	2	CATGCTCATAGAATA	2	0	0.246739	2.1
CATGCATTGCACTC	2	0	0.247757	2	CATGCATTGCACTCA	1	0	0.499917	1
CATGTCACAGCCCA	2	0	0.247757	2	CATGTCACAGCCCAC	2	0	0.246739	2.1
CATGAAGATTTGCT	2	0	0.247757	2	CATGAAGATTTGCTT	2	0	0.246739	2.1
CATGTGCCTGTCTT	2	0	0.247757	2	CATGTGCCTGTCTTT	2	0	0.246739	2.1
CATGGATAATGGCA	2	0	0.247757	2	CATGGATAATGGCAC	1	0	0.499917	1
CATGGATAATGGCA	2	0	0.247757	2	CATGGATAATGGCAA	1	0	0.499917	1
CATGTGAAGAAAAG	2	0	0.247757	2	CATGTGAAGAAAAGG	1	0	0.499917	1
CATGTGAAGAAAAG	2	0	0.247757	2	CATGTGAAGAAAAGA	1	0	0.499917	1
CATGGAAGTTCCAG	2	0	0.247757	2	CATGGAAGTTCCAGA	2	0	0.246739	2.1
CATGTTAATGTTTC	2	0	0.247757	2	CATGTTAATGTTTCT	2	0	0.246739	2.1
CATGAATTTTTAAA	2	0	0.247757	2	CATGAATTTTTAAAA	2	0	0.246739	2.1
CATGTCTTGCAGAA	2	0	0.247757	2	CATGTCTTGCAGAAT	1	0	0.499917	1
CATGTCTTGCAGAA	2	0	0.247757	2	CATGTCTTGCAGAAC	1	0	0.499917	1
CATGAAGCATCATC	2	0	0.247757	2	CATGAAGCATCATCA	2	0	0.246739	2.1
CATGTGCAACTCTT	2	0	0.247757	2	CATGTGCAACTCTTT	2	0	0.246739	2.1
CATGCTGCCAGCTA	2	0	0.247757	2	CATGCTGCCAGCTAA	2	0	0.246739	2.1
CATGACTGCCAGTA	2	0	0.247757	2	CATGACTGCCAGTAA	1	0	0.499917	1
CATGACTGCCAGTA	2	0	0.247757	2	CATGACTGCCAGTAG	1	0	0.499917	1
CATGGAGCGGTACA	2	0	0.247757	2	CATGGAGCGGTACAG	2	0	0.246739	2.1
CATGTTCCCGTACA	2	0	0.247757	2	CATGTTCCCGTACAT	2	0	0.246739	2.1
CATGGCTTTAGAGG	2	0	0.247757	2	CATGGCTTTAGAGGA	1	0	0.499917	1
CATGGCTTTAGAGG	2	0	0.247757	2	CATGGCTTTAGAGGT	1	0	0.499917	1
CATGTCAGACTAAT	2	0	0.247757	2	CATGTCAGACTAATG	2	0	0.246739	2.1
CATGGATCAAGAAA	2	0	0.247757	2	CATGGATCAAGAAAG	2	0	0.246739	2.1
CATGGCCCGGAGGG	2	0	0.247757	2	CATGGCCCGGAGGGG	2	0	0.246739	2.1
CATGGTTTTCTCTT	2	0	0.247757	2	CATGGTTTTCTCTTA	2	0	0.246739	2.1
CATGATCACTGGAG	2	0	0.247757	2	CATGATCACTGGAGC	2	0	0.246739	2.1
CATGGACTGCAATA	2	0	0.247757	2	CATGGACTGCAATAA	2	0	0.246739	2.1
CATGTAGCGAGTGT	2	0	0.247757	2	CATGTAGCGAGTGTA	2	0	0.246739	2.1
CATGCGTGGTCTGC	2	0	0.247757	2	CATGCGTGGTCTGCA	2	0	0.246739	2.1
CATGTTGAGGTTTT	2	0	0.247757	2	CATGTTGAGGTTTTA	2	0	0.246739	2.1
CATGCAGGTGTTTC	2	0	0.247757	2	CATGCAGGTGTTTCA	1	0	0.499917	1
CATGCAGGTGTTTC	2	0	0.247757	2	CATGCAGGTGTTTCC	1	0	0.499917	1
CATGCTACAGACTG	2	0	0.247757	2	CATGCTACAGACTGG	2	0	0.246739	2.1
CATGTGGCGCCCTC	2	0	0.247757	2	CATGTGGCGCCCTCT	2	0	0.246739	2.1
CATGCTGTTTTGAA	2	0	0.247757	2	CATGCTGTTTTGAAA	1	0	0.499917	1
CATGCTGTTTTGAA	2	0	0.247757	2	CATGCTGTTTTGAAG	1	0	0.499917	1
CATGTGAAAATGGC	2	0	0.247757	2	CATGTGAAAATGGCA	2	0	0.246739	2.1
CATGAGTATGGGAG	2	0	0.247757	2	CATGAGTATGGGAGA	2	0	0.246739	2.1
CATGCGTGGGACCC	2	0	0.247757	2	CATGCGTGGGACCCG	2	0	0.246739	2.1
CATGCAGAGTAGTG	2	0	0.247757	2	CATGCAGAGTAGTGA	2	0	0.246739	2.1
CATGGAAACAGAGC	2	0	0.247757	2	CATGGAAACAGAGCC	2	0	0.246739	2.1
CATGCAGTAGCGCT	2	0	0.247757	2	CATGCAGTAGCGCTA	2	0	0.246739	2.1
CATGGATTCCAACT	2	0	0.247757	2	CATGGATTCCAACTG	2	0	0.246739	2.1
CATGGTCTGTGGAG	2	0	0.247757	2	CATGGTCTGTGGAGG	2	0	0.246739	2.1
CATGCCCTGCACTT	2	0	0.247757	2	CATGCCCTGCACTTC	2	0	0.246739	2.1
CATGCTGCCTTGGT	2	0	0.247757	2	CATGCTGCCTTGGTC	2	0	0.246739	2.1
CATGAACCCCCCCA	2	0	0.247757	2	CATGAACCCCCCCAG	2	0	0.246739	2.1
CATGCTATTCAGCA	2	0	0.247757	2	CATGCTATTCAGCAT	2	0	0.246739	2.1
CATGTTAGCTGTAT	2	0	0.247757	2	CATGTTAGCTGTATC	2	0	0.246739	2.1
CATGTTTGCCTGTA	2	0	0.247757	2	CATGTTTGCCTGTAG	2	0	0.246739	2.1
CATGGATAAAGCCA	2	0	0.247757	2	CATGGATAAAGCCAG	2	0	0.246739	2.1
CATGAGGCTAAGCC	2	0	0.247757	2	CATGAGGCTAAGCCA	2	0	0.246739	2.1
CATGAGTCCTTGTA	2	0	0.247757	2	CATGAGTCCTTGTAC	2	0	0.246739	2.1
CATGCAGGAGATTC	2	0	0.247757	2	CATGCAGGAGATTCC	2	0	0.246739	2.1
CATGTGTTACCAGT	2	0	0.247757	2	CATGTGTTACCAGTG	2	0	0.246739	2.1
CATGTGCCTCAATG	2	0	0.247757	2	CATGTGCCTCAATGG	2	0	0.246739	2.1
CATGAATCTATCCT	2	0	0.247757	2	CATGAATCTATCCTT	2	0	0.246739	2.1
CATGAACCTGTTGC	2	0	0.247757	2	CATGAACCTGTTGCC	2	0	0.246739	2.1
CATGGGAGGACAAG	2	0	0.247757	2	CATGGGAGGACAAGG	2	0	0.246739	2.1
CATGTAAGTATGTG	2	0	0.247757	2	CATGTAAGTATGTGT	2	0	0.246739	2.1
CATGTCTCTGCTCT	2	0	0.247757	2	CATGTCTCTGCTCTG	2	0	0.246739	2.1
CATGGTGATAACGC	2	0	0.247757	2	CATGGTGATAACGCG	2	0	0.246739	2.1
CATGTAGTGAGAGG	2	0	0.247757	2	CATGTAGTGAGAGGA	2	0	0.246739	2.1
CATGCACCTTCAGT	2	0	0.247757	2	CATGCACCTTCAGTT	2	0	0.246739	2.1
CATGCTCTGTGCTA	2	0	0.247757	2	CATGCTCTGTGCTAT	2	0	0.246739	2.1
CATGCAACTAGAAG	2	0	0.247757	2	CATGCAACTAGAAGA	2	0	0.246739	2.1
CATGCTCACTGGAA	2	0	0.247757	2	CATGCTCACTGGAAG	2	0	0.246739	2.1
CATGCAACAGAGTT	2	0	0.247757	2	CATGCAACAGAGTTT	1	0	0.499917	1
CATGACCTGCTCAC	2	0	0.247757	2	CATGACCTGCTCACT	2	0	0.246739	2.1
CATGAGAGATCTGG	2	0	0.247757	2	CATGAGAGATCTGGA	2	0	0.246739	2.1
CATGCCAACAAAAT	2	0	0.247757	2	CATGCCAACAAAATT	2	0	0.246739	2.1
CATGCAAGAAGGCA	2	0	0.247757	2	CATGCAAGAAGGCAC	2	0	0.246739	2.1
CATGTTTTAAAAGT	2	0	0.247757	2	CATGTTTTAAAAGTA	2	0	0.246739	2.1
CATGATGGTACTGA	2	0	0.247757	2	CATGATGGTACTGAA	2	0	0.246739	2.1
CATGCTGGGAACAG	2	0	0.247757	2	CATGCTGGGAACAGG	2	0	0.246739	2.1
CATGGTGCTGGATG	2	0	0.247757	2	CATGGTGCTGGATGA	2	0	0.246739	2.1
CATGCTGATCTTCA	2	0	0.247757	2	CATGCTGATCTTCAT	2	0	0.246739	2.1
CATGTTACTGATGG	2	0	0.247757	2	CATGTTACTGATGGA	2	0	0.246739	2.1
CATGTGTTCCCGCA	2	0	0.247757	2	CATGTGTTCCCGCAA	2	0	0.246739	2.1
CATGGGTCCCTCTA	2	0	0.247757	2	CATGGGTCCCTCTAG	2	0	0.246739	2.1
CATGCTGGTAATAC	2	0	0.247757	2	CATGCTGGTAATACA	2	0	0.246739	2.1
CATGTTCAGTTTTA	2	0	0.247757	2	CATGTTCAGTTTTAA	2	0	0.246739	2.1
CATGTGTGTAAATA	2	0	0.247757	2	CATGTGTGTAAATAT	2	0	0.246739	2.1
CATGATGTTCATTG	2	0	0.247757	2	CATGATGTTCATTGG	2	0	0.246739	2.1
CATGTGCTGTGGCT	2	0	0.247757	2	CATGTGCTGTGGCTG	2	0	0.246739	2.1
CATGGGAACTTTTG	2	0	0.247757	2	CATGGGAACTTTTGG	1	0	0.499917	1
CATGCCGTACCGAG	2	0	0.247757	2	CATGCCGTACCGAGC	2	0	0.246739	2.1
CATGTTATATGCAC	2	0	0.247757	2	CATGTTATATGCACT	2	0	0.246739	2.1
CATGATTTTTATGG	2	0	0.247757	2	CATGATTTTTATGGT	1	0	0.499917	1
CATGATTTTTATGG	2	0	0.247757	2	CATGATTTTTATGGG	1	0	0.499917	1
CATGTGATCTGCAC	2	0	0.247757	2	CATGTGATCTGCACT	2	0	0.246739	2.1
CATGAATAAAAAGC	2	0	0.247757	2	CATGAATAAAAAGCC	2	0	0.246739	2.1
CATGTTATACCCTC	2	0	0.247757	2	CATGTTATACCCTCA	2	0	0.246739	2.1
CATGAGCTGATGAC	2	0	0.247757	2	CATGAGCTGATGACT	2	0	0.246739	2.1
CATGCAACTATTGA	2	0	0.247757	2	CATGCAACTATTGAA	2	0	0.246739	2.1
CATGACTTGGCAAG	2	0	0.247757	2	CATGACTTGGCAAGC	2	0	0.246739	2.1
CATGGGAAGGGGGA	2	0	0.247757	2	CATGGGAAGGGGGAA	2	0	0.246739	2.1
CATGGTATTGCTCC	2	0	0.247757	2	CATGGTATTGCTCCA	2	0	0.246739	2.1
CATGATCAGAAAGA	2	0	0.247757	2	CATGATCAGAAAGAT	2	0	0.246739	2.1
CATGCATTGCCAAA	2	0	0.247757	2	CATGCATTGCCAAAA	2	0	0.246739	2.1
CATGTTACCGGGTG	2	0	0.247757	2	CATGTTACCGGGTGG	2	0	0.246739	2.1
CATGCAGTATCTGG	2	0	0.247757	2	CATGCAGTATCTGGA	2	0	0.246739	2.1
CATGATAAAGTGCT	2	0	0.247757	2	CATGATAAAGTGCTT	2	0	0.246739	2.1
CATGTTGAACTCTC	2	0	0.247757	2	CATGTTGAACTCTCT	2	0	0.246739	2.1
CATGTGGTTTCAGC	2	0	0.247757	2	CATGTGGTTTCAGCG	2	0	0.246739	2.1
CATGCTGTAATATA	2	0	0.247757	2	CATGCTGTAATATAT	2	0	0.246739	2.1
CATGTTGGTAAAAT	2	0	0.247757	2	CATGTTGGTAAAATC	2	0	0.246739	2.1
CATGATGCTATGAA	2	0	0.247757	2	CATGATGCTATGAAG	2	0	0.246739	2.1
CATGTGCGTTGAAG	2	0	0.247757	2	CATGTGCGTTGAAGC	1	0	0.499917	1
CATGTGCGTTGAAG	2	0	0.247757	2	CATGTGCGTTGAAGA	1	0	0.499917	1
CATGCAGTGGTCAC	2	0	0.247757	2	CATGCAGTGGTCACA	2	0	0.246739	2.1
CATGTTTGGGGGCC	2	0	0.247757	2	CATGTTTGGGGGCCG	2	0	0.246739	2.1
CATGAGGGAAGTGT	2	0	0.247757	2	CATGAGGGAAGTGTC	2	0	0.246739	2.1
CATGTGCCTGCACC	2	0	0.247757	2	CATGTGCCTGCACCC	2	0	0.246739	2.1
CATGCACTTCTGGG	2	0	0.247757	2	CATGCACTTCTGGGC	2	0	0.246739	2.1
CATGGGTTAGCAGT	2	0	0.247757	2	CATGGGTTAGCAGTA	2	0	0.246739	2.1
CATGGGAGACTGAG	2	0	0.247757	2	CATGGGAGACTGAGG	1	0	0.499917	1
CATGGGGCTATCAG	2	0	0.247757	2	CATGGGGCTATCAGA	2	0	0.246739	2.1
CATGTGTTCCATTC	2	0	0.247757	2	CATGTGTTCCATTCT	2	0	0.246739	2.1
CATGGGCCTGTAAT	2	0	0.247757	2	CATGGGCCTGTAATG	2	0	0.246739	2.1
CATGAGTTTCTTGC	2	0	0.247757	2	CATGAGTTTCTTGCC	2	0	0.246739	2.1
CATGCAGTCTATAC	2	0	0.247757	2	CATGCAGTCTATACG	2	0	0.246739	2.1
CATGCAGTTAATAT	2	0	0.247757	2	CATGCAGTTAATATA	2	0	0.246739	2.1
CATGTGGCTTCCAA	2	0	0.247757	2	CATGTGGCTTCCAAA	1	0	0.499917	1
CATGTGGCTTCCAA	2	0	0.247757	2	CATGTGGCTTCCAAC	1	0	0.499917	1
CATGCATACAAAAA	2	0	0.247757	2	CATGCATACAAAAAA	2	0	0.246739	2.1
CATGAAATACTGTG	2	0	0.247757	2	CATGAAATACTGTGA	2	0	0.246739	2.1
CATGCTTTAAAAAA	2	0	0.247757	2	CATGCTTTAAAAAAA	2	0	0.246739	2.1
CATGCAAGGTCGCA	2	0	0.247757	2	CATGCAAGGTCGCAT	2	0	0.246739	2.1
CATGTTGAAGTTGA	2	0	0.247757	2	CATGTTGAAGTTGAA	2	0	0.246739	2.1
CATGGCACCAATAG	2	0	0.247757	2	CATGGCACCAATAGA	1	0	0.499917	1
CATGTCATTGCGCA	2	0	0.247757	2	CATGTCATTGCGCAG	2	0	0.246739	2.1
CATGGGGTTTATTT	2	0	0.247757	2	CATGGGGTTTATTTT	2	0	0.246739	2.1
CATGGTTATAACCC	2	0	0.247757	2	CATGGTTATAACCCG	1	0	0.499917	1
CATGGTTATAACCC	2	0	0.247757	2	CATGGTTATAACCCA	1	0	0.499917	1
CATGGAAAAAATAA	2	0	0.247757	2	CATGGAAAAAATAAA	2	0	0.246739	2.1
CATGCATATAGCAG	2	0	0.247757	2	CATGCATATAGCAGT	2	0	0.246739	2.1
CATGATTTGACTTG	2	0	0.247757	2	CATGATTTGACTTGT	2	0	0.246739	2.1
CATGGTAGACAATG	2	0	0.247757	2	CATGGTAGACAATGA	1	0	0.499917	1
CATGGTAGACAATG	2	0	0.247757	2	CATGGTAGACAATGC	1	0	0.499917	1
CATGGATTGAATGA	2	0	0.247757	2	CATGGATTGAATGAA	2	0	0.246739	2.1
CATGGCGCTGAGCA	2	0	0.247757	2	CATGGCGCTGAGCAG	2	0	0.246739	2.1
CATGAGCAGATAAA	2	0	0.247757	2	CATGAGCAGATAAAG	2	0	0.246739	2.1
CATGGCCTGCTGGG	2	0	0.247757	2	CATGGCCTGCTGGGT	2	0	0.246739	2.1
CATGGCCTATAGAA	2	0	0.247757	2	CATGGCCTATAGAAT	2	0	0.246739	2.1
CATGGGGCCCCAGG	2	0	0.247757	2	CATGGGGCCCCAGGG	2	0	0.246739	2.1
CATGTACATAATTA	2	0	0.247757	2	CATGTACATAATTAT	2	0	0.246739	2.1
CATGTACAAAGCTT	2	0	0.247757	2	CATGTACAAAGCTTG	2	0	0.246739	2.1
CATGAAGCCTCCTC	2	0	0.247757	2	CATGAAGCCTCCTCA	2	0	0.246739	2.1
CATGGAATAAAGAT	2	0	0.247757	2	CATGGAATAAAGATA	1	0	0.499917	1
CATGGAATAAAGAT	2	0	0.247757	2	CATGGAATAAAGATG	1	0	0.499917	1
CATGTTATAGTAGA	2	0	0.247757	2	CATGTTATAGTAGAA	2	0	0.246739	2.1
CATGTTGTTTTGTA	2	0	0.247757	2	CATGTTGTTTTGTAA	2	0	0.246739	2.1
CATGAATAAAATGC	2	0	0.247757	2	CATGAATAAAATGCA	2	0	0.246739	2.1
CATGCCTGTTATAG	2	0	0.247757	2	CATGCCTGTTATAGG	2	0	0.246739	2.1
CATGCATAGTTATG	2	0	0.247757	2	CATGCATAGTTATGG	2	0	0.246739	2.1
CATGGCGCATATGG	2	0	0.247757	2	CATGGCGCATATGGA	2	0	0.246739	2.1
CATGGCACTGCTGG	2	0	0.247757	2	CATGGCACTGCTGGG	2	0	0.246739	2.1
CATGGTACGCCGGG	2	0	0.247757	2	CATGGTACGCCGGGG	2	0	0.246739	2.1
CATGAGGGAACTCA	2	0	0.247757	2	CATGAGGGAACTCAA	2	0	0.246739	2.1
CATGTCCCAATGCC	2	0	0.247757	2	CATGTCCCAATGCCA	2	0	0.246739	2.1
CATGATGGCGAAAC	2	0	0.247757	2	CATGATGGCGAAACC	2	0	0.246739	2.1
CATGTTGCCTGCCA	2	0	0.247757	2	CATGTTGCCTGCCAC	2	0	0.246739	2.1
CATGAATAAAACCG	2	0	0.247757	2	CATGAATAAAACCGC	2	0	0.246739	2.1
CATGGAACAGTAGT	2	0	0.247757	2	CATGGAACAGTAGTC	1	0	0.499917	1
CATGGCCTCCTAAA	2	0	0.247757	2	CATGGCCTCCTAAAG	2	0	0.246739	2.1
CATGGAATGTGGGA	2	0	0.247757	2	CATGGAATGTGGGAA	2	0	0.246739	2.1
CATGACAGCTTTAC	2	0	0.247757	2	CATGACAGCTTTACT	2	0	0.246739	2.1
CATGGCACAGCCCG	2	0	0.247757	2	CATGGCACAGCCCGG	2	0	0.246739	2.1
CATGCCCCGTACAT	2	0	0.247757	2	CATGCCCCGTACATC	2	0	0.246739	2.1
CATGCTCTGCACTT	2	0	0.247757	2	CATGCTCTGCACTTG	2	0	0.246739	2.1
CATGCAGTCATTTG	2	0	0.247757	2	CATGCAGTCATTTGT	2	0	0.246739	2.1
CATGCAGGTAGGTA	2	0	0.247757	2	CATGCAGGTAGGTAT	2	0	0.246739	2.1
CATGGCCTCACTAA	2	0	0.247757	2	CATGGCCTCACTAAA	2	0	0.246739	2.1
CATGGGGAGGGTGG	2	0	0.247757	2	CATGGGGAGGGTGGG	2	0	0.246739	2.1
CATGCAAACAAAGA	2	0	0.247757	2	CATGCAAACAAAGAA	2	0	0.246739	2.1
CATGGCACCCCCAG	2	0	0.247757	2	CATGGCACCCCCAGG	1	0	0.499917	1
CATGGCACCCCCAG	2	0	0.247757	2	CATGGCACCCCCAGT	1	0	0.499917	1
CATGCCTAATACAT	2	0	0.247757	2	CATGCCTAATACATC	2	0	0.246739	2.1
CATGTGCCAAAAGT	2	0	0.247757	2	CATGTGCCAAAAGTT	2	0	0.246739	2.1
CATGTTAAAGAGTA	2	0	0.247757	2	CATGTTAAAGAGTAT	2	0	0.246739	2.1
CATGGGCTGATAAA	2	0	0.247757	2	CATGGGCTGATAAAT	2	0	0.246739	2.1
CATGGTTTTACTGT	2	0	0.247757	2	CATGGTTTTACTGTG	2	0	0.246739	2.1
CATGTTGCATCCAG	2	0	0.247757	2	CATGTTGCATCCAGA	2	0	0.246739	2.1
CATGCCTCTGACCC	2	0	0.247757	2	CATGCCTCTGACCCA	2	0	0.246739	2.1
CATGCCTGCATTTG	2	0	0.247757	2	CATGCCTGCATTTGA	2	0	0.246739	2.1
CATGTGGGAAGGCT	2	0	0.247757	2	CATGTGGGAAGGCTT	2	0	0.246739	2.1
CATGTGAAAAAGAA	2	0	0.247757	2	CATGTGAAAAAGAAA	2	0	0.246739	2.1
CATGTTTCAGGTAC	2	0	0.247757	2	CATGTTTCAGGTACT	2	0	0.246739	2.1
CATGTAAGGATATA	2	0	0.247757	2	CATGTAAGGATATAA	2	0	0.246739	2.1
CATGTTGTCCTGGG	2	0	0.247757	2	CATGTTGTCCTGGGG	1	0	0.499917	1
CATGTTGTCCTGGG	2	0	0.247757	2	CATGTTGTCCTGGGT	1	0	0.499917	1
CATGGAAGTGCTCA	2	0	0.247757	2	CATGGAAGTGCTCAG	2	0	0.246739	2.1
CATGGGTGCATATA	2	0	0.247757	2	CATGGGTGCATATAA	2	0	0.246739	2.1
CATGTCTGGCAGCC	2	0	0.247757	2	CATGTCTGGCAGCCA	2	0	0.246739	2.1
CATGCAGTTTTCTA	2	0	0.247757	2	CATGCAGTTTTCTAA	2	0	0.246739	2.1
CATGCCAATGAAAG	2	0	0.247757	2	CATGCCAATGAAAGA	2	0	0.246739	2.1
CATGGGCTGTACCC	2	0	0.247757	2	CATGGGCTGTACCCC	2	0	0.246739	2.1
CATGGGTGAGCCCT	2	0	0.247757	2	CATGGGTGAGCCCTA	2	0	0.246739	2.1
CATGAAATCCTTTT	2	0	0.247757	2	CATGAAATCCTTTTT	2	0	0.246739	2.1
CATGACGCATTAAC	2	0	0.247757	2	CATGACGCATTAACA	2	0	0.246739	2.1
CATGGTTCGAACGG	2	0	0.247757	2	CATGGTTCGAACGGC	2	0	0.246739	2.1
CATGGCCTGAATGG	2	0	0.247757	2	CATGGCCTGAATGGT	2	0	0.246739	2.1
CATGATTTACAGAT	2	0	0.247757	2	CATGATTTACAGATG	2	0	0.246739	2.1
CATGGTACTTACAA	2	0	0.247757	2	CATGGTACTTACAAT	1	0	0.499917	1
CATGAGATCTTCCA	2	0	0.247757	2	CATGAGATCTTCCAC	1	0	0.499917	1
CATGAGATCTTCCA	2	0	0.247757	2	CATGAGATCTTCCAA	1	0	0.499917	1
CATGTTGTAGCTTT	2	0	0.247757	2	CATGTTGTAGCTTTA	1	0	0.499917	1
CATGTTGTAGCTTT	2	0	0.247757	2	CATGTTGTAGCTTTT	1	0	0.499917	1
CATGGCGGGGAGGC	2	0	0.247757	2	CATGGCGGGGAGGCA	2	0	0.246739	2.1
CATGTATAGTATAG	2	0	0.247757	2	CATGTATAGTATAGT	2	0	0.246739	2.1
CATGCGTCATTCCC	2	0	0.247757	2	CATGCGTCATTCCCA	2	0	0.246739	2.1
CATGGAAGATGAAG	2	0	0.247757	2	CATGGAAGATGAAGA	2	0	0.246739	2.1
CATGTTTGTTTATT	2	0	0.247757	2	CATGTTTGTTTATTA	2	0	0.246739	2.1
CATGCATCTGGTGA	2	0	0.247757	2	CATGCATCTGGTGAC	2	0	0.246739	2.1
CATGGACACTTGCC	2	0	0.247757	2	CATGGACACTTGCCA	2	0	0.246739	2.1
CATGGTGATGGTTG	2	0	0.247757	2	CATGGTGATGGTTGC	2	0	0.246739	2.1
CATGCCTCACCAGT	2	0	0.247757	2	CATGCCTCACCAGTA	2	0	0.246739	2.1
CATGGGGCAGACTG	2	0	0.247757	2	CATGGGGCAGACTGT	2	0	0.246739	2.1
CATGGAAAAAAGAC	2	0	0.247757	2	CATGGAAAAAAGACG	1	0	0.499917	1
CATGGAAAAAAGAC	2	0	0.247757	2	CATGGAAAAAAGACC	1	0	0.499917	1
CATGTAGAGTATCT	2	0	0.247757	2	CATGTAGAGTATCTG	1	0	0.499917	1
CATGTAGAGTATCT	2	0	0.247757	2	CATGTAGAGTATCTA	1	0	0.499917	1
CATGATGAGGCGCC	2	0	0.247757	2	CATGATGAGGCGCCA	2	0	0.246739	2.1
CATGTAAAAACAGC	2	0	0.247757	2	CATGTAAAAACAGCT	2	0	0.246739	2.1
CATGCCTTGCTTCC	2	0	0.247757	2	CATGCCTTGCTTCCA	2	0	0.246739	2.1
CATGGGCAGAAAGC	2	0	0.247757	2	CATGGGCAGAAAGCT	2	0	0.246739	2.1
CATGTAGAGACAGA	2	0	0.247757	2	CATGTAGAGACAGAT	1	0	0.499917	1
CATGTAGAGACAGA	2	0	0.247757	2	CATGTAGAGACAGAG	1	0	0.499917	1
CATGCAGCAGTGGG	2	0	0.247757	2	CATGCAGCAGTGGGA	1	0	0.499917	1
CATGCAGCAGTGGG	2	0	0.247757	2	CATGCAGCAGTGGGG	1	0	0.499917	1
CATGCTGGTAATTG	2	0	0.247757	2	CATGCTGGTAATTGT	1	0	0.499917	1
CATGGATTTTTGTT	2	0	0.247757	2	CATGGATTTTTGTTG	2	0	0.246739	2.1
CATGACTGCCGAGT	2	0	0.247757	2	CATGACTGCCGAGTT	2	0	0.246739	2.1
CATGTAACTGAAAC	2	0	0.247757	2	CATGTAACTGAAACA	2	0	0.246739	2.1
CATGAGACTAGGGA	2	0	0.247757	2	CATGAGACTAGGGAT	2	0	0.246739	2.1
CATGTTTGATGTAT	2	0	0.247757	2	CATGTTTGATGTATT	2	0	0.246739	2.1
CATGACCGCCACAG	2	0	0.247757	2	CATGACCGCCACAGA	2	0	0.246739	2.1
CATGTGCCTACCGT	2	0	0.247757	2	CATGTGCCTACCGTA	2	0	0.246739	2.1
CATGACACACAATT	2	0	0.247757	2	CATGACACACAATTG	2	0	0.246739	2.1
CATGTTTTGTTTAC	2	0	0.247757	2	CATGTTTTGTTTACT	2	0	0.246739	2.1
CATGTATATAAATT	2	0	0.247757	2	CATGTATATAAATTA	2	0	0.246739	2.1
CATGGCAAAAAAAG	2	0	0.247757	2	CATGGCAAAAAAAGA	1	0	0.499917	1
CATGGCAAAAAAAG	2	0	0.247757	2	CATGGCAAAAAAAGG	1	0	0.499917	1
CATGCGTCTTTGCA	2	0	0.247757	2	CATGCGTCTTTGCAC	1	0	0.499917	1
CATGCGTCTTTGCA	2	0	0.247757	2	CATGCGTCTTTGCAA	1	0	0.499917	1
CATGTTATAGCCCT	2	0	0.247757	2	CATGTTATAGCCCTG	2	0	0.246739	2.1
CATGTCCTCGTACA	2	0	0.247757	2	CATGTCCTCGTACAT	2	0	0.246739	2.1
CATGCCATCGTAGA	2	0	0.247757	2	CATGCCATCGTAGAG	2	0	0.246739	2.1
CATGTAAATACAGC	2	0	0.247757	2	CATGTAAATACAGCT	2	0	0.246739	2.1
CATGTGCAAAGACA	2	0	0.247757	2	CATGTGCAAAGACAA	2	0	0.246739	2.1
CATGCTGTCAGATG	2	0	0.247757	2	CATGCTGTCAGATGT	2	0	0.246739	2.1
CATGCCAGAAGATT	2	0	0.247757	2	CATGCCAGAAGATTC	2	0	0.246739	2.1
CATGAATGCACAAT	2	0	0.247757	2	CATGAATGCACAATT	2	0	0.246739	2.1
CATGTGTTGGCTAC	2	0	0.247757	2	CATGTGTTGGCTACG	1	0	0.499917	1
CATGTGTTGGCTAC	2	0	0.247757	2	CATGTGTTGGCTACA	1	0	0.499917	1
CATGTGGTCTCCAG	2	0	0.247757	2	CATGTGGTCTCCAGT	2	0	0.246739	2.1
CATGTAAGTTCAGA	2	0	0.247757	2	CATGTAAGTTCAGAA	2	0	0.246739	2.1
CATGTTCAAAAGTT	2	0	0.247757	2	CATGTTCAAAAGTTT	2	0	0.246739	2.1
CATGCCAATGGCCT	2	0	0.247757	2	CATGCCAATGGCCTC	2	0	0.246739	2.1
CATGCACCATTAAC	2	0	0.247757	2	CATGCACCATTAACT	2	0	0.246739	2.1
CATGTGTACACAAT	2	0	0.247757	2	CATGTGTACACAATT	1	0	0.499917	1
CATGTGTACACAAT	2	0	0.247757	2	CATGTGTACACAATG	1	0	0.499917	1
CATGTTGGACAAGC	2	0	0.247757	2	CATGTTGGACAAGCT	2	0	0.246739	2.1
CATGTCTGAACTTG	2	0	0.247757	2	CATGTCTGAACTTGC	2	0	0.246739	2.1
CATGTGCAAATCAT	2	0	0.247757	2	CATGTGCAAATCATT	2	0	0.246739	2.1
CATGTTCTTTGTGT	2	0	0.247757	2	CATGTTCTTTGTGTT	2	0	0.246739	2.1
CATGCAGCCTCCAG	2	0	0.247757	2	CATGCAGCCTCCAGT	2	0	0.246739	2.1
CATGGGAAAATAGA	2	0	0.247757	2	CATGGGAAAATAGAG	2	0	0.246739	2.1
CATGGAGGCCTGGT	2	0	0.247757	2	CATGGAGGCCTGGTG	2	0	0.246739	2.1
CATGCAAAATATGT	2	0	0.247757	2	CATGCAAAATATGTT	2	0	0.246739	2.1
CATGAACAACAGTA	2	0	0.247757	2	CATGAACAACAGTAC	2	0	0.246739	2.1
CATGCTGGGTCAAC	2	0	0.247757	2	CATGCTGGGTCAACC	2	0	0.246739	2.1
CATGTCATAATACC	2	0	0.247757	2	CATGTCATAATACCC	2	0	0.246739	2.1
CATGCGCTTGTTGG	2	0	0.247757	2	CATGCGCTTGTTGGA	1	0	0.499917	1
CATGCGCTTGTTGG	2	0	0.247757	2	CATGCGCTTGTTGGG	1	0	0.499917	1
CATGGAAAGACTAT	2	0	0.247757	2	CATGGAAAGACTATA	2	0	0.246739	2.1
CATGAATGTGTCTG	2	0	0.247757	2	CATGAATGTGTCTGC	2	0	0.246739	2.1
CATGAGTTTTGTAT	2	0	0.247757	2	CATGAGTTTTGTATT	2	0	0.246739	2.1
CATGCTACAGGTAA	2	0	0.247757	2	CATGCTACAGGTAAA	2	0	0.246739	2.1
CATGGAAGTGTTTC	2	0	0.247757	2	CATGGAAGTGTTTCA	2	0	0.246739	2.1
CATGTTTCCAAAAT	2	0	0.247757	2	CATGTTTCCAAAATG	2	0	0.246739	2.1
CATGCTGTTTCACT	2	0	0.247757	2	CATGCTGTTTCACTA	2	0	0.246739	2.1
CATGGCCATTGAAG	2	0	0.247757	2	CATGGCCATTGAAGA	2	0	0.246739	2.1
CATGTAACACTAGC	2	0	0.247757	2	CATGTAACACTAGCC	2	0	0.246739	2.1
CATGCTCCAGCTGT	2	0	0.247757	2	CATGCTCCAGCTGTG	1	0	0.499917	1
CATGCTCCAGCTGT	2	0	0.247757	2	CATGCTCCAGCTGTA	1	0	0.499917	1
CATGTTTTAACAGA	2	0	0.247757	2	CATGTTTTAACAGAT	2	0	0.246739	2.1
CATGGAGAATGATG	2	0	0.247757	2	CATGGAGAATGATGA	1	0	0.499917	1
CATGCTTTGCTGCT	2	0	0.247757	2	CATGCTTTGCTGCTG	2	0	0.246739	2.1
CATGGAGGGAGAAC	2	0	0.247757	2	CATGGAGGGAGAACA	2	0	0.246739	2.1
CATGGGGTTCCTTG	2	0	0.247757	2	CATGGGGTTCCTTGA	2	0	0.246739	2.1
CATGTGACAACCTT	2	0	0.247757	2	CATGTGACAACCTTT	2	0	0.246739	2.1
CATGTAGTTACACT	2	0	0.247757	2	CATGTAGTTACACTG	2	0	0.246739	2.1
CATGGCTAATTAGA	2	0	0.247757	2	CATGGCTAATTAGAA	2	0	0.246739	2.1
CATGGGTTCTTCCT	2	0	0.247757	2	CATGGGTTCTTCCTA	2	0	0.246739	2.1
CATGCTTGTTTAGC	2	0	0.247757	2	CATGCTTGTTTAGCT	1	0	0.499917	1
CATGCTTGTTTAGC	2	0	0.247757	2	CATGCTTGTTTAGCC	1	0	0.499917	1
CATGTGGGCATAAG	2	0	0.247757	2	CATGTGGGCATAAGG	2	0	0.246739	2.1
CATGACGTGAGTAG	2	0	0.247757	2	CATGACGTGAGTAGA	2	0	0.246739	2.1
CATGACTGTCTTAA	2	0	0.247757	2	CATGACTGTCTTAAG	2	0	0.246739	2.1
CATGACTCCACACC	2	0	0.247757	2	CATGACTCCACACCT	2	0	0.246739	2.1
CATGTATCACCCAG	2	0	0.247757	2	CATGTATCACCCAGG	2	0	0.246739	2.1
CATGTAAATTAAAT	2	0	0.247757	2	CATGTAAATTAAATT	2	0	0.246739	2.1
CATGTCGTTGTAGC	2	0	0.247757	2	CATGTCGTTGTAGCA	2	0	0.246739	2.1
CATGAAGCAGCTGT	2	0	0.247757	2	CATGAAGCAGCTGTG	2	0	0.246739	2.1
CATGGCTGCATTAA	2	0	0.247757	2	CATGGCTGCATTAAG	1	0	0.499917	1
CATGGCTGCATTAA	2	0	0.247757	2	CATGGCTGCATTAAC	1	0	0.499917	1
CATGGTTCAGTGCC	2	0	0.247757	2	CATGGTTCAGTGCCA	2	0	0.246739	2.1
CATGTTGAAGATGT	2	0	0.247757	2	CATGTTGAAGATGTT	2	0	0.246739	2.1
CATGGTGGGGGTGC	2	0	0.247757	2	CATGGTGGGGGTGCG	1	0	0.499917	1
CATGGTGGGGGTGC	2	0	0.247757	2	CATGGTGGGGGTGCC	1	0	0.499917	1
CATGGAGGACCCCT	2	0	0.247757	2	CATGGAGGACCCCTT	2	0	0.246739	2.1
CATGTTTTATTTCA	2	0	0.247757	2	CATGTTTTATTTCAA	2	0	0.246739	2.1
CATGAGCGTTTAAG	2	0	0.247757	2	CATGAGCGTTTAAGG	2	0	0.246739	2.1
CATGAATAGGGGAG	2	0	0.247757	2	CATGAATAGGGGAGG	2	0	0.246739	2.1
CATGCTAATTTGTG	2	0	0.247757	2	CATGCTAATTTGTGA	2	0	0.246739	2.1
CATGTTTGGCCCTG	2	0	0.247757	2	CATGTTTGGCCCTGG	2	0	0.246739	2.1
CATGCTGCTGTTTA	2	0	0.247757	2	CATGCTGCTGTTTAA	2	0	0.246739	2.1
CATGTGACCTAAGT	2	0	0.247757	2	CATGTGACCTAAGTT	2	0	0.246739	2.1
CATGATTTTGTGTG	2	0	0.247757	2	CATGATTTTGTGTGC	2	0	0.246739	2.1
CATGCATCTGAGTT	2	0	0.247757	2	CATGCATCTGAGTTT	2	0	0.246739	2.1
CATGTGCAAGACCT	2	0	0.247757	2	CATGTGCAAGACCTT	2	0	0.246739	2.1
CATGATCGGTTCCC	2	0	0.247757	2	CATGATCGGTTCCCG	2	0	0.246739	2.1
CATGTTGTGTGCGT	2	0	0.247757	2	CATGTTGTGTGCGTG	1	0	0.499917	1
CATGTTGTGTGCGT	2	0	0.247757	2	CATGTTGTGTGCGTA	1	0	0.499917	1
CATGTTGGCGGCAC	2	0	0.247757	2	CATGTTGGCGGCACG	2	0	0.246739	2.1
CATGGGAGCTCTCA	2	0	0.247757	2	CATGGGAGCTCTCAG	2	0	0.246739	2.1
CATGTTAGAAGCTT	2	0	0.247757	2	CATGTTAGAAGCTTG	2	0	0.246739	2.1
CATGCTGAACAACC	2	0	0.247757	2	CATGCTGAACAACCA	2	0	0.246739	2.1
CATGAATTCCTTCA	2	0	0.247757	2	CATGAATTCCTTCAG	2	0	0.246739	2.1
CATGCATCCACAGG	2	0	0.247757	2	CATGCATCCACAGGG	2	0	0.246739	2.1
CATGGATTTGCAGC	2	0	0.247757	2	CATGGATTTGCAGCG	2	0	0.246739	2.1
CATGTTTTGTCTTC	2	0	0.247757	2	CATGTTTTGTCTTCC	2	0	0.246739	2.1
CATGAGTTGGAGGT	2	0	0.247757	2	CATGAGTTGGAGGTG	2	0	0.246739	2.1
CATGGCCCACCTAG	2	0	0.247757	2	CATGGCCCACCTAGC	1	0	0.499917	1
CATGGCCCACCTAG	2	0	0.247757	2	CATGGCCCACCTAGA	1	0	0.499917	1
CATGAAGGGATGAA	2	0	0.247757	2	CATGAAGGGATGAAA	2	0	0.246739	2.1
CATGCATAATTTGA	2	0	0.247757	2	CATGCATAATTTGAT	2	0	0.246739	2.1
CATGCATTGGCTCT	2	0	0.247757	2	CATGCATTGGCTCTA	2	0	0.246739	2.1
CATGTTGATACACA	2	0	0.247757	2	CATGTTGATACACAC	2	0	0.246739	2.1
CATGGCAAACACAT	2	0	0.247757	2	CATGGCAAACACATA	2	0	0.246739	2.1
CATGGTACTTGCAT	2	0	0.247757	2	CATGGTACTTGCATT	1	0	0.499917	1
CATGGTACTTGCAT	2	0	0.247757	2	CATGGTACTTGCATC	1	0	0.499917	1
CATGGCTGGGTCTT	2	0	0.247757	2	CATGGCTGGGTCTTC	2	0	0.246739	2.1
CATGCCACACTGAC	2	0	0.247757	2	CATGCCACACTGACT	2	0	0.246739	2.1
CATGGGCAAGCTCC	2	0	0.247757	2	CATGGGCAAGCTCCT	2	0	0.246739	2.1
CATGTGAAACCCAG	2	0	0.247757	2	CATGTGAAACCCAGA	2	0	0.246739	2.1
CATGGTGCTAGAAG	2	0	0.247757	2	CATGGTGCTAGAAGA	2	0	0.246739	2.1
CATGAACCTGGACG	2	0	0.247757	2	CATGAACCTGGACGT	2	0	0.246739	2.1
CATGGAGTAAAAAT	2	0	0.247757	2	CATGGAGTAAAAATC	2	0	0.246739	2.1
CATGTACAGAAATA	2	0	0.247757	2	CATGTACAGAAATAA	2	0	0.246739	2.1
CATGTCTATGCCAG	2	0	0.247757	2	CATGTCTATGCCAGG	2	0	0.246739	2.1
CATGCTTGATGTTT	2	0	0.247757	2	CATGCTTGATGTTTA	2	0	0.246739	2.1
CATGACATTATGCA	2	0	0.247757	2	CATGACATTATGCAT	2	0	0.246739	2.1
CATGGAAGCTGCAT	2	0	0.247757	2	CATGGAAGCTGCATA	2	0	0.246739	2.1
CATGGCTTCATAGC	2	0	0.247757	2	CATGGCTTCATAGCA	2	0	0.246739	2.1
CATGTCGGGGGACG	2	0	0.247757	2	CATGTCGGGGGACGA	1	0	0.499917	1
CATGTCGGGGGACG	2	0	0.247757	2	CATGTCGGGGGACGT	1	0	0.499917	1
CATGTTAAACCCCC	2	0	0.247757	2	CATGTTAAACCCCCC	1	0	0.499917	1
[truncated: 22,427 more rows]
