# Supplementary material for: Identification of novel transcripts with differential dorso-ventral expression in Xenopus gastrula using serial analysis of gene expression
Source: Genome Biol. 2009 Feb 11;10(2):R15. doi: 10.1186/gb-2009-10-2-r15 (PMC2688288; doi:10.1186/gb-2009-10-2-r15)
Supplement: Additional data file 6 — Experimental tags matching to the genome and to the Ensembl transcripts in positions 1, 2 or polyA-next. [file gb-2009-10-2-r15-S6.txt]

CATGAAAAAAAAAA
CATGAAAAAAAAAG
CATGAAAAAAAATC
CATGAAAAAAACAA
CATGAAAAAAAGTA
CATGAAAAAAATAA
CATGAAAAAAATCA
CATGAAAAAATAAA
CATGAAAAAATATT
CATGAAAAAATGAC
CATGAAAAAATGTT
CATGAAAAAATTGA
CATGAAAAACCACT
CATGAAAAACGAAA
CATGAAAAACTTGT
CATGAAAAAGCTGT
CATGAAAAAGTAAA
CATGAAAAATAAAA
CATGAAAAATCCAA
CATGAAAAATGGGA
CATGAAAACAAAGT
CATGAAAACATTCT
CATGAAAACCCAAA
CATGAAAACCCTGA
CATGAAAACCCTTT
CATGAAAACGTTGA
CATGAAAACTTTTT
CATGAAAAGAATGA
CATGAAAAGACGGT
CATGAAAAGATATG
CATGAAAAGGAAGC
CATGAAAAGGATGG
CATGAAAAGGCTGC
CATGAAAAGGCTTT
CATGAAAAGTAAAA
CATGAAAAGTAATC
CATGAAAATAAAAA
CATGAAAATAAAAG
CATGAAAATAAAGA
CATGAAAATAATGA
CATGAAAATAGCAG
CATGAAAATATATT
CATGAAAATCTGTA
CATGAAAATGCTAA
CATGAAAATGTGGG
CATGAAAATGTTTA
CATGAAAATTAAAT
CATGAAAATTAATG
CATGAAAATTGGTC
CATGAAAATTTAAA
CATGAAACAAAAGA
CATGAAACAATAAA
CATGAAACAATACG
CATGAAACAGAATT
CATGAAACCCAAAA
CATGAAACCCAAAT
CATGAAACCGAGAA
CATGAAACCTGTTT
CATGAAACCTTTTA
CATGAAACGGTTCA
CATGAAACTGATAT
CATGAAACTGTTTT
CATGAAACTTAAAT
CATGAAAGAAGATC
CATGAAAGACTCGA
CATGAAAGACTGTT
CATGAAAGAGGTCA
CATGAAAGATTTGG
CATGAAAGCAAAAA
CATGAAAGCCAAAA
CATGAAAGCCTGCT
CATGAAAGCTCCGC
CATGAAAGGAATTC
CATGAAAGGATACG
CATGAAAGTAAAAC
CATGAAAGTAGAGG
CATGAAAGTCCTGC
CATGAAATAAAACG
CATGAAATAAAATG
CATGAAATAAACAA
CATGAAATAAACCA
CATGAAATAAACCC
CATGAAATAAACCT
CATGAAATAAATGG
CATGAAATAAATTC
CATGAAATAATACA
CATGAAATACAGTC
CATGAAATACCTGG
CATGAAATAGAAAT
CATGAAATATAATT
CATGAAATATCCTG
CATGAAATCCTTTT
CATGAAATGGAAAT
CATGAAATGGACTT
CATGAAATGTACAA
CATGAAATGTTTGT
CATGAAATTATTTG
CATGAAATTCAAAC
CATGAAATTCCTCT
CATGAAATTCTGAA
CATGAACAAAGTTT
CATGAACAAGTCAT
CATGAACAAGTGCC
CATGAACAAGTTCT
CATGAACAATAAAC
CATGAACAATTCTG
CATGAACACACCCT
CATGAACACCAGCC
CATGAACACGCAAA
CATGAACACTCCAC
CATGAACAGGGCTC
CATGAACATTCGTC
CATGAACATTTAAG
CATGAACCAGGCCG
CATGAACCCCAAGC
CATGAACCGTCAAA
CATGAACCTCTCTG
CATGAACCTCTGAA
CATGAACCTGGGCG
CATGAACGAGGAAT
CATGAACGATTATA
CATGAACGTGCAGA
CATGAACGTGGATC
CATGAACGTTACAG
CATGAACTAAAACC
CATGAACTAAACAG
CATGAACTATGCAA
CATGAACTATTTGT
CATGAACTCAATCA
CATGAACTCAGAGA
CATGAACTCCTTTG
CATGAACTCTAACG
CATGAACTCTAGTT
CATGAACTCTTGGT
CATGAACTGTATCG
CATGAACTGTCAAC
CATGAACTGTTTAC
CATGAACTGTTTTA
CATGAACTGTTTTG
CATGAACTTAAGCA
CATGAACTTATATG
CATGAACTTCAAAA
CATGAACTTCCTGC
CATGAACTTCCTGT
CATGAACTTCTATG
CATGAACTTGTATG
CATGAACTTTATAT
CATGAACTTTCCAG
CATGAACTTTTATA
CATGAACTTTTATG
CATGAACTTTTTAT
CATGAAGAAAAAAA
CATGAAGAAACTGG
CATGAAGAACTGCT
CATGAAGAACTGGT
CATGAAGAACTGTC
CATGAAGAAGGAGG
CATGAAGAGGAAGA
CATGAAGATAACAG
CATGAAGATCACTC
CATGAAGATGAACT
CATGAAGATGATAC
CATGAAGATTCTGG
CATGAAGATTGTGC
CATGAAGCAACTTT
CATGAAGCAAGATA
CATGAAGCAGAACA
CATGAAGCCCCCAT
CATGAAGCTAATGA
CATGAAGCTCCATA
CATGAAGCTGCTGA
CATGAAGGAACTTA
CATGAAGGAATCTC
CATGAAGGAATGTT
CATGAAGGAGCTGT
CATGAAGGAGGCAA
CATGAAGGAGGGTG
CATGAAGGCTACTG
CATGAAGGCTTAAA
CATGAAGGCTTGTG
CATGAAGGGGAGAC
CATGAAGGGGTAAT
CATGAAGGTGGTTC
CATGAAGGTTTAAC
CATGAAGTAATAAA
CATGAAGTAATAGA
CATGAAGTATCTGC
CATGAAGTCCAAAG
CATGAAGTCTATGA
CATGAAGTGAATAT
CATGAAGTGCCAAA
CATGAAGTGGGTTT
CATGAAGTGGTAAG
CATGAAGTGGTTTG
CATGAAGTTATTAA
CATGAAGTTGTGGT
CATGAAGTTTAACT
CATGAATAAAAAGC
CATGAATAAACTCA
CATGAATAAAGCAT
CATGAATAAAGTCA
CATGAATAAAGTTA
CATGAATAAATAAG
CATGAATAACACTT
CATGAATAACTTAA
CATGAATAAGATGT
CATGAATACCTGCA
CATGAATACTGTCA
CATGAATAGAAACT
CATGAATAGCATTT
CATGAATAGGTGAA
CATGAATATAGCTG
CATGAATATGATAA
CATGAATATTAAAA
CATGAATATTCCTA
CATGAATATTTCTG
CATGAATCAGAGAG
CATGAATCAGTGGA
CATGAATCCATATT
CATGAATCCCAAAT
CATGAATCCCCTTG
CATGAATCCTGTAC
CATGAATCCTTTTT
CATGAATGAACTAT
CATGAATGACCAGC
CATGAATGACTGTC
CATGAATGATCCAC
CATGAATGCATTTT
CATGAATGCTTTCT
CATGAATGGAAAGT
CATGAATGGATCTT
CATGAATGGATGTG
CATGAATGGATGTT
CATGAATGGTGCAG
CATGAATGTATCTG
CATGAATGTCTGAC
CATGAATGTGTAAA
CATGAATGTGTCAT
CATGAATGTTACTG
CATGAATGTTGAAG
CATGAATGTTGCTG
CATGAATGTTGGCT
CATGAATTACAGGT
CATGAATTAGCTTA
CATGAATTATAAAA
CATGAATTATACCT
CATGAATTATTAGG
CATGAATTCAAACT
CATGAATTCCTTCA
CATGAATTCTACTG
CATGAATTGATATT
CATGAATTGGCTGG
CATGAATTGTATAA
CATGAATTGTGCTT
CATGAATTTATTTA
CATGAATTTCTATT
CATGAATTTGCACT
CATGAATTTGGGCA
CATGAATTTTTATT
CATGACAAAAAAAA
CATGACAAAATCCT
CATGACAAAATTCG
CATGACAAATACGG
CATGACAACACCCA
CATGACAACTTTAT
CATGACAACTTTTT
CATGACAATACTGG
CATGACAATATTTT
CATGACAATGACCG
CATGACAATGTGTA
CATGACAATTGAAA
CATGACAATTTGCC
CATGACACAAAATA
CATGACACAAATAA
CATGACACACAAAT
CATGACACAGAGGG
CATGACACATTGAT
CATGACACATTTGT
CATGACACCGCCCG
CATGACACTGCTGC
CATGACAGAAAGTA
CATGACAGAACCTT
CATGACAGAATCCC
CATGACAGAATCTC
CATGACAGCAGTGA
CATGACAGCCCGGG
CATGACAGCTTTAC
CATGACAGGAAATA
CATGACAGTATCCC
CATGACAGTATTCC
CATGACAGTGAGAA
CATGACAGTTAGCG
CATGACATAATACT
CATGACATAGCCCT
CATGACATAGGACA
CATGACATCTCAAA
CATGACATTAGAAG
CATGACATTGATCT
CATGACATTTTAGG
CATGACATTTTCAT
CATGACATTTTCCT
CATGACCAAAACCA
CATGACCAATAAGG
CATGACCAATCAGA
CATGACCAATGCAT
CATGACCAATGGGA
CATGACCACACTTT
CATGACCACAGGGG
CATGACCACAGTGA
CATGACCACCTCAC
CATGACCACTCAGT
CATGACCAGCTGCT
CATGACCCTCCCAT
CATGACCCTTTAGG
CATGACCCTTTCAC
CATGACCGCAGCAT
CATGACCGTGGCAG
CATGACCTAAGAAC
CATGACCTAATGAT
CATGACCTACACAG
CATGACCTAGAGCA
CATGACCTATAGGT
CATGACCTCTTGGC
CATGACCTGGATGA
CATGACCTGTATTT
CATGACCTTACATT
CATGACCTTGTTCT
CATGACCTTGTTTC
CATGACGATGAAAT
CATGACGCATTAAC
CATGACGCTCCATC
CATGACGGCGAGTT
CATGACGGCTGAGC
CATGACGGGAAGGC
CATGACGGGTTTTT
CATGACGGTTACAA
CATGACGTGGGGTT
CATGACGTTAAAGA
CATGACGTTGTTCT
CATGACTAAACTGC
CATGACTAAAGCTT
CATGACTAAATAAA
CATGACTAACCTTA
CATGACTACAATAA
CATGACTACCGGAA
CATGACTCAACTAT
CATGACTCACTGAA
CATGACTCCAGCGC
CATGACTCCATTTC
CATGACTCCCAGGA
CATGACTCCCTCAG
CATGACTCCTCCAG
CATGACTCCTGGAA
CATGACTCTAATAG
CATGACTGAAGACA
CATGACTGATACTT
CATGACTGATCTCC
CATGACTGATGAAT
CATGACTGCCATAG
CATGACTGCGCGCA
CATGACTGCTAAAG
CATGACTGCTATCC
CATGACTGGAAAAA
CATGACTGGCAAAA
CATGACTGTCCCAC
CATGACTGTCCTAA
CATGACTGTCTTGT
CATGACTGTGGGTG
CATGACTTAAGTGC
CATGACTTACAACT
CATGACTTATAACA
CATGACTTATATGC
CATGACTTCAGGTG
CATGACTTGGTGGG
CATGACTTGGTGTG
CATGACTTGTAGAA
CATGACTTTAAAAC
CATGACTTTGATAC
CATGACTTTGTGGC
CATGACTTTTATAT
CATGACTTTTGTAG
CATGACTTTTGTAT
CATGAGAAAATGAA
CATGAGAAAATTTG
CATGAGAAACATCT
CATGAGAAACATTT
CATGAGAAAGAAAA
CATGAGAACACTAT
CATGAGAACCATCT
CATGAGAACTCGCC
CATGAGAACTGGGG
CATGAGAACTTTTG
CATGAGAAGAAACA
CATGAGAAGTCCTG
CATGAGAATAAATG
CATGAGAATCAAGA
CATGAGAATCGGTG
CATGAGAATGGAAG
CATGAGAATTTATT
CATGAGAATTTGGA
CATGAGACAATAAA
CATGAGACAATGCC
CATGAGACCTTGAT
CATGAGACTAGGGA
CATGAGACTGAGAC
CATGAGACTTAAAT
CATGAGACTTTTGC
CATGAGAGAGACTG
CATGAGAGAGAGCA
CATGAGAGCGGTAT
CATGAGAGCTTGTT
CATGAGAGGAGAAA
CATGAGAGGGAAAT
CATGAGAGGGATAG
CATGAGATACTCGC
CATGAGATGCTAGA
CATGAGATGTTTGT
CATGAGATTGCTAG
CATGAGATTTCTAC
CATGAGATTTGTGG
CATGAGCAAAATAA
CATGAGCAACGTTC
CATGAGCAACTGGC
CATGAGCACAAGTG
CATGAGCACTTGAG
CATGAGCAGATAAA
CATGAGCAGCAACG
CATGAGCAGCTATC
CATGAGCATCCGCT
CATGAGCATTGGAA
CATGAGCATTTCCT
CATGAGCCAGTGTT
CATGAGCCCCAGTC
CATGAGCCCCTCCT
CATGAGCCTGATAA
CATGAGCGAAGGGG
CATGAGCGCAGAAT
CATGAGCGGGGGTC
CATGAGCGGTAACT
CATGAGCTATACAG
CATGAGCTCCCTCA
CATGAGCTGCAACT
CATGAGCTGTATGC
CATGAGCTTAGTGA
CATGAGCTTCTCCA
CATGAGCTTTAATT
CATGAGCTTTATTG
CATGAGGAAAAAAC
CATGAGGAACTGTA
CATGAGGAGATTGA
CATGAGGCAAATCA
CATGAGGCAGACGG
CATGAGGCAGACTG
CATGAGGCAGCTCA
CATGAGGCCACAAT
CATGAGGCCCTATT
CATGAGGCCTGCTA
CATGAGGCCTTGGC
CATGAGGCGCCACA
CATGAGGCTAAGCC
CATGAGGCTACAAT
CATGAGGCTTCCTA
CATGAGGGAAAATG
CATGAGGGAAATAC
CATGAGGGCCCATT
CATGAGGGCTAAGA
CATGAGGGGTGGGC
CATGAGGTAATGGA
CATGAGGTGCAAAA
CATGAGGTGTTTCA
CATGAGTAACTGGT
CATGAGTATCAAAT
CATGAGTCAAGAGA
CATGAGTCTCTGCT
CATGAGTCTGTAAA
CATGAGTCTGTTTA
CATGAGTCTTACAG
CATGAGTGAAGTGT
CATGAGTGATACTC
CATGAGTGCAAAGT
CATGAGTGCAATGA
CATGAGTGCTGTGT
CATGAGTGCTTGCA
CATGAGTGGAATTT
CATGAGTGGGTATG
CATGAGTTACAGTT
CATGAGTTACGATC
CATGAGTTACGTGG
CATGAGTTATGTCA
CATGAGTTATGTTT
CATGAGTTCTCAAC
CATGAGTTGACTGG
CATGAGTTGATTGC
CATGAGTTGATTTT
CATGAGTTGGAGGT
CATGAGTTGTGTGT
CATGAGTTTAAAAA
CATGAGTTTAAAGT
CATGAGTTTAATGA
CATGAGTTTCATTG
CATGAGTTTCCTCC
CATGAGTTTGTTAT
CATGATAAAAAAAA
CATGATAAAATAAA
CATGATAAACCAAC
CATGATAAACTGAC
CATGATAAATATAC
CATGATAAATGCAG
CATGATAACCATTT
CATGATAACTATCC
CATGATAATGAGGC
CATGATACCTATTT
CATGATACCTGGAA
CATGATACCTGTAA
CATGATACTATGCC
CATGATAGAAAATA
CATGATAGCCCGAG
CATGATATAAATTA
CATGATATAGCTGT
CATGATATATATAC
CATGATATATGCCT
CATGATATCTTCAT
CATGATATGTATGG
CATGATATTCTGTA
CATGATATTTTATA
CATGATATTTTATC
CATGATATTTTGCC
CATGATCAAATGTG
CATGATCACCTGTA
CATGATCACGAAGG
CATGATCACTGGAG
CATGATCAGATTTT
CATGATCAGCAGTG
CATGATCAGGTGTA
CATGATCATAACTT
CATGATCATACCTA
CATGATCATAGAAT
CATGATCATTACAC
CATGATCATTCAAA
CATGATCCACTCAC
CATGATCCGTCACG
CATGATCCGTGAGG
CATGATCCTAATTG
CATGATCCTCTCTA
CATGATCCTGGGAG
CATGATCCTGTGGA
CATGATCTATTGCA
CATGATCTATTGGG
CATGATCTGATTAA
CATGATCTGATTTT
CATGATCTGTACAG
CATGATCTTATTTT
CATGATCTTCCTGA
CATGATCTTGTCCT
CATGATCTTTTAGC
CATGATGAAAAAAA
CATGATGAAAAGAA
CATGATGAAAATTC
CATGATGAAGCCGG
CATGATGAATCACA
CATGATGAATCATT
CATGATGACGGACA
CATGATGACTGTAT
CATGATGAGCAGTG
CATGATGAGCCAAT
CATGATGATAATGA
CATGATGATGATGA
CATGATGATGTCAG
CATGATGCACCTGT
CATGATGCAGATCC
CATGATGCCATTCT
CATGATGCCTTCAA
CATGATGCTCCATA
CATGATGCTGGAAC
CATGATGCTGGGAA
CATGATGGAACCCA
CATGATGGATCTCA
CATGATGGCCCCAG
CATGATGGCGACCA
CATGATGGCTTCTC
CATGATGGGAGAGG
CATGATGGGATAAG
CATGATGGGCTGTA
CATGATGGGGTACC
CATGATGGTAAGTC
CATGATGGTCTCAT
CATGATGGTGACCC
CATGATGGTGGTGG
CATGATGTACAATT
CATGATGTACAGTT
CATGATGTAGTATA
CATGATGTATATAT
CATGATGTATTTTT
CATGATGTCACTCA
CATGATGTCATATT
CATGATGTCGATCC
CATGATGTCGGCCC
CATGATGTCTAGCT
CATGATGTCTGTAT
CATGATGTGAATGC
CATGATGTGCAGAA
CATGATGTGGAGCT
CATGATGTGGGATC
CATGATGTGTAACA
CATGATGTGTGCCA
CATGATGTTAATAA
CATGATGTTACTTG
CATGATGTTCCAGT
CATGATGTTTGGAC
CATGATTAAGAGCT
CATGATTACACTCT
CATGATTACAGCTT
CATGATTACATTAG
CATGATTACCTGGC
CATGATTATTTGGA
CATGATTCAAGCAA
CATGATTCAATACA
CATGATTCACAAAC
CATGATTCACACTT
CATGATTCACAGAA
CATGATTCAGATTA
CATGATTCATCTCC
CATGATTCCTCAGA
CATGATTCTTATGG
CATGATTCTTCAAA
CATGATTGATGCTG
CATGATTGCAAAAT
CATGATTGCCAGTT
CATGATTGGATTGT
CATGATTGGTTGGC
CATGATTGTACTGA
CATGATTGTATTAT
CATGATTGTGGCAT
CATGATTTAAAGAT
CATGATTTAAGCAG
CATGATTTAATGTA
CATGATTTATAAAA
CATGATTTATAACT
CATGATTTATTATG
CATGATTTATTTAA
CATGATTTCAAAAA
CATGATTTCATTTT
CATGATTTCCTAAA
CATGATTTCTAAAA
CATGATTTCTATAC
CATGATTTCTTTGA
CATGATTTGAAGTC
CATGATTTGATATG
CATGATTTGGCACC
CATGATTTGGGCCT
CATGATTTGTTGAT
CATGATTTGTTTTT
CATGATTTTAATGT
CATGATTTTATTCA
CATGATTTTATTGT
CATGATTTTGAAAA
CATGATTTTGCTTG
CATGATTTTGGAAG
CATGATTTTGTTTT
CATGATTTTTATGG
CATGATTTTTCTGA
CATGATTTTTGATA
CATGATTTTTTTGT
CATGCAAAAAAAAA
CATGCAAAAAAATA
CATGCAAAAATACA
CATGCAAAAATGCA
CATGCAAAACTGTA
CATGCAAAAGAATA
CATGCAAAAGAGAA
CATGCAAAATAAAA
CATGCAAAATAATG
CATGCAAAATTTGC
CATGCAAACAAAAA
CATGCAAACAGTAA
CATGCAAACGTATC
CATGCAAACTCCAA
CATGCAAAGAAAAC
CATGCAAAGAACCC
CATGCAAAGACAAT
CATGCAAAGATGTT
CATGCAAAGCATTA
CATGCAAAGGAAAG
CATGCAAAGGGGGG
CATGCAAAGTAATA
CATGCAAAGTTAGG
CATGCAAATACTTT
CATGCAAATATTAC
CATGCAAATATTTT
CATGCAAATCTGCC
CATGCAAATGAGGG
CATGCAAATTAAAA
CATGCAAATTAACA
CATGCAACAAAACA
CATGCAACACAACA
CATGCAACACACAA
CATGCAACACAGGA
CATGCAACACTGAA
CATGCAACACTGCA
CATGCAACAGTGCA
CATGCAACGTCAAA
CATGCAACTACCAA
CATGCAACTAGCCC
CATGCAACTGAACT
CATGCAACTGCCAT
CATGCAAGAAAAAA
CATGCAAGAAAAGC
CATGCAAGAAGCTG
CATGCAAGAGAAGC
CATGCAAGATCATT
CATGCAAGCAAAAG
CATGCAAGCAACTT
CATGCAAGCATTAA
CATGCAAGCCAAAG
CATGCAAGCGCCCA
CATGCAAGGAACTG
CATGCAAGGAGGAT
CATGCAAGGGGCAT
CATGCAAGGTCGCA
CATGCAAGGTTCTA
CATGCAAGGTTGTA
CATGCAAGTGCTTG
CATGCAATAAAAGT
CATGCAATACAAGT
CATGCAATAGAAAA
CATGCAATATATAA
CATGCAATCCTGTT
CATGCAATCCTTGT
CATGCAATCTGCAA
CATGCAATGATATC
CATGCAATGCTTTT
CATGCAATGTCCTA
CATGCAATTATCAG
CATGCAATTCATCA
CATGCAATTTGGTC
CATGCACAAAAAAA
CATGCACAAAGTTG
CATGCACAAAGTTT
CATGCACAAATAAA
CATGCACAAATTAT
CATGCACAACTTGA
CATGCACAAGACAC
CATGCACAAGAGAG
CATGCACACAGCCC
CATGCACACATAGA
CATGCACACTAGGG
CATGCACACTGAAA
CATGCACAGAAGGA
CATGCACAGAATGG
CATGCACAGAGCTA
CATGCACAGCGGGT
CATGCACAGCTCTA
CATGCACAGGGAGA
CATGCACAGTGAAT
CATGCACATCAATA
CATGCACATTAATG
CATGCACATTATTG
CATGCACATTCTTT
CATGCACATTTCAT
CATGCACATTTGTA
CATGCACATTTTCT
CATGCACATTTTTT
CATGCACCAAAGCA
CATGCACCAACCAG
CATGCACCAACTCT
CATGCACCAATATT
CATGCACCAGTATT
CATGCACCCAGTGA
CATGCACCCTCCAT
CATGCACCGAATAT
CATGCACCTATAGG
CATGCACGCACATT
CATGCACGCCATTT
CATGCACGGCATAA
CATGCACTAAGCAG
CATGCACTAATTTC
CATGCACTATAGGA
CATGCACTATGCAG
CATGCACTATTTCC
CATGCACTCTACTT
CATGCACTGATCCT
CATGCACTGGCAGC
CATGCACTGGCTAA
CATGCACTGGGGGG
CATGCACTTCCTGT
CATGCACTTCTGTG
CATGCACTTGAATG
CATGCACTTGCCCA
CATGCACTTGGGGA
CATGCACTTTCCCT
CATGCACTTTCTAC
CATGCACTTTCTGA
CATGCAGAACAATG
CATGCAGAACAGCA
CATGCAGAAGGCTG
CATGCAGAAGGGAA
CATGCAGAATAAAC
CATGCAGAATGGTT
CATGCAGAATTTAT
CATGCAGAATTTGT
CATGCAGACAAAAA
CATGCAGACACACA
CATGCAGACACAGC
CATGCAGACCCCTT
CATGCAGACGTCCA
CATGCAGAGACAAG
CATGCAGAGATCAA
CATGCAGAGATCGA
CATGCAGAGCAGAA
CATGCAGAGCATCT
CATGCAGAGTAGTG
CATGCAGATAAGGG
CATGCAGATACAAA
CATGCAGATATATT
CATGCAGATATCTG
CATGCAGATTAGAA
CATGCAGATTTTTA
CATGCAGCAATTTA
CATGCAGCAATTTT
CATGCAGCACCATT
CATGCAGCACGTGT
CATGCAGCAGAACC
CATGCAGCAGATTG
CATGCAGCATTATC
CATGCAGCATTCAG
CATGCAGCATTTAC
CATGCAGCATTTCT
CATGCAGCCAGACT
CATGCAGCCCTTAC
CATGCAGCCTACAG
CATGCAGCCTTGTG
CATGCAGCGACACG
CATGCAGCTACTAA
CATGCAGCTAGTTC
CATGCAGCTATTGT
CATGCAGCTCAATA
CATGCAGCTCTAAA
CATGCAGCTGTACT
CATGCAGCTTAATA
CATGCAGCTTAGTT
CATGCAGCTTATTC
CATGCAGCTTCCTT
CATGCAGGAAAGTA
CATGCAGGAGGGGG
CATGCAGGAGTTTT
CATGCAGGATCTGT
CATGCAGGATGTGG
CATGCAGGATTTGT
CATGCAGGCCGTTT
CATGCAGGGAGAAA
CATGCAGGGAGCGA
CATGCAGGGCAACA
CATGCAGGGCAGTT
CATGCAGGGCCCCC
CATGCAGGGGCTGG
CATGCAGGGGGCCA
CATGCAGGGGGGGC
CATGCAGGGGGGGG
CATGCAGGTAGGTA
CATGCAGGTATCTG
CATGCAGGTCAAGA
CATGCAGGTCAGAT
CATGCAGGTGGGAC
CATGCAGTAAACTA
CATGCAGTAATAAA
CATGCAGTACAACA
CATGCAGTACTATG
CATGCAGTACTGCC
CATGCAGTACTGTT
CATGCAGTAGGTAG
CATGCAGTATCAAA
CATGCAGTATCTGG
CATGCAGTATTCTG
CATGCAGTATTGCC
CATGCAGTATTTGT
CATGCAGTCACAAA
CATGCAGTCCATTA
CATGCAGTCTATAC
CATGCAGTCTGCCA
CATGCAGTGCAGAA
CATGCAGTGGACTG
CATGCAGTGGTTTG
CATGCAGTGGTTTT
CATGCAGTGTTTCC
CATGCAGTTCAGTT
CATGCAGTTCATTA
CATGCAGTTTCTAC
CATGCAGTTTGAGA
CATGCAGTTTTTGC
CATGCATAACTGCC
CATGCATAAGCAAT
CATGCATAATAAAC
CATGCATACAGGCC
CATGCATACATTTA
CATGCATACCAGCA
CATGCATACGGTAA
CATGCATACTAGCC
CATGCATAGATTGC
CATGCATATAATGA
CATGCATATACTTG
CATGCATATAGCAG
CATGCATATGTTGG
CATGCATATTACCT
CATGCATATTGTTC
CATGCATCACTCTC
CATGCATCATATTG
CATGCATCATTCCA
CATGCATCCCATAA
CATGCATCTCAACT
CATGCATCTGATTG
CATGCATTAAAATG
CATGCATTAAAGTT
CATGCATTAAATGT
CATGCATTAATAAA
CATGCATTACTCTG
CATGCATTATAACT
CATGCATTATGTTC
CATGCATTCAATTT
CATGCATTCCTGTC
CATGCATTGGAATC
CATGCATTGGCATT
CATGCATTGGCTCT
CATGCATTTACCTT
CATGCATTTATATA
CATGCATTTCAAGC
CATGCATTTCCAGT
CATGCATTTGTATA
CATGCATTTTAATA
CATGCATTTTAGCA
CATGCATTTTCACA
CATGCATTTTCAGC
CATGCATTTTGTAA
CATGCATTTTGTTG
CATGCATTTTTTCT
CATGCATTTTTTTT
CATGCCAAAAACAA
CATGCCAAAACTTT
CATGCCAAAATGGA
CATGCCAAACGTGT
CATGCCAAAGACTC
CATGCCAAAGCCAC
CATGCCAAAGGTGT
CATGCCAAAGTCTG
CATGCCAAATGGGC
CATGCCAACAAAAT
CATGCCAACCACTG
CATGCCAACTCCCA
CATGCCAAGACTCT
CATGCCAAGACTTT
CATGCCAAGATCAC
CATGCCAAGATCCA
CATGCCAAGCTCCC
CATGCCAAGGCAAA
CATGCCAAGGGGAA
CATGCCAATATAAT
CATGCCAATCCGCA
CATGCCAATGATTA
CATGCCAATGTGCA
CATGCCAATTTAGT
CATGCCACAAGCTT
CATGCCACAATTTC
CATGCCACAGATTT
CATGCCACAGCCTG
CATGCCACCATTTG
CATGCCACGCCACA
CATGCCACTCAACT
CATGCCACTGAATA
CATGCCACTGCAAT
CATGCCACTGCTTT
CATGCCACTGGGCC
CATGCCACTGTCCA
CATGCCACTTAAGG
CATGCCACTTACAC
CATGCCACTTGGAG
CATGCCACTTGGCA
CATGCCACTTTGGC
CATGCCAGAAGACT
CATGCCAGAGACTC
CATGCCAGATGTCC
CATGCCAGCAAGAT
CATGCCAGCATACA
CATGCCAGGCACAG
CATGCCAGGTGGTA
CATGCCAGTATAAT
CATGCCAGTATTTA
CATGCCAGTCACGT
CATGCCAGTCTCTG
CATGCCAGTGACTC
CATGCCATACACGC
CATGCCATAGAGGA
CATGCCATCCCACC
CATGCCATCTGCCC
CATGCCATCTGGAG
CATGCCATTATTCA
CATGCCATTCATAT
CATGCCATTGAATA
CATGCCCAAAAATG
CATGCCCAAGATCT
CATGCCCAAGGACA
CATGCCCAAGGATA
CATGCCCACTGCTT
CATGCCCAGCCTTG
CATGCCCAGTTTGC
CATGCCCATTAACT
CATGCCCATTCCCA
CATGCCCCAAGGGG
CATGCCCCAGACCA
CATGCCCCAGTTTT
CATGCCCCCATTGG
CATGCCCCGACACC
CATGCCCCTCCCCC
CATGCCCCTCTCCC
CATGCCCCTGGCTC
CATGCCCCTTTGGC
CATGCCCGGGCCCC
CATGCCCGGTCTTA
CATGCCCTAAAAGC
CATGCCCTAATGAC
CATGCCCTAGTAAT
CATGCCCTCTGAAG
CATGCCCTGAAAAC
CATGCCCTGCAGAG
CATGCCCTGCCTCC
CATGCCCTGGTTTT
CATGCCCTGTTACC
CATGCCCTTGTGTA
CATGCCCTTTTTTT
CATGCCGAAAATCC
CATGCCGATTTAAA
CATGCCGCCCCACC
CATGCCGCCCCTAA
CATGCCGCCGCCGT
CATGCCGCGGCTGT
CATGCCGCTCAGAC
CATGCCGGGCCGGG
CATGCCGTAGAGTC
CATGCCTAAATTTG
CATGCCTAGAAATA
CATGCCTATAAATG
CATGCCTATGAGGC
CATGCCTATGTGGT
CATGCCTATTATTT
CATGCCTCACTTCC
CATGCCTCCCAACA
CATGCCTGAAGGTA
CATGCCTGACTGAA
CATGCCTGAGCCCT
CATGCCTGAGGGCA
CATGCCTGAGGTGC
CATGCCTGATGAAG
CATGCCTGATGTTG
CATGCCTGGAAGCG
CATGCCTGGAGCAC
CATGCCTGGCAAAA
CATGCCTGGTGAAA
CATGCCTGTACAAT
CATGCCTGTGACCC
CATGCCTGTGAGCA
CATGCCTGTGCAGA
CATGCCTGTTCTAG
CATGCCTGTTTTCA
CATGCCTTAAATGC
CATGCCTTAGTTTA
CATGCCTTATTTTT
CATGCCTTCAGCAA
CATGCCTTCCGTGA
CATGCCTTGCTTCC
CATGCCTTTAAAAT
CATGCCTTTAATAT
CATGCCTTTAGCCA
CATGCCTTTCATTA
CATGCCTTTCCAGC
CATGCCTTTGAAAT
CATGCCTTTGCTAC
CATGCCTTTGGAAA
CATGCCTTTTAAAG
CATGCCTTTTGGAC
CATGCGAATGAGAC
CATGCGCAAAAAAA
CATGCGCAATGCTC
CATGCGCAGTAGAG
CATGCGCCAGCTTT
CATGCGCCGGCCCA
CATGCGCCTTATCC
CATGCGCGAGCTTT
CATGCGCGCCAAAG
CATGCGCGCTAATT
CATGCGCGGGGTTG
CATGCGCTAATCAA
CATGCGCTAATTGT
CATGCGCTCTGGTC
CATGCGCTGTTGCA
CATGCGCTTCTGTA
CATGCGGAGAAACC
CATGCGGCAAGGAA
CATGCGGCCATCTT
CATGCGGCCCGCGG
CATGCGGGCAAAAC
CATGCGGGTATCTA
CATGCGGTTCTATT
CATGCGTCACAAAG
CATGCGTGGCCACC
CATGCGTGTAACAG
CATGCGTGTAATTC
CATGCGTGTAGCCA
CATGCGTGTGCACC
CATGCGTTAAGTCG
CATGCGTTATTAAA
CATGCGTTGGAACC
CATGCGTTTGTGGC
CATGCTAAAAAGCA
CATGCTAAAAGTTA
CATGCTAAACTTTA
CATGCTAAAGAAAG
CATGCTAAATGGGA
CATGCTAAATGTTT
CATGCTAACATCCT
CATGCTAAGTAGGT
CATGCTAATCCCCC
CATGCTACAAAAAT
CATGCTACAGGCTT
CATGCTACATTTTA
CATGCTACCACTTG
CATGCTACCTCAAC
CATGCTACTGCCAG
CATGCTACTTGATT
CATGCTAGCAGCAA
CATGCTAGCAGCTC
CATGCTAGGAGATT
CATGCTAGGCCCCA
CATGCTATAAAATC
CATGCTATAAATAG
CATGCTATAGTAAA
CATGCTATGAAAAT
CATGCTATGGTGAT
CATGCTATGTGCCC
CATGCTATGTGCTG
CATGCTATTCAGCA
CATGCTATTTAAAT
CATGCTATTTTTGT
CATGCTATTTTTTT
CATGCTCAAATAAC
CATGCTCACCTTTG
CATGCTCACTAGGG
CATGCTCACTAGGT
CATGCTCACTGGAA
CATGCTCAGAAATG
CATGCTCAGAGAAT
CATGCTCAGGAGCA
CATGCTCAGGGAAC
CATGCTCAGGGCAG
CATGCTCAGGTATT
CATGCTCAGTGAGC
CATGCTCAGTGGGC
CATGCTCAGTGTGC
CATGCTCAGTTAGT
CATGCTCAGTTATT
CATGCTCAGTTGGC
CATGCTCAGTTGTT
CATGCTCAGTTTGT
CATGCTCATAGGAC
CATGCTCATCTGGA
CATGCTCCAAACTA
CATGCTCCAACTGC
CATGCTCCCTAGGT
CATGCTCCGGCCCT
CATGCTCCTTTTTT
CATGCTCGAAGTAT
CATGCTCGCCTTAC
CATGCTCGGGCTTC
CATGCTCGTGGGTA
CATGCTCTACAGCA
CATGCTCTCCCGCT
CATGCTCTCTGCCA
CATGCTCTGATGTG
CATGCTCTGCAAGC
CATGCTCTGCACTT
CATGCTCTGGAAGG
CATGCTCTGTGCTG
CATGCTCTTACCCT
CATGCTCTTCAAAA
CATGCTCTTCACAG
CATGCTCTTTTCAA
CATGCTCTTTTTTT
CATGCTGAAAAAAA
CATGCTGAAAAATA
CATGCTGAAACTTA
CATGCTGAACTACT
CATGCTGAAGCACG
CATGCTGAAGGGAA
CATGCTGAAGGTTA
CATGCTGAATAAAG
CATGCTGAATTCTG
CATGCTGACCCCTG
CATGCTGAGAAAGA
CATGCTGAGACCAA
CATGCTGAGCTAAA
CATGCTGATACACA
CATGCTGATCAGTA
CATGCTGATGGCAT
CATGCTGATGGCTG
CATGCTGATTATAA
CATGCTGATTGGCT
CATGCTGCAATAAA
CATGCTGCACCCCC
CATGCTGCATTGCA
CATGCTGCCAGCTT
CATGCTGCCAGTTT
CATGCTGCCCAACT
CATGCTGCCCAGCA
CATGCTGCCTGCTC
CATGCTGCCTTTTT
CATGCTGCTAAACT
CATGCTGCTCTTCT
CATGCTGCTGCTTA
CATGCTGCTGTTTA
CATGCTGCTTCCCT
CATGCTGCTTGGTT
CATGCTGCTTTGCT
CATGCTGGAACAGT
CATGCTGGAAGAAC
CATGCTGGAAGGTG
CATGCTGGAATAAA
CATGCTGGCCATCT
CATGCTGGCTACCT
CATGCTGGCTCCAT
CATGCTGGCTGAAA
CATGCTGGGAAATA
CATGCTGGGAGCTG
CATGCTGGGAGTTG
CATGCTGGGGGCCC
CATGCTGGTAAAGC
CATGCTGGTAATTA
CATGCTGGTCTTGT
CATGCTGGTGTCAT
CATGCTGTAATATA
CATGCTGTACCTGC
CATGCTGTAGTTAA
CATGCTGTAGTTTT
CATGCTGTATAAGA
CATGCTGTATATGA
CATGCTGTCCCCCA
CATGCTGTCTACTT
CATGCTGTCTGTAA
CATGCTGTGAAGCA
CATGCTGTGAGGCA
CATGCTGTGGCATC
CATGCTGTGTAAAA
CATGCTGTGTAAGA
CATGCTGTGTATGT
CATGCTGTGTGCCT
CATGCTGTTAATAA
CATGCTGTTAGTGA
CATGCTGTTCTGGT
CATGCTGTTTAATG
CATGCTGTTTAGAT
CATGCTGTTTCCAG
CATGCTGTTTCTAA
CATGCTGTTTCTAT
CATGCTGTTTTTTT
CATGCTTAAAAAAT
CATGCTTAAAAGAA
CATGCTTAAAATAA
CATGCTTAAGGATC
CATGCTTAATGGCA
CATGCTTAATTGTT
CATGCTTACATCTT
CATGCTTACTTTCC
CATGCTTAGATTGG
CATGCTTAGGATTG
CATGCTTATAAAAA
CATGCTTATGGTGG
CATGCTTCAATTGA
CATGCTTCACAACA
CATGCTTCATCCAC
CATGCTTCCATTTG
CATGCTTCCCACCA
CATGCTTCCCTTTG
CATGCTTCTATTTA
CATGCTTCTCTTTC
CATGCTTCTGACTG
CATGCTTCTGTGTA
CATGCTTCTTTACA
CATGCTTGAAATGC
CATGCTTGATTGGC
CATGCTTGCATATA
CATGCTTGCTTAAA
CATGCTTGTAGTAT
CATGCTTGTATGTT
CATGCTTGTCTAAG
CATGCTTGTGTGAC
CATGCTTGTTAATA
CATGCTTGTTTAAA
CATGCTTGTTTAAT
CATGCTTTAACTAC
CATGCTTTAATAAA
CATGCTTTACCATT
CATGCTTTATAATC
CATGCTTTATTTAT
CATGCTTTATTTGG
CATGCTTTCAAATG
CATGCTTTCAAATT
CATGCTTTCAGCAT
CATGCTTTCCAAAA
CATGCTTTCCCCAG
CATGCTTTCTAATT
CATGCTTTCTGTTC
CATGCTTTCTTTTA
CATGCTTTGAGGTG
CATGCTTTGCTATT
CATGCTTTGGGTCA
CATGCTTTGTCAGA
CATGCTTTGTGTCT
CATGCTTTTAAAGA
CATGCTTTTAACAA
CATGCTTTTAAGAA
CATGCTTTTATGTA
CATGCTTTTCAACC
CATGCTTTTCACAA
CATGCTTTTCTGTT
CATGCTTTTGCTTG
CATGCTTTTTACAG
CATGCTTTTTATTT
CATGCTTTTTTCAC
CATGCTTTTTTTCT
CATGCTTTTTTTTT
CATGGAAAAAAAAA
CATGGAAAAAAAGT
CATGGAAAAAAATA
CATGGAAAAAATAT
CATGGAAAAACAAA
CATGGAAAAATTAT
CATGGAAAACCCTT
CATGGAAAACTGTT
CATGGAAAACTTTG
CATGGAAAATACAA
CATGGAAAATACGG
CATGGAAAATCTAT
CATGGAAACATTTT
CATGGAAACCAAAA
CATGGAAACCATCT
CATGGAAACTGTGG
CATGGAAAGAAAGA
CATGGAAAGACTTG
CATGGAAAGAGAAT
CATGGAAAGATGTG
CATGGAAAGCACCC
CATGGAAAGCTGGG
CATGGAAAGGATGG
CATGGAAAGTAAAA
CATGGAAATAAAAA
CATGGAAATAAAAC
CATGGAAATAAAAG
CATGGAAATACTAC
CATGGAAATGATTA
CATGGAAATTAATG
CATGGAACAACCCC
CATGGAACAGCAAA
CATGGAACAGCACC
CATGGAACAGTTGT
CATGGAACATTCTT
CATGGAACCCAGCA
CATGGAACCTATAA
CATGGAACCTGTTT
CATGGAACTCCTCA
CATGGAACTCCTCG
CATGGAACTCCTCT
CATGGAACTCTGCA
CATGGAACTGCTGT
CATGGAACTTGTGT
CATGGAAGAAGAAA
CATGGAAGAAGAGG
CATGGAAGACTGCT
CATGGAAGAGATGC
CATGGAAGAGGCTG
CATGGAAGATGGGA
CATGGAAGCAAGGT
CATGGAAGCAGACA
CATGGAAGCAGGTT
CATGGAAGGAAACC
CATGGAAGGAAATT
CATGGAAGGGACCA
CATGGAAGTACAGT
CATGGAAGTATAAG
CATGGAAGTGATTG
CATGGAAGTGCACT
CATGGAAGTGCAGC
CATGGAAGTGCAGG
CATGGAAGTGTTTC
CATGGAAGTTACTG
CATGGAATAAATGC
CATGGAATAACTCT
CATGGAATAAGTTA
CATGGAATACAGTT
CATGGAATACTATA
CATGGAATAGAGTG
CATGGAATAGATTT
CATGGAATATAGGA
CATGGAATATTTGT
CATGGAATATTTTG
CATGGAATCAGTTA
CATGGAATCGTGGC
CATGGAATCTGACT
CATGGAATGCTCTT
CATGGAATGTGGGA
CATGGAATTCGTAC
CATGGAATTGAACA
CATGGAATTGAATA
CATGGAATTGCCTC
CATGGAATTGGGTT
CATGGACAAAATAA
CATGGACAACAAGA
CATGGACAACACCA
CATGGACAACGCGG
CATGGACAAGTCAG
CATGGACAATAAAG
CATGGACAATTTCT
CATGGACACAAAGC
CATGGACACATCCT
CATGGACACCGGGG
CATGGACACGCCCA
CATGGACACGGATG
CATGGACAGAATCA
CATGGACAGCCCTG
CATGGACAGCTCCC
CATGGACAGTAATA
CATGGACAGTCTGA
CATGGACATCCAGA
CATGGACATTAAAT
CATGGACATTCAGG
CATGGACATTTAGA
CATGGACCAAACTA
CATGGACCACAAAA
CATGGACCACCAAT
CATGGACCATTTCT
CATGGACCGCTATA
CATGGACCGCTGAA
CATGGACCTCCATC
CATGGACCTGTCTC
CATGGACGAAAATG
CATGGACGGTGATC
CATGGACGTCGGAA
CATGGACGTGAGCT
CATGGACGTGTTGT
CATGGACGTTTTTA
CATGGACTAACTTT
CATGGACTATCAAA
CATGGACTCAGTGT
CATGGACTCCATTT
CATGGACTCTGGCT
CATGGACTGAAGGG
CATGGACTGCAATA
CATGGACTGGAATG
CATGGACTTCCATA
CATGGACTTGTCAC
CATGGACTTTAATA
CATGGACTTTCTTT
CATGGAGAAAAAAA
CATGGAGAAAAACA
CATGGAGAAACTTA
CATGGAGAAAGTCA
CATGGAGAAATACC
CATGGAGAAATACT
CATGGAGAAATGCG
CATGGAGAAGATGA
CATGGAGAAGTTTG
CATGGAGAATAATT
CATGGAGAATATTT
CATGGAGAATGAAA
CATGGAGACCCAGA
CATGGAGACTCACT
CATGGAGACTCTAA
CATGGAGAGATACG
CATGGAGAGATTAA
CATGGAGAGCAGCA
CATGGAGAGCTTGG
CATGGAGAGGGCAA
CATGGAGATAAAAA
CATGGAGATGAACA
CATGGAGATGCCAA
CATGGAGATTAGCG
CATGGAGATTGCAG
CATGGAGATTTATA
CATGGAGATTTCCA
CATGGAGATTTTGT
CATGGAGCATTCTA
CATGGAGCCAAGGA
CATGGAGCCAGGTC
CATGGAGCCATTGG
CATGGAGCCGCGGA
CATGGAGCGTACGG
CATGGAGCTACTTA
CATGGAGCTGAATT
CATGGAGCTGGCCA
CATGGAGCTGTTAA
CATGGAGCTTACAA
CATGGAGCTTATCT
CATGGAGGAAAATA
CATGGAGGAGAGAC
CATGGAGGAGCAGG
CATGGAGGAGCCAA
CATGGAGGAGCGAT
CATGGAGGAGCTGC
CATGGAGGAGGGTG
CATGGAGGAGGTGT
CATGGAGGCAATCC
CATGGAGGCAGCCA
CATGGAGGGAGGGA
CATGGAGGGGCAAA
CATGGAGGGGTCTG
CATGGAGGGTAAGT
CATGGAGGTAGAGG
CATGGAGGTGCCAA
CATGGAGTAACCAT
CATGGAGTAAGATA
CATGGAGTACAAGC
CATGGAGTAGAACC
CATGGAGTAGATTG
CATGGAGTAGTGCA
CATGGAGTATATCA
CATGGAGTCAAAAT
CATGGAGTCCTACT
CATGGAGTGCTTGG
CATGGAGTGGAGAG
CATGGAGTGGCCTA
CATGGAGTGGTTTG
CATGGAGTGTTATC
CATGGAGTTATGAG
CATGGATAAAACAG
CATGGATAAACTGA
CATGGATAAAGAAT
CATGGATAAAGGAC
CATGGATAAATAAA
CATGGATAAGGGAC
CATGGATAGGCCAC
CATGGATATATATT
CATGGATATATCTA
CATGGATATGGAAG
CATGGATATGTTTT
CATGGATATTTGTG
CATGGATCAACAGG
CATGGATCAGTTAA
CATGGATCATATGT
CATGGATCATCACT
CATGGATCCAATGC
CATGGATCCTCTGT
CATGGATCTGGTGC
CATGGATCTTGGTC
CATGGATCTTGTTT
CATGGATGAAAATG
CATGGATGAAACCA
CATGGATGAAAGGT
CATGGATGACAGCA
CATGGATGCATTAT
CATGGATGCATTCT
CATGGATGCTGACC
CATGGATGCTGCTA
CATGGATGGAAATG
CATGGATGGATGGT
CATGGATGGCAACT
CATGGATGTACAGT
CATGGATGTCGTGA
CATGGATGTCTCTC
CATGGATGTGGTGT
CATGGATGTGGTTT
CATGGATGTTACAA
CATGGATTAAAGCA
CATGGATTAATATG
CATGGATTATAAAA
CATGGATTCCAAAT
CATGGATTCGTGGC
CATGGATTCTGTTT
CATGGATTGAAAAG
CATGGATTGATGTC
CATGGATTGCAAGC
CATGGATTGGTTGT
CATGGATTGTAAGT
CATGGATTGTAATA
CATGGATTTCGCCA
CATGGATTTGAAGT
CATGGATTTGCAGC
CATGGATTTGTGTT
CATGGATTTTAACG
CATGGATTTTACGC
CATGGATTTTAGTT
CATGGATTTTATTT
CATGGATTTTCAGA
CATGGATTTTGTTT
CATGGATTTTTACA
CATGGATTTTTATA
CATGGATTTTTGTT
CATGGATTTTTTTT
CATGGCAAAACCAG
CATGGCAAAATATA
CATGGCAAAATGCC
CATGGCAAAGTTTT
CATGGCAAATGATT
CATGGCAACAAAAA
CATGGCAACAGCTT
CATGGCAACATATT
CATGGCAACCAATA
CATGGCAACCAATC
CATGGCAACTAATC
CATGGCAACTGACA
CATGGCAACTGGCA
CATGGCAACTTGTC
CATGGCAAGAATAA
CATGGCAAGCTGTT
CATGGCAATAAAAA
CATGGCAATACTTA
CATGGCAATCTAGG
CATGGCAATGCAAA
CATGGCAATGGGGG
CATGGCAATTGGGA
CATGGCAATTTGCA
CATGGCACAAAAAT
CATGGCACAATGCT
CATGGCACAATTTA
CATGGCACACAGGA
CATGGCACACGCAC
CATGGCACAGGCAG
CATGGCACCCCACA
CATGGCACCCCAGA
CATGGCACCCGACT
CATGGCACCTACCG
CATGGCACCTAGAA
CATGGCACCTTATT
CATGGCACGGGAGT
CATGGCACTATGTG
CATGGCACTCCCAG
CATGGCACTTATAA
CATGGCACTTATAT
CATGGCACTTATTC
CATGGCACTTGCAT
CATGGCACTTGTAC
CATGGCACTTGTTT
CATGGCAGAAGTGA
CATGGCAGAAGTGT
CATGGCAGATTGGG
CATGGCAGCCAATC
CATGGCAGCCTTCT
CATGGCAGCTCCAC
CATGGCAGCTGCCT
CATGGCAGGAAGTT
CATGGCAGGGTAGT
CATGGCAGGTTTCA
CATGGCAGTGAATG
CATGGCAGTGCCAG
CATGGCATAAAAAA
CATGGCATAAATGC
CATGGCATAATGGG
CATGGCATCACTAT
CATGGCATTAAACT
CATGGCATTAATTC
CATGGCATTCTCCC
CATGGCATTCTGGG
CATGGCATTGCATT
CATGGCATTGTCTG
CATGGCATTTGAAG
CATGGCATTTTATA
CATGGCATTTTATC
CATGGCCAAAGTTG
CATGGCCACCCTTA
CATGGCCACCGTCC
CATGGCCACGGTGG
CATGGCCAGCACTG
CATGGCCAGCTTTA
CATGGCCAGTGCAA
CATGGCCAGTTACC
CATGGCCCAGAGAT
CATGGCCCAGGAAT
CATGGCCCCAAAAT
CATGGCCCCCTAAT
CATGGCCCCTCTGC
CATGGCCCTAAATA
CATGGCCCTGTGAT
CATGGCCCTGTGTG
CATGGCCGACGAGG
CATGGCCTATAGAC
CATGGCCTCCATAT
CATGGCCTCTAAGG
CATGGCCTCTTCAT
CATGGCCTGGTCAC
CATGGCCTGTAAGT
CATGGCCTGTTCTC
CATGGCCTTCAATA
CATGGCCTTGGAAG
CATGGCCTTGGAGG
CATGGCCTTTACAG
CATGGCCTTTAGTA
CATGGCCTTTATTT
CATGGCCTTTTGCT
CATGGCGAACGTCC
CATGGCGAAGCATC
CATGGCGAAGCTGG
CATGGCGAGGGTGG
CATGGCGATCATAT
CATGGCGCTGCTGA
CATGGCGGAAGTGA
CATGGCGGAGAGAT
CATGGCGGCTCCTT
CATGGCGGCTCTAC
CATGGCGGGGGCTG
CATGGCGGTAACGG
CATGGCGTATTATT
CATGGCGTGGGCTG
CATGGCTAACAGGG
CATGGCTAATAAAC
CATGGCTAATATTT
CATGGCTACACAGC
CATGGCTACCACTA
CATGGCTACTAAAC
CATGGCTACTCCCG
CATGGCTACTGGAT
CATGGCTATATATA
CATGGCTATTACTG
CATGGCTATTTCCA
CATGGCTCAAAGGC
CATGGCTCAAGTGG
CATGGCTCAGAACA
CATGGCTCAGATCT
CATGGCTCAGGGTC
CATGGCTCAGTGTT
CATGGCTCATAGAA
CATGGCTCCGTCCA
CATGGCTCGGGAAT
CATGGCTCTAATGC
CATGGCTCTCTACA
CATGGCTCTTACGG
CATGGCTCTTGTGT
CATGGCTGAAATAA
CATGGCTGAACCTT
CATGGCTGAAGCAA
CATGGCTGAGCGCT
CATGGCTGAGGGCA
CATGGCTGAGGGCC
CATGGCTGATAGTG
CATGGCTGATCTTT
CATGGCTGCAGACT
CATGGCTGCAGTCG
CATGGCTGCATTAA
CATGGCTGCCACGT
CATGGCTGCCAGAA
CATGGCTGCCCAGA
CATGGCTGCCCGTT
CATGGCTGCCTGGT
CATGGCTGCCTGTT
CATGGCTGCCTTCC
CATGGCTGCCTTCT
CATGGCTGCTCTCC
CATGGCTGCTGACT
CATGGCTGCTGCCC
CATGGCTGGAAACT
CATGGCTGGAATTT
CATGGCTGGAGGTT
CATGGCTGGATGCA
CATGGCTGTAGTTT
CATGGCTGTATTTA
CATGGCTGTGGACC
CATGGCTGTGGCAC
CATGGCTGTGTATA
CATGGCTGTGTATG
CATGGCTGTTTTGT
CATGGCTTACAAGT
CATGGCTTAGCCTA
CATGGCTTATGCTT
CATGGCTTATGTGT
CATGGCTTCACTCA
CATGGCTTCAGTGT
CATGGCTTCATAGC
CATGGCTTCCAAGG
CATGGCTTCCTGCT
CATGGCTTCTGCTA
CATGGCTTGATGTC
CATGGCTTGGAATA
CATGGCTTGGCTCT
CATGGCTTTAAATT
CATGGCTTTTGTGC
CATGGCTTTTGTGT
CATGGCTTTTTGGC
CATGGGAAAACTTT
CATGGGAAAATCAA
CATGGGAAACACAA
CATGGGAAACCAAA
CATGGGAAAGAGAG
CATGGGAAAGCTGT
CATGGGAAAGGGGG
CATGGGAAATAAAT
CATGGGAAATATTT
CATGGGAAATGTTT
CATGGGAAATTTCC
CATGGGAACACTTT
CATGGGAACAGTGC
CATGGGAACTGTGA
CATGGGAAGAATAT
CATGGGAAGCACAA
CATGGGAAGCAGTT
CATGGGAAGGCAAA
CATGGGAAGGGGGA
CATGGGAAGTGCTG
CATGGGAAGTTCAT
CATGGGAAGTTCTG
CATGGGAATAAAAC
CATGGGAATACATC
CATGGGAATAGGAA
CATGGGAATCCGTT
CATGGGAATGGCAT
CATGGGAATGGTAA
CATGGGAATTGCTG
CATGGGACTATGCC
CATGGGACTCCTTG
CATGGGACTCGATG
CATGGGACTTTCCA
CATGGGAGAAAAAA
CATGGGAGAAAAAG
CATGGGAGAACTAA
CATGGGAGAAGCTA
CATGGGAGAATATC
CATGGGAGAGAATG
CATGGGAGAGCGAT
CATGGGAGAGTTGG
CATGGGAGCATTTT
CATGGGAGCTAATA
CATGGGAGGAGCCT
CATGGGAGGAGCTG
CATGGGAGGCCCTT
CATGGGAGGCTCCT
CATGGGAGGGAGTG
CATGGGAGTAGGAG
CATGGGAGTCCAGT
CATGGGAGTTACTC
CATGGGATAAAATA
CATGGGATACTTAG
CATGGGATCAGTTA
CATGGGATCTGCGT
CATGGGATCTGTTA
CATGGGATGATGCC
CATGGGATGGTTCC
CATGGGATTCTGAG
CATGGGATTGAGGG
CATGGGATTTGTGA
CATGGGCAAAAATC
CATGGGCAAATCTG
CATGGGCAAATTTG
CATGGGCAACAAAA
CATGGGCAACCAAT
CATGGGCAAGAAAA
CATGGGCAAGAGAT
CATGGGCAAGTACC
CATGGGCAAGTGCC
CATGGGCAATATGG
CATGGGCAATTAAA
CATGGGCACAGAGC
CATGGGCACAGTGA
CATGGGCACCAGAG
CATGGGCACCATTC
CATGGGCAGAAAGC
CATGGGCAGATTTC
CATGGGCAGGCCTA
CATGGGCAGGGAAG
CATGGGCATAGACA
CATGGGCATATATT
CATGGGCATCAAGT
CATGGGCATCTCTG
CATGGGCATTAGGT
CATGGGCCAAAAAA
CATGGGCCCATTTG
CATGGGCCCGAGGG
CATGGGCCCTTCAG
CATGGGCCTCGTCT
CATGGGCCTGGGTT
CATGGGCGAGTACC
CATGGGCGCCAGAG
CATGGGCGTCAAAA
CATGGGCGTCCGCA
CATGGGCTACGGCT
CATGGGCTATTACT
CATGGGCTCCTCCC
CATGGGCTCTTTGG
CATGGGCTGCTCTG
CATGGGCTGTGCAT
CATGGGCTGTGTAT
CATGGGCTTCCTGG
CATGGGCTTCGGTC
CATGGGCTTTATGA
CATGGGGAAAAAAA
CATGGGGAAAACTA
CATGGGGAACACAT
CATGGGGAATAAAG
CATGGGGACTCTAA
CATGGGGAGAACTT
CATGGGGAGATCAG
CATGGGGAGATTAG
CATGGGGAGGCTTA
CATGGGGAGGGAGG
CATGGGGAGGGTGG
CATGGGGAGTTCCG
CATGGGGATAATCT
CATGGGGATGGGGG
CATGGGGCAAAATT
CATGGGGCACTTTC
CATGGGGCAGGCAG
CATGGGGCAGGGGG
CATGGGGCATATGA
CATGGGGCATCGTG
CATGGGGCCAACTT
CATGGGGCCGCGCT
CATGGGGCCTGCCT
CATGGGGCGAAACG
CATGGGGCTACCAA
CATGGGGCTAGACA
CATGGGGCTAGCCA
CATGGGGCTGCAAA
CATGGGGCTGGAAC
CATGGGGCTTGGTT
CATGGGGGAGGGGA
CATGGGGGATCAGG
CATGGGGGATGTTA
CATGGGGGCAAAAT
CATGGGGGCACTGC
CATGGGGGCAGCCA
CATGGGGGGCACTG
CATGGGGGGCAGCC
CATGGGGGGCAGTG
CATGGGGGGGGGCG
CATGGGGGGGGGGG
CATGGGGGGGGTGG
CATGGGGGTCACTG
CATGGGGGTGGGAT
CATGGGGGTGTGGT
CATGGGGGTGTTTG
CATGGGGGTTCCTT
CATGGGGTCACAAC
CATGGGGTCACTAC
CATGGGGTCAGCCT
CATGGGGTCTGCAC
CATGGGGTGAGAGA
CATGGGGTGCAGCC
CATGGGGTTAGACA
CATGGGGTTCTGTA
CATGGGGTTGCTAG
CATGGGGTTGCTCT
CATGGGGTTGTGGA
CATGGGGTTTGAGG
CATGGGGTTTGGGA
CATGGGGTTTTCTG
CATGGGGTTTTTTC
CATGGGTAAAGAGT
CATGGGTAAATGCA
CATGGGTACATTTA
CATGGGTACTACAT
CATGGGTACTTGGA
CATGGGTATAAAAA
CATGGGTCAAAAAA
CATGGGTCAAGGCA
CATGGGTCACGGAA
CATGGGTCAGTATG
CATGGGTCAGTCGG
CATGGGTCCAACAG
CATGGGTCCCTCTA
CATGGGTCGCCCCC
CATGGGTCTGGGGG
CATGGGTCTTACAT
CATGGGTGAAACAG
CATGGGTGAATGGG
CATGGGTGACTAAT
CATGGGTGAGAGTC
CATGGGTGATATGT
CATGGGTGCAGCCA
CATGGGTGCGATGA
CATGGGTGGGCGGG
CATGGGTGGGTATG
CATGGGTGTGGTTT
CATGGGTGTGTATG
CATGGGTGTGTTCT
CATGGGTGTTCATT
CATGGGTTACAAGC
CATGGGTTACCATC
CATGGGTTACTGCC
CATGGGTTATATTC
CATGGGTTATTTTT
CATGGGTTCTGATC
CATGGGTTGCAGGA
CATGGGTTGGGCCC
CATGGGTTTATCCT
CATGGGTTTCTGTT
CATGGGTTTGCAGG
CATGGGTTTGGAAG
CATGGGTTTGGCTG
CATGGGTTTTCTCT
CATGGGTTTTGTTG
CATGGTAAAAAAAA
CATGGTAAAAAAAG
CATGGTAACATAGC
CATGGTAACCACTA
CATGGTAACTAAAA
CATGGTAAGCAAGC
CATGGTAATAAATT
CATGGTAATCCTGT
CATGGTACAACAGA
CATGGTACAATAAG
CATGGTACATTCTA
CATGGTACTGGAAA
CATGGTAGAAAAAA
CATGGTAGACAATG
CATGGTAGGACAGG
CATGGTAGGTGCTG
CATGGTAGTTTCAG
CATGGTATATCTAG
CATGGTATATTTAG
CATGGTATCACAAG
CATGGTATCGGCCA
CATGGTATGCCTTT
CATGGTATTAAACG
CATGGTCAAAAAAA
CATGGTCAAAATGA
CATGGTCAATGGGA
CATGGTCACAAAAT
CATGGTCACATTTT
CATGGTCAGAAGAA
CATGGTCAGACAGG
CATGGTCAGATTTC
CATGGTCAGCAAGA
CATGGTCAGGCAGA
CATGGTCATATATG
CATGGTCATCCTTT
CATGGTCATCTTGT
CATGGTCATTCCCT
CATGGTCTCCTGAC
CATGGTCTGCATTG
CATGGTCTGGGAGG
CATGGTCTTAATCT
CATGGTCTTATTCC
CATGGTCTTTGTAA
CATGGTGAAAAGCC
CATGGTGAAGATTG
CATGGTGAAGCTTG
CATGGTGACCACGG
CATGGTGACTCTGG
CATGGTGAGCAAGA
CATGGTGATGTTGT
CATGGTGATTGGTG
CATGGTGCAACTCT
CATGGTGCCAGTGA
CATGGTGCCATAAA
CATGGTGCCTGGTA
CATGGTGCGATGTG
CATGGTGCTAATAG
CATGGTGCTCAGAT
CATGGTGCTGTGCT
CATGGTGCTTATAG
CATGGTGCTTATTG
CATGGTGCTTGCCA
CATGGTGCTTTCTT
CATGGTGGAGGGCC
CATGGTGGATTGTA
CATGGTGGCAAAAG
CATGGTGGCAGGAT
CATGGTGGCCCAGG
CATGGTGGCCTATT
CATGGTGGGACCAA
CATGGTGGGAGAGC
CATGGTGGGCGGAA
CATGGTGGGTTCTC
CATGGTGGTAACAA
CATGGTGGTGTTCT
CATGGTGTAAATAT
CATGGTGTAAATGT
CATGGTGTAATTGT
CATGGTGTCCGGAT
CATGGTGTCTGCAC
CATGGTGTCTGGCT
CATGGTGTCTTTAT
CATGGTGTGAAAAA
CATGGTGTGCTCCA
CATGGTGTGCTGTG
CATGGTGTGGCCAC
CATGGTGTGGTCCC
CATGGTGTGGTTGT
CATGGTGTGTGTAT
CATGGTGTTGTATC
CATGGTTAAATCTG
CATGGTTAAATGAT
CATGGTTACTTTTT
CATGGTTATATCAG
CATGGTTATCAGTG
CATGGTTCATATTG
CATGGTTCATCTTT
CATGGTTCCAAAAG
CATGGTTCCCACCG
CATGGTTCCCAGTG
CATGGTTCCCTCTG
CATGGTTCCCTGTA
CATGGTTCCGCGCG
CATGGTTCTCACCT
CATGGTTCTTAAAT
CATGGTTGAAACCC
CATGGTTGACACTT
CATGGTTGCCCAGT
CATGGTTGCTATGG
CATGGTTGGAGGCT
CATGGTTGGCTTTT
CATGGTTGGGGCGC
CATGGTTGTGAAGA
CATGGTTGTTTAAC
CATGGTTTCTATGT
CATGGTTTCTTATG
CATGGTTTCTTCTA
CATGGTTTCTTTTT
CATGGTTTGAAAAG
CATGGTTTGAACGG
CATGGTTTGACTGC
CATGGTTTTAAAAC
CATGGTTTTATCAA
CATGGTTTTATGCG
CATGGTTTTATTAA
CATGGTTTTATTAG
CATGGTTTTATTTA
CATGGTTTTCCCTC
CATGGTTTTCTTTC
CATGGTTTTGCATT
CATGGTTTTTGGCA
CATGGTTTTTGTGT
CATGGTTTTTTTTT
CATGTAAAAAAAAA
CATGTAAAAAAATA
CATGTAAAAAATGT
CATGTAAAAAGATT
CATGTAAAAATAAA
CATGTAAAACATTA
CATGTAAAACATTT
CATGTAAAACCTCT
CATGTAAAACTTTT
CATGTAAAAGCCAA
CATGTAAAAGCTGG
CATGTAAAAGGAAG
CATGTAAAAGTTCT
CATGTAAAAGTTGT
CATGTAAAATAAAA
CATGTAAAATAACA
CATGTAAAATGGGA
CATGTAAAATGTTT
CATGTAAAATTATA
CATGTAAAATTTAG
CATGTAAACAAAAA
CATGTAAACACAGG
CATGTAAACAGTAG
CATGTAAACCCCAC
CATGTAAACTTTGT
CATGTAAAGAGTTT
CATGTAAAGCCTAC
CATGTAAAGCTGTT
CATGTAAAGGAAAA
CATGTAAAGGGATA
CATGTAAAGGTAAA
CATGTAAAGTCTTT
CATGTAAAGTGGAA
CATGTAAAGTTAAA
CATGTAAATAAAAG
CATGTAAATAAACT
CATGTAAATAAAGA
CATGTAAATAAGAA
CATGTAAATAAGCA
CATGTAAATAAGGA
CATGTAAATAAGTT
CATGTAAATAATGA
CATGTAAATACTCA
CATGTAAATATACA
CATGTAAATATTTT
CATGTAAATCACCA
CATGTAAATCCCAT
CATGTAAATCTCCA
CATGTAAATCTGTA
CATGTAAATGCCAA
CATGTAAATGGGAT
CATGTAAATGTACA
CATGTAAATTAAAT
CATGTAAATTATTA
CATGTAAATTTTGC
CATGTAACACTGTT
CATGTAACAGTTCA
CATGTAACATCTCT
CATGTAACCAGCAC
CATGTAACCCCTGG
CATGTAACCTGTGC
CATGTAACGGCTGG
CATGTAACTAAGGC
CATGTAACTAATAA
CATGTAACTACTTC
CATGTAACTGAAGG
CATGTAACTGGACT
CATGTAACTGGAGG
CATGTAACTTCCCA
CATGTAACTTGTTA
CATGTAACTTTTTT
CATGTAAGATCACA
CATGTAAGATTCTA
CATGTAAGATTGGT
CATGTAAGCACTTG
CATGTAAGCCCTGA
CATGTAAGCTTTAT
CATGTAAGGCTAAG
CATGTAAGGTTTAT
CATGTAAGTCGCCG
CATGTAAGTCTTAA
CATGTAAGTCTTGA
CATGTAAGTGAAAC
CATGTAAGTGGAGG
CATGTAATAAAAAA
CATGTAATAAAACT
CATGTAATAAAAGT
CATGTAATAAAGAA
CATGTAATAAATTG
CATGTAATAACACA
CATGTAATACATTT
CATGTAATAGAAGA
CATGTAATATAAAC
CATGTAATATTTTA
CATGTAATCTCACA
CATGTAATGAACAA
CATGTAATGAAGGC
CATGTAATGAGTGG
CATGTAATGATATA
CATGTAATGCAAAC
CATGTAATGCGCAT
CATGTAATGCTAAC
CATGTAATGGCACA
CATGTAATGTGACG
CATGTAATGTTGCC
CATGTAATTAAAAA
CATGTAATTAAAGG
CATGTAATTATTAA
CATGTAATTCTACT
CATGTAATTGATAA
CATGTAATTGCAGT
CATGTAATTTTGCA
CATGTACAAAAAAA
CATGTACAAATAAT
CATGTACAAATGTA
CATGTACAAATGTG
CATGTACAAATTAC
CATGTACAAATTCC
CATGTACAACACAG
CATGTACAAGTCTA
CATGTACAATAAAC
CATGTACAATAATT
CATGTACAATATGT
CATGTACAATGCTA
CATGTACAATGTGT
CATGTACAATTAAA
CATGTACAATTTCA
CATGTACAATTTGA
CATGTACAATTTTG
CATGTACACAAGAA
CATGTACACAATAG
CATGTACACACCCA
CATGTACACAGATA
CATGTACACCGGTC
CATGTACACTGGTG
CATGTACAGAAACC
CATGTACAGAAATA
CATGTACAGAATAT
CATGTACAGAATGT
CATGTACAGAGAGT
CATGTACAGCACTA
CATGTACAGCCTTT
CATGTACAGGCCAA
CATGTACAGGTATG
CATGTACAGTACTT
CATGTACAGTAGTT
CATGTACAGTATAT
CATGTACAGTATGT
CATGTACAGTCTTC
CATGTACAGTTCAA
CATGTACATAAGTG
CATGTACATAAGTT
CATGTACATAGATC
CATGTACATATACT
CATGTACATATGGA
CATGTACATCAGCA
CATGTACATCTGTT
CATGTACATTAACT
CATGTACATTACAG
CATGTACATTTATG
CATGTACCACAGCC
CATGTACCGCCGAC
CATGTACCTAGAAA
CATGTACCTCAGGC
CATGTACCTGCTGA
CATGTACCTTATGC
CATGTACGACAAAA
CATGTACGATATGC
CATGTACGCCCTCT
CATGTACGGATCTA
CATGTACGTGACTC
CATGTACTAAAAAT
CATGTACTACACTG
CATGTACTACCAAG
CATGTACTATTCCA
CATGTACTCGTAGG
CATGTACTCTGATT
CATGTACTCTGGGC
CATGTACTCTGGGG
CATGTACTGAATCT
CATGTACTGCGTTA
CATGTACTGTGATT
CATGTACTGTGGAA
CATGTACTTTTGCC
CATGTAGAAAAACA
CATGTAGAAAAAGT
CATGTAGAAATAAA
CATGTAGAAGCCAA
CATGTAGAAGTCAA
CATGTAGACAAAAA
CATGTAGACCTTGT
CATGTAGACTTGGG
CATGTAGAGACAAT
CATGTAGAGAGGGA
CATGTAGAGCCAGC
CATGTAGATACTAA
CATGTAGATATGTA
CATGTAGATATTAG
CATGTAGATGTATG
CATGTAGATGTTGC
CATGTAGCAACAAC
CATGTAGCCAGGGG
CATGTAGCCCAGCA
CATGTAGCTAAAAC
CATGTAGCTGCTGA
CATGTAGCTGGGTG
CATGTAGCTTATAC
CATGTAGCTTATGT
CATGTAGGAAATTC
CATGTAGGATATCA
CATGTAGGCAGCCA
CATGTAGGCGGGGC
CATGTAGGCTGAGC
CATGTAGGGCCGGG
CATGTAGGGGCAGA
CATGTAGGGGCCCC
CATGTAGGTATGAG
CATGTAGGTATGTG
CATGTAGGTCAATT
CATGTAGGTTTATT
CATGTAGTAAAACT
CATGTAGTAGAGCT
CATGTAGTATGATA
CATGTAGTCACTTT
CATGTAGTCAGAAC
CATGTAGTCCTATA
CATGTAGTGCTCCT
CATGTAGTGTGCTG
CATGTAGTTAGAAT
CATGTAGTTAGGGG
CATGTAGTTGCTTT
CATGTAGTTGTAGT
CATGTAGTTTTCCA
CATGTAGTTTTGAG
CATGTAGTTTTTTT
CATGTATAAAAAAA
CATGTATAAAAGAA
CATGTATAAAATAT
CATGTATAAATACA
CATGTATAAATTAA
CATGTATAAATTGG
CATGTATAACTAAA
CATGTATAATAAAC
CATGTATAATACCC
CATGTATAATGCTA
CATGTATAATGCTG
CATGTATACAAAAT
CATGTATACAGAAA
CATGTATACTTTTG
CATGTATAGATGAT
CATGTATAGGAAAC
CATGTATAGGACCC
CATGTATATAACTG
CATGTATATACATT
CATGTATATGAATT
CATGTATATGTATG
CATGTATATGTGTG
CATGTATATTTGTA
CATGTATATTTTAT
CATGTATATTTTCT
CATGTATATTTTGC
CATGTATATTTTTA
CATGTATCAAAAAA
CATGTATCAAAGCG
CATGTATCAAGGAC
CATGTATCAATAGG
CATGTATCACTTTA
CATGTATCCAGTGA
CATGTATCCATATT
CATGTATCGGTCTA
CATGTATCTAGCTA
CATGTATCTGCTGG
CATGTATCTGTACC
CATGTATCTTATGT
CATGTATCTTCACC
CATGTATCTTTATA
CATGTATGACTGCT
CATGTATGATGACC
CATGTATGATTTTA
CATGTATGCAAAAA
CATGTATGCGCACA
CATGTATGCTATAT
CATGTATGGAGACA
CATGTATGGCCACC
CATGTATGGGCAGT
CATGTATGGTAAAG
CATGTATGGTGGGA
CATGTATGGTTTCT
CATGTATGGTTTGT
CATGTATGTATGTA
CATGTATGTCTTTT
CATGTATGTGAAGA
CATGTATGTGCTGA
CATGTATGTGTGCC
CATGTATGTGTGCG
CATGTATGTGTGGT
CATGTATGTTAACT
CATGTATGTTATCT
CATGTATGTTGCCT
CATGTATGTTTGTA
CATGTATGTTTTCA
CATGTATGTTTTTA
CATGTATGTTTTTC
CATGTATTAAAAAA
CATGTATTAACGTG
CATGTATTAGAGAA
CATGTATTATAAGG
CATGTATTATACTG
CATGTATTATTCTG
CATGTATTATTTTT
CATGTATTCAGCTT
CATGTATTCCCCTA
CATGTATTGACATT
CATGTATTGCAATA
CATGTATTGCCTAT
CATGTATTGCTACC
CATGTATTGGTCCC
CATGTATTGTCTCA
CATGTATTTAATGG
CATGTATTTACCCT
CATGTATTTCTCTT
CATGTATTTCTTAT
CATGTATTTGCTTT
CATGTATTTGTCTT
CATGTATTTGTTAT
CATGTATTTTAAAA
CATGTATTTTCTGT
CATGTATTTTGCAC
CATGTATTTTGTTG
CATGTATTTTTAAA
CATGTATTTTTATT
CATGTATTTTTTAA
CATGTATTTTTTGT
CATGTCAAAAAAAA
CATGTCAAAATGGG
CATGTCAAAATTGT
CATGTCAAACACCA
CATGTCAAATTGGG
CATGTCAAATTTCA
CATGTCAACCCCAA
CATGTCAACTTTGT
CATGTCAAGAAGAA
CATGTCAAGCACTC
CATGTCAAGGATGC
CATGTCAAGTACAA
CATGTCAATAAATA
CATGTCAATATTTT
CATGTCACAAGCTT
CATGTCACACTGAG
CATGTCACAGCCCA
CATGTCACATCTTA
CATGTCACATTTAA
CATGTCACCCTATT
CATGTCACCTGGTT
CATGTCACGATTGC
CATGTCACTGGATT
CATGTCACTGGCGC
CATGTCAGACCAAT
CATGTCAGCAGAGA
CATGTCAGCAGCTG
CATGTCAGCGAGCC
CATGTCAGCTGGAC
CATGTCAGGAAGAG
CATGTCAGGAGCAG
CATGTCAGGATTCC
CATGTCAGTAACAT
CATGTCAGTACAGG
CATGTCAGTATCAC
CATGTCAGTTCTTG
CATGTCATAATACC
CATGTCATAGAAAC
CATGTCATATGGGG
CATGTCATCCCCAG
CATGTCATCGACTC
CATGTCATCTTAAA
CATGTCATCTTTGC
CATGTCATTAATGT
CATGTCATTCAGAT
CATGTCATTCCCCC
CATGTCATTCTGCC
CATGTCATTGAGAC
CATGTCATTGGTCC
CATGTCCAAAGCAA
CATGTCCAAATCGG
CATGTCCACAAAGG
CATGTCCACACTGC
CATGTCCAGCCTGT
CATGTCCATACCTT
CATGTCCATAGCAG
CATGTCCATATTTG
CATGTCCATCCTTA
CATGTCCATTATAC
CATGTCCATTGCAT
CATGTCCCTAATAA
CATGTCCGCAGAGC
CATGTCCGGCCGCC
CATGTCCGTTAAAA
CATGTCCTAAGCAT
CATGTCCTACATAT
CATGTCCTCTTCTT
CATGTCCTGACTGT
CATGTCCTGCCTTT
CATGTCCTGCTCCT
CATGTCCTTCAATA
CATGTCCTTCGTTA
CATGTCCTTTAAAG
CATGTCCTTTAAAT
CATGTCCTTTAACA
CATGTCCTTTTAAA
CATGTCGAATGTAA
CATGTCGATCGGGT
CATGTCGCCTCCCT
CATGTCGCTCTGGG
CATGTCGGAATTCA
CATGTCGGCAGTGT
CATGTCGGCATCTC
CATGTCGGCATTTT
CATGTCGGCGAGTC
CATGTCGGTGTGGC
CATGTCGTGGCACA
CATGTCGTTCTAAA
CATGTCGTTTGCCA
CATGTCTAAAAGAT
CATGTCTAATAAAC
CATGTCTACAAAGA
CATGTCTACCTCAC
CATGTCTACTGCAG
CATGTCTAGAATGC
CATGTCTAGCCCTC
CATGTCTAGTCTCC
CATGTCTCACAGTT
CATGTCTCACTGCA
CATGTCTCAGCGTA
CATGTCTCATCTGG
CATGTCTCCATAAT
CATGTCTCCCCCAC
CATGTCTCCCGAAC
CATGTCTCCTCCAG
CATGTCTCCTGAAC
CATGTCTCCTGAAT
CATGTCTCTCAAAC
CATGTCTCTCGCTG
CATGTCTCTCTCTA
CATGTCTCTCTTGT
CATGTCTCTGAAAT
CATGTCTCTGCTCT
CATGTCTCTGTATC
CATGTCTGAATTAT
CATGTCTGAGCTTG
CATGTCTGAGGCCA
CATGTCTGAGGGGT
CATGTCTGAGTTCT
CATGTCTGATTCCT
CATGTCTGCGTATT
CATGTCTGCTGGTA
CATGTCTGCTGTCA
CATGTCTGGATGCT
CATGTCTGGCAGAG
CATGTCTGGCGAAA
CATGTCTGGCTTAT
CATGTCTGGCTTTG
CATGTCTGGGAGGA
CATGTCTGGGTGAC
CATGTCTGTAGATA
CATGTCTGTCACTA
CATGTCTGTGGATG
CATGTCTGTGTGAT
CATGTCTGTGTGTG
CATGTCTGTGTTAT
CATGTCTGTTCTTT
CATGTCTTAAACTG
CATGTCTTCTCTCA
CATGTCTTCTTGAA
CATGTCTTCTTGAC
CATGTCTTCTTTCA
CATGTCTTGCAACT
CATGTCTTTAACAG
CATGTCTTTACCCT
CATGTCTTTATATT
CATGTCTTTCAATG
CATGTCTTTCTACT
CATGTCTTTCTATT
CATGTCTTTGAAAT
CATGTCTTTGCTGG
CATGTCTTTTAATA
CATGTCTTTTTAAG
CATGTCTTTTTACA
CATGTCTTTTTTTT
CATGTGAAAAATAA
CATGTGAAAACCCA
CATGTGAAAACTAT
CATGTGAAAAGAAT
CATGTGAAACCCAG
CATGTGAAAGCTGA
CATGTGAAATAAAT
CATGTGAAATATTA
CATGTGAAATTCCT
CATGTGAAATTTCA
CATGTGAACAAAAC
CATGTGAACACGGC
CATGTGAACTTTAA
CATGTGAAGAAAAG
CATGTGAAGAATGA
CATGTGAAGATGAT
CATGTGAAGCCCTA
CATGTGAAGGAGTT
CATGTGAAGTAAAA
CATGTGAAGTAGGA
CATGTGAAGTGAAT
CATGTGAATAAAAA
CATGTGAATACCTA
CATGTGAATCATAA
CATGTGAATGAAGA
CATGTGAATGTAGC
CATGTGAATGTCTT
CATGTGAATTGAAT
CATGTGAATTTAAG
CATGTGACAACCTT
CATGTGACAAGCCT
CATGTGACAATAAA
CATGTGACACAAAA
CATGTGACACACTA
CATGTGACATCTTC
CATGTGACATTGCT
CATGTGACCAGGAG
CATGTGACCATTTT
CATGTGACCTAAGT
CATGTGACCTGCCT
CATGTGACCTGTGC
CATGTGACCTTTTT
CATGTGACTATTGT
CATGTGACTGAGGG
CATGTGACTGATCC
CATGTGACTGCGGG
CATGTGACTTCACC
CATGTGACTTCTGG
CATGTGACTTGAAA
CATGTGACTTGTGC
CATGTGACTTGTTT
CATGTGACTTTAAA
CATGTGACTTTACC
CATGTGACTTTTTG
CATGTGAGAAAATG
CATGTGAGAATGGG
CATGTGAGACTGTT
CATGTGAGATCACA
CATGTGAGCTTTGT
CATGTGAGGAAGAA
CATGTGAGGAATCA
CATGTGAGTCTTAA
CATGTGATAATACA
CATGTGATAGATGT
CATGTGATCAATGT
CATGTGATCAGTTT
CATGTGATCTCTGA
CATGTGATCTGCAC
CATGTGATCTTCTT
CATGTGATCTTTCT
CATGTGATGACATT
CATGTGATGCGCAA
CATGTGATGCTAAA
CATGTGATGGGTGT
CATGTGATGTTTTT
CATGTGATTAATAA
CATGTGATTGGTTG
CATGTGATTTGGTA
CATGTGATTTGTTT
CATGTGCAAAGACA
CATGTGCAAAGGCT
CATGTGCAAAGTTT
CATGTGCAACTCTT
CATGTGCAAGAAAA
CATGTGCAAGTAAC
CATGTGCAATATAA
CATGTGCACCCCCC
CATGTGCAGAATTT
CATGTGCAGACTAA
CATGTGCAGAGCCG
CATGTGCAGAGGAA
CATGTGCAGGAGCC
CATGTGCAGGGAAT
CATGTGCAGGTTTC
CATGTGCAGTATGA
CATGTGCAGTGACA
CATGTGCAGTGCCA
CATGTGCAGTTTTT
CATGTGCATCACAC
CATGTGCATTAAGC
CATGTGCATTGTTA
CATGTGCCAAAATC
CATGTGCCAACAGT
CATGTGCCAATAAG
CATGTGCCAGAGCC
CATGTGCCAGGCAT
CATGTGCCATAAAT
CATGTGCCATTCAG
CATGTGCCCCCCCC
CATGTGCCCGGGCA
CATGTGCCTGCACC
CATGTGCCTGCGCC
CATGTGCCTTAAAA
CATGTGCCTTTGAC
CATGTGCGACAGAA
CATGTGCGACTTTG
CATGTGCGAGGCGT
CATGTGCGAGGGTG
CATGTGCGCTTGGG
CATGTGCGTTTCTG
CATGTGCTAAACTG
CATGTGCTAACTTT
CATGTGCTGCAACA
CATGTGCTGCCATT
CATGTGCTGCTCTT
CATGTGCTGGATTT
CATGTGCTGTGCAT
CATGTGCTTCTGTA
CATGTGCTTGGACA
CATGTGCTTTCTCA
CATGTGCTTTTAGA
CATGTGGAAATAAC
CATGTGGAAGCTGA
CATGTGGAATATGC
CATGTGGACTGCTG
CATGTGGAGCTCCT
CATGTGGAGGTGCA
CATGTGGAGTTAGA
CATGTGGATGCCAT
CATGTGGATGGCCA
CATGTGGCAAGAGA
CATGTGGCAAGTGG
CATGTGGCAATATA
CATGTGGCACAAAT
CATGTGGCATACCA
CATGTGGCATTAAC
CATGTGGCCAAATT
CATGTGGCCCCCCC
CATGTGGCCCCCCT
CATGTGGCCCCTGG
CATGTGGCCCGCCC
CATGTGGCCTAATA
CATGTGGCGATTTT
CATGTGGCGTTCCA
CATGTGGCTCCCTG
CATGTGGCTCTGTT
CATGTGGCTGTGAG
CATGTGGCTGTTTT
CATGTGGCTTAAGA
CATGTGGGAATGAC
CATGTGGGAGATGG
CATGTGGGAGCTGT
CATGTGGGATGTTT
CATGTGGGCCAGAT
CATGTGGGGCCCCC
CATGTGGGGCCCTG
CATGTGGGGGATGA
CATGTGGGGGGGCC
CATGTGGGGTGAGA
CATGTGGGGTGATG
CATGTGGGGTTCTT
CATGTGGGTCCTCC
CATGTGGGTCTTAC
CATGTGGGTGTTTT
CATGTGGTAAAAAA
CATGTGGTAACTTC
CATGTGGTAAGAGA
CATGTGGTACAAGT
CATGTGGTACAGTA
CATGTGGTATGAGA
CATGTGGTATTAAT
CATGTGGTATTATT
CATGTGGTATTGCC
CATGTGGTATTTGG
CATGTGGTGCACAA
CATGTGGTGGCATA
CATGTGGTGTTATA
CATGTGGTTGACAT
CATGTGGTTGCCAG
CATGTGTAAAAAGA
CATGTGTAAAACCC
CATGTGTAAAAGTT
CATGTGTAAACTAT
CATGTGTAACACTT
CATGTGTAACCTTC
CATGTGTAATAAGT
CATGTGTAATGGAA
CATGTGTACATATA
CATGTGTACCATTG
CATGTGTACGTGTG
CATGTGTAGAACAC
CATGTGTAGCTCAG
CATGTGTAGGGACC
CATGTGTATAAATA
CATGTGTATACATT
CATGTGTATCCAAT
CATGTGTATCTGCT
CATGTGTATGAATG
CATGTGTATGATAC
CATGTGTATGCAAA
CATGTGTATGGGAG
CATGTGTATTCCTG
CATGTGTATTCTTG
CATGTGTATTGGGA
CATGTGTATTTTTC
CATGTGTCAAAAAA
CATGTGTCACTGTA
CATGTGTCAGTGTG
CATGTGTCCAATGT
CATGTGTCCAGCGA
CATGTGTCCTACAT
CATGTGTCGGAGTT
CATGTGTCGGGGCA
CATGTGTCTCGTGG
CATGTGTCTGTGTG
CATGTGTCTTCACC
CATGTGTCTTCCCG
CATGTGTGAGAGGC
CATGTGTGATCTTT
CATGTGTGCAGAGA
CATGTGTGCAGCCA
CATGTGTGCAGTGA
CATGTGTGCATTGG
CATGTGTGCATTTA
CATGTGTGCCAGAG
CATGTGTGCGCAAA
CATGTGTGCTGCTC
CATGTGTGGAAGGA
CATGTGTGGAGCAT
CATGTGTGGCTTGT
CATGTGTGGGGAAA
CATGTGTGTAACTT
CATGTGTGTATTTA
CATGTGTGTCAATT
CATGTGTGTCTTTC
CATGTGTGTGAAAA
CATGTGTGTGGTAC
CATGTGTGTGGTTT
CATGTGTGTGTGTG
CATGTGTGTGTTTA
CATGTGTGTTTAAG
CATGTGTGTTTGTA
CATGTGTGTTTTGG
CATGTGTTAGCCAA
CATGTGTTCAATGA
CATGTGTTCATTGA
CATGTGTTCCCATT
CATGTGTTCGGTGT
CATGTGTTCTCTGC
CATGTGTTGAGAGA
CATGTGTTGGCAAA
CATGTGTTGGCTAC
CATGTGTTGTGCCA
CATGTGTTGTGTCT
CATGTGTTTACCCC
CATGTGTTTATAGT
CATGTGTTTCATTC
CATGTGTTTCCTAT
CATGTGTTTGCAGA
CATGTGTTTGCATC
CATGTGTTTGCTAT
CATGTGTTTTAGGT
CATGTGTTTTTAAC
CATGTGTTTTTATA
CATGTGTTTTTCAC
CATGTGTTTTTGCA
CATGTGTTTTTTTT
CATGTTAAAAAATA
CATGTTAAAAAGAA
CATGTTAAAAAGTG
CATGTTAAAAATGA
CATGTTAAACATTG
CATGTTAAACTTCA
CATGTTAAAGCAAC
CATGTTAAAGGAGA
CATGTTAAATAAAG
CATGTTAAATCCTT
CATGTTAACCAGTT
CATGTTAACCCCCC
CATGTTAACTGATT
CATGTTAACTTGTC
CATGTTAAGAACTT
CATGTTAAGAAGAG
CATGTTAAGATCCG
CATGTTAAGCGCTG
CATGTTAATAAAAC
CATGTTAATAAAGT
CATGTTAATAATGT
CATGTTAATAGTTC
CATGTTAATATAAA
CATGTTAATATCCA
CATGTTAATCAACA
CATGTTAATGAACA
CATGTTAATGCTCT
CATGTTAATGCTTC
CATGTTAATGTTCA
CATGTTAATGTTTT
CATGTTAATTCAAA
CATGTTAATTCTGC
CATGTTAATTGCCA
CATGTTAATTTCAG
CATGTTAATTTGTA
CATGTTACAAAAAA
CATGTTACAAAAAT
CATGTTACACCGAG
CATGTTACAGACAC
CATGTTACAGAGGT
CATGTTACAGCTGA
CATGTTACATAGTT
CATGTTACCACACT
CATGTTACCCCCGG
CATGTTACCCCCTG
CATGTTACCCCTGA
CATGTTACCTATGT
CATGTTACCTTTGC
CATGTTACGGTTTT
CATGTTACTAACCC
CATGTTACTCTTTT
CATGTTACTGAAAT
CATGTTACTGACTG
CATGTTACTGGAAT
CATGTTACTTGTTA
CATGTTACTTTGGG
CATGTTAGAAAAAA
CATGTTAGAACAAT
CATGTTAGACCTTA
CATGTTAGATTAAA
CATGTTAGCCATAC
CATGTTAGCCTTGC
CATGTTAGGGGAGC
CATGTTAGGTTTTT
CATGTTAGTACCAG
CATGTTAGTTGAGC
CATGTTAGTTTGGC
CATGTTATAAAATA
CATGTTATAAATGT
CATGTTATAAGGAA
CATGTTATACAGTT
CATGTTATAGCCCT
CATGTTATCAACAA
CATGTTATGAATAA
CATGTTATGAGATT
CATGTTATGCATTT
CATGTTATGTGTAT
CATGTTATGTTCAA
CATGTTATGTTTTA
CATGTTATTCCAGG
CATGTTATTGAAAA
CATGTTATTGTTTT
CATGTTATTTAAAA
CATGTTATTTGCGT
CATGTTCAAATACC
CATGTTCAAATGAA
CATGTTCAAATTTA
CATGTTCAAGCCTT
CATGTTCAATATGG
CATGTTCACAAGTC
CATGTTCACAGCTT
CATGTTCACTTTGT
CATGTTCAGAAGTT
CATGTTCAGATAAT
CATGTTCAGCTTTT
CATGTTCAGTGCTT
CATGTTCAGTTTGT
CATGTTCAGTTTTA
CATGTTCATAAATA
CATGTTCATACAAT
CATGTTCATATCTG
CATGTTCATTAAAC
CATGTTCATTATGA
CATGTTCATTCTGT
CATGTTCATTGTTT
CATGTTCATTTTAA
CATGTTCATTTTAT
CATGTTCCAAGGTT
CATGTTCCAGAAGG
CATGTTCCAGAATT
CATGTTCCAGGTAT
CATGTTCCAGTCTT
CATGTTCCAGTGAC
CATGTTCCATACAC
CATGTTCCATTAAA
CATGTTCCCAGCCC
CATGTTCCCATATG
CATGTTCCCCTATG
CATGTTCCCTGTAA
CATGTTCCGCTGTG
CATGTTCCTAATTG
CATGTTCCTCATCT
CATGTTCCTCGGCA
CATGTTCCTGCCAT
CATGTTCCTTTTTT
CATGTTCGCCGGTG
CATGTTCGCTTCCT
CATGTTCGGCACAA
CATGTTCGTGCAAA
CATGTTCGTGGAGG
CATGTTCTAAAGGC
CATGTTCTAAATGT
CATGTTCTAATTTG
CATGTTCTACGCCA
CATGTTCTAGGTTT
CATGTTCTATAGTG
CATGTTCTCATTGA
CATGTTCTCCAGGC
CATGTTCTCCATCT
CATGTTCTCTAAAC
CATGTTCTCTGCCA
CATGTTCTCTGTGA
CATGTTCTCTTCAT
CATGTTCTGAATGT
CATGTTCTGAGATA
CATGTTCTGATGTA
CATGTTCTGCTGCA
CATGTTCTGGCACT
CATGTTCTGGCTAA
CATGTTCTGGTTAA
CATGTTCTGTGATT
CATGTTCTGTGCCG
CATGTTCTGTGTCC
CATGTTCTTACGTA
CATGTTCTTGGAGA
CATGTTCTTGGGTA
CATGTTCTTGTAAG
CATGTTCTTTAGCC
CATGTTCTTTGATT
CATGTTCTTTGTTC
CATGTTCTTTGTTT
CATGTTCTTTTGAT
CATGTTGAAAAATA
CATGTTGAAATACT
CATGTTGAACAGCA
CATGTTGAACAGGT
CATGTTGAACTCTC
CATGTTGAAGTTAA
CATGTTGACCCAAA
CATGTTGAGGTTTT
CATGTTGATGGACC
CATGTTGATGTACA
CATGTTGATGTTTC
CATGTTGATTTTAA
CATGTTGCACAGCA
CATGTTGCACCTCA
CATGTTGCACTTAT
CATGTTGCAGTTCA
CATGTTGCCATCTA
CATGTTGCCATCTG
CATGTTGCCCACAG
CATGTTGCCCCCGA
CATGTTGCCCCTGA
CATGTTGCCGCTCC
CATGTTGCCTCTGA
CATGTTGCCTCTGG
CATGTTGCCTGAAG
CATGTTGCCTGCCA
CATGTTGCCTTCTG
CATGTTGCGTGTAT
CATGTTGCTACCCA
CATGTTGCTCAAGT
CATGTTGCTCACCA
CATGTTGCTCACGA
CATGTTGCTCCCCA
CATGTTGCTCTCAG
CATGTTGCTCTTCT
CATGTTGCTCTTGT
CATGTTGCTGACAC
CATGTTGCTTGCCT
CATGTTGCTTGTTT
CATGTTGCTTTGCA
CATGTTGCTTTTTT
CATGTTGGAAAGGG
CATGTTGGAAGGAG
CATGTTGGACTGTT
CATGTTGGAGAGTT
CATGTTGGATAGCA
CATGTTGGATTGAA
CATGTTGGCAGTCC
CATGTTGGGCCTCT
CATGTTGGGGAATA
CATGTTGGGGGGCA
CATGTTGGGGGGGG
CATGTTGGGGGTGG
CATGTTGGTAAATA
CATGTTGGTAAATG
CATGTTGGTAATTG
CATGTTGGTCTATG
CATGTTGGTGCTGA
CATGTTGGTTACGG
CATGTTGGTTCATT
CATGTTGGTTTCCT
CATGTTGGTTTGAA
CATGTTGTAAATAA
CATGTTGTAATTTG
CATGTTGTACCACA
CATGTTGTACTGTA
CATGTTGTACTGTG
CATGTTGTAGGTAA
CATGTTGTATTGTA
CATGTTGTATTTCA
CATGTTGTCATAGA
CATGTTGTCCTGTG
CATGTTGTCTGTAA
CATGTTGTGAAGTG
CATGTTGTGAGCAA
CATGTTGTGCAGTA
CATGTTGTGCATAT
CATGTTGTGCCGGT
CATGTTGTGGTGAC
CATGTTGTGGTTGT
CATGTTGTGTTTGT
CATGTTGTTAGGTC
CATGTTGTTATTAT
CATGTTGTTTCACT
CATGTTGTTTTTAT
CATGTTTAAAAAAA
CATGTTTAAAAATG
CATGTTTAAAATGT
CATGTTTAAAGGAT
CATGTTTAAATAAA
CATGTTTAAATGGA
CATGTTTAACAGGA
CATGTTTAACTCTG
CATGTTTAACTTTA
CATGTTTAACTTTT
CATGTTTAAGAAAA
CATGTTTAATTTGA
CATGTTTACACAAA
CATGTTTACACTCC
CATGTTTACCTAAT
CATGTTTACTAGTA
CATGTTTACTATTT
CATGTTTAGCTTTT
CATGTTTAGTTGCA
CATGTTTAGTTTGC
CATGTTTATACAGC
CATGTTTATATATT
CATGTTTATATGGA
CATGTTTATATTAA
CATGTTTATCAGCC
CATGTTTATCGCGG
CATGTTTATCTTAA
CATGTTTATGGGTC
CATGTTTATTAAAA
CATGTTTATTAAAT
CATGTTTATTCAAA
CATGTTTATTGAGT
CATGTTTATTGTAC
CATGTTTATTTCTA
CATGTTTATTTTGT
CATGTTTATTTTTA
CATGTTTATTTTTT
CATGTTTCAAATGG
CATGTTTCACTACA
CATGTTTCAGGCCT
CATGTTTCAGGTAC
CATGTTTCAGTGTG
CATGTTTCATACTT
CATGTTTCATATAA
CATGTTTCCCCCCC
CATGTTTCCCTGAC
CATGTTTCCGGACC
CATGTTTCCTAGAG
CATGTTTCCTTCCC
CATGTTTCCTTTTG
CATGTTTCGGAAAT
CATGTTTCTAAAAA
CATGTTTCTGCAAT
CATGTTTCTGTAAA
CATGTTTCTTGGAA
CATGTTTCTTTCTT
CATGTTTGAATTAA
CATGTTTGAGAAAC
CATGTTTGATCTGG
CATGTTTGATGGGG
CATGTTTGATTGGT
CATGTTTGCAAGTG
CATGTTTGCACATT
CATGTTTGCATTTT
CATGTTTGCCAAAT
CATGTTTGCCTGTA
CATGTTTGCTAACA
CATGTTTGCTACTG
CATGTTTGCTGTGT
CATGTTTGCTTTTA
CATGTTTGGATTGG
CATGTTTGGGAACT
CATGTTTGGTATTT
CATGTTTGGTCCCT
CATGTTTGGTCCTT
CATGTTTGGTTAGA
CATGTTTGGTTTGT
CATGTTTGTAAATC
CATGTTTGTAACTA
CATGTTTGTAACTG
CATGTTTGTATAGC
CATGTTTGTATATT
CATGTTTGTATTCT
CATGTTTGTCTAAA
CATGTTTGTGGCTG
CATGTTTGTGTGGC
CATGTTTGTGTGTG
CATGTTTGTGTTAA
CATGTTTGTTAAAA
CATGTTTGTTAATG
CATGTTTGTTAGAA
CATGTTTGTTCCAA
CATGTTTGTTCCCC
CATGTTTGTTGCTG
CATGTTTGTTGGAA
CATGTTTGTTTTGT
CATGTTTGTTTTTT
CATGTTTTAAAAAG
CATGTTTTAAAAGT
CATGTTTTAAAATC
CATGTTTTAAACAA
CATGTTTTACAACG
CATGTTTTACAGTA
CATGTTTTACTGCT
CATGTTTTATATAA
CATGTTTTATCTTT
CATGTTTTATTCAA
CATGTTTTATTCTT
CATGTTTTATTGCT
CATGTTTTATTTAA
CATGTTTTCAAGGG
CATGTTTTCAATAA
CATGTTTTCACTGC
CATGTTTTCAGATT
CATGTTTTCAGTCC
CATGTTTTCCCATC
CATGTTTTCGCTCT
CATGTTTTCTATGT
CATGTTTTCTCCTG
CATGTTTTCTGCAA
CATGTTTTGCCACA
CATGTTTTGCTTTC
CATGTTTTGGCATA
CATGTTTTGGTGCT
CATGTTTTGTAAAT
CATGTTTTGTAATA
CATGTTTTGTATTT
CATGTTTTGTGACA
CATGTTTTGTGGTT
CATGTTTTGTGTCA
CATGTTTTGTGTTT
CATGTTTTGTTGTT
CATGTTTTGTTTAT
CATGTTTTGTTTTT
CATGTTTTTAAAAT
CATGTTTTTAAAGA
CATGTTTTTAACAC
CATGTTTTTAACCC
CATGTTTTTAAGTA
CATGTTTTTAATGT
CATGTTTTTAATTA
CATGTTTTTACATT
CATGTTTTTACCTG
CATGTTTTTATTTG
CATGTTTTTCAGTT
CATGTTTTTCTGTA
CATGTTTTTCTTCC
CATGTTTTTGAATA
CATGTTTTTGGAAG
CATGTTTTTGGTGG
CATGTTTTTGTCAT
CATGTTTTTGTTTT
CATGTTTTTTCCCC
CATGTTTTTTCCTT
CATGTTTTTTGTTT
CATGTTTTTTTAAA
CATGTTTTTTTAAC
CATGTTTTTTTAGG
CATGTTTTTTTCCC
CATGTTTTTTTTCA
CATGTTTTTTTTTC
CATGTTTTTTTTTT
CATGAAAAAAATGA
CATGAAAAAACAAA
CATGAAAAACCACC
CATGAAAAAGACTG
CATGAAAACAAAAA
CATGAAAACTCGTG
CATGAAAACTCTTG
CATGAAAACTGTAT
CATGAAAAGAAGAG
CATGAAAAGAATCT
CATGAAAAGGACTG
CATGAAAAGTACCA
CATGAAAATATCTA
CATGAAAATATTCC
CATGAAAATCTGCA
CATGAAAATGAGAG
CATGAAAATGGAAA
CATGAAAATGTTAC
CATGAAACAAAAAA
CATGAAACAAAGTG
CATGAAACAAATAA
CATGAAACAATGTA
CATGAAACACAATG
CATGAAACAGCCCC
CATGAAACCCCCAG
CATGAAACCTGACC
CATGAAACTAGCAA
CATGAAACTCCACT
CATGAAACTCCCTA
CATGAAACTGTTAA
CATGAAAGAAAAAA
CATGAAAGAAAAGG
CATGAAAGAAGTGG
CATGAAAGAGATTG
CATGAAAGCATTCT
CATGAAAGCTATGG
CATGAAAGGCAGCT
CATGAAAGTGCAAT
CATGAAAGTGGTAG
CATGAAAGTGTTAA
CATGAAAGTTAACA
CATGAAATATATGG
CATGAAATATCTAG
CATGAAATCAAATC
CATGAAATCAGTTT
CATGAAATCATCTC
CATGAAATCCAGAG
CATGAAATGAGGTT
CATGAAATGGCCCT
CATGAAATGTAGTT
CATGAAATGTTGCA
CATGAAATTACACA
CATGAAATTATTGT
CATGAAATTGCATT
CATGAAATTTTCAT
CATGAACAATAAAA
CATGAACAATACTG
CATGAACAATCCAA
CATGAACACCTTTG
CATGAACAGATACA
CATGAACAGCCCCG
CATGAACATTAAAC
CATGAACATTCAGT
CATGAACCAAGTGA
CATGAACCAATCAG
CATGAACCAATGTT
CATGAACGCATCCA
CATGAACGTGGCCG
CATGAACTCAAAAG
CATGAACTGACCAG
CATGAACTGGCAGC
CATGAACTGTATAT
CATGAACTGTTACC
CATGAACTTGCGAA
CATGAAGAAATAAA
CATGAAGAAGAGGC
CATGAAGAATGGTC
CATGAAGACTGTCT
CATGAAGACTTTGT
CATGAAGAGATTTC
CATGAAGAGCTTTT
CATGAAGAGGGACC
CATGAAGAGTGACA
CATGAAGATTTGTT
CATGAAGCAAGCTG
CATGAAGCACACCT
CATGAAGCAGAAGG
CATGAAGCAGTTGT
CATGAAGCCTCCTC
CATGAAGCGCAGCG
CATGAAGCGCCGCC
CATGAAGCTGTTTG
CATGAAGGAAAAAG
CATGAAGGACCTGC
CATGAAGGCACAAG
CATGAAGGCTTCCC
CATGAAGGGTTACA
CATGAAGTAAAAAC
CATGAAGTAAAGTC
CATGAAGTGTTTCC
CATGAAGTTGGCTG
CATGAAGTTTGCAA
CATGAATAAAACAA
CATGAATAAAATAC
CATGAATAAACCCA
CATGAATATACAAT
CATGAATATGATGT
CATGAATATTCTAG
CATGAATATTGCTT
CATGAATCAAGAAA
CATGAATCCACTGC
CATGAATCTATCAA
CATGAATCTCTGTT
CATGAATCTGAGTG
CATGAATCTTAATG
CATGAATGATCTGG
CATGAATGCAATGG
CATGAATGGGCCCC
CATGAATGTACACT
CATGAATGTCAAAT
CATGAATGTTCTGG
CATGAATTAAAAAA
CATGAATTAATGCT
CATGAATTACCCTT
CATGAATTATGTTG
CATGAATTGCAGAG
CATGAATTGCTGAA
CATGAATTGGAGAG
CATGAATTGTTGAA
CATGAATTTGCCAT
CATGACAAAAAAGA
CATGACAACTGCCT
CATGACAAGCTAAA
CATGACAATTTCTA
CATGACACCACAAT
CATGACAGACACTG
CATGACAGAGAAGA
CATGACATACCAGG
CATGACATTGTTAA
CATGACCAATGGAT
CATGACCACACAAC
CATGACCCAGGGTT
CATGACCCGGTTGT
CATGACCGGATTTG
CATGACCGTTGCCC
CATGACCTCAGAGA
CATGACCTGCTCAC
CATGACCTGTATAA
CATGACGACGGTCT
CATGACTCACTTGT
CATGACTCTGGAAT
CATGACTCTTGTTT
CATGACTGAATAAC
CATGACTGACAAAT
CATGACTGAGTAAC
CATGACTGATATAG
CATGACTGCTCCGG
CATGACTGCTTTTC
CATGACTGGACCTT
CATGACTGGGGGAG
CATGACTGTAAGTA
CATGACTGTCAGAT
CATGACTGTGAGTT
CATGACTTAAATAC
CATGACTTCTCCAG
CATGACTTGGGGGG
CATGAGAAAAACAG
CATGAGAAATATTT
CATGAGAAGAAAAT
CATGAGAAGCTGTA
CATGAGAATACAAA
CATGAGAATGAACA
CATGAGAATTGCAG
CATGAGACAAGCCG
CATGAGAGAAACAG
CATGAGAGAAACTG
CATGAGAGATTTCT
CATGAGAGCAAAAT
CATGAGAGCCTTTG
CATGAGATGAAGCT
CATGAGATGGGTAA
CATGAGATTCCTCA
CATGAGATTTTCCC
CATGAGCAACAAAA
CATGAGCAATTCAT
CATGAGCAATTGGC
CATGAGCACACAAG
CATGAGCACACTGT
CATGAGCAGAAGAA
CATGAGCAGATAAT
CATGAGCAGATTTT
CATGAGCATAACCA
CATGAGCATCACCG
CATGAGCCAAAACT
CATGAGCCGTTTGT
CATGAGCTATCCAC
CATGAGCTGAATGA
CATGAGCTGCTCAA
CATGAGGAAAAAAA
CATGAGGAAAATAG
CATGAGGAGACTAG
CATGAGGCAGAAAA
CATGAGGCCAATAA
CATGAGGGGTCGGG
CATGAGGTTATGGT
CATGAGTCAGGAAG
CATGAGTCTGGAAT
CATGAGTGACCCCC
CATGAGTGGTTTAA
CATGAGTGTATGAA
CATGAGTTAAAGGG
CATGAGTTTTGGTG
CATGAGTTTTTTGT
CATGATAAACAATA
CATGATAAAGAAAA
CATGATAGAACAGT
CATGATAGCACGAT
CATGATAGCATAAT
CATGATAGGTATAA
CATGATATAATAAA
CATGATATCAAATA
CATGATCACAATGC
CATGATCACCTTAC
CATGATCAGTAAAA
CATGATCATAATAT
CATGATCATTCATA
CATGATCCAAGATG
CATGATCCAGGAGA
CATGATCCAGGCCG
CATGATCCCATATT
CATGATCCTGTTTC
CATGATCTGACAGC
CATGATCTTTATGG
CATGATCTTTCTAA
CATGATGAGTTTTG
CATGATGATATGGA
CATGATGATCATCA
CATGATGATGACGC
CATGATGCAGTTTG
CATGATGCCCACGT
CATGATGCCCTCTG
CATGATGCCCTTTG
CATGATGCGGAATA
CATGATGCTCACCT
CATGATGGAAGTGT
CATGATGGAGAGGG
CATGATGGATATAC
CATGATGGCATAAA
CATGATGGGAATTG
CATGATGGGAGGAA
CATGATGGGTGAAC
CATGATGGTGACTG
CATGATGTAAATAG
CATGATGTACCGCC
CATGATGTATGTTA
CATGATGTCACGGG
CATGATGTGCATAG
CATGATGTGCCCAG
CATGATGTTCTTCA
CATGATGTTCTTGC
CATGATTAAAGGAA
CATGATTACAAATA
CATGATTACAAATG
CATGATTACCAGAT
CATGATTACCCAGG
CATGATTATTTTTT
CATGATTCCTGATG
CATGATTGATCTTC
CATGATTGCTCTTG
CATGATTGGCTGCT
CATGATTGTCCTGA
CATGATTGTGAAAA
CATGATTGTTTTTG
CATGATTTACAAAA
CATGATTTATATTT
CATGATTTCTAAGT
CATGATTTGGCTTT
CATGATTTTAAAAG
CATGATTTTAAAAT
CATGATTTTTTTGA
CATGCAAAAAAGTT
CATGCAAAAAGAAT
CATGCAAAAGAGCC
CATGCAAAAGTTAA
CATGCAAACATTTC
CATGCAAAGACATT
CATGCAAATATGGC
CATGCAAATGCTGT
CATGCAAATGTGGA
CATGCAACAGAGTT
CATGCAACAGATGG
CATGCAACCGCCGC
CATGCAACGTGCCT
CATGCAAGAAGATT
CATGCAAGAGGCCC
CATGCAAGAGGCGT
CATGCAAGATGGCT
CATGCAAGCCACTT
CATGCAAGCCTCTT
CATGCAAGCTGCAA
CATGCAAGCTGGCT
CATGCAAGGACTCA
CATGCAAGGTTTAG
CATGCAAGTATTTT
CATGCAAGTGATTT
CATGCAATAAACAG
CATGCAATAAAGTC
CATGCAATCTATGG
CATGCAATGTGCAG
CATGCAATTATCAA
CATGCAATTTAGGG
CATGCACAAACCAG
CATGCACAATGACC
CATGCACACTGTTC
CATGCACACTTTAT
CATGCACAGAAAAT
CATGCACAGATTAA
CATGCACAGGAAGC
CATGCACAGGTAGG
CATGCACAGTAATT
CATGCACAGTAGAG
CATGCACATTGAGC
CATGCACATTTTCA
CATGCACATTTTTG
CATGCACCATTAAC
CATGCACCCAGGCT
CATGCACCGATTTC
CATGCACTAATGGA
CATGCACTACAATG
CATGCACTAGTCAC
CATGCACTATAAAA
CATGCACTATTTAA
CATGCACTCCTTAG
CATGCACTCTATGT
CATGCACTGTGTGA
CATGCACTTCAATG
CATGCACTTCCAGT
CATGCAGAAACCAA
CATGCAGACTGGAC
CATGCAGACTTTCA
CATGCAGAGAGGGG
CATGCAGAGATTAG
CATGCAGAGCAGGG
CATGCAGAGCATTT
CATGCAGATGCAGG
CATGCAGATTGAAT
CATGCAGATTTCTT
CATGCAGCAACATT
CATGCAGCAATAAC
CATGCAGCAGACAC
CATGCAGCAGATGA
CATGCAGCAGATTC
CATGCAGCCTAAAT
CATGCAGCCTCTTT
CATGCAGCTTTACC
CATGCAGCTTTCTT
CATGCAGGACAAGA
CATGCAGGAGTTCC
CATGCAGGATAGTT
CATGCAGGATGAAG
CATGCAGGATGGTG
CATGCAGGGATAAA
CATGCAGGGTACAG
CATGCAGGGTTTTT
CATGCAGGTTTGAC
CATGCAGGTTTGTG
CATGCAGTATGGAT
CATGCAGTCACAGG
CATGCAGTGAGACA
CATGCAGTGCAGGA
CATGCAGTTACCTG
CATGCAGTTTTCTA
CATGCATAAACTCT
CATGCATACACAAA
CATGCATACAGTAA
CATGCATATAACAA
CATGCATATCTTAC
CATGCATATGTAGA
CATGCATATTTTGG
CATGCATCAATAAA
CATGCATCCCACCT
CATGCATCTCTTTA
CATGCATTACATCT
CATGCATTATGTTT
CATGCATTCAGCAT
CATGCATTGCTCCT
CATGCATTGTAAGC
CATGCATTTCTGCT
CATGCATTTTAAGA
CATGCATTTTCACT
CATGCCAAAACCTC
CATGCCAAAATATG
CATGCCAACACTCT
CATGCCACAAAGTT
CATGCCACAGTTAT
CATGCCACATCGAA
CATGCCACGGCGAT
CATGCCACTATTCA
CATGCCACTCTCTG
CATGCCAGAGGAGC
CATGCCAGCAGGTT
CATGCCAGTGTGAA
CATGCCAGTTTGTG
CATGCCATACTGGC
CATGCCATAGAAAG
CATGCCATATTACA
CATGCCCAAACATC
CATGCCCAATGGCG
CATGCCCACAACTA
CATGCCCACATAAA
CATGCCCACGTTTG
CATGCCCACTCCCT
CATGCCCAGATTTG
CATGCCCCCAGCAC
CATGCCCCGCCTCC
CATGCCCCGTAGGG
CATGCCCCTGAAGA
CATGCCCCTTCCCT
CATGCCCGATCTGT
CATGCCGACAAGTG
CATGCCGACGAGCG
CATGCCGCTCCTGG
CATGCCTAAATATT
CATGCCTAAGAATA
CATGCCTACCTTGC
CATGCCTATGTGGC
CATGCCTCTATTTG
CATGCCTGAAGTAT
CATGCCTGAGGATT
CATGCCTGCAAATG
CATGCCTGTATTAA
CATGCCTGTCCAGG
CATGCCTGTGTATA
CATGCCTTTTATAC
CATGCCTTTTGGCA
CATGCGCCGTTCGG
CATGCGCGACTACG
CATGCGCTGTCGCA
CATGCGGGGCAACA
CATGCGGTACTGCA
CATGCGGTTTGCAT
CATGCGTGGCTTAT
CATGCGTTTATATA
CATGCGTTTTTAAT
CATGCTAAAAATCT
CATGCTAAAATACA
CATGCTAAACACAG
CATGCTAAAGCTGT
CATGCTAAAGTTTA
CATGCTAACTACAA
CATGCTAACTAGTT
CATGCTAAGCACAT
CATGCTAATGCTCT
CATGCTACACTGGT
CATGCTACAGATAT
CATGCTAGCATCTA
CATGCTAGGAGACT
CATGCTAGTCAAAA
CATGCTATACAGAG
CATGCTATATGGGA
CATGCTATTAAAGT
CATGCTATTCTGAG
CATGCTCACCCTGA
CATGCTCAGTAATG
CATGCTCAGTCGTT
CATGCTCCCTTAGG
CATGCTCCTGCGCT
CATGCTCCTGGAGC
CATGCTCTAAAATA
CATGCTCTGAAAAA
CATGCTGAAAGCAA
CATGCTGAAATGTT
CATGCTGAACAACC
CATGCTGAACTGAA
CATGCTGAACTGTG
CATGCTGAAGAAGA
CATGCTGAGAGCAC
CATGCTGAGGGTGT
CATGCTGATTGGGC
CATGCTGCAGCAGA
CATGCTGCAGCTAC
CATGCTGCAGGCTT
CATGCTGCCCCGCC
CATGCTGCCTGTGA
CATGCTGCTAGCCA
CATGCTGCTTAACC
CATGCTGGAAAAAT
CATGCTGGCAGCGG
CATGCTGGGATTTG
CATGCTGGGGAATT
CATGCTGGGTAATG
CATGCTGGTAATAC
CATGCTGTAGGGCT
CATGCTGTATTACA
CATGCTGTTGAACT
CATGCTGTTGGACA
CATGCTGTTGGCTT
CATGCTGTTGGGAA
CATGCTGTTGTGAA
CATGCTTACCAGGC
CATGCTTAGGGGGG
CATGCTTCCCCTTT
CATGCTTCCTTTTG
CATGCTTCTCCGAA
CATGCTTGAATAGC
CATGCTTGATTTTT
CATGCTTTACTTAC
CATGCTTTCAAAAT
CATGCTTTCAGTAT
CATGCTTTCCAAAC
CATGCTTTGATAAT
CATGCTTTGCTGTC
CATGCTTTTAAAGG
CATGCTTTTGCAGA
CATGCTTTTGGAGT
CATGGAAAAAAATT
CATGGAAAAAACAA
CATGGAAAAAAGAA
CATGGAAAAATAAA
CATGGAAAACACCC
CATGGAAAATGTTG
CATGGAAAATTTTG
CATGGAAACAAATA
CATGGAAACATCTG
CATGGAAACCTTCA
CATGGAAACGCGAC
CATGGAAACTGCTT
CATGGAAAGAGCAA
CATGGAAAGCTAAA
CATGGAAAGGTCAT
CATGGAAAGTGGAA
CATGGAAATATAGA
CATGGAAATCAGCA
CATGGAAATCTGGA
CATGGAAATGATAT
CATGGAAATGGCAA
CATGGAAATTTGGA
CATGGAACAAGAAA
CATGGAACAGAAAG
CATGGAACAGCTGA
CATGGAACAGTAGT
CATGGAACCCTTCT
CATGGAACTCTGAG
CATGGAACTGATTT
CATGGAACTGCTAA
CATGGAACTGTGTA
CATGGAACTTTTTT
CATGGAAGAAAAGA
CATGGAAGAATTTA
CATGGAAGACGAGA
CATGGAAGAGCAAG
CATGGAAGAGCAGT
CATGGAAGGGGTTA
CATGGAATAAACCC
CATGGAATAAATAT
CATGGAATACCCGA
CATGGAATATTTTT
CATGGAATGAATGT
CATGGAATGCTGTG
CATGGAATTAAAAA
CATGGAATTCTGTG
CATGGAATTTCCAT
CATGGACAACAAAC
CATGGACAACAGCA
CATGGACAAGGAGG
CATGGACAATAAGC
CATGGACAATTCTT
CATGGACAATTTAA
CATGGACACCTATA
CATGGACAGACCTG
CATGGACAGCAATG
CATGGACAGTACAA
CATGGACATTTTTG
CATGGACCAGGGGG
CATGGACCCATCCA
CATGGACCCGGGCT
CATGGACCTAGTGT
CATGGACCTCTCTC
CATGGACCTTCTTT
CATGGACCTTGGTT
CATGGACGCAGGGG
CATGGACTCTGCAT
CATGGACTGAGGTT
CATGGACTGCAATG
CATGGACTTCTGGC
CATGGAGAATCCAT
CATGGAGACATCAG
CATGGAGAGAAAAA
CATGGAGAGAGCAG
CATGGAGAGGAACG
CATGGAGATCTCGG
CATGGAGATGCGGT
CATGGAGATTGATT
CATGGAGCACTGGG
CATGGAGCAGCAGT
CATGGAGCCCTGAG
CATGGAGCGACTGC
CATGGAGGAAAAAA
CATGGAGGAATCTC
CATGGAGGAGAGAG
CATGGAGGAGATTG
CATGGAGGCACAAT
CATGGAGGCATTTA
CATGGAGGCTGTAA
CATGGAGGGACGGA
CATGGAGGGTAGAG
CATGGAGGTTAGCG
CATGGAGGTTGTTC
CATGGAGTAACAAC
CATGGAGTGCAGCT
CATGGAGTGTCTCA
CATGGAGTTTCTTA
CATGGATAAATGTA
CATGGATAACAGTG
CATGGATAAGTGAA
CATGGATACTGTCT
CATGGATAGATGGC
CATGGATAGGAAAC
CATGGATCCAATTC
CATGGATCCCCTAG
CATGGATCTCGGAG
CATGGATGCAACAT
CATGGATGCCGTTC
CATGGATGTAAATG
CATGGATGTTGTGC
CATGGATGTTTGCA
CATGGATTCCCATT
CATGGATTCGGGGG
CATGGATTTCAGCC
CATGGATTTCTGGT
CATGGATTTGCTCA
CATGGATTTGGAAA
CATGGATTTGGAAG
CATGGATTTGGCCA
CATGGATTTTAATG
CATGGATTTTACCT
CATGGATTTTCTTC
CATGGCAAAAATGC
CATGGCAAACTCGT
CATGGCAAATCTAA
CATGGCAACAAAAT
CATGGCAACAAGTG
CATGGCAACAGAAG
CATGGCAACCAATT
CATGGCAACTACCA
CATGGCAAGAGGAG
CATGGCAATGCAGA
CATGGCACAAATAA
CATGGCACAACCCT
CATGGCACAATGGG
CATGGCACAGAGAG
CATGGCACATAAAA
CATGGCACATACAC
CATGGCACATTTTG
CATGGCACCCCCAG
CATGGCACGATTGG
CATGGCACTAGCCT
CATGGCACTGACCC
CATGGCACTGTTAT
CATGGCAGAGCTCT
CATGGCAGAGGAGG
CATGGCAGAGTACC
CATGGCAGATAAAC
CATGGCAGATTTAT
CATGGCAGCACTGG
CATGGCAGCATTGA
CATGGCAGCTTCCA
CATGGCAGGAGGGG
CATGGCAGGCAATT
CATGGCAGGGGTCT
CATGGCATAAGGAG
CATGGCATCAGATA
CATGGCATCATCCT
CATGGCATTGCTTC
CATGGCATTGTGGG
CATGGCATTTAAAA
CATGGCATTTCCTT
CATGGCATTTGTCT
CATGGCCATTATGA
CATGGCCATTCCCT
CATGGCCCAACAGG
CATGGCCCCCCACT
CATGGCCCCTGCGC
CATGGCCCTGAATT
CATGGCCCTGCCTC
CATGGCCGAATCGG
CATGGCCGCCGCTG
CATGGCCGCTGCCT
CATGGCCTATGTGC
CATGGCCTCTCTGT
CATGGCCTCTGAAT
CATGGCCTGTTTGG
CATGGCCTTCACAC
CATGGCCTTCCACT
CATGGCCTTTCAGT
CATGGCGCACACAC
CATGGCGGCCCCCA
CATGGCGGCCCGGC
CATGGCTAAACCTT
CATGGCTAATAGAG
CATGGCTACACAAC
CATGGCTACAGCCA
CATGGCTAGGCAGG
CATGGCTATCTTCT
CATGGCTATTCAGA
CATGGCTATTCAGC
CATGGCTCAGTGGT
CATGGCTCATACAC
CATGGCTGACAATC
CATGGCTGAGTGGA
CATGGCTGCCAACA
CATGGCTGCCATCA
CATGGCTGCTGGGG
CATGGCTGGACATT
CATGGCTGGAGAAA
CATGGCTGGCACCA
CATGGCTGGGAAAT
CATGGCTGGTTTAA
CATGGCTGTAGGTA
CATGGCTGTCACAA
CATGGCTGTGTGAG
CATGGCTGTTTCAG
CATGGCTTCAGAGG
CATGGCTTCTGCAG
CATGGCTTGGAAGT
CATGGCTTGTGAAA
CATGGCTTGTGTGA
CATGGCTTGTTTCT
CATGGCTTTGTTTA
CATGGGAAAAAAGA
CATGGGAAAAAGAA
CATGGGAAAATAAT
CATGGGAAAATACA
CATGGGAAAATGAA
CATGGGAAAATTCT
CATGGGAAACAAAA
CATGGGAAACCCCA
CATGGGAAACCCGT
CATGGGAACAAATA
CATGGGAACCTGGC
CATGGGAAGAAGAA
CATGGGAAGAGGGA
CATGGGAATATTTA
CATGGGAATCCTGT
CATGGGACTGTGCA
CATGGGAGATATGT
CATGGGAGCTCTCA
CATGGGAGGAAGAG
CATGGGATCGATGC
CATGGGATGTAAAA
CATGGGCAAATTAT
CATGGGCAACTAAT
CATGGGCAAGGCTG
CATGGGCACCTTCA
CATGGGCAGAAGAG
CATGGGCAGATTTG
CATGGGCAGGGTTT
CATGGGCAGTAAAG
CATGGGCATTGATG
CATGGGCCCCAGGG
CATGGGCCCCTCCC
CATGGGCCCTGAAA
CATGGGCCCTGCTC
CATGGGCCGATTAG
CATGGGCCGCTGTT
CATGGGCCGTATTG
CATGGGCTAAACTG
CATGGGCTAAGGCT
CATGGGCTACACTG
CATGGGCTATGCCA
CATGGGCTGATAAA
CATGGGCTGATTAG
CATGGGCTGCAGTA
CATGGGGAAAATAA
CATGGGGAAATTGG
CATGGGGAATAGTT
CATGGGGAATGTAG
CATGGGGAATTTTT
CATGGGGAGAAATC
CATGGGGAGATCCC
CATGGGGAGCAGCC
CATGGGGATAAGAC
CATGGGGCAAAGAG
CATGGGGCAAATTA
CATGGGGCAAGAAA
CATGGGGCAAGTAC
CATGGGGCAGGAAT
CATGGGGCAGGGAG
CATGGGGCCCCAGG
CATGGGGGAGAAAC
CATGGGGGCAGAAT
CATGGGGGCAGCTA
CATGGGGGGGAGGT
CATGGGGGGGGGGA
CATGGGGGGGGGGT
CATGGGGGTACTGC
CATGGGGTAGTTCA
CATGGGGTCATAGC
CATGGGGTGGGAGG
CATGGGGTGTTTCA
CATGGGGTTCTTCC
CATGGGTAATATGT
CATGGGTATTTATT
CATGGGTCATAAAT
CATGGGTGAATGAG
CATGGGTGCGGGGG
CATGGGTGGAGCCC
CATGGGTGGGTGGC
CATGGGTTACTGCT
CATGGGTTCCAGAG
CATGGGTTGGGGGG
CATGGGTTTGTGTT
CATGGGTTTTGTGT
CATGGTAAAAACAA
CATGGTAACATTTT
CATGGTAACGGACT
CATGGTAATAAATA
CATGGTAATGCCTA
CATGGTACATCTCT
CATGGTACATTCTT
CATGGTACCACAGT
CATGGTACTCCAGT
CATGGTAGCTCTAG
CATGGTAGGGCAGA
CATGGTAGGGGCCC
CATGGTATAATATG
CATGGTATACTTTA
CATGGTATATCTGT
CATGGTATATTTAT
CATGGTATCAATTG
CATGGTATGGACAA
CATGGTATTGAAGC
CATGGTCAAAAAAT
CATGGTCAACTATC
CATGGTCAATGGTG
CATGGTCACCTTTA
CATGGTCACTCAAC
CATGGTCACTGAGG
CATGGTCAGTAGAA
CATGGTCATTGAGC
CATGGTCCAAGCAG
CATGGTCGGAATGC
CATGGTCTAGAAAT
CATGGTCTGAGCAG
CATGGTCTTGACAA
CATGGTCTTGGTTT
CATGGTCTTTATGC
CATGGTGACCAAGA
CATGGTGATAACGC
CATGGTGATACTAT
CATGGTGCAACTAA
CATGGTGCACCAGC
CATGGTGCCAATTA
CATGGTGCTACAAT
CATGGTGCTCCACA
CATGGTGCTGCTAA
CATGGTGCTGCTGC
CATGGTGCTGGGGA
CATGGTGGAGGGCT
CATGGTGGCTTCTG
CATGGTGGGAAAGT
CATGGTGGGCACTG
CATGGTGGGGGCCC
CATGGTGGTGGAGG
CATGGTGTCTGTGT
CATGGTGTGAACCA
CATGGTGTGGATTA
CATGGTGTTTATAT
CATGGTTAAATACC
CATGGTTACATTTT
CATGGTTATAGCTG
CATGGTTATCTGAA
CATGGTTATCTGTA
CATGGTTATTTTGT
CATGGTTCATATGC
CATGGTTCCTCCGC
CATGGTTCTTTATT
CATGGTTGGACTGA
CATGGTTGTTAATA
CATGGTTTAACCAG
CATGGTTTCAGCTG
CATGGTTTCTAAAA
CATGGTTTGCCTGC
CATGGTTTTTATGC
CATGGTTTTTTTTG
CATGTAAAACAGTT
CATGTAAAACTGAA
CATGTAAACGTGAA
CATGTAAACTGTGC
CATGTAAAGAAGAT
CATGTAAAGAATGA
CATGTAAAGACAAT
CATGTAAAGTCTGC
CATGTAAATAAAAA
CATGTAAATAAAAT
CATGTAAATAAATG
CATGTAAATAATGC
CATGTAAATACGCC
CATGTAAATATAAC
CATGTAAATATTTG
CATGTAAATGCTCT
CATGTAAATGTAAA
CATGTAAATGTTAC
CATGTAAATTTGAA
CATGTAACACAGTT
CATGTAACATTAAC
CATGTAACCCAAAG
CATGTAACCTGTTG
CATGTAACGAGACT
CATGTAACTGAAAC
CATGTAACTGGCCC
CATGTAACTTCATT
CATGTAAGGAATTT
CATGTAAGGATTAT
CATGTAAGTGGCAA
CATGTAATAAAAAT
CATGTAATAGGGGA
CATGTAATATACTC
CATGTAATATTAAA
CATGTAATGCCCCC
CATGTAATTGCCCC
CATGTAATTTATGT
CATGTACAAAGCAA
CATGTACAAGGCAC
CATGTACAAGGGAA
CATGTACACTGGCC
CATGTACAGCACTG
CATGTACAGCATAA
CATGTACAGGGGGA
CATGTACATACTGG
CATGTACATTGTAT
CATGTACCAATGGC
CATGTACCAGAGTT
CATGTACCGCGCCT
CATGTACGGGCGGG
CATGTACTGATAAT
CATGTACTGCGAAT
CATGTACTTGTAAT
CATGTACTTTATTA
CATGTAGAAAAGAC
CATGTAGAAACACT
CATGTAGAAATAAC
CATGTAGAGACAGA
CATGTAGAGCAATG
CATGTAGAGCGAGA
CATGTAGATACCCC
CATGTAGATTTGGA
CATGTAGATTTTCT
CATGTAGCACACAA
CATGTAGCACCTCA
CATGTAGCAGCAAA
CATGTAGCCAATAA
CATGTAGCCCCTGC
CATGTAGCTGATAT
CATGTAGGAAATGA
CATGTAGGAGGTGT
CATGTAGGCCACTG
CATGTAGGGAGCCA
CATGTAGGGATAAA
CATGTAGGGGCACT
CATGTAGGGTTATA
CATGTAGGTTTGGA
CATGTAGTAAATGT
CATGTAGTAACTAT
CATGTAGTGATGCA
CATGTAGTTTCTCC
CATGTATAAATGTA
CATGTATAAGGGAA
CATGTATATAAATG
CATGTATATTTCTG
CATGTATCAGTTAC
CATGTATCCAGGCG
CATGTATGAAAGCT
CATGTATGACAATC
CATGTATGACTATA
CATGTATGATTTTG
CATGTATGCACAGT
CATGTATGCTGCTT
CATGTATGCTTTTT
CATGTATGGCCGAC
CATGTATGGGTCCT
CATGTATGTACATT
CATGTATGTATGTG
CATGTATGTATTTA
CATGTATGTCTGTT
CATGTATGTCTTTC
CATGTATGTGACAG
CATGTATGTTGCAT
CATGTATGTTTCAT
CATGTATTAATGAA
CATGTATTAATGAC
CATGTATTATAATG
CATGTATTATATAT
CATGTATTGTCTTT
CATGTATTTATAGA
CATGTATTTGAATA
CATGTATTTGTCCA
CATGTATTTTTGCT
CATGTCAAATTTAA
CATGTCAACACGTT
CATGTCAACCCTAA
CATGTCAAGGAAGC
CATGTCACCACTGT
CATGTCACTGGAGG
CATGTCACTGTCCA
CATGTCAGAAGAGA
CATGTCAGAATCAG
CATGTCAGACACAA
CATGTCAGACACTT
CATGTCAGAGCACA
CATGTCAGCGAAGA
CATGTCAGGAAAGC
CATGTCAGGCCCCC
CATGTCAGGGAAAA
CATGTCAGTGTTCT
CATGTCATTGCCAT
CATGTCATTGTCTA
CATGTCCAAATCTA
CATGTCCAATAGGC
CATGTCCACCAAGG
CATGTCCACTGCAG
CATGTCCACTGTTA
CATGTCCAGAAGCT
CATGTCCAGGCCCG
CATGTCCATTAAGA
CATGTCCCACAACT
CATGTCCCATTAAG
CATGTCCTAGAAGA
CATGTCCTCAAAAA
CATGTCCTCAGCCA
CATGTCCTCCCTTC
CATGTCCTCTGGCA
CATGTCCTTAAAAA
CATGTCCTTTAAGA
CATGTCCTTTTTGG
CATGTCGCAGGAGG
CATGTCGTAATTAA
CATGTCGTCTACGT
CATGTCTAACAAGA
CATGTCTAAGTTGC
CATGTCTACCAAAA
CATGTCTACTTCAG
CATGTCTACTTTCA
CATGTCTCTCACAG
CATGTCTCTGCACT
CATGTCTGACCAGT
CATGTCTGAGGTTT
CATGTCTGCATTTG
CATGTCTGCTCGCT
CATGTCTGGGCGGC
CATGTCTGGTGATT
CATGTCTGTATTGA
CATGTCTGTTTAAT
CATGTCTGTTTACA
CATGTCTTAGGAGG
CATGTCTTCTAAGA
CATGTCTTCTATCT
CATGTCTTTCAGCC
CATGTCTTTCATTT
CATGTCTTTTTCAC
CATGTGAAACAGTT
CATGTGAAAGACCA
CATGTGAAATCGCC
CATGTGAACAGCAA
CATGTGAACAGCAG
CATGTGAAGACAGA
CATGTGAAGCAGTA
CATGTGAATAAAGA
CATGTGAATATACC
CATGTGAATCAGAT
CATGTGAATGAGGA
CATGTGACAATGCC
CATGTGACAATGTT
CATGTGACACAGGA
CATGTGACAGAAAC
CATGTGACCAGTGT
CATGTGACCATTGC
CATGTGACTATAAA
CATGTGACTCTCTA
CATGTGACTGCCTG
CATGTGACTGTAAA
CATGTGACTTATGG
CATGTGACTTATTT
CATGTGACTTTAGA
CATGTGACTTTTCA
CATGTGACTTTTCG
CATGTGAGAATAAA
CATGTGAGAGAAGG
CATGTGAGCTTCCT
CATGTGAGTATCAC
CATGTGATATCCAG
CATGTGATATTAAG
CATGTGATGAAGGA
CATGTGATGCTCAG
CATGTGATGGACTG
CATGTGATGTCAAT
CATGTGATGTGATA
CATGTGATGTTTTA
CATGTGCAAATTTC
CATGTGCAACTGTA
CATGTGCAATCACG
CATGTGCAATGTTT
CATGTGCAATTGGA
CATGTGCACAACCC
CATGTGCACAGTAT
CATGTGCAGGCATT
CATGTGCAGTAGAG
CATGTGCAGTGAGC
CATGTGCCAGCTGA
CATGTGCCATTAAC
CATGTGCCATTGCC
CATGTGCCCAGAAA
CATGTGCCCTTTGT
CATGTGCCGTGCAT
CATGTGCCTGCATC
CATGTGCCTGCTCC
CATGTGCCTTGTCT
CATGTGCCTTTAAC
CATGTGCCTTTTGG
CATGTGCGGGCAGA
CATGTGCGGTGCCA
CATGTGCGTCGTGG
CATGTGCTAAGGAT
CATGTGCTAATTAG
CATGTGCTCCTCAG
CATGTGCTCTTACT
CATGTGCTGAAGAA
CATGTGCTGGTCTC
CATGTGCTGTGGCT
CATGTGCTTAATCT
CATGTGGAAACTTA
CATGTGGAACAAGT
CATGTGGAAGTGCA
CATGTGGACAATTT
CATGTGGAGATAGA
CATGTGGAGGGGGA
CATGTGGATCTGCC
CATGTGGATTGCCC
CATGTGGCTTGTAC
CATGTGGCTTTTCT
CATGTGGGGTTTGT
CATGTGGTATGAAA
CATGTGGTCGATGC
CATGTGGTTATCTT
CATGTGGTTTTACA
CATGTGTAAAAAGG
CATGTGTAAAAATT
CATGTGTAAACAGT
CATGTGTAAATATG
CATGTGTAACTTGA
CATGTGTAAGAAGA
CATGTGTACACAAT
CATGTGTAGGGAAT
CATGTGTATATAGC
CATGTGTATTCATT
CATGTGTCAAAACG
CATGTGTCCATCCA
CATGTGTCCTATAT
CATGTGTCCTGAGT
CATGTGTCTCAAGC
CATGTGTGACATAT
CATGTGTGAGACTC
CATGTGTGCCAGAT
CATGTGTGTGGTGT
CATGTGTTAGGGTA
CATGTGTTATTTTA
CATGTGTTCATTGC
CATGTGTTCGCTGC
CATGTGTTGCTCAC
CATGTGTTGGAAGA
CATGTGTTGGTAAT
CATGTGTTGTGTAA
CATGTGTTTATATT
CATGTGTTTATCCA
CATGTGTTTGATGA
CATGTGTTTGCAAT
CATGTGTTTTCTCT
CATGTGTTTTGTTT
CATGTTAAACAGTC
CATGTTAAACTTGT
CATGTTAAATATAA
CATGTTAAATGATG
CATGTTAAATGCAC
CATGTTAAGCCGTT
CATGTTAAGTTTCC
CATGTTACAACTTG
CATGTTACAATAAA
CATGTTACAGAACT
CATGTTACAGACCT
CATGTTACAGTATG
CATGTTACATACGG
CATGTTACATTCTG
CATGTTACTCACGA
CATGTTAGATTTTA
CATGTTATACAGAG
CATGTTATATTTTG
CATGTTATCATTAT
CATGTTATCTTGCT
CATGTTATTAAAAA
CATGTTATTATGAT
CATGTTATTTAGGG
CATGTTATTTGTGA
CATGTTATTTTATA
CATGTTCAACACTT
CATGTTCACCCCTC
CATGTTCAGAAGCT
CATGTTCAGTTTAT
CATGTTCATCTTCA
CATGTTCATTATAA
CATGTTCATTTTTT
CATGTTCCAGAATC
CATGTTCCGGCTAG
CATGTTCCTCACCA
CATGTTCCTTGTTT
CATGTTCGCTGTTC
CATGTTCGGAAAGT
CATGTTCTCATTCT
CATGTTCTCCTGCA
CATGTTCTGAGGAT
CATGTTCTGGAACA
CATGTTCTGTGCTG
CATGTTCTTAATGT
CATGTTCTTACATA
CATGTTCTTTTGCC
CATGTTCTTTTTTT
CATGTTGAACAAGG
CATGTTGAATTTAT
CATGTTGACCTAAA
CATGTTGAGATTTT
CATGTTGAGCAACA
CATGTTGATGTTAC
CATGTTGATTTTCA
CATGTTGATTTTTA
CATGTTGCAATATT
CATGTTGCAGAACA
CATGTTGCCTTTCC
CATGTTGCGCTATA
CATGTTGCTCAGGA
CATGTTGCTCCCAG
CATGTTGCTGGAAG
CATGTTGCTTAGGC
CATGTTGGAAAATG
CATGTTGGACCCTG
CATGTTGGAGCAGT
CATGTTGGCAACGA
CATGTTGGCAAGAA
CATGTTGGCCTTTG
CATGTTGGGGGTAT
CATGTTGGGTAAAA
CATGTTGGGTTTTT
CATGTTGGTACTTC
CATGTTGGTTAAAC
CATGTTGGTTACGT
CATGTTGTAATACA
CATGTTGTAATGTT
CATGTTGTACCGGC
CATGTTGTCCTGCG
CATGTTGTCTATTT
CATGTTGTCTGGGT
CATGTTGTGTAATA
CATGTTGTGTGGAT
CATGTTGTGTTTCT
CATGTTGTTGCCAA
CATGTTGTTTAATT
CATGTTGTTTCCCT
CATGTTGTTTTTTA
CATGTTTAAAGAAA
CATGTTTAAAGCTT
CATGTTTAATTTCA
CATGTTTACAATGG
CATGTTTACATTTT
CATGTTTACCAGCC
CATGTTTACTAAAC
CATGTTTACTGGCA
CATGTTTAGCAGAA
CATGTTTATAGGAT
CATGTTTATGTATA
CATGTTTATGTCCT
CATGTTTATTAACA
CATGTTTCCCTTTT
CATGTTTCCGTCTG
CATGTTTCTCCGGA
CATGTTTCTGGTTT
CATGTTTCTGTGCT
CATGTTTGAAAAGC
CATGTTTGAATTAT
CATGTTTGATATTC
CATGTTTGATGTAT
CATGTTTGCAAAGG
CATGTTTGCCCCTT
CATGTTTGCTCCTC
CATGTTTGGAAGGA
CATGTTTGGGTGGG
CATGTTTGGTAAAA
CATGTTTGGTATCA
CATGTTTGGTCAAC
CATGTTTGTACATT
CATGTTTGTATGGT
CATGTTTGTGCACC
CATGTTTGTGCAGA
CATGTTTGTGTTTC
CATGTTTGTTTGTT
CATGTTTGTTTTTA
CATGTTTTAGTTTG
CATGTTTTATAGCT
CATGTTTTATGTGC
CATGTTTTATTAGT
CATGTTTTATTTAG
CATGTTTTATTTTC
CATGTTTTCAGACC
CATGTTTTCCCACC
CATGTTTTCTGAAA
CATGTTTTGATTTA
CATGTTTTGGGAAT
CATGTTTTGTATAT
CATGTTTTGTTCTA
CATGTTTTGTTTCT
CATGTTTTGTTTTG
CATGTTTTTAACAG
CATGTTTTTAATAA
CATGTTTTTACACA
CATGTTTTTAGACA
CATGTTTTTAGGCC
CATGTTTTTATCTG
CATGTTTTTATTAA
CATGTTTTTCAGAC
CATGTTTTTGCCAT
CATGTTTTTGCTTT
CATGTTTTTGTCTA
CATGTTTTTTCTAT
CATGTTTTTTTAAG
CATGTTTTTTTCCA
CATGTTTTTTTTAA
CATGTTTTTTTTAC
CATGAAAAAAAACT
CATGAAAAAAAATA
CATGAAAATTAATA
CATGAAACCCTAGA
CATGAAACTAGGGA
CATGAAAGAGTAAA
CATGAACCTGAAAT
CATGAACTGGCTGT
CATGAAGAGAATGA
CATGAAGGATGCTG
CATGAATACGGAGT
CATGAATGTACTTT
CATGAATTTTTAAA
CATGACCAGAATCA
CATGACCGATACCT
CATGACTAAAAAAA
CATGAGGCAAATGC
CATGAGGCACTGAA
CATGAGTAGTAAAA
CATGAGTGCAAGGT
CATGAGTTCAGCAG
CATGATAATTTTAA
CATGATCTGAATTA
CATGATGATGCTGA
CATGATGTATCCAG
CATGATGTGCTCAT
CATGATTATGTTTT
CATGATTGATAGGC
CATGCAAAAAAAAG
CATGCAACTAAACG
CATGCAAGAAATTA
CATGCAAGTATGTT
CATGCAATGAAAGT
CATGCACACTAAAG
CATGCACCCATTGG
CATGCAGAGACATT
CATGCAGCATCATT
CATGCAGGCAAAAT
CATGCAGTAATATT
CATGCAGTCAGGTC
CATGCAGTTAATAT
CATGCATCTAAATC
CATGCATTCCTTAC
CATGCCATTTGCCT
CATGCCCCAACAGC
CATGCCTTTAGATA
CATGCGAGAAGAAT
CATGCGCTGTATAT
CATGCTGAGTGCAC
CATGCTGCTTGCCC
CATGCTGGAAAAAA
CATGCTGGTTGTAG
CATGCTGTAGTGCT
CATGCTTCTGAGAG
CATGCTTGGACAGA
CATGCTTTATAAAA
CATGCTTTATTACT
CATGCTTTGGTTGG
CATGCTTTTGTTGC
CATGCTTTTTCATC
CATGGAAAATGTGC
CATGGAAACTGGCT
CATGGAACTCTGTG
CATGGAAGAGGCAA
CATGGAAGCAGGAG
CATGGAATTCCCTT
CATGGACGAGCACA
CATGGACTCCCATA
CATGGAGATATTTG
CATGGAGCAGGTTG
CATGGAGTTGGGAC
CATGGATTACTGAT
CATGGCAAATAATT
CATGGCAAGCACAA
CATGGCAATAGCTT
CATGGCAGTTTGCC
CATGGCATTAGATC
CATGGCCCATCCCT
CATGGCCTGCACCA
CATGGGCAGGACTA
CATGGGCATATCAA
CATGGGCTTAACAG
CATGGGGGAGATGT
CATGGGTGGATTTA
CATGGGTTCCATAT
CATGGGTTCCGGCC
CATGGTAAAAGAAA
CATGGTACAGTAAA
CATGGTATGTATGC
CATGGTATGTGCAG
CATGGTGACAAAAG
CATGGTGCAAAAAA
CATGGTGGGGCAAA
CATGGTGTTCATTT
CATGGTTATAACCC
CATGGTTGCACTTG
CATGGTTGTGTCCA
CATGGTTTTAGGCA
CATGTAACATAAGA
CATGTAACTACCCC
CATGTAAGAAAAAA
CATGTAAGATTTTA
CATGTAATGGGGGG
CATGTACACGTGTG
CATGTACATTTTTA
CATGTACTAAACCC
CATGTAGATTTAAT
CATGTAGCATTTGA
CATGTAGTTCCAGT
CATGTATCAGAGCA
CATGTATGATCAAT
CATGTATGGGGGGG
CATGTATGGTTAAT
CATGTATGTTATTG
CATGTCAAAGTGAG
CATGTCACAGTCCA
CATGTCCTACTGCA
CATGTCTCCCATTG
CATGTCTGCTAAGG
CATGTGAAAAAGAA
CATGTGATACTAAG
CATGTGATCCTTGT
CATGTGCAAGCTGC
CATGTGGATCAAGG
CATGTGGCAATAGC
CATGTGGCCATTTG
CATGTGGCTTTGGT
CATGTGGGGCCGAG
CATGTGTGGTATAT
CATGTTAAAAAAAA
CATGTTAATAAAAA
CATGTTATTGCTTT
CATGTTATTTGATT
CATGTTCCAAAGTA
CATGTTGAGTAGAT
CATGTTGCCGTAGT
CATGTTGGACTAAT
CATGTTGGGGTATT
CATGTTGTATGGTA
CATGTTGTATTGGT
CATGTTGTTTTGTA
CATGTTTACAGATT
CATGTTTACCGATG
CATGTTTATAGTTT
CATGTTTCTTCTTT
CATGTTTGCATTGA
CATGTTTTAAACTA
CATGTTTTGTTTTC
CATGTTTTTGAATT
CATGAAAAAAATAT
CATGAAAGGGAAGG
CATGAAATCTTCTG
CATGAAATGAAGAA
CATGAAATGCTTTG
CATGAAATGGTTTT
CATGAAATTGGCTG
CATGAACCTTTCAT
CATGAAGCTCTACT
CATGAAGTGTTACA
CATGAATACTCCCT
CATGAATCTTCAAA
CATGAATTTAAAAG
CATGACTTCTAAAC
CATGAGAATTAATG
CATGAGACACCCTG
CATGAGCGTAATAG
CATGAGGCAGACTT
CATGAGGTTTAATG
CATGAGTCAACTTA
CATGAGTTAATAGA
CATGATAGAGCTAC
CATGATGAAGTACA
CATGATGGATGATT
CATGATGTTTTCAA
CATGATGTTTTTTT
CATGATTCCATAAC
CATGATTGCATTCG
CATGATTGTGTCCC
CATGATTTTGACAG
CATGATTTTGGGTT
CATGCACCAAGGAG
CATGCACTGTGCCA
CATGCAGACAGGAC
CATGCAGAGAGAAG
CATGCAGAGTCAAC
CATGCAGAGTTACA
CATGCAGATTATTT
CATGCATTAAACAG
CATGCATTCCTCGT
CATGCATTTAGCTC
CATGCCAACCCCCC
CATGCCAGATGGAC
CATGCCAGTACATA
CATGCCATAAGTAT
CATGCCGGCCTTGC
CATGCCTAAGAGAA
CATGCCTCAAGGTA
CATGCGAGAACCTT
CATGCTGAAATTAG
CATGCTGAAGTGGC
CATGCTGAGAAAGG
CATGCTGAGATGGT
CATGCTGGATTTGT
CATGCTGTAAAAAA
CATGCTGTAGTCCT
CATGCTGTATATAA
CATGCTGTTTACTG
CATGCTTGATGTTT
CATGCTTGTATTAA
CATGCTTTTGTAAT
CATGGAAAATGCAA
CATGGAAAGAAGGA
CATGGAAAGTTCCA
CATGGAAGTAGGAG
CATGGAAGTTGGAC
CATGGAATAGGTTT
CATGGAATATATAA
CATGGAATGCCTGG
CATGGACAGATCTG
CATGGAGTATAAGA
CATGGAGTCGGCAA
CATGGATAAACCTT
CATGGATGAAGGAT
CATGGATGTGTGTA
CATGGCAAGAGGAA
CATGGCATCTATTT
CATGGCCTCCAGCA
CATGGCCTGTTCTT
CATGGCGAGCTCTA
CATGGCTGCTCTAT
CATGGGAAACGTCA
CATGGGCATATGAA
CATGGGCCGCTGCT
CATGGGGATTACAG
CATGGGGCACTTTG
CATGGGGGACATTT
CATGGGGTCATACT
CATGGGGTCTCCTT
CATGGGTTGATATA
CATGGTACTCACAT
CATGGTATAGTGCC
CATGGTCCAGAAGG
CATGGTGCTAGAAG
CATGGTGTGCATTT
CATGGTTTGCTCGC
CATGGTTTTGTTTT
CATGTAAAAGCAAA
CATGTAAAGTTGGA
CATGTAAATATCTC
CATGTAAATATTGT
CATGTAACAGTGCT
CATGTAAGAGAACA
CATGTAATGTCTTC
CATGTAATTAGTAA
CATGTACAGGAATA
CATGTACCATAACA
CATGTACTAACACT
CATGTACTTTATCC
CATGTACTTTGCTG
CATGTAGGAATTTT
CATGTAGTGAAATG
CATGTAGTGGTATC
CATGTATATGTGTA
CATGTATCCGTTTG
CATGTATGCAACCA
CATGTATTCCGTAT
CATGTCCACTTAAA
CATGTCCGTATCAA
CATGTCTATGGTGT
CATGTCTCCCTTAT
CATGTCTCGCCGAC
CATGTGCAAAAAAA
CATGTGCAATGTTG
CATGTGGCACTAGG
CATGTGGCTGTAAA
CATGTGTACTTAAA
CATGTGTTAGCTTA
CATGTGTTTGGGGG
CATGTTAAAGATGA
CATGTTAAATTGCT
CATGTTAAGGCCAA
CATGTTAAGTATTA
CATGTTAATATATG
CATGTTATCTGTTT
CATGTTATGAGACA
CATGTTATTTGCTT
CATGTTCCTTAAAT
CATGTTGACTGTGT
CATGTTGGCAATCT
CATGTTGGGTATTT
CATGTTGTCTTTCA
CATGTTTATAAAAA
CATGTTTATTTATG
CATGTTTGAGGAAA
CATGTTTGAGTGTT
CATGTTTGCATTAA
CATGTTTGGAAACA
CATGTTTTGTACAA
CATGTTTTGTCATT
CATGAAAAAAAAAT
CATGAAAAAAAAGA
CATGAAAAGCAGAT
CATGAAAGCACTTG
CATGAAATTTGCCA
CATGAAGATACCAG
CATGAAGGTTGTTA
CATGAATAAAAAAA
CATGAATAAAAAAG
CATGAATCTAATGT
CATGAATTGAAAAA
CATGACAACTTTTC
CATGACACACCTGT
CATGACATTTGTTA
CATGACCACCTAAG
CATGACGAATATTT
CATGACTCCACACC
CATGACTTTCCTTC
CATGAGACAGCATT
CATGAGCCAAATAA
CATGAGTACAAAGA
CATGAGTGGGAAAA
CATGAGTGGGTTTT
CATGATACATACAA
CATGATAGCAACCG
CATGATAGGCTACA
CATGATATGTAGAG
CATGATATTAACAA
CATGATCAGGTACC
CATGATGCAAACCT
CATGATGCAAGCAG
CATGATTGACTGAT
CATGATTTGCAAGC
CATGATTTGTACAC
CATGCAAAGTCCAA
CATGCAAGGTATAA
CATGCAAGGTGGGG
CATGCACAATCCAT
CATGCACAGTTCTT
CATGCACTTTTCCC
CATGCAGCATCTCA
CATGCAGGTTCCCC
CATGCAGTACAACT
CATGCAGTCAAGTG
CATGCAGTGAGGGC
CATGCAGTGGAGGG
CATGCATATGTCTA
CATGCATTTTTAAA
CATGCCAAAAGGGG
CATGCCAAAGCATT
CATGCCATTCTGAC
CATGCCCCGCCCCC
CATGCCCTAAAATT
CATGCCGTGTATGT
CATGCGGTTACTGC
CATGCGGTTTACAA
CATGCTCCAGGGAA
CATGCTGACAGAGC
CATGCTGCTTGATA
CATGCTGGCTGCTG
CATGCTGGGAACAG
CATGCTGTAATGGA
CATGCTGTTGCCTT
CATGCTGTTTTATC
CATGGAAAGCTGGT
CATGGAGCCTTTGC
CATGGAGTCCAGTG
CATGGATTCTAGGA
CATGGATTTAAACA
CATGGATTTAAATC
CATGGCAAAAAAAA
CATGGCAAGAAAAG
CATGGCAAGCAGTG
CATGGCCGCTGATG
CATGGCCGTCTGCT
CATGGGAAAAAAAA
CATGGGATCTTGGG
CATGGGATTAAAAT
CATGGGATTTGGAT
CATGGGCTTCTGTG
CATGGGGCTTTCCC
CATGGGTGCCCACA
CATGGGTTTTAAAA
CATGGTAAAATTCA
CATGGTAGGCCCAT
CATGGTATACTCCT
CATGGTCACTGTTC
CATGGTGGCAAATA
CATGGTGGTGTGCG
CATGGTTACGGTTT
CATGGTTGCCAGAT
CATGGTTTATAAGA
CATGGTTTTCAGTG
CATGTAAACAAAAC
CATGTAAACCAAAT
CATGTAAAGCTTCA
CATGTAAGAAGAAA
CATGTAAGCTTCAT
CATGTAATTTTAAC
CATGTACAGAATAA
CATGTACTAAATAT
CATGTAGATCGATT
CATGTATTTAAAGG
CATGTCACTAACCT
CATGTCGTCTGATC
CATGTCTATCCTTC
CATGTCTGTCAGTT
CATGTGAATGATAT
CATGTGACAAAAAA
CATGTGCACTATGT
CATGTGCCTCTTCT
CATGTGCCTTTGCC
CATGTGCGGGGGGG
CATGTGGAAGAGAA
CATGTGGCGCCCTC
CATGTGGCTTCTGA
CATGTGTGAAAATG
CATGTGTGTAAAAA
CATGTGTTAATTAG
CATGTGTTACCGTG
CATGTGTTCAAGTT
CATGTGTTCCATTC
CATGTGTTTCTTTT
CATGTGTTTTGGGA
CATGTTAACGGATG
CATGTTCTTCAGGT
CATGTTGAAAAACA
CATGTTGAGGGACA
CATGTTGCAGTGCC
CATGTTGGAAAGAA
CATGTTTAGCCGCA
CATGTTTCTGCGCT
CATGTTTGCATTCC
CATGTTTGTTTTCA
CATGTTTTAATACA
CATGTTTTCGCTTT
CATGTTTTGTACCA
CATGTTTTGTTTCA
CATGTTTTTTATTA
CATGAAACAATGTT
CATGAAAGTAGTTG
CATGAAGACATTTG
CATGAAGCAACATT
CATGAATGCAGACT
CATGAATGCTGGGT
CATGACACCCTCCT
CATGACCTAATACA
CATGACTGTTACCT
CATGAGAAAATGGA
CATGAGAAAGAGAA
CATGAGAACCTGCT
CATGAGAAGAATGG
CATGAGCCAAACCG
CATGAGGATGGTGA
CATGATAGCTCCAT
CATGATCCAAAATA
CATGATCTTTCACT
CATGATGCAACAAT
CATGATGCTGAGCC
CATGATTCTGGTTT
CATGCAAATTAGGA
CATGCACCTGATAT
CATGCAGGAGGGAG
CATGCAGTCCATAC
CATGCAGTCCCAGA
CATGCATCATTCTT
CATGCATTAACAAT
CATGCCATCCGCCA
CATGCCCTCATAGT
CATGCCCTTGGGTC
CATGCCTGAAACAC
CATGCGCGGTGGAC
CATGCGGACTCGCT
CATGCGTGTCTGGC
CATGCTAAAGAAAT
CATGCTACAGGTAA
CATGCTCTGCCAGC
CATGCTGCAGGAGG
CATGCTTAAAAAAA
CATGCTTCTGTCTT
CATGCTTGAATTCA
CATGCTTTTCCAGT
CATGCTTTTGTTTT
CATGGAAAAATAAC
CATGGAACAATTTG
CATGGAAGATGATT
CATGGAAGTAGGAA
CATGGAATCATAAC
CATGGAATTGGCCA
CATGGAGACAAACA
CATGGAGGCAGATT
CATGGATATGTACC
CATGGATCAGACGT
CATGGATCTGGGTC
CATGGATTTTCTCC
CATGGCAAAGTACA
CATGGCAACCGGTT
CATGGCAGTTGAAT
CATGGCCGTTCTTA
CATGGCTTGACATT
CATGGCTTGGCCGA
CATGGGAACTGAGT
CATGGGATTCCTCC
CATGGGCTCAGAGC
CATGGGGAAGAAAG
CATGGTGACAGCTA
CATGTAAAAAACTG
CATGTAAAGAGTGC
CATGTAAAGGTGAA
CATGTAAAGTGATT
CATGTAAATACCCC
CATGTAAATCATTA
CATGTAACACATTT
CATGTAACTTGGCC
CATGTAACTTGTGC
CATGTAATAAAAGG
CATGTAATAGGACT
CATGTACAATCCTA
CATGTAGATAGGTT
CATGTCAACCGCTT
CATGTCACGTCATT
CATGTCTACAAGAT
CATGTCTTGCAGAA
CATGTGATCTGGCC
CATGTGCAAAAATA
CATGTGCCCTTGTC
CATGTGCTTAATTT
CATGTGGAATGTTT
CATGTGGCTTTCTT
CATGTGGTATTCTC
CATGTGTGTTAAAT
CATGTTAAAATGCC
CATGTTCAAATAAC
CATGTTCAGACATA
CATGTTCTGCTAAA
CATGTTGAAAAAAA
CATGTTGCATTGCA
CATGTTGCCCTTAA
CATGTTGCTGCACA
CATGTTGTCCAATT
CATGTTTAATATAT
CATGTTTACTCTGG
CATGTTTCAGATAT
CATGTTTCCTCATC
CATGTTTTAATAAA
CATGTTTTTGTTAC
CATGAAAACAGGGG
CATGAAAATGTACT
CATGAAAGCTACAC
CATGAAAGGTGAAG
CATGAAATTTCGGT
CATGAACCAAACTC
CATGAAGGAGCTGG
CATGAAGTCTCTCT
CATGAATGGGGGAG
CATGAATTGCTCCT
CATGACAAAAATCT
CATGACACAAAGAC
CATGACACAAGTAA
CATGACTAATATGG
CATGACTCCTAAAG
CATGACTGGAATTA
CATGAGACTGCACC
CATGAGAGAACGAA
CATGAGCAGATGCC
CATGAGCTTAAAAA
CATGAGGTTACATC
CATGAGTTACTTGT
CATGATCATTTGTT
CATGATGCAGCTAA
CATGATGCGGAACG
CATGATTCAGCTTG
CATGATTGGAATTG
CATGCAAAAATGGT
CATGCAAACAGCTG
CATGCAACCACAAT
CATGCAAGCATATT
CATGCAAGTTCTAC
CATGCAATTTTTGT
CATGCAGAAAAAAA
CATGCAGATCTCTG
CATGCAGGGACACT
CATGCAGGGTTGCT
CATGCAGTTTATTA
CATGCCAGGGCGCA
CATGCCGAAAAAAA
CATGCGCAGATAAA
CATGCTACCTCCTA
CATGCTATGGAGTT
CATGCTGATCAGGC
CATGCTGCTATTGT
CATGCTGGGGGGCC
CATGCTTTGTCATA
CATGGAAAACAAAA
CATGGAAATAATGA
CATGGAAATGCAGA
CATGGAAATGTTAT
CATGGAAGATGAAG
CATGGAATGCTCTG
CATGGAGACCAGCT
CATGGATATATCCA
CATGGCAACTTATG
CATGGCAATACATT
CATGGCACTCATAA
CATGGCTTTAATTA
CATGGGACGTGTCA
CATGGGATGCCGGC
CATGGGCACCCCAG
CATGGGCGAGGTGT
CATGGGTAGATGGC
CATGGGTTATACTA
CATGGTACTGCTGA
CATGGTAGAAATCC
CATGGTGAAAATCC
CATGGTGAGGAGGG
CATGGTGTCCAATT
CATGTAAATAAAGT
CATGTAACGTTTTG
CATGTAGAAGGGAG
CATGTAGCAGTCTC
CATGTAGTCTGTTA
CATGTATGACTATG
CATGTATTATTAAG
CATGTATTGTGCCG
CATGTCATTTGCGG
CATGTCCAGTGCTC
CATGTCTAAAAGGG
CATGTCTCAATGTA
CATGTCTGCAGTAT
CATGTGAAATGGTA
CATGTGAAGGGGGG
CATGTGCCATAAAC
CATGTGCCCCCACC
CATGTGCGCAAGGA
CATGTGGAGAAAAG
CATGTGTCTTTCAG
CATGTTACTTTGTA
CATGTTATAATGGC
CATGTTATGCATAT
CATGTTCAAAAAAA
CATGTTCCTTCTCC
CATGTTCTAAATAA
CATGTTCTTTTTAG
CATGTTGAATGTAG
CATGTTGTGGGAAT
CATGTTTAAATGTT
CATGTTTTCCTTTT
CATGTTTTCTTCTG
CATGTTTTTATTTA
CATGTTTTTGATAT
CATGAAAAAAAACA
CATGAAACGGCATA
CATGAAATGGACTC
CATGAAATGTTAAA
CATGAAGAGGAATC
CATGAAGATGTCTC
CATGAAGCAGGAAG
CATGAAGCTGAAAG
CATGAAGCTGTTTT
CATGAAGGCCACCG
CATGAAGTGGGATA
CATGAATAGAGTAT
CATGACAATATGCA
CATGACCCTAAGTG
CATGACCTTGCATA
CATGACGGCCGCAG
CATGACTCTGTAGC
CATGACTGTGGCCA
CATGAGAAAAAAAA
CATGAGAGTCACCA
CATGAGCTACTCAA
CATGAGCTGAAAAG
CATGAGCTTTACTT
CATGAGGCTTGAAG
CATGAGGTCGAGAG
CATGAGGTTTATTT
CATGAGTTTTGCAC
CATGATACTCACTG
CATGATAGATATAC
CATGATCGGCCTCA
CATGATGAATGGTT
CATGATGACACCAG
CATGATGATTTTTT
CATGATGCATTTCC
CATGCAAACTGCAA
CATGCAAAGAAGCT
CATGCAAGCCAAAA
CATGCAATATTTAA
CATGCACACACACT
CATGCACTGCCCTA
CATGCAGAGCTGCT
CATGCAGGGCTACT
CATGCCGGCTGCAC
CATGCGCAAGCTCT
CATGCTCAGAGTGC
CATGCTCCTCAGAG
CATGCTCCTCCTCT
CATGCTTAAATGAT
CATGCTTCAAAAAA
CATGCTTCACCTGT
CATGGAAAAACATC
CATGGAAAAAGTGT
CATGGAAATAAGAA
CATGGAACCAGTGG
CATGGAAGTTCCAG
CATGGAGATAATGT
CATGGAGGAAAGCC
CATGGAGGCAATGG
CATGGAGTAGCTTC
CATGGATGAGTGTG
CATGGATTGAATAT
CATGGATTTCCACT
CATGGCAAGGGGCT
CATGGCACCAATAG
CATGGCAGTGAAAA
CATGGCTTTGCCGC
CATGGGAAACTTGT
CATGGGCCGTGATG
CATGGGCTGGGCCA
CATGGGGGAGGGTG
CATGGGTATTTAGA
CATGGGTCTATCCT
CATGGGTGCATATA
CATGGTAGAAGATG
CATGGTTCAGTATT
CATGTAAAAAAAGA
CATGTAAAGTTGAC
CATGTAAATAGGAT
CATGTAAATGAAAA
CATGTAACCAAAAA
CATGTACAAGTTAC
CATGTAGAAAAAAA
CATGTAGCATTAAA
CATGTAGGACTATG
CATGTATAATAAAG
CATGTCTTTGAACT
CATGTGAAAAAAAA
CATGTGATGTTTGG
CATGTGCCCACATA
CATGTGGTTTCAGC
CATGTGTAAAAAAA
CATGTGTCATACCA
CATGTGTTCCTAAC
CATGTTAACCTTCT
CATGTTAATGACCT
CATGTTGCATTCAC
CATGTTGCCAATTA
CATGTTGGAAAAAA
CATGTTGTATAGAC
CATGTTTGTATTAA
CATGTTTTAAATAA
CATGTTTTAGGAAT
CATGAAAAATTGTT
CATGAAAACAAGTC
CATGAAACTGCAGG
CATGAAATACTCTG
CATGAACATTTTCA
CATGAAGAATTGCA
CATGAAGGAACTTC
CATGAAGGGAAACA
CATGAAGGTCCACG
CATGAATTATGTCT
CATGACAATGTTTG
CATGACTTTTGCAG
CATGAGCGTTTAAG
CATGAGTGTTTTTG
CATGATATGAAAAA
CATGATATTACTTG
CATGATTAAATGGC
CATGCAAAAGTCAG
CATGCAAATAAAGT
CATGCACATTTTTA
CATGCAGGTGTGTC
CATGCCCAAGAAGC
CATGCCCGCGCACT
CATGCCTGGAATGG
CATGCCTTTCTAAA
CATGCGAAAAAAAA
CATGCGCTACATTG
CATGCTACTCCAGG
CATGCTGTAGGTAT
CATGGAATAAAAAA
CATGGAATCTCTCA
CATGGAGCGTGGCG
CATGGAGGAGGAAC
CATGGATGAAAAAA
CATGGCAACAGAAA
CATGGCTTCCTTCA
CATGGGATGCAAAT
CATGGGATGGTCCC
CATGGGCTCTATAT
CATGGGGAAAAGAA
CATGGGGAGCATTT
CATGGGGCGGCTGC
CATGGGTGGCTAAA
CATGGGTTGGCACT
CATGGTAGCATTGT
CATGTAAAGATGCC
CATGTAATATAACG
CATGTACAGCAGTA
CATGTAGGAAGACA
CATGTAGTACCTCT
CATGTCCCAAAAAT
CATGTCCTAGCAGT
CATGTGAAATTCAG
CATGTGCAACTAAT
CATGTGTATATACT
CATGTTACCTGCAA
CATGTTCTTTCACT
CATGTTGATGGCTG
CATGTTGATTGGTA
CATGTTGTATGTGG
CATGTTTAATTAAA
CATGTTTCTTTAAT
CATGTTTTACTTGC
CATGAAAAGAAAAA
CATGAAGAAGCTTT
CATGAATGCTATGT
CATGACCCGGGTGT
CATGAGAGCTTCAG
CATGAGTTAGCTCT
CATGATCTGGGATA
CATGATTAAAAAAA
CATGCATATATACT
CATGCCAAAAAAAA
CATGCCTTCCTCAT
CATGCGATGCGTAA
CATGCGCAAGATTA
CATGCTAACCTCAG
CATGCTGCAACACA
CATGCTTCCTGCAG
CATGCTTTAAAAAA
CATGGAAAAATATA
CATGGACTGGATAT
CATGGAGAGGATCT
CATGGATCCTATAG
CATGGGCAAAGTGC
CATGGGCCCTTTGT
CATGGTATATATTT
CATGGTATCCCACA
CATGGTTACATTAA
CATGGTTTAAAAAT
CATGTAAAATACAT
CATGTAAAATGTTC
CATGTAACTTAATG
CATGTAGCCAGTGA
CATGTCATTAAAAA
CATGTGACTTTTGA
CATGTGTGCAAAAT
CATGTTCCGTCAGC
CATGTTGCAGCAGC
CATGTTGGACTGCA
CATGTTTCCCATCT
CATGTTTCTTATCC
CATGAACACTGAGG
CATGAGATTGCCTT
CATGAGCCTCAGAG
CATGAGGTTAGCTG
CATGAGGTTATTTC
CATGAGTGATGAGG
CATGATAAAAAGGG
CATGATCCACAATA
CATGATTCCAAGTG
CATGCAAGTGAACA
CATGCAGAAAAAAC
CATGCATATCTGCC
CATGCATTTAAAAA
CATGCTCACCCAGG
CATGCTGGACAGTT
CATGCTGGTGAGAG
CATGGAACCCTGCC
CATGGAACCGCTCC
CATGGAAGATGAGT
CATGGAGGCCTAAA
CATGGAGTTAGTTG
CATGGATCATCACC
CATGGATGATCTTG
CATGGCAACCAAAA
CATGGCAGCAACAG
CATGGGACTGAAAA
CATGTACTGTATGA
CATGTAGTCGGGAA
CATGTCAAAATATC
CATGTCATTGACAG
CATGTCTCGAACCA
CATGTCTTAAAATC
CATGTGCTCTGCTC
CATGTGGATAGAGA
CATGTTAAGCATTT
CATGTTCGATATCC
CATGTTGAAAAAAT
CATGTTTATTTACT
CATGTTTGGTGGAG
CATGAAAAACATTG
CATGAAAATGTGTG
CATGAAAGGGGCAG
CATGAAAGTCCATA
CATGAAATGAAAAA
CATGAAGAACGCAG
CATGACAAACACAA
CATGACTGTTGTGT
CATGAGAAGACATC
CATGAGGAACCTGA
CATGATAACAAAGG
CATGCAGAATCCAC
CATGCAGCTTGACA
CATGCCACTGCCTA
CATGGAAAAAAAAG
CATGGCCTGAAAGC
CATGGCCTGGAGAA
CATGGCTTTAGAGG
CATGGGACAGAGCC
CATGGGGCTGCTAA
CATGTATAGTGATG
CATGTCAAGCCTGG
CATGTCACTGTTAA
CATGTCTGAACAGT
CATGTGATTTCTTT
CATGTGTTGATTGG
CATGTTACCTGCAC
CATGAAGAAAAAGA
CATGAATAGGAATT
CATGACGGTTTACT
CATGCAGTGGTCAC
CATGCCAATGCCAA
CATGCCCAACAATC
CATGCGCAAAGGGG
CATGCTCAGCTGGA
CATGGAAAAAGTGG
CATGGAAGAAACGT
CATGGCAAATTGTG
CATGGCAGACTTGA
CATGGGCCACTTTG
CATGGTACACCTCA
CATGGTGGCACAAA
CATGTAAAGAGACT
CATGTACTTTCCCT
CATGTCTATAGTAT
CATGTTAGCAGAGC
CATGAGAGAGAAGG
CATGATGAGACTGG
CATGCGCTTTGCCA
CATGGAGTCGAGTC
CATGGCGGAATTGC
CATGGCGGACCACG
CATGGTCATTTTAG
CATGTAACACAAGA
CATGTAGTGGAAGA
CATGTCATTTTTTT
CATGAATGCCCAGA
CATGACAGAATCAC
CATGATCTTGGCTG
CATGCCACACCAAA
CATGCTGCCTCTGT
CATGCTTCCCCAAC
CATGGCATTAGAAT
CATGGGCCTTGAAC
CATGTCCTGTCCAC
CATGGAGGAAATCC
CATGGCAGTGCCAA
CATGGCGGAAACGG
CATGGTTTCTGAGA
CATGTTCAAGCAAA
CATGTATGGATTAT
CATGTCGCGCAAAA
CATGTTGCACGAGG
CATGTTGCCCTTTT
CATGCCAGTAGCTG
CATGGCCTTTAAAA
CATGGTTCACGATG
CATGTATTCAAGAA
CATGTTTCTCCTCG
CATGAGTCAGTATG
CATGTCAGTGGAGG
CATGTTGTAAAGAG
CATGGACGATCAAA
CATGCCCACTTCAG
CATGGAACTATTGT
CATGCCAAGGGGAG
CATGGAAGATGTTG
CATGTCTGATGAAA
CATGCCAGCTATTT
CATGTTCAAAAATG
CATGATGGTGCTGT
