# Supplementary material for: Identification of novel transcripts with differential dorso-ventral expression in Xenopus gastrula using serial analysis of gene expression
Source: Genome Biol. 2009 Feb 11;10(2):R15. doi: 10.1186/gb-2009-10-2-r15 (PMC2688288; doi:10.1186/gb-2009-10-2-r15)
Supplement: Additional data file 7 — Experimental tags matching to the genome, and to the NCBI, Unigenes and Gurdon transcript databases in positions 1, 2 or polyA-next (only those not present in Ensembl). [file gb-2009-10-2-r15-S7.txt]

CATGAAAAAAAACG
CATGAAAAAACAAG
CATGAAAAAACACA
CATGAAAAAACATA
CATGAAAAAACATT
CATGAAAAAACCTC
CATGAAAAAATAAT
CATGAAAAAATTAA
CATGAAAAACAAAG
CATGAAAAACTCTA
CATGAAAAACTGCA
CATGAAAAAGAAAA
CATGAAAAAGAAAG
CATGAAAAAGAAGA
CATGAAAAAGTATT
CATGAAAAATAAAG
CATGAAAAATAAAT
CATGAAAAATACAT
CATGAAAAATAGAC
CATGAAAAATATAC
CATGAAAAATGAAA
CATGAAAAATGGGC
CATGAAAAATGGTT
CATGAAAAATTAAA
CATGAAAAATTAGA
CATGAAAAATTTGA
CATGAAAACAATGC
CATGAAAACACCAA
CATGAAAACACCAT
CATGAAAACAGGCA
CATGAAAACCAGTA
CATGAAAACCATAT
CATGAAAACCCATT
CATGAAAACCCTGG
CATGAAAACGCTTA
CATGAAAACGTGAA
CATGAAAACGTTCC
CATGAAAACTGCAT
CATGAAAACTGTAA
CATGAAAACTTAAA
CATGAAAAGAAAGA
CATGAAAAGAACAT
CATGAAAAGAAGTG
CATGAAAAGACAGA
CATGAAAAGATGAT
CATGAAAAGCACAT
CATGAAAAGCACTT
CATGAAAAGCCCTT
CATGAAAAGCTAGA
CATGAAAAGCTGTA
CATGAAAAGGAGGT
CATGAAAAGGTTTG
CATGAAAAGTACTA
CATGAAAAGTCCTG
CATGAAAAGTGTTA
CATGAAAATACTTA
CATGAAAATAGTTG
CATGAAAATATGCT
CATGAAAATATGTA
CATGAAAATATTTT
CATGAAAATCTAAT
CATGAAAATCTGTT
CATGAAAATGACCC
CATGAAAATGCAAA
CATGAAAATGCACA
CATGAAAATGCTGA
CATGAAAATGGCTA
CATGAAAATGGTTT
CATGAAAATGTAGT
CATGAAAATGTTAA
CATGAAAATTAAAA
CATGAAAATTAAGA
CATGAAAATTCTTA
CATGAAAATTGCTG
CATGAAAATTGTAG
CATGAAAATTGTGC
CATGAAAATTTGTT
CATGAAAATTTTGA
CATGAAACAAAAAC
CATGAAACAAAAAT
CATGAAACAAACAG
CATGAAACAAGAAC
CATGAAACAATGGA
CATGAAACAATTTG
CATGAAACACGGAA
CATGAAACACTCAT
CATGAAACAGAATG
CATGAAACAGGAAA
CATGAAACAGTGTT
CATGAAACATAGAA
CATGAAACATATGC
CATGAAACATTAAA
CATGAAACCAGATT
CATGAAACCATTCT
CATGAAACCATTGA
CATGAAACCCATAA
CATGAAACCCCAAT
CATGAAACCCGATT
CATGAAACCCGTCC
CATGAAACCCTAAA
CATGAAACCCTCAA
CATGAAACCCTGTT
CATGAAACCGTCCG
CATGAAACCTTCAT
CATGAAACCTTTAA
CATGAAACCTTTCC
CATGAAACGCCCTC
CATGAAACGTATTC
CATGAAACGTCTAC
CATGAAACTACACA
CATGAAACTATTGA
CATGAAACTGAAAA
CATGAAACTGCTAG
CATGAAACTGCTTA
CATGAAACTGGAGC
CATGAAACTTAAGC
CATGAAACTTCTTT
CATGAAACTTGGTT
CATGAAAGAAATAA
CATGAAAGAAATGA
CATGAAAGAATAGA
CATGAAAGAATGAA
CATGAAAGACAGGA
CATGAAAGACCTCA
CATGAAAGACGAGA
CATGAAAGACTAGA
CATGAAAGAGCAAA
CATGAAAGCAAAGA
CATGAAAGCAAGTT
CATGAAAGCACAGT
CATGAAAGCAGTCC
CATGAAAGCATCTT
CATGAAAGCCAAGC
CATGAAAGCCTTAA
CATGAAAGCGCCCA
CATGAAAGCGTTAG
CATGAAAGCTGATG
CATGAAAGCTGCTT
CATGAAAGCTGTAA
CATGAAAGGAAAAA
CATGAAAGGAAACA
CATGAAAGGAAAGG
CATGAAAGGAAGAT
CATGAAAGGACCTT
CATGAAAGGCTATT
CATGAAAGGGCTAG
CATGAAAGGTTACA
CATGAAAGGTTTAA
CATGAAAGGTTTAG
CATGAAAGGTTTTA
CATGAAAGTAAAAA
CATGAAAGTAAACC
CATGAAAGTACCAG
CATGAAAGTAGTGG
CATGAAAGTATTGT
CATGAAAGTCTTGG
CATGAAAGTGCCCT
CATGAAAGTTAAAA
CATGAAAGTTAATT
CATGAAAGTTGGTT
CATGAAATAAAAAA
CATGAAATAAAAGC
CATGAAATAAAGAT
CATGAAATAAAGTG
CATGAAATAAATAG
CATGAAATAAATCA
CATGAAATAACAAA
CATGAAATAACGAA
CATGAAATAAGAAC
CATGAAATAATAAA
CATGAAATAATAGT
CATGAAATACAGGG
CATGAAATACTGTG
CATGAAATACTTTG
CATGAAATAGCAGA
CATGAAATATCTGA
CATGAAATATCTGC
CATGAAATATCTGT
CATGAAATATGAAA
CATGAAATATGTCT
CATGAAATATTGTT
CATGAAATATTTGA
CATGAAATCAGGCT
CATGAAATCCAAAG
CATGAAATCCCAGA
CATGAAATCCTGTT
CATGAAATCGTTGC
CATGAAATCTAGAA
CATGAAATCTCCAA
CATGAAATGAATGT
CATGAAATGACTTG
CATGAAATGAGAAA
CATGAAATGAGTTA
CATGAAATGCATTA
CATGAAATGCGTTT
CATGAAATGCTGCA
CATGAAATGGAGAT
CATGAAATGGCTTC
CATGAAATGTATGT
CATGAAATGTGAAA
CATGAAATGTGACT
CATGAAATGTGGTC
CATGAAATTAAACT
CATGAAATTAAGGA
CATGAAATTACCAA
CATGAAATTATGTT
CATGAAATTCCATT
CATGAAATTCTGGA
CATGAAATTCTTGT
CATGAAATTGAAAT
CATGAAATTGCTGT
CATGAAATTTACAC
CATGAAATTTGTAA
CATGAACAAAAAAA
CATGAACAAAAAAC
CATGAACAAAAACT
CATGAACAAAAATT
CATGAACAAAATAA
CATGAACAACAAAG
CATGAACAACAATC
CATGAACAACATAT
CATGAACAACTGAA
CATGAACAAGAAGT
CATGAACAAGAGAA
CATGAACAATGGTG
CATGAACAATTATT
CATGAACAATTTTG
CATGAACACAAAAA
CATGAACACAAATC
CATGAACACAAGGA
CATGAACACACCTG
CATGAACACATTTA
CATGAACACCATTC
CATGAACAGAGAAT
CATGAACAGCCATA
CATGAACAGCCCAA
CATGAACAGCGAGC
CATGAACAGCTATT
CATGAACAGCTCAT
CATGAACAGGAATA
CATGAACAGGTCAA
CATGAACAGGTTTC
CATGAACAGTGGAA
CATGAACAGTTAAA
CATGAACAGTTATT
CATGAACATCCCTA
CATGAACATTCCCC
CATGAACCAAAATT
CATGAACCAGCAGC
CATGAACCATAGGG
CATGAACCATTAAA
CATGAACCCATTGT
CATGAACCCCACGC
CATGAACCCCTCTG
CATGAACCCCTGTA
CATGAACCGCCGTG
CATGAACCTAAAAC
CATGAACCTAATGA
CATGAACCTGCACT
CATGAACCTGGACG
CATGAACCTGTTGC
CATGAACCTGTTTG
CATGAACCTTATGT
CATGAACCTTGGTG
CATGAACCTTGTAA
CATGAACCTTTAAA
CATGAACCTTTAAT
CATGAACGAAACAC
CATGAACGACCTGG
CATGAACGCAGGGA
CATGAACGCTTGAA
CATGAACGGAAGAA
CATGAACGGAAGAG
CATGAACGGACCCC
CATGAACGGATTCC
CATGAACGGATTGG
CATGAACGGCAAGG
CATGAACGGTGCAA
CATGAACGGTTATG
CATGAACGTAATGG
CATGAACGTGAGCG
CATGAACGTTGTTT
CATGAACGTTTTAA
CATGAACTAAAAAA
CATGAACTAATCTG
CATGAACTACCATT
CATGAACTACCGAA
CATGAACTAGATTG
CATGAACTAGCTAT
CATGAACTAGGCTG
CATGAACTATGCCT
CATGAACTATTGTA
CATGAACTATTTCT
CATGAACTATTTGA
CATGAACTCAAGTT
CATGAACTCATCCT
CATGAACTCCAAAT
CATGAACTCCTCCC
CATGAACTCGTATG
CATGAACTCTTTTT
CATGAACTGAAAAA
CATGAACTGACACA
CATGAACTGAGACT
CATGAACTGGCATT
CATGAACTGGCCAG
CATGAACTGTACAA
CATGAACTGTGAAC
CATGAACTGTGCTG
CATGAACTGTGTTT
CATGAACTGTTACT
CATGAACTGTTTGA
CATGAACTGTTTGC
CATGAACTTAAAAA
CATGAACTTCCTTA
CATGAACTTCTGCC
CATGAACTTGACGT
CATGAACTTGCCAC
CATGAACTTGTGAA
CATGAACTTTAGCT
CATGAACTTTATGT
CATGAACTTTGTTA
CATGAAGAAAAATT
CATGAAGAAAAGGA
CATGAAGAAAATGA
CATGAAGAAACCAG
CATGAAGAAACCTC
CATGAAGAAAGCGG
CATGAAGAAAGGGG
CATGAAGAAATACA
CATGAAGAAATGTT
CATGAAGAAATTAA
CATGAAGAAATTCC
CATGAAGAAGAAAA
CATGAAGAAGAAAT
CATGAAGAAGAATA
CATGAAGAAGATCG
CATGAAGAAGATGA
CATGAAGAAGCCAG
CATGAAGAAGGAAT
CATGAAGAAGGTTG
CATGAAGACAAAAA
CATGAAGACGTTTT
CATGAAGACTTAGT
CATGAAGACTTATA
CATGAAGAGAATTG
CATGAAGAGATCAA
CATGAAGAGCAATA
CATGAAGAGCACTT
CATGAAGAGCAGAG
CATGAAGAGCTCAT
CATGAAGAGGAAAA
CATGAAGAGGATTC
CATGAAGAGTGTGC
CATGAAGATAAAAA
CATGAAGATAATGG
CATGAAGATATAAC
CATGAAGATATGTT
CATGAAGATATTGC
CATGAAGATATTGT
CATGAAGATCCTCC
CATGAAGATGCAAA
CATGAAGATGCACA
CATGAAGATGGACA
CATGAAGATGGATA
CATGAAGATGTTTT
CATGAAGATTGACT
CATGAAGATTTATT
CATGAAGATTTCCA
CATGAAGATTTGCT
CATGAAGATTTTGT
CATGAAGCAAAAAA
CATGAAGCAAAGCA
CATGAAGCAAAGTC
CATGAAGCAACTTC
CATGAAGCAAGATT
CATGAAGCACAGCG
CATGAAGCAGACTT
CATGAAGCAGATGA
CATGAAGCAGATGG
CATGAAGCAGATTG
CATGAAGCAGCTGT
CATGAAGCAGGGTA
CATGAAGCATCATC
CATGAAGCATCTAT
CATGAAGCATTACA
CATGAAGCCAACCT
CATGAAGCCAATGA
CATGAAGCCAATGG
CATGAAGCCATCCA
CATGAAGCCCTCAG
CATGAAGCCGCCCT
CATGAAGCCTCGCA
CATGAAGCCTGCAG
CATGAAGCCTGGAA
CATGAAGCGTAGGC
CATGAAGCTAAATA
CATGAAGCTAATAA
CATGAAGCTATGTA
CATGAAGCTATGTT
CATGAAGCTCCAAG
CATGAAGCTCCTAC
CATGAAGCTCTGTC
CATGAAGCTGACTA
CATGAAGCTGAGGG
CATGAAGCTGCAGA
CATGAAGCTGTAAA
CATGAAGCTGTGCA
CATGAAGCTGTGGA
CATGAAGCTGTTAT
CATGAAGCTTATAT
CATGAAGCTTTGAT
CATGAAGGAAAGGA
CATGAAGGAAATGC
CATGAAGGAAGCCG
CATGAAGGAAGGTG
CATGAAGGAATCAT
CATGAAGGAATTGG
CATGAAGGACTCCG
CATGAAGGAGCACT
CATGAAGGAGGAAG
CATGAAGGATTTGT
CATGAAGGCAGGCA
CATGAAGGCAGTAA
CATGAAGGCCAAAC
CATGAAGGCCTGTG
CATGAAGGCGGAAC
CATGAAGGCTGAAA
CATGAAGGCTTTGA
CATGAAGGGAGGGT
CATGAAGGGATCTG
CATGAAGGGCTAAA
CATGAAGGGGGTGG
CATGAAGGGGGTTA
CATGAAGGGTGAGA
CATGAAGGGTTAAA
CATGAAGGGTTTTA
CATGAAGGTCCTGT
CATGAAGGTGAATA
CATGAAGGTGTACA
CATGAAGGTTAAGG
CATGAAGGTTAGGC
CATGAAGGTTTAAT
CATGAAGGTTTGTG
CATGAAGTAAAGAA
CATGAAGTAATGAA
CATGAAGTACACCG
CATGAAGTACAGCA
CATGAAGTAGAGGA
CATGAAGTCAAATG
CATGAAGTCATATT
CATGAAGTCCAAGG
CATGAAGTCTTACT
CATGAAGTGACCGG
CATGAAGTGAGTGA
CATGAAGTGCAAAT
CATGAAGTGCTGTA
CATGAAGTGGCAAG
CATGAAGTGGTATG
CATGAAGTGTTCAG
CATGAAGTTAAAGA
CATGAAGTTCATTC
CATGAAGTTTAAAC
CATGAAGTTTACAT
CATGAAGTTTTCCT
CATGAAGTTTTGGG
CATGAAGTTTTTCG
CATGAATAAAAATG
CATGAATAAAAATT
CATGAATAAAACCG
CATGAATAAAAGTC
CATGAATAAAAGTG
CATGAATAAAATCA
CATGAATAAAATGC
CATGAATAAAATTT
CATGAATAAACCTG
CATGAATAAACGTG
CATGAATAAAGGGA
CATGAATAAAGGTA
CATGAATAAAGTAA
CATGAATAAAGTAT
CATGAATAAATAGA
CATGAATAAATAGT
CATGAATAAATATC
CATGAATAAATGAC
CATGAATAAATGCT
CATGAATAAATTAT
CATGAATAACCTAA
CATGAATAAGAACA
CATGAATAAGCTAG
CATGAATAATATTA
CATGAATAATCTAT
CATGAATACATTCA
CATGAATACTGTGT
CATGAATACTGTTG
CATGAATAGCTGGG
CATGAATAGCTGTC
CATGAATAGTTGAT
CATGAATATATTCT
CATGAATATCAACT
CATGAATATCACGT
CATGAATATGAACT
CATGAATATGGCGC
CATGAATATTCAGG
CATGAATATTGTGA
CATGAATATTTATT
CATGAATATTTGCA
CATGAATATTTTAT
CATGAATCAAATGC
CATGAATCAAGAGC
CATGAATCAATGTA
CATGAATCATTGTA
CATGAATCCAAGGG
CATGAATCCTCAGA
CATGAATCTGAATC
CATGAATCTGAGCT
CATGAATCTGTTTT
CATGAATCTTCCTG
CATGAATCTTTATG
CATGAATGAAAAAA
CATGAATGAAAAGG
CATGAATGAACAAT
CATGAATGAAGTTG
CATGAATGAATAAA
CATGAATGAATACC
CATGAATGAATCTT
CATGAATGACTGAA
CATGAATGAGCGCT
CATGAATGAGGAGG
CATGAATGAGGCTG
CATGAATGATGAAG
CATGAATGCAAAGG
CATGAATGCAACAC
CATGAATGCACAAT
CATGAATGCACTGG
CATGAATGCCACCC
CATGAATGCCAGTG
CATGAATGCCATAT
CATGAATGCCGACC
CATGAATGCCTGTC
CATGAATGCTGCTG
CATGAATGCTGTTT
CATGAATGGAATTT
CATGAATGGATGAA
CATGAATGGCAAAA
CATGAATGGCACAC
CATGAATGGGCACA
CATGAATGGGTTTG
CATGAATGGTTAAA
CATGAATGTAACAA
CATGAATGTACATT
CATGAATGTATTTA
CATGAATGTCAGTC
CATGAATGTCCTCT
CATGAATGTGACTC
CATGAATGTGGGAA
CATGAATGTGGGCT
CATGAATGTGTGTT
CATGAATGTGTTGT
CATGAATGTTGGCC
CATGAATGTTGTAA
CATGAATGTTTGGG
CATGAATGTTTTCC
CATGAATTAAAAAG
CATGAATTAAACAA
CATGAATTAAAGAA
CATGAATTAAGGGT
CATGAATTAATAAG
CATGAATTAATGGA
CATGAATTACTGTA
CATGAATTATACAG
CATGAATTATCGAT
CATGAATTATTGCA
CATGAATTATTTCA
CATGAATTCAAAAA
CATGAATTCAAAAC
CATGAATTCCATAA
CATGAATTGATGTA
CATGAATTGATTGC
CATGAATTGCAAAA
CATGAATTGCACAC
CATGAATTGCCATC
CATGAATTGGAAGG
CATGAATTGTCTAC
CATGAATTGTGCAA
CATGAATTGTTTTA
CATGAATTTAAAAA
CATGAATTTAATAT
CATGAATTTACAAA
CATGAATTTACTGT
CATGAATTTATATC
CATGAATTTCGGAA
CATGAATTTCTAGT
CATGAATTTGAGAA
CATGAATTTGATCT
CATGAATTTGCTGC
CATGAATTTGGAGC
CATGAATTTGTACT
CATGAATTTGTGCT
CATGAATTTGTTTT
CATGAATTTTAGGA
CATGAATTTTCTAA
CATGAATTTTTGCT
CATGAATTTTTGTC
CATGACAAAAATAA
CATGACAAAACAAA
CATGACAAAATATA
CATGACAAACCCCT
CATGACAAACTGCC
CATGACAAACTTGT
CATGACAAAGATCT
CATGACAAAGTTAA
CATGACAAATAAAG
CATGACAAATACAC
CATGACAAATACTT
CATGACAAATTGTC
CATGACAACACCCG
CATGACAACAGCAA
CATGACAACATTCC
CATGACAACCCCAA
CATGACAACCCTTG
CATGACAACTATAA
CATGACAACTGAGA
CATGACAACTGTTT
CATGACAAGATGTT
CATGACAAGCTGCA
CATGACAAGGATTT
CATGACAAGGTAAA
CATGACAAGGTTAC
CATGACAAGGTTAT
CATGACAAGTAGCC
CATGACAAGTCTAA
CATGACAAGTGATC
CATGACAATAAAAA
CATGACAATAGGAG
CATGACAATATGGC
CATGACAATATTCC
CATGACAATGATTA
CATGACAATGGGAA
CATGACAATGTAAC
CATGACAATGTAGA
CATGACAATTCTTC
CATGACAATTTAGA
CATGACACACAATT
CATGACACACTGCG
CATGACACAGGAAT
CATGACACATACTG
CATGACACATTAAG
CATGACACATTGGG
CATGACACCAATGT
CATGACACCCATCT
CATGACACCCCAGG
CATGACACCCCCCT
CATGACACCTATAA
CATGACACGAACTG
CATGACACGAGTGT
CATGACACGGTCGG
CATGACACGTATTA
CATGACACTAGATC
CATGACACTGGGTA
CATGACACTTACTA
CATGACACTTTTTG
CATGACAGACTTTC
CATGACAGCAGAAG
CATGACAGCAGCCA
CATGACAGCTGTTT
CATGACAGGAAGGC
CATGACAGGGGTGG
CATGACAGGGTTGC
CATGACAGTATTGG
CATGACAGTCACAA
CATGACAGTGAAGA
CATGACAGTGCCCA
CATGACAGTGGCTG
CATGACAGTGTAAT
CATGACAGTGTGAG
CATGACAGTTTGCA
CATGACAGTTTGCT
CATGACAGTTTTGT
CATGACATAAGAGA
CATGACATACACAG
CATGACATACCCAT
CATGACATCACCAT
CATGACATCAGAAA
CATGACATCATAGT
CATGACATCATTAC
CATGACATCATTGA
CATGACATCCCACA
CATGACATCCCGCT
CATGACATCTGGTG
CATGACATTAAAAA
CATGACATTAATAA
CATGACATTATGCA
CATGACATTATTCA
CATGACATTCTTTG
CATGACATTTAATG
CATGACATTTAGCT
CATGACATTTCAAT
CATGACATTTCCCA
CATGACATTTCTAT
CATGACATTTCTTG
CATGACATTTGTCA
CATGACATTTTATT
CATGACATTTTGTG
CATGACCAAAAACT
CATGACCAAAATGT
CATGACCAAACTCT
CATGACCAACAAGG
CATGACCAACACCT
CATGACCAAGATTT
CATGACCAAGTACT
CATGACCAATAACT
CATGACCAATAATC
CATGACCAATGATC
CATGACCAATGCCT
CATGACCAATTCCC
CATGACCACAACTT
CATGACCACCACCT
CATGACCAGATGTT
CATGACCAGCCACA
CATGACCAGGACAA
CATGACCAGTATGT
CATGACCAGTGAGG
CATGACCAGTTGCA
CATGACCATAAAGG
CATGACCATACAGC
CATGACCATATTTA
CATGACCATCAATG
CATGACCATCGATG
CATGACCATTGACT
CATGACCATTTGAT
CATGACCCAAAGTG
CATGACCCAAGTAA
CATGACCCAAGTTT
CATGACCCACCTAG
CATGACCCACTTTC
CATGACCCCAGTGA
CATGACCCCCCCCT
CATGACCCTGAAAA
CATGACCCTGAGAT
CATGACCGAAAATT
CATGACCGAAGATC
CATGACCGATATGG
CATGACCGCCACAG
CATGACCGCCATAA
CATGACCGGGGAAT
CATGACCGTGTCAT
CATGACCTAAAGGT
CATGACCTATAAAT
CATGACCTATAGGG
CATGACCTATGGCA
CATGACCTATGGGT
CATGACCTCAATCC
CATGACCTCAGACA
CATGACCTCCGGAG
CATGACCTCTCGGC
CATGACCTGAGGAT
CATGACCTGCAGAA
CATGACCTGTGATC
CATGACCTGTTAAA
CATGACCTTAAACA
CATGACCTTCACAT
CATGACCTTGACAG
CATGACCTTGATAG
CATGACCTTGATCT
CATGACGAAAATGT
CATGACGACAACAG
CATGACGAGTCCAA
CATGACGCAACAGA
CATGACGCAGAAAT
CATGACGCAGCCTA
CATGACGCCCGGCT
CATGACGCCGAGTT
CATGACGCGTAGGA
CATGACGCTCAGGC
CATGACGGTTCCTT
CATGACGGTTGTAT
CATGACGTCACCGT
CATGACGTCTTGCT
CATGACGTGAGTAG
CATGACGTTTGGAT
CATGACTAAACGAA
CATGACTAACAGAA
CATGACTAACATTT
CATGACTAATAGGT
CATGACTACAAGCC
CATGACTACTAGTA
CATGACTACTGTAA
CATGACTAGATAAA
CATGACTAGGCACA
CATGACTATAATGA
CATGACTATGGCAG
CATGACTATGTTCA
CATGACTATTAAAA
CATGACTATTATAG
CATGACTATTTAAA
CATGACTATTTTCT
CATGACTCAGGAGT
CATGACTCATTTGC
CATGACTCATTTTT
CATGACTCCAAAAA
CATGACTCCACAGG
CATGACTCCTGCTA
CATGACTCCTGCTC
CATGACTCCTTTTT
CATGACTCTAAGAA
CATGACTCTAATGC
CATGACTCTGATTG
CATGACTCTGCGGA
CATGACTCTGTTCT
CATGACTCTTTAAC
CATGACTGAAAATG
CATGACTGAAATTG
CATGACTGAACCAT
CATGACTGAATAAA
CATGACTGAATCAA
CATGACTGACATAA
CATGACTGACATCA
CATGACTGAGATAA
CATGACTGAGTTCT
CATGACTGATGCAA
CATGACTGCAGAAT
CATGACTGCAGACA
CATGACTGCAGTGG
CATGACTGCCGAGT
CATGACTGCGGTGC
CATGACTGCTAAAT
CATGACTGCTGAAA
CATGACTGCTGCAT
CATGACTGGAAACT
CATGACTGGACAAA
CATGACTGGAGAGA
CATGACTGGCAAAT
CATGACTGGGCAAA
CATGACTGGGTTTT
CATGACTGGTGTTA
CATGACTGTAAGGC
CATGACTGTACTGT
CATGACTGTCAAAA
CATGACTGTGCAAT
CATGACTGTTACCA
CATGACTTAAACAG
CATGACTTAATTCT
CATGACTTACAAAT
CATGACTTACACAC
CATGACTTAGCTTA
CATGACTTATTGGA
CATGACTTCATTAA
CATGACTTCCACAA
CATGACTTCCAGTT
CATGACTTCCTACA
CATGACTTCTGGAC
CATGACTTGAAGTA
CATGACTTGAGCTA
CATGACTTGCAGGG
CATGACTTGCATCA
CATGACTTGGAGAC
CATGACTTGGTGAG
CATGACTTTAGTGA
CATGACTTTATGAA
CATGACTTTCCCGG
CATGACTTTCTTCA
CATGACTTTGGGAA
CATGACTTTGGGCA
CATGACTTTTAAAA
CATGACTTTTACAT
CATGACTTTTACTT
CATGACTTTTGCTT
CATGACTTTTTGCT
CATGAGAAAATAGG
CATGAGAAAATGGT
CATGAGAAAATTGC
CATGAGAAACAATG
CATGAGAAACTGAA
CATGAGAAAGAAGG
CATGAGAACACAAC
CATGAGAACATTCA
CATGAGAACTATAG
CATGAGAACTATGC
CATGAGAACTGAAT
CATGAGAACTGAGG
CATGAGAAGAAAGC
CATGAGAAGAGAAA
CATGAGAAGAGACT
CATGAGAAGCCTGA
CATGAGAAGCTGAA
CATGAGAAGCTGTG
CATGAGAAGGACTA
CATGAGAAGGATGG
CATGAGAAGTGGTC
CATGAGAAGTGTCA
CATGAGAATAAAAA
CATGAGAATAAACC
CATGAGAATAACCA
CATGAGAATCCACT
CATGAGAATGGCAC
CATGAGAATGGGCC
CATGAGAATGTTTA
CATGAGAATTCATT
CATGAGAATTTACA
CATGAGACAAAAGA
CATGAGACAAACAA
CATGAGACACAAAG
CATGAGACAGATAC
CATGAGACAGCAAA
CATGAGACCCCCCA
CATGAGACCTGCCT
CATGAGACTCAAAA
CATGAGACTGCAAC
CATGAGACTGCTGG
CATGAGACTGTAAC
CATGAGACTGTTCT
CATGAGACTGTTGG
CATGAGACTTTTTA
CATGAGAGAACTGG
CATGAGAGACTCCC
CATGAGAGATCTGG
CATGAGAGATGCTT
CATGAGAGCAATGA
CATGAGAGCGACAG
CATGAGAGCGCTGT
CATGAGAGCTGCTT
CATGAGAGGATTGA
CATGAGAGGGCCAG
CATGAGAGGTATAA
CATGAGAGGTTCAG
CATGAGAGTGAGCC
CATGAGAGTGATTT
CATGAGAGTGGCTG
CATGAGAGTGTTTC
CATGAGATAAAGAT
CATGAGATATATGA
CATGAGATCAGGTG
CATGAGATCTCTAT
CATGAGATCTTCCA
CATGAGATGCCCCC
CATGAGATGGAAAG
CATGAGATGGCTTG
CATGAGATGTGTAG
CATGAGATTAAAAA
CATGAGATTAAAAC
CATGAGATTAACGT
CATGAGATTGCTTA
CATGAGATTTATGA
CATGAGATTTCCAC
CATGAGATTTGGTT
CATGAGCAAAAAAA
CATGAGCAAAAACT
CATGAGCAAACAGA
CATGAGCAAAGATA
CATGAGCAAAGCAG
CATGAGCAAAGGTT
CATGAGCAAATAAT
CATGAGCAAATCCA
CATGAGCAAATCCC
CATGAGCAAATGTG
CATGAGCAACAATG
CATGAGCAACCAGT
CATGAGCAACTTTC
CATGAGCAAGAAAA
CATGAGCAAGCAAG
CATGAGCAAGCCAG
CATGAGCAAGTAGC
CATGAGCAATGGAG
CATGAGCACAAAAT
CATGAGCACAAGAA
CATGAGCACAATGA
CATGAGCACAGATG
CATGAGCACATATC
CATGAGCACCTGTA
CATGAGCAGACTAT
CATGAGCAGAGAAG
CATGAGCAGAGTAA
CATGAGCAGATGGA
CATGAGCAGATTTA
CATGAGCAGCAACT
CATGAGCAGGTAAC
CATGAGCAGTCGGC
CATGAGCAGTTTAA
CATGAGCATAAGAA
CATGAGCCAATTTA
CATGAGCCAGAAGT
CATGAGCCCCATTT
CATGAGCCGGCAGA
CATGAGCCGTTAAA
CATGAGCCTGGAAA
CATGAGCCTGGGGA
CATGAGCCTTTAAT
CATGAGCCTTTTTA
CATGAGCGGGCTGT
CATGAGCGTTCTGT
CATGAGCTAATGCT
CATGAGCTCAAGGG
CATGAGCTCAATAA
CATGAGCTCCCCGG
CATGAGCTCTTTCC
CATGAGCTGAGGAT
CATGAGCTGCAGAT
CATGAGCTGCCTAT
CATGAGCTGGAAAG
CATGAGCTGGAAGG
CATGAGCTGTGTGT
CATGAGCTTAATAA
CATGAGCTTGGGCA
CATGAGGAAAAATA
CATGAGGAAATGAC
CATGAGGAATGTTA
CATGAGGAATTTTA
CATGAGGACAATGC
CATGAGGACCTCTG
CATGAGGACCTGCC
CATGAGGAGATACT
CATGAGGAGGAAAA
CATGAGGAGGAACC
CATGAGGATACCTG
CATGAGGATCATTT
CATGAGGATCCAGT
CATGAGGATCCCCC
CATGAGGATTTCTG
CATGAGGCAAACTG
CATGAGGCAAGAAT
CATGAGGCAATAAG
CATGAGGCACTGGG
CATGAGGCAGACAG
CATGAGGCAGACGT
CATGAGGCAGGCAG
CATGAGGCAGGCGG
CATGAGGCATATTT
CATGAGGCCACCCA
CATGAGGCCCAGAA
CATGAGGCCCATCT
CATGAGGCCGTGTC
CATGAGGCCTTGCA
CATGAGGCGTCTCT
CATGAGGCTTAAGA
CATGAGGCTTAGGA
CATGAGGCTTGATA
CATGAGGCTTTGCA
CATGAGGCTTTGTT
CATGAGGGAAGCAG
CATGAGGGAGACCC
CATGAGGGAGGCAG
CATGAGGGAGGGGG
CATGAGGGATATGG
CATGAGGGATGGCA
CATGAGGGCCAGTT
CATGAGGGGCTAAA
CATGAGGGGTCAGG
CATGAGGGTAGTTC
CATGAGGGTCTCTT
CATGAGGGTTGTGG
CATGAGGTAATGTG
CATGAGGTATCCAA
CATGAGGTCCCTGC
CATGAGGTCGTCTG
CATGAGGTGAATGG
CATGAGGTGCAGTG
CATGAGGTGGAAGG
CATGAGGTGTTTGT
CATGAGGTTTATAA
CATGAGGTTTATTG
CATGAGGTTTGGAG
CATGAGGTTTTGGA
CATGAGTAAAAAAA
CATGAGTAAAAATC
CATGAGTAAAACCC
CATGAGTAAAACTC
CATGAGTAAAAGAA
CATGAGTAAAAGGA
CATGAGTAAATAAA
CATGAGTAACACTT
CATGAGTACAAAAT
CATGAGTACAATAA
CATGAGTACCTTTG
CATGAGTACTATGC
CATGAGTAGGCGCA
CATGAGTATCAGTT
CATGAGTATCCATT
CATGAGTATGGGAG
CATGAGTATTAAAA
CATGAGTATTAGTC
CATGAGTCAATGGT
CATGAGTCAGAACC
CATGAGTCAGAACT
CATGAGTCAGCACT
CATGAGTCATCAAG
CATGAGTCCATTTC
CATGAGTCGCTCCT
CATGAGTCGGAATT
CATGAGTCTATTAA
CATGAGTCTCCGTT
CATGAGTCTGAAAA
CATGAGTCTTTTTT
CATGAGTGACAGGG
CATGAGTGAGAAGC
CATGAGTGAGCAAG
CATGAGTGCCAATG
CATGAGTGCCTGCT
CATGAGTGCGTGAC
CATGAGTGCTGAGG
CATGAGTGGACCAG
CATGAGTGGTATTC
CATGAGTGGTCATT
CATGAGTGTTGAAA
CATGAGTTAAGCCT
CATGAGTTAATGTA
CATGAGTTATTTTA
CATGAGTTCAAGAT
CATGAGTTCATTCA
CATGAGTTCCAAAT
CATGAGTTCGAGTC
CATGAGTTCTGCTC
CATGAGTTGAACAC
CATGAGTTGCAGGA
CATGAGTTGCCAGT
CATGAGTTGCGTGT
CATGAGTTTACCAC
CATGAGTTTATAAA
CATGAGTTTATTTA
CATGAGTTTCAGAA
CATGAGTTTCTTGT
CATGAGTTTGCAAA
CATGAGTTTGGCGA
CATGAGTTTGTATT
CATGAGTTTGTTTG
CATGAGTTTTAAGG
CATGAGTTTTATAT
CATGAGTTTTCACA
CATGAGTTTTCTGT
CATGAGTTTTTGTT
CATGATAAAAACAA
CATGATAAAACAGA
CATGATAAAACCCA
CATGATAAAAGAAG
CATGATAAAATGTT
CATGATAAACCCTA
CATGATAAAGCACA
CATGATAAAGGATT
CATGATAAAGTCAC
CATGATAAAGTTGG
CATGATAAATAAAT
CATGATAAATGACA
CATGATAAATGTCA
CATGATAACCACTA
CATGATAACTGTTT
CATGATAAGAGCAA
CATGATAAGATGAC
CATGATAAGTTCAA
CATGATAATAAATT
CATGATAATATATA
CATGATAATATGGT
CATGATAATCCGGG
CATGATAATGTACT
CATGATACAAAAAG
CATGATACAATGGA
CATGATACACAGCT
CATGATACACATTA
CATGATACAGGTAT
CATGATACATAGCA
CATGATACATTGTA
CATGATACCAAGCT
CATGATACCATTTT
CATGATACGGCAGA
CATGATACTGCCAT
CATGATACTGCTTT
CATGATACTGTATT
CATGATACTTTAAG
CATGATAGAAAAAA
CATGATAGAGTAAG
CATGATAGCAAACT
CATGATAGCAGTTT
CATGATAGGAAGCA
CATGATAGGCACCA
CATGATAGGGATCA
CATGATAGGTGTGC
CATGATAGTAAAAA
CATGATAGTAGACT
CATGATAGTATCAG
CATGATAGTCTGTG
CATGATAGTGAGAG
CATGATAGTTACCA
CATGATAGTTCCCC
CATGATAGTTTCTG
CATGATATAAAATG
CATGATATAAACTA
CATGATATAAAGAG
CATGATATAACAGA
CATGATATAAGGGC
CATGATATACAAAA
CATGATATACAAAT
CATGATATACAAGA
CATGATATATTTTA
CATGATATCAAAAA
CATGATATCAAATG
CATGATATCAACAC
CATGATATCACAAT
CATGATATCACCTT
CATGATATCCTTGC
CATGATATGACCAA
CATGATATGAGGGG
CATGATATGCAAAG
CATGATATGCTTCA
CATGATATGGGAGA
CATGATATGTGATG
CATGATATTCCCCC
CATGATATTCTGCG
CATGATATTGCCCT
CATGATATTGCTGC
CATGATATTTGCTC
CATGATCAAAAGGC
CATGATCAAATTAA
CATGATCAAATTAT
CATGATCAAGCCAT
CATGATCAAGCGAA
CATGATCACAAGCT
CATGATCACAAGTA
CATGATCACAGTGA
CATGATCACGTGGT
CATGATCACTGGCA
CATGATCACTGGTA
CATGATCACTTTAA
CATGATCAGAAAGA
CATGATCAGACCTT
CATGATCAGCAGAG
CATGATCAGGAAGC
CATGATCAGTCTCT
CATGATCATATTTA
CATGATCATCTGAC
CATGATCATCTGGG
CATGATCATTAGTT
CATGATCATTCAAG
CATGATCATTGTGA
CATGATCATTTTCA
CATGATCCACTTCT
CATGATCCAGAGAG
CATGATCCCCCGGG
CATGATCCCGCAGA
CATGATCCGCAAGG
CATGATCCGGGCCT
CATGATCCTCAGAA
CATGATCCTGAAAG
CATGATCCTGAAGG
CATGATCCTGGATG
CATGATCCTGGCAG
CATGATCCTTTTCT
CATGATCGCTGCTA
CATGATCGCTGGAG
CATGATCGCTGGGG
CATGATCGGCAGCC
CATGATCGGCCAAC
CATGATCGGTTCCC
CATGATCTACCAGG
CATGATCTAGAGTT
CATGATCTGAGCAA
CATGATCTGCGGTG
CATGATCTGCTTAT
CATGATCTGCTTGA
CATGATCTGTATAG
CATGATCTGTATTC
CATGATCTTAACCC
CATGATCTTACCCT
CATGATCTTAGCAA
CATGATCTTAGCAG
CATGATCTTATGTA
CATGATCTTCAATA
CATGATCTTCAGCC
CATGATCTTGCTGC
CATGATCTTGTATT
CATGATCTTTATTA
CATGATCTTTATTG
CATGATCTTTTCCA
CATGATCTTTTGTA
CATGATGAAAAGGT
CATGATGAAAATAA
CATGATGAAAATGT
CATGATGAAACGGA
CATGATGAACAAAG
CATGATGAACAGAA
CATGATGAACGGCT
CATGATGAACTTTA
CATGATGAAGAAGA
CATGATGAAGAATA
CATGATGAAGCAAC
CATGATGAAGTCCT
CATGATGAAGTTGA
CATGATGAATATTT
CATGATGAATTCAT
CATGATGAATTGTG
CATGATGACATATC
CATGATGACATTGT
CATGATGACCGTGA
CATGATGACTACAA
CATGATGACTGTGT
CATGATGACTTCAT
CATGATGAGAGAAG
CATGATGAGATCTA
CATGATGAGGCGCC
CATGATGATACGGG
CATGATGATATTGA
CATGATGATCAAAA
CATGATGATCCTGG
CATGATGATGAAAA
CATGATGATGACGA
CATGATGATGTACC
CATGATGATGTATA
CATGATGATGTGGA
CATGATGATTACAA
CATGATGATTACTA
CATGATGATTCTCT
CATGATGATTGTGC
CATGATGATTTTAA
CATGATGCAAAGCG
CATGATGCAAATCT
CATGATGCAAGAAT
CATGATGCAATTCT
CATGATGCAATTTT
CATGATGCACCAGA
CATGATGCAGCCTA
CATGATGCAGCCTG
CATGATGCAGGGTC
CATGATGCAGTGGG
CATGATGCATAATG
CATGATGCATAGTG
CATGATGCATCAGT
CATGATGCATTGAA
CATGATGCATTGTT
CATGATGCCAGTTT
CATGATGCCCCAGT
CATGATGCCCCCGT
CATGATGCCCGCGC
CATGATGCCCGGAA
CATGATGCCTGTCT
CATGATGCGTTGGA
CATGATGCTAATTT
CATGATGCTCCAAA
CATGATGCTGAGAG
CATGATGCTGAGGT
CATGATGCTGCAAC
CATGATGCTGCAGG
CATGATGCTGGGTA
CATGATGCTGTAAT
CATGATGCTTATCT
CATGATGCTTCAAG
CATGATGCTTCTGG
CATGATGCTTGCAC
CATGATGGAAAAAT
CATGATGGAAATAA
CATGATGGAAATAC
CATGATGGAATTCT
CATGATGGACTGTT
CATGATGGAGAACT
CATGATGGAGAAGA
CATGATGGAGGAGG
CATGATGGAGGCTA
CATGATGGAGGTTA
CATGATGGATGATA
CATGATGGATGTGG
CATGATGGATTTTG
CATGATGGCAGCAA
CATGATGGCAGTGG
CATGATGGCCTTTT
CATGATGGCGAAAC
CATGATGGCGGAGC
CATGATGGCGGCTC
CATGATGGCGGCTG
CATGATGGCTCCTC
CATGATGGGAAAAC
CATGATGGGAAAGG
CATGATGGGAAATT
CATGATGGGAAGAC
CATGATGGGAAGAT
CATGATGGGACCAC
CATGATGGGATTCT
CATGATGGGGAGCA
CATGATGGGGATTG
CATGATGGGGCGGT
CATGATGGGGCGTG
CATGATGGGGGGGT
CATGATGGGTAGGT
CATGATGGTAATTG
CATGATGGTACATA
CATGATGGTATCTC
CATGATGGTCTAGC
CATGATGGTGATTA
CATGATGGTGGATG
CATGATGGTGTCCC
CATGATGGTGTGAG
CATGATGGTTATTT
CATGATGGTTGCCC
CATGATGGTTGTGT
CATGATGTAAAAAT
CATGATGTAAATAT
CATGATGTAAATGC
CATGATGTAACCAA
CATGATGTAATTAC
CATGATGTACACGT
CATGATGTACCCAG
CATGATGTAGAGGG
CATGATGTAGATAA
CATGATGTAGTGGC
CATGATGTATATTA
CATGATGTATTAAA
CATGATGTCAAGTG
CATGATGTCAGCTC
CATGATGTCATAGA
CATGATGTCATCAA
CATGATGTCATTCA
CATGATGTCATTTT
CATGATGTCCAGCA
CATGATGTCCAGGT
CATGATGTCCTCCT
CATGATGTCGAGTT
CATGATGTCTAAAA
CATGATGTCTATTG
CATGATGTCTCCCA
CATGATGTCTTGTA
CATGATGTGAATTA
CATGATGTGAATTG
CATGATGTGCGACA
CATGATGTGTCAGT
CATGATGTGTGAAA
CATGATGTGTGATT
CATGATGTTACTTT
CATGATGTTCATTG
CATGATGTTCTATT
CATGATGTTGGCAG
CATGATGTTGGTTC
CATGATGTTTCAAG
CATGATGTTTCCAC
CATGATGTTTCTAA
CATGATGTTTGGGG
CATGATGTTTTCCT
CATGATGTTTTGTT
CATGATTAAAACCT
CATGATTAAACTGA
CATGATTAAAGGGA
CATGATTAAAGTTG
CATGATTAAGAGGG
CATGATTAATCAAC
CATGATTACAAAAA
CATGATTACCTTTC
CATGATTACCTTTT
CATGATTACTGCTG
CATGATTAGCCACC
CATGATTATCCCAC
CATGATTATCTTGT
CATGATTATTACAA
CATGATTATTCGTT
CATGATTATTGCAA
CATGATTATTTGCC
CATGATTATTTTAG
CATGATTCAAAACT
CATGATTCAAAAGA
CATGATTCAGAACA
CATGATTCAGACAA
CATGATTCAGTAAC
CATGATTCAGTGTA
CATGATTCAGTTGA
CATGATTCATTTGA
CATGATTCATTTGC
CATGATTCCAAAAA
CATGATTCCAAATA
CATGATTCCCTGCA
CATGATTCCTATAA
CATGATTCTAAAGT
CATGATTCTAAATG
CATGATTCTCTCCT
CATGATTCTGCCAA
CATGATTCTGTGCC
CATGATTGAACGCT
CATGATTGAATTAA
CATGATTGAGCCAA
CATGATTGAGGGGG
CATGATTGCAAATA
CATGATTGCAGCAT
CATGATTGCAGTGC
CATGATTGCATTTA
CATGATTGCTCTGA
CATGATTGCTGGAA
CATGATTGGACTTT
CATGATTGGAGTGC
CATGATTGGCCAAC
CATGATTGGCCCCT
CATGATTGGCTGGA
CATGATTGGCTGTC
CATGATTGGGTTCC
CATGATTGGTGCCC
CATGATTGGTGTAA
CATGATTGTAAAGA
CATGATTGTAGTGA
CATGATTGTCTGAA
CATGATTGTGTTAA
CATGATTGTTAACA
CATGATTGTTAATA
CATGATTGTTGGTG
CATGATTGTTTTGC
CATGATTTAAAATT
CATGATTTAAATAC
CATGATTTAACAAG
CATGATTTAACCCT
CATGATTTAAGAGT
CATGATTTACAGAT
CATGATTTAGTTGG
CATGATTTATAATT
CATGATTTATATTC
CATGATTTCAATGT
CATGATTTCATATT
CATGATTTCCCTTG
CATGATTTCCGTTT
CATGATTTCTGAAG
CATGATTTCTGCAA
CATGATTTCTGGTC
CATGATTTCTGTAT
CATGATTTGAATGA
CATGATTTGACTTG
CATGATTTGAGTCC
CATGATTTGCTATT
CATGATTTGGGGAG
CATGATTTGGTTCA
CATGATTTGTGATT
CATGATTTGTTAAT
CATGATTTGTTGTT
CATGATTTTAAACA
CATGATTTTAATAA
CATGATTTTACCAG
CATGATTTTACCCT
CATGATTTTAGAAC
CATGATTTTAGATG
CATGATTTTATGGT
CATGATTTTCACTT
CATGATTTTCTAGT
CATGATTTTCTTTT
CATGATTTTGACAT
CATGATTTTGATTT
CATGATTTTGCATC
CATGATTTTGTAGG
CATGATTTTGTATT
CATGATTTTGTGTG
CATGATTTTTAAAA
CATGATTTTTAGGA
CATGATTTTTATGA
CATGATTTTTCTCA
CATGATTTTTGTGG
CATGATTTTTTTGC
CATGCAAAAAAAGA
CATGCAAAAAAAGC
CATGCAAAAAAATT
CATGCAAAAACAAA
CATGCAAAAAGTAA
CATGCAAAAAGTAG
CATGCAAAAATCCT
CATGCAAAACAGTC
CATGCAAAACCAGA
CATGCAAAAGAACA
CATGCAAAAGCTTT
CATGCAAAATACCA
CATGCAAAATATGT
CATGCAAAATCACT
CATGCAAAATCCTA
CATGCAAAATCTTA
CATGCAAAATGATT
CATGCAAAATGCCT
CATGCAAAATGGTG
CATGCAAACAAAGA
CATGCAAACAAATG
CATGCAAACATTCC
CATGCAAACCAGAA
CATGCAAACCCACT
CATGCAAACCGTTT
CATGCAAACCTAAA
CATGCAAACCTGCC
CATGCAAACCTTAA
CATGCAAACGCTTC
CATGCAAACGGTGA
CATGCAAACTGACT
CATGCAAACTGTAA
CATGCAAACTTCTT
CATGCAAAGAAAAA
CATGCAAAGAACAC
CATGCAAAGAATAA
CATGCAAAGACCCT
CATGCAAAGAGACA
CATGCAAAGCAAAC
CATGCAAAGCCAAT
CATGCAAAGCTAGC
CATGCAAAGCTCAC
CATGCAAAGGAGCC
CATGCAAAGTGCAT
CATGCAAAGTGCCT
CATGCAAAGTGTCT
CATGCAAATAAAAT
CATGCAAATAAAGA
CATGCAAATAAATG
CATGCAAATAACTG
CATGCAAATAATTA
CATGCAAATACAAT
CATGCAAATAGGAT
CATGCAAATAGTAA
CATGCAAATCCAAT
CATGCAAATCTTGT
CATGCAAATGACAA
CATGCAAATGAGAA
CATGCAAATGGCAG
CATGCAAATGTGAT
CATGCAAATTAGGG
CATGCAAATTATTT
CATGCAAATTCCTT
CATGCAAATTTCAT
CATGCAAATTTTGT
CATGCAACAAATAC
CATGCAACAACTAC
CATGCAACAAGAGA
CATGCAACAATGCA
CATGCAACAATTGA
CATGCAACAGACTG
CATGCAACAGGCGA
CATGCAACAGTGTC
CATGCAACAGTTTC
CATGCAACATCAAC
CATGCAACATTTGG
CATGCAACATTTTG
CATGCAACCAAGTG
CATGCAACCACCCC
CATGCAACCCGGGC
CATGCAACGAGAGA
CATGCAACGTTTAA
CATGCAACTAATGT
CATGCAACTATGAA
CATGCAACTATTGT
CATGCAACTCACTT
CATGCAACTGCAGC
CATGCAACTGTACA
CATGCAACTGTGCT
CATGCAACTGTGTA
CATGCAACTGTGTT
CATGCAACTTTATG
CATGCAACTTTGTA
CATGCAAGAAAAGT
CATGCAAGAAACAT
CATGCAAGAAAGTT
CATGCAAGACAAAA
CATGCAAGACTGCC
CATGCAAGAGGCAA
CATGCAAGAGGCAT
CATGCAAGCAGTTT
CATGCAAGCGCCCC
CATGCAAGGACAAG
CATGCAAGGAGGCA
CATGCAAGGCTATC
CATGCAAGGCTCCT
CATGCAAGGCTTGT
CATGCAAGGGCTCC
CATGCAAGGGTGAC
CATGCAAGGGTTAA
CATGCAAGGTTTTA
CATGCAAGTAAACA
CATGCAAGTGAGAT
CATGCAAGTGCCCT
CATGCAAGTGCTGT
CATGCAAGTTAAAA
CATGCAAGTTCAGG
CATGCAAGTTGTGT
CATGCAAGTTTTAG
CATGCAAGTTTTTG
CATGCAATAAAACC
CATGCAATAAAAGA
CATGCAATAAAAGC
CATGCAATAAAATT
CATGCAATAAACCA
CATGCAATAAAGGA
CATGCAATAAATAT
CATGCAATAATGCA
CATGCAATACATTA
CATGCAATACATTT
CATGCAATACCCTT
CATGCAATACTGCT
CATGCAATAGAGAG
CATGCAATATCACT
CATGCAATCATTTC
CATGCAATCTATCC
CATGCAATCTTACA
CATGCAATGCACAG
CATGCAATGCAGGA
CATGCAATGCCCAA
CATGCAATGGAAGA
CATGCAATGGTATT
CATGCAATGTGAAT
CATGCAATGTGACA
CATGCAATGTGCAA
CATGCAATGTGCCA
CATGCAATGTTAGC
CATGCAATGTTATT
CATGCAATTAATGG
CATGCAATTATGGT
CATGCAATTCAATA
CATGCAATTCATTT
CATGCAATTGCTAA
CATGCAATTGCTAT
CATGCAATTGGAAA
CATGCAATTGGTTG
CATGCAATTGTTTT
CATGCAATTTAAAT
CATGCAATTTAGAG
CATGCAATTTCATA
CATGCAATTTTAAT
CATGCACAAAAACA
CATGCACAAACACC
CATGCACAAAGAAA
CATGCACAAATAAG
CATGCACAAATACA
CATGCACAAATTTG
CATGCACAACTGGA
CATGCACAAGGAGT
CATGCACAATCCTC
CATGCACAATTAAC
CATGCACACAAAAA
CATGCACACAATTA
CATGCACACACCCA
CATGCACACAGTTT
CATGCACACATACA
CATGCACACATACT
CATGCACACATTTA
CATGCACACCACCA
CATGCACACGGATG
CATGCACACTGATG
CATGCACACTGCTC
CATGCACACTGTAG
CATGCACAGATATA
CATGCACAGCATTC
CATGCACAGCCCCT
CATGCACAGCTGTA
CATGCACAGCTTCT
CATGCACAGGCAGA
CATGCACAGGGGCT
CATGCACAGTAGAC
CATGCACAGTAGGG
CATGCACAGTGTGT
CATGCACATAATCC
CATGCACATACCTT
CATGCACATAGACA
CATGCACATAGATG
CATGCACATCCGCT
CATGCACATTCCTC
CATGCACATTCCTT
CATGCACATTCGTG
CATGCACATTGAAA
CATGCACATTGAGA
CATGCACATTGGTG
CATGCACATTGTAT
CATGCACATTTTGG
CATGCACCACTGGC
CATGCACCACTGTT
CATGCACCAGACTT
CATGCACCATAAGC
CATGCACCATCCCT
CATGCACCATCTCT
CATGCACCATTAAA
CATGCACCATTGCC
CATGCACCCAAAGC
CATGCACCCACAAA
CATGCACCCCCATC
CATGCACCCCCCCA
CATGCACCCCCGTG
CATGCACCCCTTTG
CATGCACCCTAGCA
CATGCACCTCAATA
CATGCACCTCCACT
CATGCACCTCCCTG
CATGCACCTGACTC
CATGCACGCTACAT
CATGCACGCTCTCC
CATGCACGTGTAAG
CATGCACGTGTTGG
CATGCACTAACCAG
CATGCACTAATACA
CATGCACTAATGTA
CATGCACTACATAA
CATGCACTAGGGCT
CATGCACTATGTTT
CATGCACTCAAAAA
CATGCACTCTCTGC
CATGCACTCTGCCA
CATGCACTGACAGA
CATGCACTGACTAA
CATGCACTGACTGA
CATGCACTGAGTAC
CATGCACTGATATG
CATGCACTGATTTT
CATGCACTGCAGGA
CATGCACTGCAGTT
CATGCACTGCGAGA
CATGCACTGCTGGG
CATGCACTGGCACT
CATGCACTGGGTGC
CATGCACTGTGAAT
CATGCACTGTGGCT
CATGCACTGTGTTT
CATGCACTGTTATG
CATGCACTTAAAAA
CATGCACTTAACAA
CATGCACTTACAAT
CATGCACTTAGCCA
CATGCACTTGCATT
CATGCACTTGTTGG
CATGCACTTGTTGT
CATGCACTTGTTTC
CATGCACTTTCAGT
CATGCACTTTCCTT
CATGCACTTTCGTT
CATGCACTTTTAAG
CATGCACTTTTAGC
CATGCAGAAAGAAC
CATGCAGAAAGAAT
CATGCAGAAAGGAG
CATGCAGAAAGTCA
CATGCAGAACAAAC
CATGCAGAACCAGA
CATGCAGAACTTGG
CATGCAGAAGCAGG
CATGCAGAAGCCGA
CATGCAGAAGGAAT
CATGCAGAAGTGGG
CATGCAGAATCCCT
CATGCAGAATGAAG
CATGCAGAATGGAG
CATGCAGACAAAAG
CATGCAGACAATTA
CATGCAGACACTGC
CATGCAGACAGCAA
CATGCAGACAGGCT
CATGCAGACATTAA
CATGCAGACTGACA
CATGCAGACTGGCA
CATGCAGACTGTGA
CATGCAGACTTGTG
CATGCAGAGAACTG
CATGCAGAGACAAT
CATGCAGAGACAGA
CATGCAGAGACCCA
CATGCAGAGAGATC
CATGCAGAGGCTGC
CATGCAGAGGGACA
CATGCAGAGTGCAA
CATGCAGAGTTAAG
CATGCAGAGTTTTG
CATGCAGATAATAA
CATGCAGATACCCA
CATGCAGATATACA
CATGCAGATATTTG
CATGCAGATGAAGA
CATGCAGATGAGGG
CATGCAGATGAGGT
CATGCAGATGCATA
CATGCAGATGTACG
CATGCAGATTCCAT
CATGCAGATTCCTT
CATGCAGCAAAGAT
CATGCAGCAACAAA
CATGCAGCAACAGC
CATGCAGCAACTGA
CATGCAGCAATAAA
CATGCAGCAATAAT
CATGCAGCACAAGG
CATGCAGCACAGAC
CATGCAGCACATCG
CATGCAGCACCTTC
CATGCAGCACTGAA
CATGCAGCAGAACA
CATGCAGCAGATTA
CATGCAGCAGCAAA
CATGCAGCAGGAGC
CATGCAGCAGGGGT
CATGCAGCAGTAAA
CATGCAGCATAGTT
CATGCAGCATTCCT
CATGCAGCCACTGA
CATGCAGCCCATCC
CATGCAGCCTATTT
CATGCAGCCTCCAG
CATGCAGCCTCTGT
CATGCAGCCTGAGC
CATGCAGCCTGTAG
CATGCAGCCTGTCC
CATGCAGCCTTTCC
CATGCAGCCTTTTG
CATGCAGCGAAACA
CATGCAGCGCCTTT
CATGCAGCGGTTCC
CATGCAGCGTTTGC
CATGCAGCTAATAA
CATGCAGCTCATCT
CATGCAGCTCTCCT
CATGCAGCTCTGTG
CATGCAGCTGAAAA
CATGCAGCTGAAAT
CATGCAGCTGACAA
CATGCAGCTGATCG
CATGCAGCTGATTG
CATGCAGCTGCTGA
CATGCAGCTGCTGG
CATGCAGCTGTTTG
CATGCAGCTTAAGT
CATGCAGCTTGGCT
CATGCAGCTTTGGC
CATGCAGCTTTGGT
CATGCAGGAAACTG
CATGCAGGAAAGGG
CATGCAGGAACTAT
CATGCAGGAAGTTA
CATGCAGGAATTTA
CATGCAGGACACGG
CATGCAGGAGATTC
CATGCAGGAGGAGA
CATGCAGGAGGTGT
CATGCAGGATACAG
CATGCAGGATGTGT
CATGCAGGATTATA
CATGCAGGATTCAC
CATGCAGGCCCCTT
CATGCAGGCTAAAT
CATGCAGGCTCTGC
CATGCAGGCTGTAC
CATGCAGGGAAAAG
CATGCAGGGAGATA
CATGCAGGGATGTG
CATGCAGGGCTGCC
CATGCAGGGCTGCT
CATGCAGGGTTTGT
CATGCAGGTAGAAT
CATGCAGGTAGCAG
CATGCAGGTATTCG
CATGCAGGTCAATT
CATGCAGGTCCCTT
CATGCAGGTGTTTC
CATGCAGGTTAATC
CATGCAGGTTCTGC
CATGCAGGTTTGCT
CATGCAGGTTTTAC
CATGCAGTAACACC
CATGCAGTAACCGT
CATGCAGTAACTGA
CATGCAGTAAGCAG
CATGCAGTAATAGC
CATGCAGTAATGGA
CATGCAGTACACAG
CATGCAGTACTGCT
CATGCAGTATCAGA
CATGCAGTATGAAA
CATGCAGTATGCTA
CATGCAGTATGGGA
CATGCAGTATGGGC
CATGCAGTATTTCC
CATGCAGTCACCAT
CATGCAGTCACTTT
CATGCAGTCAGTGC
CATGCAGTCATTTG
CATGCAGTCGTTTA
CATGCAGTCTCCTC
CATGCAGTCTCTCA
CATGCAGTCTGTAG
CATGCAGTCTGTGA
CATGCAGTCTTGCT
CATGCAGTGAAGCT
CATGCAGTGACCAA
CATGCAGTGAGAAA
CATGCAGTGATATG
CATGCAGTGATCTG
CATGCAGTGATTCT
CATGCAGTGCAAGA
CATGCAGTGCAGCT
CATGCAGTGCATTC
CATGCAGTGCCATC
CATGCAGTGCCCAG
CATGCAGTGCTGCA
CATGCAGTGCTGTG
CATGCAGTGCTGTT
CATGCAGTGCTTGA
CATGCAGTGGCACA
CATGCAGTGTATAT
CATGCAGTGTGATT
CATGCAGTGTGCCA
CATGCAGTGTTCCG
CATGCAGTGTTGGA
CATGCAGTGTTGTG
CATGCAGTGTTTAC
CATGCAGTGTTTAT
CATGCAGTTAAAAA
CATGCAGTTAAACT
CATGCAGTTAAATC
CATGCAGTTAGGCT
CATGCAGTTAGTGA
CATGCAGTTATCGG
CATGCAGTTATGCA
CATGCAGTTCATTG
CATGCAGTTCCCAT
CATGCAGTTCTAAC
CATGCAGTTGAATT
CATGCAGTTTATCA
CATGCAGTTTCTTC
CATGCAGTTTGCTT
CATGCAGTTTGGCC
CATGCAGTTTGTGA
CATGCAGTTTTATT
CATGCAGTTTTCCT
CATGCAGTTTTGGC
CATGCAGTTTTTCT
CATGCAGTTTTTGA
CATGCAGTTTTTTT
CATGCATAAAAAAA
CATGCATAAAACAG
CATGCATAAAAGTT
CATGCATAAAATTT
CATGCATAAACACA
CATGCATAACAGTT
CATGCATAACCATT
CATGCATAACTTGC
CATGCATAATTTGA
CATGCATACAAAAT
CATGCATACAGACT
CATGCATACAGTAT
CATGCATACGTGCT
CATGCATACTTTTT
CATGCATAGAATAA
CATGCATAGAGTAT
CATGCATAGCCATT
CATGCATAGGACTT
CATGCATAGGTATT
CATGCATAGTGGTG
CATGCATATCTATT
CATGCATATGGCTT
CATGCATATTCCTA
CATGCATATTGCAT
CATGCATATTGTTT
CATGCATCAAGATA
CATGCATCAATGTG
CATGCATCACCCCC
CATGCATCACCCCT
CATGCATCAGTGTT
CATGCATCATAGGC
CATGCATCATATGA
CATGCATCATTTCA
CATGCATCATTTTT
CATGCATCCAGAAA
CATGCATCCATTTA
CATGCATCCTATTG
CATGCATCCTCATT
CATGCATCCTGCAA
CATGCATCCTGCCC
CATGCATCCTGTCC
CATGCATCTAAGTT
CATGCATCTGAAAC
CATGCATCTTAAGC
CATGCATCTTATAT
CATGCATCTTCTTT
CATGCATTAAAGGC
CATGCATTAACTAG
CATGCATTAAGAAC
CATGCATTAAGTTA
CATGCATTAATTAA
CATGCATTAATTGG
CATGCATTACTATG
CATGCATTACTTCT
CATGCATTAGAGGA
CATGCATTAGCAAA
CATGCATTATAAGC
CATGCATTATTCCC
CATGCATTATTCTG
CATGCATTCAATGT
CATGCATTCCATCC
CATGCATTCCTTCC
CATGCATTCTAGTA
CATGCATTCTCATT
CATGCATTCTTGGA
CATGCATTGCACTC
CATGCATTGCCCTT
CATGCATTGGGTTC
CATGCATTGTATGC
CATGCATTGTCACT
CATGCATTGTGTTG
CATGCATTGTTAGA
CATGCATTGTTGGC
CATGCATTGTTTAT
CATGCATTTCAAAA
CATGCATTTCACTT
CATGCATTTCATAT
CATGCATTTCATTC
CATGCATTTCCGCT
CATGCATTTCTAGA
CATGCATTTCTTTT
CATGCATTTGAACA
CATGCATTTGCATT
CATGCATTTGCTTT
CATGCATTTGGAAT
CATGCATTTGTTTT
CATGCATTTTAATC
CATGCATTTTAATG
CATGCATTTTATTT
CATGCATTTTGAAT
CATGCATTTTGCGG
CATGCATTTTGCTA
CATGCATTTTGTGG
CATGCATTTTTCAA
CATGCATTTTTGTT
CATGCATTTTTTAT
CATGCCAAAAAAAT
CATGCCAAAAGGCA
CATGCCAAACCCAT
CATGCCAAAGCAAC
CATGCCAAAGCCTG
CATGCCAAAGCTCT
CATGCCAAAGTCAA
CATGCCAAATAAAA
CATGCCAAATTAAA
CATGCCAACACTTC
CATGCCAACATTTC
CATGCCAACGCAAG
CATGCCAAGAGAGT
CATGCCAAGAGCCC
CATGCCAAGCCAGT
CATGCCAAGCCCTG
CATGCCAAGGCCTT
CATGCCAAGGGTTT
CATGCCAATAAAAA
CATGCCAATAAAGC
CATGCCAATACTTT
CATGCCAATCAGCA
CATGCCAATGACCT
CATGCCAATGGCCT
CATGCCAATGTACT
CATGCCAATTTACA
CATGCCACAAACCT
CATGCCACAACCTG
CATGCCACAAGACA
CATGCCACAAGTCC
CATGCCACACGTGT
CATGCCACAGCAAC
CATGCCACAGCACA
CATGCCACAGTAGA
CATGCCACATCTGT
CATGCCACATTTTC
CATGCCACCAGCCA
CATGCCACCAGCTT
CATGCCACCATATT
CATGCCACGCACCT
CATGCCACTCAAAG
CATGCCACTCCGTG
CATGCCACTGGTGG
CATGCCACTGTGGG
CATGCCACTTCCAC
CATGCCACTTGATC
CATGCCACTTGCTC
CATGCCACTTGCTG
CATGCCAGAAATTC
CATGCCAGAACACA
CATGCCAGAACTAA
CATGCCAGACAGGA
CATGCCAGACTGGT
CATGCCAGAGCAAC
CATGCCAGAGCTCT
CATGCCAGAGGCTG
CATGCCAGATGGAT
CATGCCAGCAAAAG
CATGCCAGCAAAGG
CATGCCAGCACAAA
CATGCCAGCAGAAC
CATGCCAGCATCAA
CATGCCAGCCTTCC
CATGCCAGCCTTCT
CATGCCAGCGAGAG
CATGCCAGCGCCTT
CATGCCAGCGCTAT
CATGCCAGCGTGAG
CATGCCAGCTCTTC
CATGCCAGCTGAAC
CATGCCAGCTGTTT
CATGCCAGGAGAGT
CATGCCAGGAGGCT
CATGCCAGGAGTAT
CATGCCAGGATTCC
CATGCCAGGCTGTT
CATGCCAGGCTTCA
CATGCCAGGGATAA
CATGCCAGGGGGGC
CATGCCAGGGTGCA
CATGCCAGGTCACA
CATGCCAGTACTGA
CATGCCAGTAGAAG
CATGCCAGTATTGG
CATGCCAGTCCATT
CATGCCAGTCCCTA
CATGCCAGTCTCGA
CATGCCAGTGCAGT
CATGCCAGTGGCTC
CATGCCAGTTGGCA
CATGCCAGTTTAAA
CATGCCATATGCAG
CATGCCATATGCTT
CATGCCATCAAAAA
CATGCCATCATTAA
CATGCCATCCAGCA
CATGCCATCCATAT
CATGCCATCCTGAA
CATGCCATCTGTTT
CATGCCATCTTAGG
CATGCCATCTTCAG
CATGCCATTCTCCC
CATGCCATTGTTCA
CATGCCATTTCTTG
CATGCCATTTTCTG
CATGCCATTTTTAG
CATGCCCAAAATTA
CATGCCCAAACTTG
CATGCCCAACTGCT
CATGCCCAAGAAAC
CATGCCCAAGGACT
CATGCCCAAGTATT
CATGCCCAAGTCCC
CATGCCCACAAAAA
CATGCCCACAAATA
CATGCCCACCCTAT
CATGCCCACGGTTG
CATGCCCACTTGCT
CATGCCCAGAAACC
CATGCCCAGAAGAT
CATGCCCAGATCAA
CATGCCCAGCACCT
CATGCCCAGCAGCA
CATGCCCAGCCAGA
CATGCCCAGCTATA
CATGCCCAGGACTT
CATGCCCAGGATGA
CATGCCCAGGTTCT
CATGCCCAGTAAAA
CATGCCCAGTAATG
CATGCCCAGTACTA
CATGCCCAGTAGAT
CATGCCCAGTAGGC
CATGCCCAGTTCAG
CATGCCCATACATA
CATGCCCATACTTC
CATGCCCATATATA
CATGCCCATTAATA
CATGCCCATTACAT
CATGCCCATTCAAG
CATGCCCATTGCTT
CATGCCCCAAACAC
CATGCCCCAAACCA
CATGCCCCACACAG
CATGCCCCAGCCCA
CATGCCCCAGTGCA
CATGCCCCATCTCC
CATGCCCCCAGTAT
CATGCCCCCATTGA
CATGCCCCCCCAGC
CATGCCCCCCCCAC
CATGCCCCCCCTCC
CATGCCCCCGCGTC
CATGCCCCGCCCCT
CATGCCCCTAGAAG
CATGCCCCTCTGAC
CATGCCCCTGCTGC
CATGCCCCTGGCTT
CATGCCCGATCACA
CATGCCCGCAGTAT
CATGCCCTAAAAAA
CATGCCCTAAAATA
CATGCCCTAAATGT
CATGCCCTACTACT
CATGCCCTATCAAA
CATGCCCTCAACTG
CATGCCCTCAAGCT
CATGCCCTCCGGAA
CATGCCCTCCTTGC
CATGCCCTCTCCTA
CATGCCCTCTTAGC
CATGCCCTGCACTT
CATGCCCTGCCCAC
CATGCCCTGTATGT
CATGCCCTGTCCAG
CATGCCCTGTGCAC
CATGCCCTGTGCAT
CATGCCCTGTGCCC
CATGCCCTTCAGAG
CATGCCCTTGACAG
CATGCCCTTTGGAC
CATGCCCTTTTATA
CATGCCCTTTTTGG
CATGCCGAACTGGA
CATGCCGAAGGGCA
CATGCCGACGGGGG
CATGCCGAGAAACA
CATGCCGAGTAGCG
CATGCCGCAACCTC
CATGCCGCCAAAGG
CATGCCGCTAACAA
CATGCCGCTGTGTT
CATGCCGGCATTTT
CATGCCGGCCATAA
CATGCCGGCCCAGT
CATGCCGGGGGGGT
CATGCCGGGGTTCT
CATGCCGGTTTGGT
CATGCCGTAATGGT
CATGCCGTACCGAG
CATGCCGTCAGCTT
CATGCCGTCAGTGA
CATGCCGTGGATTG
CATGCCGTTCCAGA
CATGCCTAAAACTG
CATGCCTAAAAGAA
CATGCCTAAATAAA
CATGCCTAAGAAAA
CATGCCTAAGAAGA
CATGCCTAAGGAGA
CATGCCTACAACCC
CATGCCTAGAACCT
CATGCCTAGGTGAA
CATGCCTATCGGCA
CATGCCTATCGTGT
CATGCCTATGGGGG
CATGCCTATGTCAG
CATGCCTATTCTTT
CATGCCTCACCAGT
CATGCCTCACGTCA
CATGCCTCCATCCA
CATGCCTCCCCAAT
CATGCCTCCGCTTT
CATGCCTCCTAAGA
CATGCCTCCTGCAG
CATGCCTCCTGGGC
CATGCCTCCTGTGC
CATGCCTCGCAAAA
CATGCCTCGCAGTC
CATGCCTCTCCTGC
CATGCCTCTGACCC
CATGCCTCTGATGT
CATGCCTCTTGGTT
CATGCCTGAGCTCA
CATGCCTGCACCTT
CATGCCTGCATATT
CATGCCTGCATCAG
CATGCCTGCATTGT
CATGCCTGCATTTG
CATGCCTGGATCAC
CATGCCTGGATTAT
CATGCCTGGATTTG
CATGCCTGGGTGCA
CATGCCTGTAAAAA
CATGCCTGTAAATA
CATGCCTGTAGAAA
CATGCCTGTATGTT
CATGCCTGTATTCC
CATGCCTGTGAATT
CATGCCTGTGGAGG
CATGCCTGTGTGGT
CATGCCTGTTGCTT
CATGCCTGTTTTTA
CATGCCTTAAAAAA
CATGCCTTACAGAG
CATGCCTTAGATGG
CATGCCTTATATTG
CATGCCTTATGACA
CATGCCTTATGTGT
CATGCCTTCATACC
CATGCCTTCCAACA
CATGCCTTCCACTG
CATGCCTTGAGTCT
CATGCCTTGCATTG
CATGCCTTGGTACT
CATGCCTTGTGTTT
CATGCCTTGTTATT
CATGCCTTTAAATG
CATGCCTTTAAGTT
CATGCCTTTCATTG
CATGCCTTTCCACC
CATGCCTTTCTCAG
CATGCCTTTCTGTA
CATGCCTTTGAAAA
CATGCCTTTGGGTA
CATGCCTTTTAACC
CATGCCTTTTAAGT
CATGCCTTTTATTA
CATGCCTTTTCACT
CATGCCTTTTTCAG
CATGCGAATGGGAA
CATGCGACAGGAAG
CATGCGACAGGTAA
CATGCGACCAAGCA
CATGCGACCATTCA
CATGCGACTGTATT
CATGCGAGAACTAT
CATGCGAGAACTCA
CATGCGAGAGGCAA
CATGCGAGCAAGGG
CATGCGAGCATTGG
CATGCGAGTGGGTT
CATGCGATGCCGAC
CATGCGATGCTGCC
CATGCGATGGAGCA
CATGCGATGTGACT
CATGCGATTAAAGG
CATGCGATTCAGAA
CATGCGATTGAAGG
CATGCGCAATATAG
CATGCGCAATGAGC
CATGCGCAGAAGAA
CATGCGCAGAAGGC
CATGCGCAGCAGCT
CATGCGCAGTAGAA
CATGCGCATAAAAA
CATGCGCATCTAAA
CATGCGCATTTCGA
CATGCGCCACTCTA
CATGCGCCAGCGGC
CATGCGCCTAAAGA
CATGCGCCTTTTGG
CATGCGCGCATCAT
CATGCGCGCGCAAG
CATGCGCGGGGGGA
CATGCGCGTCACTA
CATGCGCGTGCAGC
CATGCGCTCACCCA
CATGCGCTGATGGG
CATGCGCTGCCCCC
CATGCGCTGCCTGC
CATGCGCTGGAACC
CATGCGCTGGTCAC
CATGCGCTGGTGAT
CATGCGCTGTTACA
CATGCGCTTCCTGG
CATGCGCTTTGTGC
CATGCGGAGATCCT
CATGCGGAGTGAGT
CATGCGGCAGTTCA
CATGCGGCTATTTG
CATGCGGGGAGGGG
CATGCGGGGGCATT
CATGCGGGTTTAGT
CATGCGGTATCAAT
CATGCGGTCCCCGA
CATGCGGTGCAGGA
CATGCGGTTCTGTT
CATGCGTACCTTCC
CATGCGTAGGGGCA
CATGCGTATGAAAA
CATGCGTATTGCCC
CATGCGTCAAGCAC
CATGCGTCAGCTCT
CATGCGTCATTCCC
CATGCGTCGGAGAG
CATGCGTCTTCCCC
CATGCGTGAGAGTA
CATGCGTGCATCTA
CATGCGTGGGACCC
CATGCGTGGTCTGC
CATGCGTGGTTTCT
CATGCGTGTACATA
CATGCGTGTCCAGA
CATGCGTGTCCTCA
CATGCGTGTCCTCT
CATGCGTGTTCTCT
CATGCGTTTCCTGT
CATGCGTTTGAATA
CATGCGTTTGACTG
CATGCGTTTTGTGC
CATGCTAAAAAAAA
CATGCTAAAAATTC
CATGCTAAAACTGG
CATGCTAAACATTC
CATGCTAAAGAAGG
CATGCTAAAGCGGT
CATGCTAAAGGAAA
CATGCTAAAGGTGA
CATGCTAAAGTGAT
CATGCTAAATAAAT
CATGCTAAATATAT
CATGCTAAATTGAA
CATGCTAACAAAAA
CATGCTAACAAGTG
CATGCTAACATATA
CATGCTAACTAACA
CATGCTAAGAATTA
CATGCTAAGACAGA
CATGCTAAGCCAAG
CATGCTAAGGGGGA
CATGCTAAGTCATA
CATGCTAAGTGGCC
CATGCTAAGTTATT
CATGCTAATCCCCT
CATGCTAATCTGGT
CATGCTAATGACAT
CATGCTAATTGAAA
CATGCTAATTGCTG
CATGCTAATTTGCT
CATGCTACAAATGC
CATGCTACAATAAA
CATGCTACAATGTG
CATGCTACACTTCC
CATGCTACAGAATA
CATGCTACAGACTG
CATGCTACAGCCAA
CATGCTACATAGCT
CATGCTACATCCTT
CATGCTACATTATA
CATGCTACATTTCT
CATGCTACCTACAA
CATGCTACCTACTA
CATGCTACCTCACA
CATGCTACCTGTAA
CATGCTACGTATTC
CATGCTACGTTAAT
CATGCTACTAATTT
CATGCTACTGTGTG
CATGCTACTTCTGT
CATGCTACTTTATG
CATGCTAGAACAGA
CATGCTAGAATTCT
CATGCTAGACTTTT
CATGCTAGCTTATC
CATGCTAGGCAGGG
CATGCTAGTAACCA
CATGCTAGTCAGCA
CATGCTAGTTCTCA
CATGCTAGTTTTAA
CATGCTATAACATA
CATGCTATACAGTA
CATGCTATACAGTG
CATGCTATAGACTA
CATGCTATAGCTTG
CATGCTATAGTTTG
CATGCTATATATGG
CATGCTATATCCGC
CATGCTATATTTCA
CATGCTATATTTTT
CATGCTATCCTGCA
CATGCTATCTGCTG
CATGCTATGAATTG
CATGCTATGACCAA
CATGCTATGCAGGC
CATGCTATGGAGGA
CATGCTATGTGTGT
CATGCTATTAGTTA
CATGCTATTCACAG
CATGCTATTGCACA
CATGCTATTGTTTT
CATGCTATTTATTT
CATGCTATTTCCAG
CATGCTATTTGCTT
CATGCTATTTGGTA
CATGCTATTTTTTA
CATGCTCAAAGAGA
CATGCTCAAAGTGG
CATGCTCAAATGTT
CATGCTCAAGAAGT
CATGCTCAAGAGTG
CATGCTCAAGGTTT
CATGCTCAAGTTAA
CATGCTCAATAAAT
CATGCTCACAAAAA
CATGCTCACAACAA
CATGCTCACATCTC
CATGCTCACGGAAA
CATGCTCACTAGTG
CATGCTCACTGAGT
CATGCTCAGATTTG
CATGCTCAGTAATA
CATGCTCAGTATTT
CATGCTCAGTGCGC
CATGCTCAGTGTGA
CATGCTCAGTTGGG
CATGCTCATAGAAT
CATGCTCATCCCAG
CATGCTCATTTTTT
CATGCTCCAAAACT
CATGCTCCAAACAT
CATGCTCCAGAAGC
CATGCTCCAGGCCG
CATGCTCCATCTTA
CATGCTCCCACTTA
CATGCTCCTAATGA
CATGCTCCTCTGCC
CATGCTCCTGTTTC
CATGCTCGAACTTT
CATGCTCGAATAAA
CATGCTCGACCAGC
CATGCTCGCTCGGA
CATGCTCGGAACCA
CATGCTCGGGAGAG
CATGCTCGGGGTCA
CATGCTCGGTGCTC
CATGCTCGTAGTCA
CATGCTCTACCTGG
CATGCTCTAGAAGT
CATGCTCTAGCCTA
CATGCTCTCAGCAC
CATGCTCTCCTCGG
CATGCTCTCTGACA
CATGCTCTGAACAA
CATGCTCTGAAGTG
CATGCTCTGCACCT
CATGCTCTGCAGAA
CATGCTCTGCAGCT
CATGCTCTGCCTGC
CATGCTCTGCCTGG
CATGCTCTGTGAAA
CATGCTCTGTGCCT
CATGCTCTGTGTGT
CATGCTCTGTTCTT
CATGCTCTGTTTAT
CATGCTCTTATACA
CATGCTCTTGTAAG
CATGCTCTTGTGTT
CATGCTCTTTAAGA
CATGCTCTTTCGTG
CATGCTGAAACCCC
CATGCTGAAATGGA
CATGCTGAACAAGT
CATGCTGAACACCA
CATGCTGAACAGTG
CATGCTGAACCTCA
CATGCTGAACTACA
CATGCTGAAGAACG
CATGCTGAAGAGAA
CATGCTGAAGAGTT
CATGCTGAAGCCCC
CATGCTGAATACAA
CATGCTGAATATTT
CATGCTGAATTGGA
CATGCTGACAAAGG
CATGCTGACACAGC
CATGCTGACAGGTC
CATGCTGACATAAC
CATGCTGACCCTTA
CATGCTGACCGGTG
CATGCTGACTGCCG
CATGCTGACTTTTA
CATGCTGAGAACAT
CATGCTGAGAAGGG
CATGCTGAGAATGT
CATGCTGAGACCAG
CATGCTGAGATGCA
CATGCTGAGCAAAA
CATGCTGAGCAAGA
CATGCTGAGCACCA
CATGCTGAGCAGAA
CATGCTGAGCAGCC
CATGCTGAGCAGTG
CATGCTGAGCATTT
CATGCTGAGCCAGA
CATGCTGAGCCGTG
CATGCTGAGCTGGT
CATGCTGAGCTTCT
CATGCTGAGGATCA
CATGCTGAGTCCTG
CATGCTGATCTTCA
CATGCTGATCTTGT
CATGCTGATGTACA
CATGCTGATTAACT
CATGCTGATTGGAT
CATGCTGATTGGTG
CATGCTGATTGTTC
CATGCTGCAAAAAA
CATGCTGCAAAACT
CATGCTGCAAAGTT
CATGCTGCAACTCC
CATGCTGCAAGGTG
CATGCTGCAATTGT
CATGCTGCACAGTG
CATGCTGCACTGAT
CATGCTGCACTTGT
CATGCTGCAGACCA
CATGCTGCAGGGCA
CATGCTGCAGTGAT
CATGCTGCAGTTAG
CATGCTGCATCAGT
CATGCTGCATTGCG
CATGCTGCATTTCT
CATGCTGCATTTTC
CATGCTGCCACAGC
CATGCTGCCACTTG
CATGCTGCCAGCTA
CATGCTGCCAGTCG
CATGCTGCCCAATG
CATGCTGCCCATAT
CATGCTGCCCTCGA
CATGCTGCCCTGCA
CATGCTGCCTAATT
CATGCTGCCTGATT
CATGCTGCCTGCCA
CATGCTGCCTGGAA
CATGCTGCCTGTAA
CATGCTGCCTTCAA
CATGCTGCCTTGGT
CATGCTGCGAATAT
CATGCTGCGGGGAG
CATGCTGCGTAGTG
CATGCTGCTAATAA
CATGCTGCTAATAG
CATGCTGCTATATT
CATGCTGCTATTCA
CATGCTGCTATTTT
CATGCTGCTCAAAT
CATGCTGCTCATTG
CATGCTGCTCCAAG
CATGCTGCTCCCTA
CATGCTGCTCTAAT
CATGCTGCTGAATG
CATGCTGCTGCAAT
CATGCTGCTGCTCC
CATGCTGCTGCTTC
CATGCTGCTGGGGG
CATGCTGCTTGTCC
CATGCTGCTTGTCT
CATGCTGCTTGTGT
CATGCTGCTTTATC
CATGCTGCTTTGCA
CATGCTGCTTTTCA
CATGCTGCTTTTGG
CATGCTGCTTTTTT
CATGCTGGAACCAC
CATGCTGGAAGAAG
CATGCTGGACACCT
CATGCTGGACACTA
CATGCTGGAGCTCT
CATGCTGGAGGCTA
CATGCTGGATCTTA
CATGCTGGATTGCA
CATGCTGGCAAAGT
CATGCTGGCAATAA
CATGCTGGCCCATC
CATGCTGGCTGTGC
CATGCTGGGAACAA
CATGCTGGGAACTG
CATGCTGGGAAGCA
CATGCTGGGAGCTC
CATGCTGGGAGTGG
CATGCTGGGCAGAG
CATGCTGGGGAGTG
CATGCTGGGGGGTT
CATGCTGGGTAAGT
CATGCTGGGTCAAC
CATGCTGGGTGAGG
CATGCTGGGTGATG
CATGCTGGGTGCCA
CATGCTGGGTTTAT
CATGCTGGGTTTGT
CATGCTGGTCAACT
CATGCTGGTCTGCT
CATGCTGGTCTGGC
CATGCTGGTGAATA
CATGCTGGTGCTGA
CATGCTGGTTATTA
CATGCTGGTTGCAA
CATGCTGGTTGGTA
CATGCTGGTTGTTT
CATGCTGTAAAATA
CATGCTGTAAATGT
CATGCTGTAACCAG
CATGCTGTAATTTT
CATGCTGTACAATA
CATGCTGTACTTTC
CATGCTGTAGAAAA
CATGCTGTAGACAA
CATGCTGTAGAGCA
CATGCTGTAGAGTT
CATGCTGTAGATAC
CATGCTGTAGATTC
CATGCTGTAGCCTA
CATGCTGTAGGTAA
CATGCTGTAGTTTA
CATGCTGTATAAAA
CATGCTGTATAACG
CATGCTGTATAGGA
CATGCTGTATGAGG
CATGCTGTATGTCA
CATGCTGTATGTTG
CATGCTGTCAAGGC
CATGCTGTCAGCGT
CATGCTGTCAGTTT
CATGCTGTCCCTTT
CATGCTGTCCTGTT
CATGCTGTCGGCAA
CATGCTGTCTATCA
CATGCTGTCTCCAT
CATGCTGTCTGCCC
CATGCTGTCTTAGG
CATGCTGTCTTCTA
CATGCTGTCTTGAA
CATGCTGTGAAATG
CATGCTGTGAGCTC
CATGCTGTGATGTA
CATGCTGTGATTGA
CATGCTGTGCCGGG
CATGCTGTGCTAAA
CATGCTGTGCTCCT
CATGCTGTGGATTG
CATGCTGTGGTCAC
CATGCTGTGTCATT
CATGCTGTGTCCTG
CATGCTGTGTCTTT
CATGCTGTGTGCCC
CATGCTGTGTTTCA
CATGCTGTGTTTTT
CATGCTGTTACCAA
CATGCTGTTACTTC
CATGCTGTTAGCTG
CATGCTGTTATACT
CATGCTGTTATGTT
CATGCTGTTATTTC
CATGCTGTTCAATA
CATGCTGTTCGGGG
CATGCTGTTGGTCT
CATGCTGTTGTAAT
CATGCTGTTTGTAC
CATGCTGTTTGTAG
CATGCTGTTTTGAA
CATGCTGTTTTGTT
CATGCTGTTTTTAA
CATGCTTAAAGGGA
CATGCTTAACCTGC
CATGCTTAACGATT
CATGCTTAAGGGCA
CATGCTTAATTCAC
CATGCTTAATTCCT
CATGCTTACAAAAA
CATGCTTACAAAGG
CATGCTTACACGTC
CATGCTTACACTGC
CATGCTTACACTGG
CATGCTTACAGAGC
CATGCTTACATAAT
CATGCTTACCAAGA
CATGCTTACCTTTG
CATGCTTACTAACA
CATGCTTAGCAGCC
CATGCTTAGGCTTT
CATGCTTAGTTTAA
CATGCTTATAATGA
CATGCTTATAGGGC
CATGCTTATATGGC
CATGCTTATCTGCT
CATGCTTATTTTTA
CATGCTTCAATGGA
CATGCTTCACAGGC
CATGCTTCATTAGT
CATGCTTCATTATT
CATGCTTCATTTTG
CATGCTTCCAAAAA
CATGCTTCCACAAT
CATGCTTCCCTTTT
CATGCTTCCTCCAG
CATGCTTCCTCTGC
CATGCTTCCTGAAA
CATGCTTCCTTAAT
CATGCTTCCTTTTA
CATGCTTCGATTGC
CATGCTTCTGAAGA
CATGCTTCTGCAAA
CATGCTTCTGTGGA
CATGCTTCTGTTAC
CATGCTTCTGTTAT
CATGCTTCTTGTGG
CATGCTTCTTTGCA
CATGCTTGAACTGT
CATGCTTGAGGAAA
CATGCTTGAGTGCT
CATGCTTGATGCCA
CATGCTTGCAAACC
CATGCTTGCAGGAA
CATGCTTGCCAGTC
CATGCTTGCCTATT
CATGCTTGCGCGGT
CATGCTTGCGTGAT
CATGCTTGCTAGTG
CATGCTTGGACATC
CATGCTTGGCTTTA
CATGCTTGGGGCTA
CATGCTTGGGGGGC
CATGCTTGGGGTCA
CATGCTTGTAAAGA
CATGCTTGTACGCC
CATGCTTGTGGATG
CATGCTTGTGGCTT
CATGCTTGTGTGTG
CATGCTTGTGTTAC
CATGCTTGTGTTGA
CATGCTTGTTACCC
CATGCTTGTTCATT
CATGCTTGTTCTTG
CATGCTTGTTTAGC
CATGCTTGTTTTTA
CATGCTTTAAAGCA
CATGCTTTAACCCA
CATGCTTTAAGGCC
CATGCTTTAATACC
CATGCTTTACTAAA
CATGCTTTACTATT
CATGCTTTACTGGT
CATGCTTTACTTTG
CATGCTTTAGAAAA
CATGCTTTAGAATC
CATGCTTTAGTATT
CATGCTTTAGTGGC
CATGCTTTATATTT
CATGCTTTATCATT
CATGCTTTATTAGA
CATGCTTTCAAAAA
CATGCTTTCCAGGC
CATGCTTTCTCTTT
CATGCTTTCTTTTT
CATGCTTTGATGTG
CATGCTTTGCAAGT
CATGCTTTGCCAAG
CATGCTTTGCCTAT
CATGCTTTGCTATC
CATGCTTTGCTCAG
CATGCTTTGCTTTT
CATGCTTTGGAAGC
CATGCTTTGGGCTA
CATGCTTTGGGTAA
CATGCTTTGGGTTA
CATGCTTTGTACAC
CATGCTTTGTAGAA
CATGCTTTGTATTT
CATGCTTTGTCTGC
CATGCTTTGTGGTG
CATGCTTTGTGTGT
CATGCTTTGTTTTG
CATGCTTTTAAAAA
CATGCTTTTAACCA
CATGCTTTTAATAA
CATGCTTTTAGGTG
CATGCTTTTATAAA
CATGCTTTTATTTT
CATGCTTTTCCCCC
CATGCTTTTCCCTA
CATGCTTTTCCTGC
CATGCTTTTCTCTA
CATGCTTTTGAAAA
CATGCTTTTGAGTG
CATGCTTTTGCACT
CATGCTTTTGCGTG
CATGCTTTTGGACA
CATGCTTTTGGGTT
CATGCTTTTGTAAG
CATGCTTTTGTCCT
CATGCTTTTGTGTG
CATGCTTTTTAGCA
CATGCTTTTTCCAG
CATGCTTTTTGGAT
CATGCTTTTTGTCT
CATGCTTTTTGTGC
CATGCTTTTTGTTT
CATGCTTTTTTAAA
CATGCTTTTTTCAG
CATGCTTTTTTTCA
CATGCTTTTTTTGT
CATGGAAAAAAGAC
CATGGAAAAAAGTC
CATGGAAAAAATAA
CATGGAAAAAATTT
CATGGAAAAAGCTT
CATGGAAAAATACA
CATGGAAAAATATG
CATGGAAAAATTTA
CATGGAAAACAAAC
CATGGAAAACAGCT
CATGGAAAACTAAA
CATGGAAAACTCTG
CATGGAAAAGCAGA
CATGGAAAAGTCAG
CATGGAAAAGTTTT
CATGGAAAATAAAA
CATGGAAAATATGT
CATGGAAAATCACC
CATGGAAAATTAAT
CATGGAAAATTGTG
CATGGAAAATTTTT
CATGGAAACAATCC
CATGGAAACACAAC
CATGGAAACAGAAG
CATGGAAACAGACT
CATGGAAACAGATG
CATGGAAACATATG
CATGGAAACATTGC
CATGGAAACCAGAA
CATGGAAACCCATT
CATGGAAACCCCAA
CATGGAAACCTGAC
CATGGAAACGTACC
CATGGAAACGTTAC
CATGGAAACTAAAA
CATGGAAACTGCAG
CATGGAAACTGGCA
CATGGAAACTGGGG
CATGGAAACTGTAC
CATGGAAACTTCCC
CATGGAAACTTTAA
CATGGAAACTTTGA
CATGGAAAGAAAAT
CATGGAAAGAAACC
CATGGAAAGAACCC
CATGGAAAGAAGCC
CATGGAAAGACCAC
CATGGAAAGAGCCT
CATGGAAAGCTACA
CATGGAAAGCTGCT
CATGGAAAGGAGGC
CATGGAAAGGCTGA
CATGGAAAGGGATT
CATGGAAAGTCCCA
CATGGAAAGTGAAA
CATGGAAATAAATG
CATGGAAATAACCG
CATGGAAATAAGTG
CATGGAAATAGCAA
CATGGAAATAGTTT
CATGGAAATATCCC
CATGGAAATATGCA
CATGGAAATCAAAA
CATGGAAATGAAAG
CATGGAAATGAATT
CATGGAAATGATGG
CATGGAAATGCAGT
CATGGAAATGCTGT
CATGGAAATGTAAA
CATGGAAATGTCAA
CATGGAAATGTGCT
CATGGAAATGTTTA
CATGGAAATTAAAT
CATGGAAATTACAA
CATGGAAATTAGTT
CATGGAAATTATAG
CATGGAAATTGGCC
CATGGAACAAATTT
CATGGAACAAGCCT
CATGGAACAAGGAA
CATGGAACACACCC
CATGGAACACCTTG
CATGGAACAGAGAA
CATGGAACAGGCGG
CATGGAACAGTCAT
CATGGAACAGTTTA
CATGGAACATAAAT
CATGGAACATCGTT
CATGGAACATCTGA
CATGGAACCACTAG
CATGGAACCAGTTA
CATGGAACCTAAAA
CATGGAACGGGGAA
CATGGAACTACTTC
CATGGAACTCCGCA
CATGGAACTCTAGA
CATGGAACTCTTTA
CATGGAACTCTTTC
CATGGAACTGAAAG
CATGGAACTGGAAC
CATGGAACTTAGGG
CATGGAACTTGCAA
CATGGAACTTTGTT
CATGGAACTTTTTG
CATGGAAGAAAAGC
CATGGAAGAACAGA
CATGGAAGAAGCGC
CATGGAAGAAGGCA
CATGGAAGAAGGCG
CATGGAAGAATGAT
CATGGAAGACTGGA
CATGGAAGACTGTG
CATGGAAGAGAAAA
CATGGAAGAGAACA
CATGGAAGAGAGAA
CATGGAAGAGCTTC
CATGGAAGAGGAAA
CATGGAAGAGTTAG
CATGGAAGAGTTTT
CATGGAAGATTAAA
CATGGAAGATTATT
CATGGAAGCAAGGG
CATGGAAGCAATCA
CATGGAAGCCAGTG
CATGGAAGCCTATG
CATGGAAGCCTGCC
CATGGAAGCGGAAT
CATGGAAGCTATGG
CATGGAAGCTGAAT
CATGGAAGCTGCAT
CATGGAAGCTGGAG
CATGGAAGGAAAAA
CATGGAAGGCAACA
CATGGAAGGCCAGC
CATGGAAGGCTTTG
CATGGAAGGGAATC
CATGGAAGGGGCGC
CATGGAAGGGGTTT
CATGGAAGGTCAAT
CATGGAAGGTTCTC
CATGGAAGTACTGT
CATGGAAGTCACTG
CATGGAAGTCGCTG
CATGGAAGTCGGAA
CATGGAAGTGTAAC
CATGGAAGTGTGGT
CATGGAAGTGTTGT
CATGGAAGTTCCTC
CATGGAAGTTGGAA
CATGGAAGTTGGTC
CATGGAATAAACAT
CATGGAATAAAGAA
CATGGAATAAAGAG
CATGGAATAAAGAT
CATGGAATAAAGTT
CATGGAATAAGGTT
CATGGAATAAGTCA
CATGGAATACAATA
CATGGAATACAGAT
CATGGAATACATTA
CATGGAATACCAGC
CATGGAATATATAG
CATGGAATATCCCA
CATGGAATATGAGT
CATGGAATATTGTT
CATGGAATATTTAG
CATGGAATCAAAAA
CATGGAATCAAAGG
CATGGAATCAAGGA
CATGGAATCAATTA
CATGGAATCACTAT
CATGGAATCATTTG
CATGGAATCCACAC
CATGGAATCTCTGT
CATGGAATCTGCTG
CATGGAATGAAAAA
CATGGAATGAAGGA
CATGGAATGACCAC
CATGGAATGACTGG
CATGGAATGACTTT
CATGGAATGAGGAT
CATGGAATGATGTT
CATGGAATGATTAC
CATGGAATGCACTA
CATGGAATGCAGCC
CATGGAATGCCAGC
CATGGAATGCGCAA
CATGGAATGGGATT
CATGGAATGGTGCC
CATGGAATGTAAGA
CATGGAATGTACCA
CATGGAATGTGGAT
CATGGAATGTTACA
CATGGAATGTTCAC
CATGGAATGTTTAA
CATGGAATGTTTAT
CATGGAATTAACAT
CATGGAATTAACTC
CATGGAATTCAATG
CATGGAATTCCGAT
CATGGAATTCTCCC
CATGGAATTGTATA
CATGGAATTGTATG
CATGGAATTGTTTT
CATGGAATTTAAAT
CATGGAATTTTTGT
CATGGACAAAAAAA
CATGGACAAAAAGA
CATGGACAAAAGCA
CATGGACAAAGGTG
CATGGACAAATCAG
CATGGACAACCTGT
CATGGACAAGTTCA
CATGGACAATTGTA
CATGGACACAACTA
CATGGACACAATAT
CATGGACACAGTTG
CATGGACACCCGTG
CATGGACACCGCCC
CATGGACACTGGCC
CATGGACACTGGCG
CATGGACAGAACCA
CATGGACAGAATGT
CATGGACAGAGGAG
CATGGACAGCAAAA
CATGGACAGCAGCA
CATGGACAGCAGTC
CATGGACAGCTGGC
CATGGACAGGCACA
CATGGACAGGTGCG
CATGGACAGTAACC
CATGGACAGTTTAC
CATGGACAGTTTTA
CATGGACATACCAG
CATGGACATCAGGG
CATGGACATCTGGG
CATGGACATTAAAG
CATGGACATTGGTA
CATGGACATTTATG
CATGGACATTTTCT
CATGGACCAACTGA
CATGGACCACAGTC
CATGGACCACCTGC
CATGGACCAGACCC
CATGGACCAGAGAA
CATGGACCAGGCAC
CATGGACCATTAAC
CATGGACCCAACCT
CATGGACCCAGAAC
CATGGACCCATTTT
CATGGACCCCCAGG
CATGGACCCCCCCC
CATGGACCCCCGCC
CATGGACCCCCTGT
CATGGACCCCTATG
CATGGACCCCTCCC
CATGGACCCTCAGG
CATGGACCCTGACG
CATGGACCCTGAGC
CATGGACCGACTTT
CATGGACCGGGGAG
CATGGACCGTTTTT
CATGGACCTACCTT
CATGGACCTAGATA
CATGGACCTCAGCA
CATGGACCTCTGTC
CATGGACCTGCATT
CATGGACCTGCGCA
CATGGACCTGTTCC
CATGGACCTTTATT
CATGGACCTTTCTG
CATGGACGAACCCA
CATGGACGAGGCTG
CATGGACGATTTTT
CATGGACGTAAAAT
CATGGACGTGGTGG
CATGGACTAACTCA
CATGGACTATCTGA
CATGGACTCAATAA
CATGGACTCAATGA
CATGGACTCCACTG
CATGGACTCCATTA
CATGGACTCCTACA
CATGGACTCGTGTT
CATGGACTCTAAGA
CATGGACTCTGCCT
CATGGACTCTGGTG
CATGGACTGAATGG
CATGGACTGAGCTG
CATGGACTGATGGG
CATGGACTGCCTGA
CATGGACTGCTTTG
CATGGACTGGCTTG
CATGGACTGTAAAT
CATGGACTGTGCCA
CATGGACTGTTAGC
CATGGACTTCCTTT
CATGGACTTCTAGT
CATGGACTTCTGAT
CATGGACTTCTGGT
CATGGACTTGCTAG
CATGGACTTGGGAC
CATGGACTTGGGCA
CATGGACTTGTAGT
CATGGACTTTAAAG
CATGGACTTTAATG
CATGGACTTTACCT
CATGGACTTTATTC
CATGGAGAAAAAGA
CATGGAGAAAATCA
CATGGAGAAACAAC
CATGGAGAAACACC
CATGGAGAAAGCTT
CATGGAGAAATACA
CATGGAGAAATGAC
CATGGAGAAATGCA
CATGGAGAAATGCT
CATGGAGAACATCT
CATGGAGAACGCCT
CATGGAGAACGTTT
CATGGAGAACTGAG
CATGGAGAAGAAGT
CATGGAGAAGAGAT
CATGGAGAATAATG
CATGGAGAATCTAT
CATGGAGAATCTCT
CATGGAGAATGATG
CATGGAGAATGCTG
CATGGAGACAAACT
CATGGAGACAAGTG
CATGGAGACAATAA
CATGGAGACACAGG
CATGGAGACACGGT
CATGGAGACAGTGA
CATGGAGACAGTGT
CATGGAGACCAAGC
CATGGAGACCACTA
CATGGAGACCCACA
CATGGAGACCGAGA
CATGGAGACCGATG
CATGGAGACGAGCA
CATGGAGACGGCGG
CATGGAGACTCTGA
CATGGAGACTGTAT
CATGGAGACTTCAG
CATGGAGAGAACCA
CATGGAGAGAGAAA
CATGGAGAGAGATA
CATGGAGAGGCCGG
CATGGAGAGGGAAG
CATGGAGAGGTTCA
CATGGAGAGTCAAG
CATGGAGAGTTTTT
CATGGAGATACTGA
CATGGAGATCCTAT
CATGGAGATGCAAA
CATGGAGATGTTGC
CATGGAGATGTTTT
CATGGAGATTATTC
CATGGAGATTCAGG
CATGGAGATTCCAC
CATGGAGATTCTGT
CATGGAGATTTTGC
CATGGAGCAACTTC
CATGGAGCACCTGG
CATGGAGCACCTTT
CATGGAGCACTGTC
CATGGAGCAGAGCA
CATGGAGCAGCCAA
CATGGAGCATCCAA
CATGGAGCATTAGC
CATGGAGCCAAAGG
CATGGAGCCATTTC
CATGGAGCCCACCT
CATGGAGCCTCTGC
CATGGAGCCTGAAC
CATGGAGCGAGGGA
CATGGAGCGGACAC
CATGGAGCGGCACG
CATGGAGCGGTACA
CATGGAGCTATGGA
CATGGAGCTCACCC
CATGGAGCTCAGAG
CATGGAGCTCTACA
CATGGAGCTCTGTG
CATGGAGCTGAAAT
CATGGAGCTGAAGG
CATGGAGCTGCAAT
CATGGAGCTGCTCC
CATGGAGCTTATTG
CATGGAGCTTGCAC
CATGGAGCTTTCAA
CATGGAGCTTTGAA
CATGGAGCTTTGTA
CATGGAGGAAATTG
CATGGAGGAATGTC
CATGGAGGAATTTC
CATGGAGGACCCCC
CATGGAGGACGATG
CATGGAGGACGGGA
CATGGAGGAGAAAA
CATGGAGGAGATGA
CATGGAGGAGGAAG
CATGGAGGAGGAGG
CATGGAGGAGGATG
CATGGAGGAGGTCT
CATGGAGGAGTCTC
CATGGAGGCAAATA
CATGGAGGCCTCCA
CATGGAGGCGGGGC
CATGGAGGCTAAGC
CATGGAGGCTGCTG
CATGGAGGCTGCTT
CATGGAGGCTGGGT
CATGGAGGGAAAGA
CATGGAGGGAACCT
CATGGAGGGACACT
CATGGAGGGAGGAC
CATGGAGGGCAGGG
CATGGAGGGCTGTG
CATGGAGGGGAGGG
CATGGAGGGGCAGG
CATGGAGGGGTGTT
CATGGAGGGTTTAA
CATGGAGGTGCGAG
CATGGAGGTTCAGT
CATGGAGGTTTTTG
CATGGAGTAAAAAT
CATGGAGTAAAATC
CATGGAGTAATGGT
CATGGAGTACAGCC
CATGGAGTAGCTCC
CATGGAGTAGTTCC
CATGGAGTATTTTT
CATGGAGTCTATGG
CATGGAGTCTCCTA
CATGGAGTCTGCAC
CATGGAGTGAAAAA
CATGGAGTGACAGT
CATGGAGTGCAGAT
CATGGAGTGCGAGG
CATGGAGTGGGGAT
CATGGAGTGGTAAG
CATGGAGTGGTTAA
CATGGAGTGTATGT
CATGGAGTTAAAGC
CATGGAGTTAAATT
CATGGAGTTGACGA
CATGGAGTTGTTTA
CATGGAGTTTGTGG
CATGGAGTTTTCCT
CATGGATAAAAAGA
CATGGATAAACCAC
CATGGATAAAGCTC
CATGGATAACCAAT
CATGGATAAGAAAA
CATGGATAAGAAGA
CATGGATAAGAATA
CATGGATAAGATAT
CATGGATAAGGCGT
CATGGATAATAAAC
CATGGATAATGGCA
CATGGATAATTGGG
CATGGATACAAACA
CATGGATACAAAGA
CATGGATACACAGC
CATGGATACCAAAC
CATGGATACTGATG
CATGGATACTGGGA
CATGGATACTGTGA
CATGGATACTTTTT
CATGGATAGAAAGA
CATGGATAGATCTA
CATGGATAGCAAGG
CATGGATAGCACAC
CATGGATAGGTGAT
CATGGATAGTGATG
CATGGATATCCGTG
CATGGATATCGAAG
CATGGATATGCCCA
CATGGATATGCCCC
CATGGATATGGGTG
CATGGATATGTGAC
CATGGATATGTTAC
CATGGATATTAAAT
CATGGATATTCGTT
CATGGATATTGAAC
CATGGATATTGAAG
CATGGATATTGAAT
CATGGATCACTAAT
CATGGATCAGTATG
CATGGATCATATTT
CATGGATCCCTATA
CATGGATCCCTCTT
CATGGATCCTCTAT
CATGGATCCTGACA
CATGGATCCTGGCA
CATGGATCCTTTTG
CATGGATCGCTTTT
CATGGATCGTGGCA
CATGGATCTGAAAT
CATGGATCTGCTCA
CATGGATCTTTCCT
CATGGATCTTTTGT
CATGGATGAAAAGC
CATGGATGAAAATC
CATGGATGAAATTG
CATGGATGAAGCTT
CATGGATGAAGGAC
CATGGATGAGGTGC
CATGGATGATGAGT
CATGGATGATGGAG
CATGGATGATTTGC
CATGGATGCAATAA
CATGGATGCAATAT
CATGGATGCAATTC
CATGGATGCACTGT
CATGGATGCAGGGG
CATGGATGCATCTA
CATGGATGCCAAAG
CATGGATGCCTTTC
CATGGATGCTGTGG
CATGGATGGAAAGG
CATGGATGGAAGGT
CATGGATGGAATCG
CATGGATGGATTAG
CATGGATGGCTGCA
CATGGATGGGTGGG
CATGGATGTATGTT
CATGGATGTATTTT
CATGGATGTCACGG
CATGGATGTCAGCT
CATGGATGTCTGAT
CATGGATGTCTGGT
CATGGATGTCTGTT
CATGGATGTGAGAA
CATGGATGTGTATG
CATGGATGTTACCT
CATGGATGTTGAAA
CATGGATGTTTCTT
CATGGATTAAAAAA
CATGGATTAATGTG
CATGGATTACAAAA
CATGGATTACCCAA
CATGGATTACTGGC
CATGGATTACTTAT
CATGGATTAGAGGT
CATGGATTATGGAG
CATGGATTCCAACT
CATGGATTCCCGCT
CATGGATTCCCTTC
CATGGATTCCCTTG
CATGGATTCCTGGT
CATGGATTCGGCCA
CATGGATTCTCCCG
CATGGATTCTGCCA
CATGGATTGAAACA
CATGGATTGAAATA
CATGGATTGAAGGT
CATGGATTGAATGA
CATGGATTGGACTG
CATGGATTGGAGAC
CATGGATTGGATTG
CATGGATTGTAGCA
CATGGATTGTCTGT
CATGGATTGTTGTG
CATGGATTGTTTGT
CATGGATTTACGCT
CATGGATTTATGCC
CATGGATTTCAATA
CATGGATTTCACCA
CATGGATTTCTGCT
CATGGATTTGAGTG
CATGGATTTGCCCA
CATGGATTTGGCCT
CATGGATTTTATTA
CATGGATTTTTATG
CATGGATTTTTCTG
CATGGATTTTTTCT
CATGGATTTTTTTC
CATGGCAAAAAAGA
CATGGCAAAAAGGC
CATGGCAAAAATGT
CATGGCAAAAGAAA
CATGGCAAAAGGGA
CATGGCAAAAGGGT
CATGGCAAAATTCT
CATGGCAAACACCC
CATGGCAAACAGGA
CATGGCAAACCAAA
CATGGCAAAGATAA
CATGGCAAATCCTC
CATGGCAAATGCTC
CATGGCAAATGCTG
CATGGCAAATTAAC
CATGGCAACACGTG
CATGGCAACACTGT
CATGGCAACATTAA
CATGGCAACCAATG
CATGGCAACCACGT
CATGGCAACCAGTT
CATGGCAACCGCAC
CATGGCAACCGCTT
CATGGCAACCGTGT
CATGGCAACCTAAA
CATGGCAACCTGAC
CATGGCAACGGCGG
CATGGCAACTAAAC
CATGGCAACTAACC
CATGGCAACTACTA
CATGGCAACTCAGA
CATGGCAACTGTTA
CATGGCAAGATATT
CATGGCAAGCATTC
CATGGCAAGGGTGG
CATGGCAAGTGCTT
CATGGCAAGTTATT
CATGGCAAGTTGGA
CATGGCAATAAAAC
CATGGCAATAAAAG
CATGGCAATAAAAT
CATGGCAATAACTA
CATGGCAATGCAGG
CATGGCAATGCTAA
CATGGCAATGTCAG
CATGGCAATTGCTT
CATGGCAATTGTTA
CATGGCAATTTTTG
CATGGCACAAAGGA
CATGGCACAAGGGT
CATGGCACACGATT
CATGGCACACTAAT
CATGGCACACTGAG
CATGGCACAGATTT
CATGGCACAGCCTT
CATGGCACAGGAAC
CATGGCACATATTT
CATGGCACATTGCA
CATGGCACATTTCA
CATGGCACCAAGTG
CATGGCACCAAGTT
CATGGCACCAATAA
CATGGCACCAGCAT
CATGGCACCCAAGA
CATGGCACCCCCCG
CATGGCACCTCCGG
CATGGCACCTGCAT
CATGGCACGTTGGT
CATGGCACTACGGG
CATGGCACTCCTAC
CATGGCACTGACAG
CATGGCACTGACCA
CATGGCACTGCCAG
CATGGCACTGGGTA
CATGGCACTTAAGA
CATGGCACTTACTC
CATGGCACTTCAGA
CATGGCACTTGAAG
CATGGCACTTTATG
CATGGCAGAAAAAG
CATGGCAGAAACAA
CATGGCAGAAAGTA
CATGGCAGAAGGAA
CATGGCAGAAGGGA
CATGGCAGACTCCA
CATGGCAGAGAAGG
CATGGCAGAGACTG
CATGGCAGAGCAAA
CATGGCAGATAAAT
CATGGCAGCAAAAA
CATGGCAGCAAATA
CATGGCAGCACAGA
CATGGCAGCAGACT
CATGGCAGCAGCTG
CATGGCAGCCATCA
CATGGCAGCTACTA
CATGGCAGCTCATT
CATGGCAGCTCCAT
CATGGCAGCTCCCA
CATGGCAGCTGAAG
CATGGCAGCTGCAA
CATGGCAGCTGCTC
CATGGCAGCTGGTA
CATGGCAGCTTATG
CATGGCAGGAAGCT
CATGGCAGGAGAAC
CATGGCAGGAGCGG
CATGGCAGGAGGCG
CATGGCAGGAGTTA
CATGGCAGGAGTTC
CATGGCAGGCAGCT
CATGGCAGGCAGTC
CATGGCAGGCATTA
CATGGCAGGCCTTA
CATGGCAGGGACTG
CATGGCAGGGCAGG
CATGGCAGGGGCTG
CATGGCAGGTACAA
CATGGCAGGTGGAA
CATGGCAGGTGGCA
CATGGCAGGTTGTT
CATGGCAGTAAAGA
CATGGCAGTACCCC
CATGGCAGTGGCTC
CATGGCAGTGTAGA
CATGGCAGTGTTAG
CATGGCAGTGTTCC
CATGGCAGTTACCA
CATGGCAGTTCTGA
CATGGCAGTTTTTT
CATGGCATAACAGT
CATGGCATAACGTG
CATGGCATACAAAG
CATGGCATAGATCA
CATGGCATAGGAGG
CATGGCATATCAAA
CATGGCATATTCCT
CATGGCATCAGCTT
CATGGCATCATTTT
CATGGCATCTCCCA
CATGGCATCTGACA
CATGGCATCTTGTA
CATGGCATCTTTTG
CATGGCATTAAAAT
CATGGCATTAAGGG
CATGGCATTAGGAA
CATGGCATTAGGAG
CATGGCATTCATAT
CATGGCATTGAAGA
CATGGCATTGGTGT
CATGGCATTGTCAA
CATGGCATTGTTAA
CATGGCATTGTTGT
CATGGCATTTAATG
CATGGCATTTAATT
CATGGCATTTTAAT
CATGGCATTTTCCC
CATGGCATTTTGGC
CATGGCATTTTTGT
CATGGCCAAAAAAA
CATGGCCAAAACCA
CATGGCCAAACTCC
CATGGCCAAAGTGT
CATGGCCAAATCAG
CATGGCCAAATGCA
CATGGCCAAATGCT
CATGGCCAAGAACT
CATGGCCAAGAGAA
CATGGCCAAGTCGG
CATGGCCAAGTTGT
CATGGCCAATGGTT
CATGGCCAATGTAC
CATGGCCAATTTTA
CATGGCCACAATGG
CATGGCCACACAGC
CATGGCCACCACCT
CATGGCCACCAGGA
CATGGCCACCGGTT
CATGGCCACTTGGT
CATGGCCAGAAATA
CATGGCCAGAGGCA
CATGGCCAGAGTAA
CATGGCCAGATATT
CATGGCCAGCTTGG
CATGGCCATCAGAT
CATGGCCATTAAAT
CATGGCCATTACTC
CATGGCCATTCAGT
CATGGCCATTGAAG
CATGGCCCAAATCA
CATGGCCCAACTTG
CATGGCCCACCCAG
CATGGCCCATATCA
CATGGCCCATATTA
CATGGCCCATTCTG
CATGGCCCATTTGA
CATGGCCCCAGACA
CATGGCCCCAGTTC
CATGGCCCCCAAAA
CATGGCCCCCACTC
CATGGCCCCCCAGC
CATGGCCCCGACGT
CATGGCCCCTCCCA
CATGGCCCCTCCCC
CATGGCCCCTTTGC
CATGGCCCGAGCCA
CATGGCCCGGGGGG
CATGGCCCTAAATT
CATGGCCCTCGTCA
CATGGCCCTGCTGT
CATGGCCCTGCTTT
CATGGCCGAGGAAT
CATGGCCGAGGGGG
CATGGCCGAGGTCT
CATGGCCGATGTGT
CATGGCCGCAAATG
CATGGCCGCAATAA
CATGGCCGCACTCT
CATGGCCGCAGGTT
CATGGCCGCCTCCA
CATGGCCGGCCGGC
CATGGCCGTGACGC
CATGGCCGTGTTCG
CATGGCCTAAATAC
CATGGCCTAATATA
CATGGCCTACTTGG
CATGGCCTAGGAAT
CATGGCCTATGGGT
CATGGCCTCACTAA
CATGGCCTCAGTTT
CATGGCCTCATCTT
CATGGCCTCCTCAG
CATGGCCTCCTCGG
CATGGCCTCGTTTC
CATGGCCTCTGAAG
CATGGCCTCTGTGA
CATGGCCTCTTCTG
CATGGCCTGAGGAT
CATGGCCTGCTGGG
CATGGCCTGGAGTT
CATGGCCTGGATCC
CATGGCCTGGCTAT
CATGGCCTGTATCT
CATGGCCTGTCTCT
CATGGCCTTAATTA
CATGGCCTTAATTC
CATGGCCTTCTTGG
CATGGCCTTTAAAC
CATGGCCTTTAGGG
CATGGCCTTTCAAA
CATGGCCTTTTCTC
CATGGCGAAAGTCT
CATGGCGACCGCGT
CATGGCGAGGGCAC
CATGGCGAGGGGTG
CATGGCGATCTATG
CATGGCGATGTTCA
CATGGCGCAACAAA
CATGGCGCAGACAG
CATGGCGCAGAGAC
CATGGCGCAGGAGG
CATGGCGCATATGG
CATGGCGCATTATA
CATGGCGCCACCTG
CATGGCGCCCCCTA
CATGGCGCCCCTCA
CATGGCGCCGCCCT
CATGGCGCCGGGTC
CATGGCGCCTTAAA
CATGGCGCTAAACT
CATGGCGCTGAGCA
CATGGCGGAACATA
CATGGCGGAACTGC
CATGGCGGAAGGTG
CATGGCGGACAACG
CATGGCGGAGGGTG
CATGGCGGAGTTAA
CATGGCGGATTTTG
CATGGCGGCACGTA
CATGGCGGCCATAT
CATGGCGGCCGCTA
CATGGCGGCCTGCA
CATGGCGGCGCCGC
CATGGCGGCGGCGG
CATGGCGGCGTCTC
CATGGCGGCTGATG
CATGGCGGCTGGCA
CATGGCGGCTGGGG
CATGGCGGGACCGC
CATGGCGGGACCTG
CATGGCGGGGATGA
CATGGCGGGGGCGG
CATGGCGGGGGGTG
CATGGCGGTACCGG
CATGGCGGTAGCCC
CATGGCGGTAGTGT
CATGGCGGTATCAT
CATGGCGGTGGTGC
CATGGCGTAGTTGT
CATGGCGTATTCCA
CATGGCGTCACTGC
CATGGCGTCATATC
CATGGCGTCCGTAA
CATGGCGTCCTTAT
CATGGCGTTCCCGG
CATGGCGTTGGCTG
CATGGCGTTGGTAA
CATGGCGTTTAAAT
CATGGCGTTTCTTT
CATGGCGTTTGATG
CATGGCTAAAAAAA
CATGGCTAAAACCC
CATGGCTAACTCAG
CATGGCTAAGCACA
CATGGCTAAGGGAA
CATGGCTAATTAGA
CATGGCTACAAAAA
CATGGCTACAAACT
CATGGCTACAACTT
CATGGCTACACGGC
CATGGCTACATATA
CATGGCTACATTTC
CATGGCTACCTTAA
CATGGCTACTCACA
CATGGCTACTCCCT
CATGGCTACTTTAC
CATGGCTAGCACTG
CATGGCTAGTTAGA
CATGGCTATATGCT
CATGGCTATATTTA
CATGGCTATCACTG
CATGGCTATCTGCC
CATGGCTATGAGGG
CATGGCTATGGAAA
CATGGCTATTTTAA
CATGGCTCAATAAA
CATGGCTCACCTTC
CATGGCTCATCTGT
CATGGCTCCCTATG
CATGGCTCCCTTCA
CATGGCTCCGGGCC
CATGGCTCCTGGAG
CATGGCTCGAGCAG
CATGGCTCGCAGCT
CATGGCTCTCTTGA
CATGGCTCTGATGC
CATGGCTCTGCGCG
CATGGCTCTTAGAG
CATGGCTGAAAGAA
CATGGCTGAAATTT
CATGGCTGAAGACT
CATGGCTGAAGGTT
CATGGCTGACAGGT
CATGGCTGACAGTT
CATGGCTGACTCAG
CATGGCTGAGAGAT
CATGGCTGAGAGCA
CATGGCTGAGTGAT
CATGGCTGATAATG
CATGGCTGATAGCA
CATGGCTGATGTAA
CATGGCTGCAACAT
CATGGCTGCAAGGT
CATGGCTGCAATCC
CATGGCTGCACAGC
CATGGCTGCAGATC
CATGGCTGCAGCAA
CATGGCTGCAGCCT
CATGGCTGCCACCT
CATGGCTGCCAGCT
CATGGCTGCCCCCC
CATGGCTGCCCTAG
CATGGCTGCCCTGG
CATGGCTGCCTGGG
CATGGCTGCGCAGC
CATGGCTGCGTTGC
CATGGCTGCTCTCA
CATGGCTGCTGAAA
CATGGCTGCTGAAC
CATGGCTGCTGCAC
CATGGCTGCTGCTC
CATGGCTGGAGCAA
CATGGCTGGAGGAA
CATGGCTGGAGGTA
CATGGCTGGAGTGG
CATGGCTGGCCTCC
CATGGCTGGCTACA
CATGGCTGGCTATG
CATGGCTGGCTGTG
CATGGCTGGGACAA
CATGGCTGGGGATT
CATGGCTGGGTCAT
CATGGCTGGGTCTT
CATGGCTGGTACAA
CATGGCTGTACTTT
CATGGCTGTATTGC
CATGGCTGTCTAAG
CATGGCTGTGCCCA
CATGGCTGTGCCCC
CATGGCTGTGCCCT
CATGGCTGTGCCTG
CATGGCTGTGCTCT
CATGGCTGTGGAAC
CATGGCTGTGGAAG
CATGGCTGTGGTTC
CATGGCTGTGTGCT
CATGGCTGTGTGGG
CATGGCTGTTCAAG
CATGGCTGTTTAAT
CATGGCTGTTTTGG
CATGGCTTAATCTT
CATGGCTTACATAC
CATGGCTTAGAGGA
CATGGCTTCAGCAG
CATGGCTTCATACT
CATGGCTTCCAAGA
CATGGCTTCCAATA
CATGGCTTCCAGGG
CATGGCTTCCCCTA
CATGGCTTCCTACT
CATGGCTTCTAAAT
CATGGCTTCTAGTC
CATGGCTTCTCTAA
CATGGCTTCTGCCC
CATGGCTTCTGGAG
CATGGCTTGCAGAA
CATGGCTTGCATTT
CATGGCTTGGACAG
CATGGCTTGGCACT
CATGGCTTGGGAAG
CATGGCTTGGGGGA
CATGGCTTGTAAAG
CATGGCTTGTAACT
CATGGCTTGTATGT
CATGGCTTGTGAGT
CATGGCTTGTGGTT
CATGGCTTTAAAAA
CATGGCTTTACTAA
CATGGCTTTACTTT
CATGGCTTTATTTC
CATGGCTTTCCAAG
CATGGCTTTCCAGT
CATGGCTTTCTTGC
CATGGCTTTGCATT
CATGGCTTTGGGGG
CATGGCTTTTATCG
CATGGCTTTTGATT
CATGGCTTTTGGTC
CATGGCTTTTTATT
CATGGCTTTTTTCT
CATGGGAAAACAAA
CATGGGAAAACCCC
CATGGGAAAACCTT
CATGGGAAAACTGT
CATGGGAAAAGAAG
CATGGGAAAATAGA
CATGGGAAAATCCC
CATGGGAAAATCTA
CATGGGAAAATTTG
CATGGGAAACAGGA
CATGGGAAACTGAC
CATGGGAAAGAAAC
CATGGGAAAGAAAG
CATGGGAAAGAAGC
CATGGGAAAGAGTG
CATGGGAAAGCCGT
CATGGGAAAGGAGG
CATGGGAAAGTATG
CATGGGAAAGTGGT
CATGGGAAAGTTTT
CATGGGAAATACAA
CATGGGAAATGAGA
CATGGGAAATGGAC
CATGGGAACAAGGA
CATGGGAACAATTA
CATGGGAACCAATA
CATGGGAACCTGAA
CATGGGAACTGCAG
CATGGGAACTGCTG
CATGGGAACTGTGG
CATGGGAACTTCTG
CATGGGAACTTTTG
CATGGGAAGAAACA
CATGGGAAGAAACC
CATGGGAAGACTTG
CATGGGAAGAGCCT
CATGGGAAGATATC
CATGGGAAGATGTC
CATGGGAAGCAGAT
CATGGGAAGCATTG
CATGGGAAGCATTT
CATGGGAAGCCTTT
CATGGGAAGCGCCT
CATGGGAAGCGGAA
CATGGGAAGCGTGG
CATGGGAAGCTCCC
CATGGGAAGCTGTA
CATGGGAAGCTTCT
CATGGGAAGGAAGA
CATGGGAAGGCCCC
CATGGGAAGGGGAA
CATGGGAAGTCACG
CATGGGAAGTTACA
CATGGGAATAAATA
CATGGGAATAGAAC
CATGGGAATCTAAG
CATGGGAATGATGG
CATGGGAATGGCCC
CATGGGAATGGCTG
CATGGGAATGTCAT
CATGGGAATTAAAA
CATGGGAATTAAAT
CATGGGAATTGCTC
CATGGGACAAAATG
CATGGGACAACTGT
CATGGGACAATTAG
CATGGGACACAAAC
CATGGGACACACCA
CATGGGACACTTAT
CATGGGACAGAAGA
CATGGGACAGCACC
CATGGGACAGGAAC
CATGGGACATTACT
CATGGGACATTAGC
CATGGGACCAAGTG
CATGGGACCAGGCT
CATGGGACCCAGTG
CATGGGACCCAGTT
CATGGGACCCCTTA
CATGGGACCCTGAA
CATGGGACCCTGAG
CATGGGACCTGGCG
CATGGGACTAGAAC
CATGGGACTCTGTG
CATGGGACTGATGA
CATGGGACTTCAAG
CATGGGACTTTCCC
CATGGGAGACGCTG
CATGGGAGACTGAG
CATGGGAGAGAAAA
CATGGGAGAGCAGT
CATGGGAGAGCCAA
CATGGGAGAGGGGG
CATGGGAGATGAGA
CATGGGAGATGGCC
CATGGGAGCAAGCC
CATGGGAGCACCTA
CATGGGAGCAGCCT
CATGGGAGCAGGAA
CATGGGAGCAGGAT
CATGGGAGCTATGG
CATGGGAGGAACTA
CATGGGAGGACAAG
CATGGGAGGAGAAG
CATGGGAGGAGCCA
CATGGGAGGCAGCT
CATGGGAGGCTTCA
CATGGGAGGGAGGG
CATGGGAGGGGGGG
CATGGGAGGGTGAG
CATGGGAGGTTTTT
CATGGGAGTAAGAG
CATGGGAGTACCAC
CATGGGAGTAGAAT
CATGGGAGTGGAAG
CATGGGAGTGGTGC
CATGGGAGTGTAAA
CATGGGAGTTGACA
CATGGGAGTTTACT
CATGGGATAACAAG
CATGGGATACCCAC
CATGGGATACTGGG
CATGGGATACTGTT
CATGGGATACTTTA
CATGGGATATTATC
CATGGGATCAGAAA
CATGGGATCCAACC
CATGGGATCCATAT
CATGGGATCTCCTG
CATGGGATCTGGGG
CATGGGATGAGGAA
CATGGGATGGACTG
CATGGGATGTTGGG
CATGGGATTAAGGA
CATGGGATTATTAG
CATGGGATTCGAGT
CATGGGATTGGCCC
CATGGGATTGTCTA
CATGGGATTTAAGC
CATGGGATTTGCTT
CATGGGATTTTACT
CATGGGATTTTTAG
CATGGGATTTTTGT
CATGGGCAAAAAAA
CATGGGCAAATCTA
CATGGGCAACAGGA
CATGGGCAACGGAG
CATGGGCAAGCTCC
CATGGGCAAGGAGA
CATGGGCAAGGGAG
CATGGGCAATGAGC
CATGGGCAATGGGA
CATGGGCAATTCCT
CATGGGCACAAACT
CATGGGCACAAATT
CATGGGCACATTAA
CATGGGCACCCACA
CATGGGCACCCCCA
CATGGGCACCCCTA
CATGGGCACTCCAT
CATGGGCACTGATC
CATGGGCAGAATAT
CATGGGCAGAGACT
CATGGGCAGCACAG
CATGGGCAGGAACT
CATGGGCAGGGCAC
CATGGGCAGGGGCC
CATGGGCAGGGGGC
CATGGGCAGGGTGT
CATGGGCATCAGTC
CATGGGCATCTCCT
CATGGGCATTTTTC
CATGGGCCAAATAA
CATGGGCCAAATCA
CATGGGCCAATCAG
CATGGGCCAATTGT
CATGGGCCATCCCT
CATGGGCCCAAAAT
CATGGGCCCAAATA
CATGGGCCCAAGAT
CATGGGCCCCGCTT
CATGGGCCCTTTGG
CATGGGCCGAGAGC
CATGGGCCGATTCT
CATGGGCCGTGCAA
CATGGGCCGTGTCA
CATGGGCCTACTAT
CATGGGCCTCAGAT
CATGGGCCTGAATG
CATGGGCCTGGCAT
CATGGGCCTGTAAT
CATGGGCCTGTTGT
CATGGGCCTTCCCG
CATGGGCGAGGGGG
CATGGGCGAGTTTT
CATGGGCGATTAAA
CATGGGCGCAGGAG
CATGGGCGCGGAAG
CATGGGCGGAGCTT
CATGGGCGGAGGGG
CATGGGCTAACCTA
CATGGGCTATCTTT
CATGGGCTCAAAAA
CATGGGCTCCACAT
CATGGGCTCCCAGT
CATGGGCTGAAATG
CATGGGCTGAGTAT
CATGGGCTGATGTA
CATGGGCTGCAAAT
CATGGGCTGCAGCC
CATGGGCTGCATCT
CATGGGCTGGAACT
CATGGGCTGGCTAG
CATGGGCTGGGCTG
CATGGGCTGTGACT
CATGGGCTGTGCTC
CATGGGCTGTTATG
CATGGGCTGTTTGG
CATGGGCTGTTTTT
CATGGGCTTACAGG
CATGGGCTTCCCAG
CATGGGCTTCCCTT
CATGGGCTTTGGGG
CATGGGCTTTTGTG
CATGGGGAAAAAAG
CATGGGGAAAAATA
CATGGGGAAAACAT
CATGGGGAAAGTTG
CATGGGGAACCAGC
CATGGGGAACGGCT
CATGGGGAACTGGT
CATGGGGAAGAACA
CATGGGGAAGAGTG
CATGGGGAAGGATT
CATGGGGAATTACT
CATGGGGAATTGTA
CATGGGGACAAAAC
CATGGGGACCCCGT
CATGGGGAGAAAAA
CATGGGGAGAAACT
CATGGGGAGAAGGG
CATGGGGAGATTGG
CATGGGGAGCGACT
CATGGGGAGGAATT
CATGGGGAGGAGGG
CATGGGGAGGGATG
CATGGGGAGGGCCA
CATGGGGAGGTAAC
CATGGGGAGGTTTG
CATGGGGAGTATCT
CATGGGGATATTGC
CATGGGGATGCAAA
CATGGGGATGCTGT
CATGGGGATGGAAA
CATGGGGATGGACA
CATGGGGATGGGAA
CATGGGGATGTCTG
CATGGGGATTCCCC
CATGGGGATTGGAT
CATGGGGATTGTGC
CATGGGGCAAAAAA
CATGGGGCAAAATA
CATGGGGCAAAGAA
CATGGGGCAAGGAG
CATGGGGCAATTAG
CATGGGGCACAGGG
CATGGGGCACAGTG
CATGGGGCACCTTC
CATGGGGCAGAAGG
CATGGGGCAGACTG
CATGGGGCAGAGAT
CATGGGGCAGAGGT
CATGGGGCAGCAGT
CATGGGGCAGCCAA
CATGGGGCAGGGAA
CATGGGGCATAACA
CATGGGGCATAATT
CATGGGGCATACAA
CATGGGGCATCTTT
CATGGGGCATTGCA
CATGGGGCATTGGA
CATGGGGCCAGGGG
CATGGGGCCCCCTC
CATGGGGCCTCAGG
CATGGGGCCTGTAT
CATGGGGCGACCAT
CATGGGGCGAGTCT
CATGGGGCGCCTTC
CATGGGGCGTGGGG
CATGGGGCTATATT
CATGGGGCTCATTC
CATGGGGCTGAAAT
CATGGGGCTGCTCT
CATGGGGCTGTCAA
CATGGGGCTGTGAC
CATGGGGCTTCCGT
CATGGGGCTTCGGT
CATGGGGCTTGATG
CATGGGGGAAAAAT
CATGGGGGAAACAA
CATGGGGGACAAAG
CATGGGGGAGACCC
CATGGGGGAGCCAG
CATGGGGGAGGTAA
CATGGGGGCAATTC
CATGGGGGCAATTG
CATGGGGGCAGAAG
CATGGGGGCCAAAA
CATGGGGGCCCTCC
CATGGGGGCGGGGC
CATGGGGGCGTGGC
CATGGGGGCTGCAG
CATGGGGGCTGTAA
CATGGGGGGAATAT
CATGGGGGGAGCTT
CATGGGGGGATGCC
CATGGGGGGATTTA
CATGGGGGGCAAGT
CATGGGGGGCAGTA
CATGGGGGGCATTT
CATGGGGGGCCCCC
CATGGGGGGCTACT
CATGGGGGGCTTTC
CATGGGGGGGAAAA
CATGGGGGGGAAGG
CATGGGGGGGCACC
CATGGGGGGGCAGT
CATGGGGGGGCCAA
CATGGGGGGGCGGG
CATGGGGGGGGCGA
CATGGGGGGGGCGC
CATGGGGGGGTGCT
CATGGGGGGTTTGA
CATGGGGGTAAGAG
CATGGGGGTAATGT
CATGGGGGTAGAAA
CATGGGGGTAGGAG
CATGGGGGTGAGGG
CATGGGGGTGCCCC
CATGGGGGTGGGTG
CATGGGGGTTGCAC
CATGGGGGTTGTTA
CATGGGGGTTTAAA
CATGGGGTAAGGAA
CATGGGGTAAGGTT
CATGGGGTACAATA
CATGGGGTAGCATT
CATGGGGTATACTG
CATGGGGTATAGAA
CATGGGGTATGATT
CATGGGGTATGGCT
CATGGGGTCACCCA
CATGGGGTCAGACT
CATGGGGTCCAGTA
CATGGGGTCCCAGT
CATGGGGTCCCTGG
CATGGGGTCGTTCC
CATGGGGTCTCCTA
CATGGGGTGAATGT
CATGGGGTGACATA
CATGGGGTGCAAAG
CATGGGGTGCAAAT
CATGGGGTGTCAGA
CATGGGGTGTGGTG
CATGGGGTTAATAT
CATGGGGTTATGAT
CATGGGGTTTATTT
CATGGGGTTTGGGT
CATGGGTAAAGGCA
CATGGGTAAATGGG
CATGGGTAACCAAC
CATGGGTAACTAAT
CATGGGTAACTGTA
CATGGGTAAGTGCA
CATGGGTAATAAGT
CATGGGTAATGAAG
CATGGGTACAGAAA
CATGGGTACAGATT
CATGGGTACAGTTT
CATGGGTACTCGTT
CATGGGTACTTCTG
CATGGGTAGAGTCC
CATGGGTAGCCCCC
CATGGGTAGGGGGT
CATGGGTAGTGATT
CATGGGTAGTGTAG
CATGGGTATAGATG
CATGGGTCAAAATA
CATGGGTCAAATTT
CATGGGTCAACTTT
CATGGGTCACTAAT
CATGGGTCAGTAGC
CATGGGTCAGTGGT
CATGGGTCATAGTT
CATGGGTCATCCCT
CATGGGTCCAACTT
CATGGGTCCAAGGC
CATGGGTCCCATTA
CATGGGTCCGTGCA
CATGGGTCCTGAAG
CATGGGTCCTTTTT
CATGGGTCGGTAGC
CATGGGTCTAAGGG
CATGGGTCTACTCA
CATGGGTCTCCGTG
CATGGGTCTCTTAG
CATGGGTCTTACCC
CATGGGTGACAGTA
CATGGGTGACTTAT
CATGGGTGAGCCCT
CATGGGTGCTGTGC
CATGGGTGCTGTTA
CATGGGTGCTTCCT
CATGGGTGGAAGCC
CATGGGTGGACACG
CATGGGTGGCTTAT
CATGGGTGGGAAAA
CATGGGTGGGATAA
CATGGGTGGGTGAC
CATGGGTGTAGGGG
CATGGGTGTCAGAC
CATGGGTGTCGTGA
CATGGGTGTTTCTG
CATGGGTGTTTTGT
CATGGGTTAAAGGA
CATGGGTTAAATAA
CATGGGTTAAGGTT
CATGGGTTAAGTTT
CATGGGTTAATAAA
CATGGGTTAATGCA
CATGGGTTACCAAT
CATGGGTTAGCAGT
CATGGGTTAGTACT
CATGGGTTATGGAT
CATGGGTTATTCCT
CATGGGTTCCAGTC
CATGGGTTCTGTTT
CATGGGTTCTTCCT
CATGGGTTGGATAA
CATGGGTTGGCAAT
CATGGGTTGGGTGA
CATGGGTTTAAACC
CATGGGTTTACTGC
CATGGGTTTAGCAC
CATGGGTTTCACCT
CATGGGTTTCATTT
CATGGGTTTCCCAG
CATGGGTTTCCTGT
CATGGGTTTCCTTT
CATGGGTTTCGTGT
CATGGGTTTCTACT
CATGGGTTTCTCAG
CATGGGTTTGAAAA
CATGGGTTTGCATT
CATGGGTTTGGAAC
CATGGGTTTTAAGA
CATGGGTTTTGCAC
CATGGGTTTTTATG
CATGGGTTTTTTTT
CATGGTAAAATACA
CATGGTAAAGAAAA
CATGGTAAAGAGGA
CATGGTAAATATCA
CATGGTAAATATTA
CATGGTAAATCAGC
CATGGTAAATCAGG
CATGGTAAATGTAA
CATGGTAAATGTTA
CATGGTAACAGAGG
CATGGTAACAGTGT
CATGGTAACATTGC
CATGGTAACCAATC
CATGGTAACCTGCT
CATGGTAACGGAAG
CATGGTAACGGCTG
CATGGTAACTGACC
CATGGTAACTGGCT
CATGGTAACTTCCA
CATGGTAAGACTCA
CATGGTAAGAGGAG
CATGGTAAGCCAAT
CATGGTAAGTGAAA
CATGGTAAGTGTTA
CATGGTAATAAAAA
CATGGTAATAAAGT
CATGGTAATGAAAT
CATGGTAATTAAAC
CATGGTAATTAAGC
CATGGTACAATAAA
CATGGTACACCTAC
CATGGTACAGATTG
CATGGTACAGGAGA
CATGGTACAGTAGC
CATGGTACAGTCCA
CATGGTACATAACG
CATGGTACATATTG
CATGGTACCGACCA
CATGGTACCGTGAA
CATGGTACCTTTGG
CATGGTACGAAAAT
CATGGTACGAAACG
CATGGTACGTGGCC
CATGGTACTATATA
CATGGTACTGTATT
CATGGTACTTACAA
CATGGTACTTATCA
CATGGTAGAAGCAG
CATGGTAGAGAGAG
CATGGTAGAGATCA
CATGGTAGATTGGG
CATGGTAGCATTCC
CATGGTAGCCGGTA
CATGGTAGCTGCTA
CATGGTAGGAACCT
CATGGTAGGTGGAA
CATGGTAGTGAAGA
CATGGTAGTGGGGG
CATGGTATAAATGT
CATGGTATAACTAT
CATGGTATAATTAA
CATGGTATACCATT
CATGGTATATGAAA
CATGGTATCCAGGT
CATGGTATCCCCCC
CATGGTATCCTGGA
CATGGTATGAAGTA
CATGGTATGGTCAA
CATGGTATTAAAAT
CATGGTATTAGATG
CATGGTATTAGTTT
CATGGTATTATCAG
CATGGTATTATTGT
CATGGTATTGCGGA
CATGGTATTTATTA
CATGGTATTTCTAA
CATGGTATTTTTCT
CATGGTCAAAATAT
CATGGTCAAATACT
CATGGTCAAATTAT
CATGGTCAAGGGTA
CATGGTCAATAAAG
CATGGTCACAGCAA
CATGGTCACTGAAG
CATGGTCACTTGGA
CATGGTCAGAAAAT
CATGGTCAGAAACT
CATGGTCAGACGAA
CATGGTCAGCGCCG
CATGGTCAGCTCCA
CATGGTCAGCTTTA
CATGGTCAGGTAGG
CATGGTCAGTACTC
CATGGTCAGTCCAT
CATGGTCATCGTGG
CATGGTCATTGCTT
CATGGTCATTTAAT
CATGGTCATTTTTA
CATGGTCCACTGGG
CATGGTCCAGCACC
CATGGTCCATTAAC
CATGGTCCATTCCA
CATGGTCCCTATTA
CATGGTCCCTCAGT
CATGGTCCCTCGTG
CATGGTCCGACCTG
CATGGTCCGTGCCA
CATGGTCCTATTTA
CATGGTCCTCCCCT
CATGGTCCTGTTCA
CATGGTCCTTTGCG
CATGGTCGCCCTCT
CATGGTCGGACAGT
CATGGTCGTAAAAA
CATGGTCGTGGGGG
CATGGTCGTGTGGG
CATGGTCGTTTGTG
CATGGTCTAGATAT
CATGGTCTCTCCAG
CATGGTCTCTGTTC
CATGGTCTGACAGC
CATGGTCTGCAATT
CATGGTCTGGGAAA
CATGGTCTGTCCCT
CATGGTCTTGAATC
CATGGTCTTGGCTG
CATGGTCTTGTCTG
CATGGTCTTGTGCG
CATGGTCTTTTTTT
CATGGTGAAAAAAA
CATGGTGAAAACCT
CATGGTGAAAAGCT
CATGGTGAAAGGAA
CATGGTGAAAGGTC
CATGGTGAAATGCA
CATGGTGAAATGTA
CATGGTGAAATTAA
CATGGTGAACGCTT
CATGGTGAAGAAGA
CATGGTGAAGGCAG
CATGGTGAATAAAA
CATGGTGACCAAGT
CATGGTGACCTTTG
CATGGTGACGCTTT
CATGGTGACTGAAG
CATGGTGACTGAAT
CATGGTGAGATTTC
CATGGTGAGCGAAA
CATGGTGAGCTACC
CATGGTGAGCTATG
CATGGTGATAAAGA
CATGGTGATAGCTG
CATGGTGATCAAAA
CATGGTGATCCAAA
CATGGTGATCTGTG
CATGGTGATGGGTC
CATGGTGATTATTG
CATGGTGATTCCTA
CATGGTGATTGGGT
CATGGTGATTGTAT
CATGGTGATTGTTA
CATGGTGATTTGCC
CATGGTGATTTTTT
CATGGTGCAAACAT
CATGGTGCAACAGG
CATGGTGCAATTAT
CATGGTGCAATTGT
CATGGTGCACAGAA
CATGGTGCACTAAA
CATGGTGCAGCTGC
CATGGTGCAGGCAA
CATGGTGCAGGGCC
CATGGTGCAGGTCT
CATGGTGCAGTGTT
CATGGTGCATATTA
CATGGTGCATTGTA
CATGGTGCATTGTT
CATGGTGCCAAACA
CATGGTGCCAGCAT
CATGGTGCCAGCTC
CATGGTGCCAGTTC
CATGGTGCCATACA
CATGGTGCCATTGT
CATGGTGCCTGGTT
CATGGTGCGACCGC
CATGGTGCGGAGGA
CATGGTGCTGCAAG
CATGGTGCTGCTAT
CATGGTGCTGGAGG
CATGGTGCTGTTCT
CATGGTGCTTTTTG
CATGGTGGAAAAGA
CATGGTGGAAGATG
CATGGTGGAATGGA
CATGGTGGAGAACT
CATGGTGGAGAGAT
CATGGTGGAGAGCG
CATGGTGGAGATCG
CATGGTGGATAATG
CATGGTGGATATGT
CATGGTGGATTCTA
CATGGTGGATTGTT
CATGGTGGATTTTT
CATGGTGGCAAATG
CATGGTGGCACAGG
CATGGTGGCAGTTG
CATGGTGGCAGTTT
CATGGTGGCCGCCA
CATGGTGGCGGTGC
CATGGTGGCTAAAT
CATGGTGGCTCGTG
CATGGTGGCTGCTG
CATGGTGGCTGGGT
CATGGTGGGAACAT
CATGGTGGGAAGCT
CATGGTGGGAATTG
CATGGTGGGAGTTT
CATGGTGGGATTGC
CATGGTGGGGGGAA
CATGGTGGGGTGTG
CATGGTGGGGTTGC
CATGGTGGGTAGAA
CATGGTGGTACCAC
CATGGTGGTAGACG
CATGGTGGTCTGAC
CATGGTGGTGCCAA
CATGGTGGTGGATT
CATGGTGGTGTAAT
CATGGTGGTTACTT
CATGGTGGTTATGA
CATGGTGGTTTAGC
CATGGTGTAAGATA
CATGGTGTATCATT
CATGGTGTCACAGT
CATGGTGTCAGATG
CATGGTGTCAGTGG
CATGGTGTCCAGTT
CATGGTGTCTATGG
CATGGTGTCTGAAA
CATGGTGTGACGTT
CATGGTGTGCAAAA
CATGGTGTGGCCAT
CATGGTGTGTCACT
CATGGTGTGTGGAT
CATGGTGTGTGTGG
CATGGTGTTAGATT
CATGGTGTTCAAAG
CATGGTGTTCCGGT
CATGGTGTTGCCCA
CATGGTGTTGTTGA
CATGGTGTTTATGT
CATGGTGTTTCCCT
CATGGTGTTTGAGT
CATGGTGTTTGGGT
CATGGTGTTTTGTT
CATGGTTAAAAAAA
CATGGTTAAACTGG
CATGGTTAAAGGAA
CATGGTTAAAGTAA
CATGGTTAAATCAT
CATGGTTAACAGGA
CATGGTTAAGGGTA
CATGGTTACGGGAA
CATGGTTAGAAAAC
CATGGTTAGCAAAA
CATGGTTAGTCAAG
CATGGTTAGTGCTG
CATGGTTAGTTCCG
CATGGTTATAGAGT
CATGGTTATATATC
CATGGTTATCAGAA
CATGGTTATCATAG
CATGGTTATCCTTG
CATGGTTATGCAAG
CATGGTTATGCTCT
CATGGTTATGGAGA
CATGGTTATGGGAT
CATGGTTATGTCTG
CATGGTTATGTGGA
CATGGTTATGTTGT
CATGGTTATGTTTT
CATGGTTATTCTGG
CATGGTTATTCTGT
CATGGTTATTTAAG
CATGGTTATTTCAA
CATGGTTCAAAGGA
CATGGTTCAAAGGT
CATGGTTCAAATAG
CATGGTTCACAAAA
CATGGTTCACTTGT
CATGGTTCATAATA
CATGGTTCATATTT
CATGGTTCATTAAA
CATGGTTCCATCCC
CATGGTTCCATTAA
CATGGTTCCTGAAA
CATGGTTCCTTCAT
CATGGTTCTATATG
CATGGTTCTCTTCT
CATGGTTCTGGAGA
CATGGTTCTGTCAT
CATGGTTCTTATGG
CATGGTTCTTCAGG
CATGGTTCTTCCTT
CATGGTTCTTTTCT
CATGGTTGAAAACG
CATGGTTGAATTTG
CATGGTTGAGAGGG
CATGGTTGAGGATG
CATGGTTGAGGCTG
CATGGTTGATATGC
CATGGTTGATCTCT
CATGGTTGCAGAAG
CATGGTTGCAGCTC
CATGGTTGCAGTCT
CATGGTTGCAGTTT
CATGGTTGCATAAA
CATGGTTGCTGTTG
CATGGTTGGAAACT
CATGGTTGGAATAC
CATGGTTGGACCAC
CATGGTTGGATCCC
CATGGTTGGCAAAA
CATGGTTGGCACAC
CATGGTTGGCCAAA
CATGGTTGGCTGGA
CATGGTTGGGCAGC
CATGGTTGGGGAAT
CATGGTTGGGTTGT
CATGGTTGGTACCC
CATGGTTGGTAGTT
CATGGTTGGTCCTT
CATGGTTGTACATT
CATGGTTGTAGGGA
CATGGTTGTGAAAC
CATGGTTGTGTGTG
CATGGTTGTTAAAA
CATGGTTGTTGCAT
CATGGTTGTTTTAA
CATGGTTTAAGTCA
CATGGTTTAGAGTT
CATGGTTTATAAAT
CATGGTTTATCAAC
CATGGTTTATCCAA
CATGGTTTATGTAA
CATGGTTTCAGGTG
CATGGTTTCATAAA
CATGGTTTCCCAGC
CATGGTTTCGATCG
CATGGTTTCTACCC
CATGGTTTCTCCGA
CATGGTTTGAACGC
CATGGTTTGAGCAT
CATGGTTTGATTGA
CATGGTTTGCACTC
CATGGTTTGCGGAG
CATGGTTTGCTATG
CATGGTTTGGATTG
CATGGTTTGGATTT
CATGGTTTGTAATA
CATGGTTTGTATTG
CATGGTTTGTGATG
CATGGTTTGTGCTT
CATGGTTTGTTTAG
CATGGTTTTATATA
CATGGTTTTATGAA
CATGGTTTTCGCAT
CATGGTTTTCTCCC
CATGGTTTTCTCCT
CATGGTTTTGGCAC
CATGGTTTTGGGGG
CATGGTTTTGGGTC
CATGGTTTTGTCAT
CATGGTTTTTAGAG
CATGGTTTTTATGT
CATGGTTTTTATTA
CATGGTTTTTCACC
CATGGTTTTTCTTG
CATGGTTTTTTGTT
CATGTAAAAAAACA
CATGTAAAAAAATT
CATGTAAAAAAGTG
CATGTAAAAAATAT
CATGTAAAAACAGC
CATGTAAAAACCTA
CATGTAAAAAGAAA
CATGTAAAAAGCAG
CATGTAAAAAGGAC
CATGTAAAAAGGCA
CATGTAAAAAGGGC
CATGTAAAAAGGTA
CATGTAAAAATACA
CATGTAAAAATCCT
CATGTAAAACAAAA
CATGTAAAACAAAT
CATGTAAAACACAG
CATGTAAAACCCCT
CATGTAAAACTATA
CATGTAAAACTGTA
CATGTAAAACTTAA
CATGTAAAAGAAGA
CATGTAAAAGATGC
CATGTAAAAGATGT
CATGTAAAAGGTGG
CATGTAAAATAATA
CATGTAAAATATCA
CATGTAAAATCCTG
CATGTAAAATTAAA
CATGTAAAATTGTA
CATGTAAAATTTCA
CATGTAAACAAACA
CATGTAAACAATAC
CATGTAAACAGCAA
CATGTAAACCCATA
CATGTAAACCCTGA
CATGTAAACCTAGT
CATGTAAACCTTGT
CATGTAAACTAAAA
CATGTAAACTATGA
CATGTAAACTCCCT
CATGTAAACTTGGT
CATGTAAACTTGTG
CATGTAAACTTTAA
CATGTAAACTTTAT
CATGTAAAGAAAAA
CATGTAAAGAAACT
CATGTAAAGAAAGG
CATGTAAAGAAGAA
CATGTAAAGAAGCC
CATGTAAAGAATCT
CATGTAAAGACAAA
CATGTAAAGACCCC
CATGTAAAGATCCC
CATGTAAAGATGAA
CATGTAAAGCACAG
CATGTAAAGCCACT
CATGTAAAGCCCAT
CATGTAAAGCGTCT
CATGTAAAGGACCC
CATGTAAAGGGCTA
CATGTAAAGTAGAC
CATGTAAAGTTCTT
CATGTAAATAAATC
CATGTAAATAACGT
CATGTAAATAAGCC
CATGTAAATACAAA
CATGTAAATACAGC
CATGTAAATACATT
CATGTAAATACCAG
CATGTAAATACTGC
CATGTAAATAGTTT
CATGTAAATATCGC
CATGTAAATATTGC
CATGTAAATCACCT
CATGTAAATCAGTG
CATGTAAATCGCCA
CATGTAAATCTATT
CATGTAAATGAAAC
CATGTAAATGAGCT
CATGTAAATGAGGC
CATGTAAATGATCT
CATGTAAATGGAAC
CATGTAAATGGATG
CATGTAAATGGGAC
CATGTAAATGTGTA
CATGTAAATTATCA
CATGTAAATTCTTT
CATGTAAATTGCAA
CATGTAAATTGTAA
CATGTAAATTGTCC
CATGTAAATTTGAC
CATGTAACAAATAT
CATGTAACAATAAA
CATGTAACAATGGC
CATGTAACACAAAC
CATGTAACACAAAT
CATGTAACACACTT
CATGTAACACAGAC
CATGTAACACCAAG
CATGTAACACTAGC
CATGTAACACTGAA
CATGTAACACTGAG
CATGTAACACTGCC
CATGTAACAGCAGG
CATGTAACAGCCCT
CATGTAACAGCTAC
CATGTAACAGCTGA
CATGTAACAGGGTA
CATGTAACAGTCAT
CATGTAACATACTT
CATGTAACATATGA
CATGTAACATTGAA
CATGTAACCACGTT
CATGTAACCCCCCC
CATGTAACCCCCTT
CATGTAACCCTCCT
CATGTAACCTCTAT
CATGTAACCTGGGG
CATGTAACCTGTAT
CATGTAACCTTTGA
CATGTAACGAGGGG
CATGTAACGCACTG
CATGTAACGCATTG
CATGTAACGGCAAA
CATGTAACGGGTAT
CATGTAACTACTGT
CATGTAACTATAGA
CATGTAACTCAAGT
CATGTAACTCAGCG
CATGTAACTCATCC
CATGTAACTCCTCA
CATGTAACTGAATT
CATGTAACTGCAGT
CATGTAACTGGTTA
CATGTAACTGTCTG
CATGTAACTTACTG
CATGTAACTTAGCC
CATGTAACTTGATT
CATGTAACTTGTCC
CATGTAACTTTGTT
CATGTAAGAACACA
CATGTAAGAAGCAA
CATGTAAGAATTCA
CATGTAAGACTAGC
CATGTAAGCAAAGT
CATGTAAGCAGGGG
CATGTAAGCATTCT
CATGTAAGCTGTAA
CATGTAAGCTTTTA
CATGTAAGGACTGT
CATGTAAGGATTGT
CATGTAAGGGCACT
CATGTAAGTATGTG
CATGTAAGTGATGC
CATGTAAGTTAAGG
CATGTAAGTTCAGA
CATGTAAGTTTGTG
CATGTAATAAAAGA
CATGTAATAAACAG
CATGTAATAAATGA
CATGTAATAAATTC
CATGTAATAAATTT
CATGTAATAACTTT
CATGTAATAATGAA
CATGTAATAATTGA
CATGTAATAGGGCA
CATGTAATATAAAA
CATGTAATATAATA
CATGTAATATATTT
CATGTAATATGTAA
CATGTAATATTAAT
CATGTAATATTGTT
CATGTAATATTTGA
CATGTAATCAAATG
CATGTAATCAATTC
CATGTAATCAGTGT
CATGTAATCGGGCA
CATGTAATGAAATT
CATGTAATGACCCA
CATGTAATGAGTCT
CATGTAATGAGTTC
CATGTAATGATCTG
CATGTAATGCAAAG
CATGTAATGCAACA
CATGTAATGCTGCT
CATGTAATGCTTCT
CATGTAATGGAGGC
CATGTAATGGCCAA
CATGTAATGTAAAT
CATGTAATGTAACA
CATGTAATGTACAT
CATGTAATGTTCCC
CATGTAATGTTTAC
CATGTAATTAGATG
CATGTAATTAGGGG
CATGTAATTATACA
CATGTAATTATCCA
CATGTAATTATTAC
CATGTAATTCACAA
CATGTAATTGAAGA
CATGTAATTGCATT
CATGTAATTGGACT
CATGTAATTTAACG
CATGTAATTTAAGA
CATGTAATTTAGAA
CATGTAATTTGATT
CATGTAATTTGTTA
CATGTAATTTTTAC
CATGTACAAAAACA
CATGTACAAAAAGA
CATGTACAAAAATA
CATGTACAAAACCG
CATGTACAAAAGCT
CATGTACAAAATTC
CATGTACAAAATTT
CATGTACAAACAGT
CATGTACAAAGAAA
CATGTACAAAGGCT
CATGTACAAAGTAT
CATGTACAAAGTTT
CATGTACAAATAAA
CATGTACAAGAAAA
CATGTACAAGAGGG
CATGTACAAGTATC
CATGTACAATAGAA
CATGTACAATAGCA
CATGTACAATATCA
CATGTACAATTTAC
CATGTACACAAATA
CATGTACACATAAC
CATGTACACATATT
CATGTACACATCTC
CATGTACACCAACC
CATGTACACCAGAG
CATGTACACTAAGA
CATGTACACTATGA
CATGTACACTGAAA
CATGTACACTGCCT
CATGTACAGAATGG
CATGTACAGAATTT
CATGTACAGACCAA
CATGTACAGACTGA
CATGTACAGATCAC
CATGTACAGATCTG
CATGTACAGATGTG
CATGTACAGATTGT
CATGTACAGCAAAA
CATGTACAGCACTT
CATGTACAGCAGCA
CATGTACAGCTCGG
CATGTACAGGAAAT
CATGTACAGGTTGA
CATGTACAGTCATA
CATGTACAGTGCCA
CATGTACAGTTCTT
CATGTACAGTTTTA
CATGTACATAAAGA
CATGTACATAATTA
CATGTACATAGAAA
CATGTACATAGTGT
CATGTACATCTGTC
CATGTACATTATTT
CATGTACATTCCAA
CATGTACATTTATT
CATGTACATTTTCT
CATGTACCAAGCTT
CATGTACCAATAAA
CATGTACCACATTT
CATGTACCAGCGCA
CATGTACCAGCGTA
CATGTACCAGTCCC
CATGTACCATTCAA
CATGTACCCAAGAG
CATGTACCCACAGG
CATGTACCCAGTTT
CATGTACCCCAATT
CATGTACCCTATAT
CATGTACCCTGAGA
CATGTACCTAAAAA
CATGTACCTAATGG
CATGTACCTATTGG
CATGTACCTCCAAT
CATGTACCTCGCCC
CATGTACCTCTCCC
CATGTACCTCTGAT
CATGTACCTGCTGT
CATGTACCTGCTTG
CATGTACCTGGCAG
CATGTACCTGTGCT
CATGTACCTTAAAA
CATGTACCTTGAAA
CATGTACCTTTAGC
CATGTACGAATGCC
CATGTACGCTAGAT
CATGTACGGACTCT
CATGTACGGGGGGG
CATGTACTAAAGCA
CATGTACTAAATGA
CATGTACTAACAGG
CATGTACTATACCT
CATGTACTATATGT
CATGTACTATGGGC
CATGTACTCAATAA
CATGTACTCCGTTA
CATGTACTCTCTTT
CATGTACTCTGATG
CATGTACTGAATGA
CATGTACTGATATA
CATGTACTGCAGAT
CATGTACTGCTGGG
CATGTACTGGTGCG
CATGTACTGTACTG
CATGTACTGTAGAA
CATGTACTGTAGAC
CATGTACTGTTAGC
CATGTACTGTTTGA
CATGTACTTACAGA
CATGTACTTACCTC
CATGTACTTCCGCA
CATGTACTTCCTCT
CATGTACTTCTGGG
CATGTACTTGAGCA
CATGTACTTGCCGT
CATGTACTTGCTGC
CATGTACTTGTTCT
CATGTACTTTAACA
CATGTACTTTCTAT
CATGTACTTTCTTG
CATGTACTTTTTCA
CATGTACTTTTTGC
CATGTAGAAAAAGA
CATGTAGAAAAGAA
CATGTAGAAAAGCC
CATGTAGAAACCGA
CATGTAGAAAGCCT
CATGTAGAAAGGGG
CATGTAGAAATGCA
CATGTAGAACACAG
CATGTAGAACCTAC
CATGTAGAACTGAA
CATGTAGAACTGTT
CATGTAGAAGTCTA
CATGTAGAATAATA
CATGTAGAATGGCA
CATGTAGACAGAGT
CATGTAGACAGTTA
CATGTAGACGGGTG
CATGTAGACTGTTT
CATGTAGACTTGTC
CATGTAGACTTTTA
CATGTAGAGAAGTG
CATGTAGAGAATCA
CATGTAGAGACACA
CATGTAGAGCAAGT
CATGTAGAGCTGTC
CATGTAGAGGAAAA
CATGTAGAGGCAAT
CATGTAGAGGTCCC
CATGTAGAGGTTTA
CATGTAGAGTATCT
CATGTAGATAATGC
CATGTAGATACACA
CATGTAGATAGAGG
CATGTAGATTTCTT
CATGTAGCAAAAAA
CATGTAGCAAGGGT
CATGTAGCAAGTGT
CATGTAGCAATACA
CATGTAGCAATCGT
CATGTAGCAATGCA
CATGTAGCACAGTG
CATGTAGCACCAAC
CATGTAGCAGACTT
CATGTAGCAGCTAT
CATGTAGCAGTGCG
CATGTAGCATTGGA
CATGTAGCCAAAAA
CATGTAGCCATTAG
CATGTAGCCCCCCC
CATGTAGCCGGCCT
CATGTAGCCTTCTG
CATGTAGCGGTGTG
CATGTAGCGTTTGT
CATGTAGCTAACCA
CATGTAGCTATGGG
CATGTAGCTCGGGC
CATGTAGCTCTGGT
CATGTAGCTGAAGG
CATGTAGCTGATAA
CATGTAGCTGCCAG
CATGTAGCTGCCCC
CATGTAGCTTATCT
CATGTAGCTTGTAT
CATGTAGGAAATTT
CATGTAGGACCCCA
CATGTAGGAGGCAG
CATGTAGGATCAGC
CATGTAGGCAATGG
CATGTAGGCACACA
CATGTAGGCAGAAT
CATGTAGGCCCCCC
CATGTAGGCCTGTC
CATGTAGGCGAATT
CATGTAGGCGCTCA
CATGTAGGCTGCAG
CATGTAGGCTTGGG
CATGTAGGGAATCA
CATGTAGGGAATGA
CATGTAGGGCAAAA
CATGTAGGGCAAAT
CATGTAGGGGTATT
CATGTAGGGGTGAT
CATGTAGGGGTGTC
CATGTAGGGTTTCA
CATGTAGGTATAGA
CATGTAGGTGATCT
CATGTAGGTTAGAC
CATGTAGGTTTGGT
CATGTAGTAAATTT
CATGTAGTAACAGG
CATGTAGTAATACA
CATGTAGTACCCAT
CATGTAGTATATCT
CATGTAGTATGGCA
CATGTAGTATGTGT
CATGTAGTATTTGC
CATGTAGTCCTACA
CATGTAGTCTTGTG
CATGTAGTGACTAT
CATGTAGTGCTTTA
CATGTAGTGGTGCC
CATGTAGTTACACT
CATGTAGTTAGAAC
CATGTAGTTAGTGA
CATGTAGTTCTATG
CATGTAGTTGCTAG
CATGTAGTTGTTAT
CATGTAGTTTAGTA
CATGTAGTTTTAGT
CATGTAGTTTTCAC
CATGTAGTTTTGTT
CATGTATAAAATGT
CATGTATAAACAGT
CATGTATAAAGTTT
CATGTATAAATAAA
CATGTATAAATATC
CATGTATAAATGTT
CATGTATAAATTGT
CATGTATAAATTTG
CATGTATAACAAAA
CATGTATAACCAGA
CATGTATAACTGCA
CATGTATAAGAAGA
CATGTATAAGTTGT
CATGTATAATAGGT
CATGTATAATTATT
CATGTATAATTCTA
CATGTATACAAAGC
CATGTATACATTAA
CATGTATACCTGCT
CATGTATACTGGCC
CATGTATACTGTAC
CATGTATAGAAGTG
CATGTATAGAGGTG
CATGTATAGATGGG
CATGTATAGATTTG
CATGTATAGCTGAT
CATGTATAGCTTTT
CATGTATAGGCTTT
CATGTATAGTAGGA
CATGTATAGTAGGC
CATGTATAGTATAG
CATGTATATAAAAT
CATGTATATAAACT
CATGTATATAAATT
CATGTATATAATTA
CATGTATATATAGG
CATGTATATATGAA
CATGTATATATTAT
CATGTATATATTTT
CATGTATATCGAGT
CATGTATATCTATA
CATGTATATGCTAA
CATGTATATGGGGA
CATGTATATGTCTC
CATGTATATTCCCA
CATGTATATTCCCC
CATGTATATTGATT
CATGTATATTTCAA
CATGTATATTTGTC
CATGTATATTTGTG
CATGTATATTTTCA
CATGTATCAAAGTG
CATGTATCAACCTG
CATGTATCAAGTAG
CATGTATCACTGCC
CATGTATCACTGTA
CATGTATCAGATGT
CATGTATCCATCCA
CATGTATCCCCTGT
CATGTATCCGTTGC
CATGTATCTACTAT
CATGTATCTATGTT
CATGTATCTCCTCA
CATGTATCTGAAGG
CATGTATCTGCCCC
CATGTATCTGCTGC
CATGTATCTGGCTA
CATGTATCTGTATT
CATGTATCTGTGGT
CATGTATCTTGGGC
CATGTATCTTTCGA
CATGTATGAACCAA
CATGTATGAAGTCT
CATGTATGACCATC
CATGTATGAGCCAT
CATGTATGAGGTCA
CATGTATGATAGAA
CATGTATGATCCAG
CATGTATGATGCTG
CATGTATGATGGAG
CATGTATGATTGCT
CATGTATGCAAAGC
CATGTATGCACTTT
CATGTATGCCCTGT
CATGTATGCCTATG
CATGTATGCGGGGA
CATGTATGCGTTTC
CATGTATGCTAGGA
CATGTATGCTAGGT
CATGTATGCTATCC
CATGTATGCTGCTG
CATGTATGCTGTAA
CATGTATGCTGTTG
CATGTATGCTTTGT
CATGTATGGAACCT
CATGTATGGAATGA
CATGTATGGACTGA
CATGTATGGAGAAA
CATGTATGGAGATC
CATGTATGGATACA
CATGTATGGATCTA
CATGTATGGCCACT
CATGTATGGCCATC
CATGTATGGCGCAG
CATGTATGGCTGCA
CATGTATGGTTGCC
CATGTATGGTTTTA
CATGTATGTAAGTA
CATGTATGTAAGTT
CATGTATGTAATAT
CATGTATGTAATGT
CATGTATGTACACC
CATGTATGTACGGG
CATGTATGTACTTT
CATGTATGTATAGG
CATGTATGTATATC
CATGTATGTCTCTG
CATGTATGTCTGCG
CATGTATGTGAAAG
CATGTATGTGCCAA
CATGTATGTGCCCA
CATGTATGTGGGAT
CATGTATGTGTGAA
CATGTATGTGTGAT
CATGTATGTTATTT
CATGTATGTTGTGA
CATGTATGTTTTAT
CATGTATGTTTTGG
CATGTATTAACGCA
CATGTATTAAGACC
CATGTATTAGCAGA
CATGTATTAGCTCT
CATGTATTAGTACA
CATGTATTATATGT
CATGTATTATTTGA
CATGTATTATTTTA
CATGTATTCAATGC
CATGTATTCACGGG
CATGTATTCAGTGC
CATGTATTCAGTGT
CATGTATTCGCAAA
CATGTATTCTGGAC
CATGTATTCTGGCA
CATGTATTCTGTAC
CATGTATTCTTGAA
CATGTATTGAATTC
CATGTATTGACTTA
CATGTATTGATGTT
CATGTATTGCAGTT
CATGTATTGGCTGC
CATGTATTGGCTTC
CATGTATTGTATCA
CATGTATTGTATGG
CATGTATTGTATTT
CATGTATTGTGTCA
CATGTATTTAAACC
CATGTATTTAAGGC
CATGTATTTACCAA
CATGTATTTACTTT
CATGTATTTATCTT
CATGTATTTCATAT
CATGTATTTCATTG
CATGTATTTCCCTG
CATGTATTTCCTGA
CATGTATTTCTAAT
CATGTATTTGCATA
CATGTATTTGCCAA
CATGTATTTGCTGC
CATGTATTTGGCGT
CATGTATTTGTAAG
CATGTATTTGTAGG
CATGTATTTGTGTC
CATGTATTTGTTAC
CATGTATTTGTTTA
CATGTATTTTAAGG
CATGTATTTTAATA
CATGTATTTTCCAA
CATGTATTTTCCCT
CATGTATTTTCTGA
CATGTATTTTGCAG
CATGTATTTTGCCA
CATGTATTTTGTGA
CATGTATTTTGTTT
CATGTATTTTTACT
CATGTATTTTTCTA
CATGTATTTTTCTG
CATGTATTTTTTCA
CATGTCAAAAACTT
CATGTCAAAAATAT
CATGTCAAAACAGG
CATGTCAAAATGAG
CATGTCAAACACAT
CATGTCAAACAGAA
CATGTCAAAGTCAC
CATGTCAAAGTCTT
CATGTCAAATATAT
CATGTCAAATCAAA
CATGTCAAATTATA
CATGTCAAATTGCT
CATGTCAACAAAAA
CATGTCAACCCAAA
CATGTCAACCTGCT
CATGTCAACGATTT
CATGTCAACTGCAA
CATGTCAAGAACTA
CATGTCAAGAGAGT
CATGTCAAGCAGAT
CATGTCAAGCCCAA
CATGTCAAGCTGAA
CATGTCAAGCTGCC
CATGTCAAGCTTGA
CATGTCAAGGAGGA
CATGTCAAGGAGTA
CATGTCAAGGCAAA
CATGTCAATAAAGC
CATGTCAATAAAGT
CATGTCAATGGGAT
CATGTCAATTTTAT
CATGTCACAAAAAT
CATGTCACAAAAGA
CATGTCACAAATCC
CATGTCACAAGGGG
CATGTCACAATGGA
CATGTCACAGAGAG
CATGTCACAGATAA
CATGTCACAGGAGG
CATGTCACAGGGGA
CATGTCACAGTTAT
CATGTCACCACTTT
CATGTCACCATCAG
CATGTCACCCACAT
CATGTCACCCAGGT
CATGTCACCGTGCC
CATGTCACCTACAC
CATGTCACCTTACT
CATGTCACCTTGCT
CATGTCACGACCTT
CATGTCACGCACTG
CATGTCACGGACAG
CATGTCACGGTTTC
CATGTCACGTAAAA
CATGTCACTAAAAA
CATGTCACTAATGC
CATGTCACTATTCC
CATGTCACTCACAA
CATGTCACTGAACT
CATGTCACTGGAGA
CATGTCACTGGCAG
CATGTCAGAAATTC
CATGTCAGAACTCT
CATGTCAGAATGCA
CATGTCAGACCCTC
CATGTCAGACGTCG
CATGTCAGAGACAA
CATGTCAGAGCATC
CATGTCAGAGGGAT
CATGTCAGATACCA
CATGTCAGGAGGGG
CATGTCAGGCAGAC
CATGTCAGGCCTAA
CATGTCAGGCCTGT
CATGTCAGGCGATT
CATGTCAGGCTGGT
CATGTCAGGTTTTG
CATGTCAGTAATTA
CATGTCAGTATCAA
CATGTCAGTGATTG
CATGTCAGTGGTAT
CATGTCAGTGTCTG
CATGTCAGTGTTCA
CATGTCAGTTACTG
CATGTCAGTTCTTT
CATGTCATAAAATA
CATGTCATAAAGTT
CATGTCATACACTG
CATGTCATATCAGG
CATGTCATATCATA
CATGTCATATTTCT
CATGTCATATTTGA
CATGTCATCAAGTA
CATGTCATCCTCCT
CATGTCATCTATGG
CATGTCATCTGCAA
CATGTCATCTGGTT
CATGTCATCTGTTT
CATGTCATCTTAAC
CATGTCATCTTGCA
CATGTCATTACAGG
CATGTCATTACCCA
CATGTCATTATACC
CATGTCATTGCACT
CATGTCATTGCTCT
CATGTCATTGGCAC
CATGTCATTGTGCA
CATGTCATTGTTTG
CATGTCATTTAATG
CATGTCATTTAGAT
CATGTCATTTATTT
CATGTCATTTCCAA
CATGTCATTTGAAA
CATGTCATTTGTAT
CATGTCATTTTTGC
CATGTCCAAAACTG
CATGTCCAAAAGGA
CATGTCCAAGAGGA
CATGTCCAAGTGCT
CATGTCCACCAAAA
CATGTCCACCAGCG
CATGTCCAGAACAA
CATGTCCAGACCCT
CATGTCCAGAGATG
CATGTCCAGCAAGA
CATGTCCAGCATTC
CATGTCCAGCCCAT
CATGTCCAGGTTTT
CATGTCCAGTAGGT
CATGTCCAGTCTTA
CATGTCCAGTGATG
CATGTCCAGTGCAG
CATGTCCAGTTTTC
CATGTCCATAAAAA
CATGTCCATAAACT
CATGTCCATCTTGT
CATGTCCATTCAAA
CATGTCCATTGACA
CATGTCCATTTGAA
CATGTCCCAATGCC
CATGTCCCACCTCA
CATGTCCCAGTACA
CATGTCCCAGTCTG
CATGTCCCCTGTGG
CATGTCCCTCACCC
CATGTCCCTCAGCC
CATGTCCCTCGCTG
CATGTCCCTGTACA
CATGTCCGACGGCC
CATGTCCGACTGGA
CATGTCCGAGGTAA
CATGTCCGAGTCCA
CATGTCCGGAGCAG
CATGTCCGGCAGAG
CATGTCCGGCCCCA
CATGTCCGGCTTCG
CATGTCCGTGACTG
CATGTCCTAAAAAG
CATGTCCTATAACC
CATGTCCTATATAT
CATGTCCTCAAAGG
CATGTCCTCCTTAT
CATGTCCTCTGTGG
CATGTCCTGAACCA
CATGTCCTGCCCTT
CATGTCCTGCTGGA
CATGTCCTGGCTGC
CATGTCCTGGGCTG
CATGTCCTGTCCTC
CATGTCCTGTTATG
CATGTCCTGTTCTG
CATGTCCTGTTTGC
CATGTCCTTAAAGT
CATGTCCTTATATA
CATGTCCTTGTCAG
CATGTCCTTTAATT
CATGTCCTTTGTGG
CATGTCCTTTTACA
CATGTCCTTTTTAA
CATGTCGATTTTAA
CATGTCGCCACACA
CATGTCGCCTTTGA
CATGTCGCTATTAA
CATGTCGCTGGTTG
CATGTCGGAAATGA
CATGTCGGACCATT
CATGTCGGACCCGG
CATGTCGGACTCGG
CATGTCGGAGGTCA
CATGTCGGAGTTCC
CATGTCGGATAAGC
CATGTCGGCCAAGG
CATGTCGGCTGGGT
CATGTCGGGTAGCG
CATGTCGGGTTATG
CATGTCGGTGCTAT
CATGTCGGTGGAAG
CATGTCGTAAAATG
CATGTCGTTCCGGA
CATGTCGTTCTGAT
CATGTCGTTGACTT
CATGTCGTTTATAA
CATGTCGTTTTGTT
CATGTCTAAAAAAA
CATGTCTAACTGAG
CATGTCTAATAGCT
CATGTCTAATATTC
CATGTCTACAAACG
CATGTCTACAAACT
CATGTCTACAATAA
CATGTCTACAGCCT
CATGTCTACTGTTA
CATGTCTACTTCCT
CATGTCTAGAACAA
CATGTCTAGTGTGT
CATGTCTATATTTT
CATGTCTATCATCA
CATGTCTATGCAAT
CATGTCTATGCCAG
CATGTCTATGGATG
CATGTCTATTTGTA
CATGTCTCAAAACT
CATGTCTCAGATAC
CATGTCTCAGATAG
CATGTCTCAGCTTT
CATGTCTCATCAGG
CATGTCTCCAGTTT
CATGTCTCCTCTTT
CATGTCTCCTTTAC
CATGTCTCGGCTAA
CATGTCTCGTGTTA
CATGTCTCTAACCA
CATGTCTCTAACGA
CATGTCTCTAGTGT
CATGTCTCTCCGGA
CATGTCTCTCCTCC
CATGTCTCTCTGTA
CATGTCTCTGCAGT
CATGTCTCTGCCAG
CATGTCTCTGCTAA
CATGTCTCTGGTCA
CATGTCTCTTGCGT
CATGTCTCTTGTGT
CATGTCTCTTTTGT
CATGTCTGAAAAAA
CATGTCTGAACATT
CATGTCTGAATACA
CATGTCTGAATGCT
CATGTCTGAATGTA
CATGTCTGACAACT
CATGTCTGACACAG
CATGTCTGACCCCT
CATGTCTGACGATT
CATGTCTGAGGACA
CATGTCTGAGGGCA
CATGTCTGAGTAAC
CATGTCTGATCTTA
CATGTCTGCAAAAG
CATGTCTGCACGCT
CATGTCTGCAGCTG
CATGTCTGCAGGGG
CATGTCTGCCAAGG
CATGTCTGCCAGCC
CATGTCTGCCATTG
CATGTCTGCGGATC
CATGTCTGCGGCAT
CATGTCTGCTCGCC
CATGTCTGCTGCTT
CATGTCTGCTGTTA
CATGTCTGCTGTTC
CATGTCTGCTTAGT
CATGTCTGGAAAAA
CATGTCTGGAGATT
CATGTCTGGAGGTG
CATGTCTGGCAGAA
CATGTCTGGCAGCC
CATGTCTGGCCACA
CATGTCTGGCGCTG
CATGTCTGGCTTTA
CATGTCTGGGACCA
CATGTCTGGGATTC
CATGTCTGGGGCTA
CATGTCTGGGTTGA
CATGTCTGGTTAAA
CATGTCTGTAGAAT
CATGTCTGTATATA
CATGTCTGTATGTC
CATGTCTGTATGTG
CATGTCTGTCCTCA
CATGTCTGTGATCA
CATGTCTGTGATTG
CATGTCTGTGCACC
CATGTCTGTGCCTG
CATGTCTGTGCTCT
CATGTCTGTTAAGG
CATGTCTGTTAGAA
CATGTCTGTTCATT
CATGTCTGTTGCCT
CATGTCTGTTTAAA
CATGTCTGTTTTTC
CATGTCTTAACTGG
CATGTCTTACAAAA
CATGTCTTACTTAC
CATGTCTTAGTTGC
CATGTCTTATCAGA
CATGTCTTATCTGG
CATGTCTTATGTGG
CATGTCTTATTCTA
CATGTCTTCAACCC
CATGTCTTCAAGCA
CATGTCTTCACGGG
CATGTCTTCATCAG
CATGTCTTCCATAA
CATGTCTTCGGTGT
CATGTCTTCTCACC
CATGTCTTCTCCTC
CATGTCTTCTGTGC
CATGTCTTCTGTGG
CATGTCTTGAATGA
CATGTCTTGACAGC
CATGTCTTGCATAC
CATGTCTTGCATAT
CATGTCTTGCCACT
CATGTCTTGCCCTG
CATGTCTTGGATAC
CATGTCTTGGTTTT
CATGTCTTGTACAT
CATGTCTTGTTCTC
CATGTCTTGTTGTT
CATGTCTTGTTTGG
CATGTCTTTACAGA
CATGTCTTTAGTAG
CATGTCTTTCCCCC
CATGTCTTTCTCTT
CATGTCTTTCTTTT
CATGTCTTTGAATT
CATGTCTTTGCGCT
CATGTCTTTTGGAT
CATGTCTTTTGTGG
CATGTCTTTTTAAA
CATGTCTTTTTGGA
CATGTGAAAAAAAT
CATGTGAAAAATAT
CATGTGAAAACTGG
CATGTGAAAAGACT
CATGTGAAAAGAGT
CATGTGAAAAGCAA
CATGTGAAAAGGAC
CATGTGAAAATATC
CATGTGAAAATGAG
CATGTGAAAATGGC
CATGTGAAACAAAG
CATGTGAAACATCT
CATGTGAAAGAAAA
CATGTGAAAGCATC
CATGTGAAAGCCCT
CATGTGAAAGCCTA
CATGTGAAAGGCAA
CATGTGAAAGTTTC
CATGTGAAATACTG
CATGTGAAATTCCA
CATGTGAAATTGGA
CATGTGAACAGAAG
CATGTGAACATCCT
CATGTGAACGGACT
CATGTGAACTCCAT
CATGTGAAGCAACA
CATGTGAAGCCACT
CATGTGAAGGAAAA
CATGTGAAGGAGGT
CATGTGAATAAAAG
CATGTGAATAGCAA
CATGTGAATCAAGA
CATGTGAATGATGC
CATGTGAATGCTTG
CATGTGAATGGTAA
CATGTGAATGTCAG
CATGTGAATTAATT
CATGTGAATTGGAG
CATGTGAATTGTTA
CATGTGACAAAACC
CATGTGACAAAATA
CATGTGACAAAATC
CATGTGACAAAGGG
CATGTGACAACTGT
CATGTGACAAGAAA
CATGTGACAAGTTG
CATGTGACAATACC
CATGTGACAATATA
CATGTGACACAAGT
CATGTGACACGAGT
CATGTGACAGAGGA
CATGTGACAGAGGT
CATGTGACAGCAGA
CATGTGACAGGGCC
CATGTGACAGTAAC
CATGTGACAGTGAC
CATGTGACATAAAT
CATGTGACATATTA
CATGTGACATTGTG
CATGTGACATTTAA
CATGTGACATTTCA
CATGTGACATTTCC
CATGTGACATTTTA
CATGTGACCAAGCA
CATGTGACCCCACC
CATGTGACCCCATC
CATGTGACCCTAGG
CATGTGACCGATAC
CATGTGACCGTGCA
CATGTGACCTCATC
CATGTGACCTGTAT
CATGTGACGACAGG
CATGTGACGGATCC
CATGTGACGTAAAT
CATGTGACTATGAC
CATGTGACTATTTA
CATGTGACTCCCCC
CATGTGACTCGGGC
CATGTGACTCGTGC
CATGTGACTGCAAA
CATGTGACTGCAAC
CATGTGACTGCAAG
CATGTGACTGCACA
CATGTGACTGCAGC
CATGTGACTGGTTC
CATGTGACTGTAAT
CATGTGACTGTACC
CATGTGACTGTTGC
CATGTGACTTAATA
CATGTGACTTACTG
CATGTGACTTAGGC
CATGTGACTTATTA
CATGTGACTTGATA
CATGTGACTTGCCA
CATGTGACTTTGCC
CATGTGAGAAACCA
CATGTGAGAAATAA
CATGTGAGAAATGT
CATGTGAGAAGAGG
CATGTGAGAGGGAG
CATGTGAGATTGTT
CATGTGAGCAATAA
CATGTGAGCAGATT
CATGTGAGCAGGAG
CATGTGAGCCACAG
CATGTGAGCCACGA
CATGTGAGCCCCCC
CATGTGAGCCGCAA
CATGTGAGCCTCTG
CATGTGAGCGTATA
CATGTGAGCTTTAT
CATGTGAGGAACGC
CATGTGAGGCTGGC
CATGTGAGGGAATC
CATGTGAGGTAAAT
CATGTGAGTGACGG
CATGTGAGTTGTAC
CATGTGAGTTTAAC
CATGTGAGTTTGTG
CATGTGAGTTTTAA
CATGTGATAAAATG
CATGTGATAAGTCC
CATGTGATACAAAG
CATGTGATAGAAAA
CATGTGATATATTT
CATGTGATATGCCT
CATGTGATATTAAT
CATGTGATCAAACA
CATGTGATCAAATT
CATGTGATCAGTAT
CATGTGATCTGTAC
CATGTGATCTGTGC
CATGTGATCTGTGT
CATGTGATGAAGAT
CATGTGATGACTTT
CATGTGATGCATCT
CATGTGATGCTGGA
CATGTGATGGAAAG
CATGTGATGGCCTG
CATGTGATGTAAAT
CATGTGATGTAGAG
CATGTGATGTATAT
CATGTGATGTCCAA
CATGTGATGTCTGT
CATGTGATGTGAAT
CATGTGATTAAAAT
CATGTGATTCCTGT
CATGTGATTCTGAA
CATGTGATTCTTGC
CATGTGATTGATTT
CATGTGATTGCATA
CATGTGATTGGCCT
CATGTGATTGGGTT
CATGTGATTGTCAG
CATGTGATTGTTAA
CATGTGATTGTTAC
CATGTGATTTAAAA
CATGTGATTTAGCT
CATGTGATTTATAG
CATGTGATTTCTGA
CATGTGATTTGATA
CATGTGATTTGGGA
CATGTGATTTGTGC
CATGTGATTTTGTT
CATGTGATTTTTTT
CATGTGCAAAAATC
CATGTGCAAAATAT
CATGTGCAAACTAA
CATGTGCAAATCCA
CATGTGCAAATCTG
CATGTGCAACTTGA
CATGTGCAAGACCT
CATGTGCAAGTGGT
CATGTGCAATAAAA
CATGTGCAATAATA
CATGTGCAATCCAT
CATGTGCAATTTAA
CATGTGCACAAATT
CATGTGCACAAGGA
CATGTGCACAGAAT
CATGTGCACAGAGG
CATGTGCACCAAAC
CATGTGCACCAGAC
CATGTGCACGGAAT
CATGTGCAGAAAAC
CATGTGCAGAAATA
CATGTGCAGAAGTG
CATGTGCAGACAGA
CATGTGCAGACATT
CATGTGCAGATTTT
CATGTGCAGCCTTT
CATGTGCAGTAGAA
CATGTGCAGTCCGG
CATGTGCAGTTAAT
CATGTGCAGTTACA
CATGTGCAGTTCAA
CATGTGCATAAAAA
CATGTGCATAAATA
CATGTGCATAAATG
CATGTGCATATGGG
CATGTGCATCAGAA
CATGTGCATCCAAA
CATGTGCATTATCT
CATGTGCATTCCTT
CATGTGCATTGCAC
CATGTGCATTGGCA
CATGTGCCAAAAAT
CATGTGCCAAAAGT
CATGTGCCAAACTG
CATGTGCCAAATCA
CATGTGCCAAATGA
CATGTGCCACAGTG
CATGTGCCACCCTT
CATGTGCCACTAAC
CATGTGCCACTAGA
CATGTGCCACTTTA
CATGTGCCACTTTT
CATGTGCCAGATGG
CATGTGCCAGCAGT
CATGTGCCAGGGTG
CATGTGCCATAAGT
CATGTGCCATAATT
CATGTGCCATTATC
CATGTGCCATTGTC
CATGTGCCCAGGAG
CATGTGCCCATTGG
CATGTGCCCCTGTC
CATGTGCCCTGTTA
CATGTGCCCTTTAA
CATGTGCCGCCATT
CATGTGCCTACCGT
CATGTGCCTATTGA
CATGTGCCTCAATG
CATGTGCCTGCTAT
CATGTGCCTTGTTT
CATGTGCGAGAGAA
CATGTGCGAGCTAA
CATGTGCGCAAATT
CATGTGCGCACTGC
CATGTGCGCGTGGT
CATGTGCGGGCTTC
CATGTGCGGGTTGT
CATGTGCGTTGAAG
CATGTGCGTTTTGC
CATGTGCTAAATCT
CATGTGCTAATAAA
CATGTGCTACTATG
CATGTGCTAGATGC
CATGTGCTATACCT
CATGTGCTATCATA
CATGTGCTATTTAA
CATGTGCTATTTAC
CATGTGCTCAAATA
CATGTGCTCATCAT
CATGTGCTCCTTTG
CATGTGCTCTCTGC
CATGTGCTCTTCCG
CATGTGCTGAACAA
CATGTGCTGAAGAG
CATGTGCTGACATT
CATGTGCTGCAACC
CATGTGCTGCATTC
CATGTGCTGCCCAG
CATGTGCTGGAAAA
CATGTGCTGGAATA
CATGTGCTGGCTCA
CATGTGCTGGGGGA
CATGTGCTGGTCCA
CATGTGCTGGTCTT
CATGTGCTGGTGTG
CATGTGCTGGTTCA
CATGTGCTGTAGTG
CATGTGCTGTATCC
CATGTGCTGTCCCT
CATGTGCTGTTGAA
CATGTGCTGTTTGC
CATGTGCTTAACCT
CATGTGCTTAATCA
CATGTGCTTACCTG
CATGTGCTTATGAC
CATGTGCTTCAACC
CATGTGCTTCAATG
CATGTGCTTCAGTA
CATGTGCTTTAAAT
CATGTGCTTTTACC
CATGTGCTTTTACT
CATGTGCTTTTATC
CATGTGCTTTTTTT
CATGTGGAAAAACA
CATGTGGAAAAGTA
CATGTGGAAATGTT
CATGTGGAACAATA
CATGTGGAACACAC
CATGTGGAACTAGC
CATGTGGAAGGAGC
CATGTGGAATAAAG
CATGTGGAATCTTT
CATGTGGAATGGGT
CATGTGGAATTTTT
CATGTGGACATCAT
CATGTGGACTCTGG
CATGTGGACTGGCA
CATGTGGACTTCTC
CATGTGGACTTTGG
CATGTGGAGAAGCA
CATGTGGAGCTGAG
CATGTGGAGTAATG
CATGTGGAGTTGGT
CATGTGGATAAACT
CATGTGGATATTGA
CATGTGGATCAACT
CATGTGGATCAATT
CATGTGGATCCCTA
CATGTGGATGTTAC
CATGTGGATTCACA
CATGTGGATTGCTC
CATGTGGATTTATT
CATGTGGATTTGTA
CATGTGGCAAAGAG
CATGTGGCAAAGGC
CATGTGGCACAAAA
CATGTGGCACAAGA
CATGTGGCACCAGA
CATGTGGCAGAGGG
CATGTGGCAGATTC
CATGTGGCAGCACT
CATGTGGCAGCGTG
CATGTGGCATTACG
CATGTGGCATTGCC
CATGTGGCATTGGT
CATGTGGCCAAACG
CATGTGGCCACCTT
CATGTGGCCAGCGT
CATGTGGCCAGGGA
CATGTGGCCAGTGG
CATGTGGCCCCAAA
CATGTGGCCCCACA
CATGTGGCCCCAGC
CATGTGGCCCCAGG
CATGTGGCCCTGCC
CATGTGGCCGGCGT
CATGTGGCCTAAAA
CATGTGGCGGCATT
CATGTGGCGTTCCG
CATGTGGCGTTGAA
CATGTGGCGTTTTC
CATGTGGCTAGCTT
CATGTGGCTAGTCT
CATGTGGCTATGAA
CATGTGGCTCAGTT
CATGTGGCTCTGAT
CATGTGGCTTACCT
CATGTGGCTTCCAA
CATGTGGCTTCCCC
CATGTGGCTTGTGC
CATGTGGCTTTCCG
CATGTGGCTTTTAC
CATGTGGGAAAACC
CATGTGGGAAAGTT
CATGTGGGAACCAA
CATGTGGGAAGGCT
CATGTGGGACTCCC
CATGTGGGAGAAAC
CATGTGGGAGATTA
CATGTGGGAGCTCT
CATGTGGGAGTGTT
CATGTGGGCAAATA
CATGTGGGCAAGAC
CATGTGGGCAGCTT
CATGTGGGCTACTG
CATGTGGGCTTATA
CATGTGGGCTTCAC
CATGTGGGCTTGTT
CATGTGGGCTTTGA
CATGTGGGGAAAAA
CATGTGGGGAAACC
CATGTGGGGAAGAG
CATGTGGGGAAGCC
CATGTGGGGAATGA
CATGTGGGGAATGT
CATGTGGGGAGGGG
CATGTGGGGATAAT
CATGTGGGGCAATG
CATGTGGGGGAATC
CATGTGGGGGGCAC
CATGTGGGGGGCAT
CATGTGGGGGTGAG
CATGTGGGGTCAGT
CATGTGGGGTCTAT
CATGTGGGGTGTTT
CATGTGGGGTTCAC
CATGTGGGGTTCTG
CATGTGGGGTTTAC
CATGTGGGTAGCAA
CATGTGGGTGACCC
CATGTGGGTTCTGG
CATGTGGGTTTATT
CATGTGGGTTTTTG
CATGTGGTAAACAG
CATGTGGTAAATTG
CATGTGGTAAGCGC
CATGTGGTAATAAG
CATGTGGTACATAA
CATGTGGTAGCACT
CATGTGGTAGTAGG
CATGTGGTATTTGC
CATGTGGTCCAGGT
CATGTGGTCGGTGT
CATGTGGTCTCTGA
CATGTGGTGATATT
CATGTGGTGATGAA
CATGTGGTGCAGTT
CATGTGGTGCATTT
CATGTGGTGCCCTC
CATGTGGTGCTTTA
CATGTGGTGGCTAG
CATGTGGTGTGGAT
CATGTGGTGTGGGA
CATGTGGTGTTCGG
CATGTGGTTAAAGG
CATGTGGTTAAGCC
CATGTGGTTAATAA
CATGTGGTTACTAC
CATGTGGTTATTTC
CATGTGGTTCTGTT
CATGTGGTTCTTAA
CATGTGGTTGCACA
CATGTGGTTGGACA
CATGTGGTTGGATT
CATGTGGTTTATAT
CATGTGGTTTGGTT
CATGTGGTTTGTGA
CATGTGTAAACAAA
CATGTGTAAATCTG
CATGTGTAAATGTT
CATGTGTAAATTCT
CATGTGTAACATTG
CATGTGTAACGGCC
CATGTGTAAGAGAA
CATGTGTAAGTACC
CATGTGTAATAAAA
CATGTGTAATGGGG
CATGTGTAATTCTA
CATGTGTACAAAGC
CATGTGTACAATAA
CATGTGTACAGTCC
CATGTGTACAGTTT
CATGTGTACCCAAC
CATGTGTACCCACT
CATGTGTACCTATA
CATGTGTACCTGTG
CATGTGTACTGCAA
CATGTGTACTGCTT
CATGTGTAGAAAAT
CATGTGTAGAATAC
CATGTGTAGAATTG
CATGTGTAGCATTG
CATGTGTAGCCAGA
CATGTGTAGGACGA
CATGTGTAGGGTGA
CATGTGTATAAACA
CATGTGTATAACCA
CATGTGTATATTTC
CATGTGTATCACAA
CATGTGTATCTTCA
CATGTGTATTAATG
CATGTGTATTGTTT
CATGTGTATTTATC
CATGTGTATTTGCT
CATGTGTATTTTAA
CATGTGTATTTTCA
CATGTGTATTTTGG
CATGTGTCAACAGC
CATGTGTCAACTGA
CATGTGTCACACAG
CATGTGTCACATTT
CATGTGTCAGATCA
CATGTGTCAGCTTC
CATGTGTCAGTATA
CATGTGTCCAACCC
CATGTGTCCACCAC
CATGTGTCCCCCCT
CATGTGTCCTGTTT
CATGTGTCGAGTTT
CATGTGTCGCGTTA
CATGTGTCGGTATT
CATGTGTCTAGACA
CATGTGTCTAGAGA
CATGTGTCTCACAT
CATGTGTCTCAGGT
CATGTGTCTCCTGC
CATGTGTCTGGCAG
CATGTGTGAAAAAA
CATGTGTGAAGAGG
CATGTGTGAATAAC
CATGTGTGACACTT
CATGTGTGACATAA
CATGTGTGACCTGT
CATGTGTGACGACC
CATGTGTGACTACA
CATGTGTGACTTGT
CATGTGTGAGAGCA
CATGTGTGAGCGTG
CATGTGTGATAGGC
CATGTGTGATGGAG
CATGTGTGATTTTT
CATGTGTGCAAACT
CATGTGTGCACACC
CATGTGTGCAGCCT
CATGTGTGCAGTCG
CATGTGTGCCACAG
CATGTGTGCCTGAT
CATGTGTGCTAAAA
CATGTGTGCTAGCT
CATGTGTGCTATTT
CATGTGTGCTGGAG
CATGTGTGCTGGAT
CATGTGTGGAAAAA
CATGTGTGGAAAAC
CATGTGTGGAAACG
CATGTGTGGAATTC
CATGTGTGGGACTT
CATGTGTGGGAGTA
CATGTGTGGGATAT
CATGTGTGGGATCT
CATGTGTGGGCACC
CATGTGTGGGGGAG
CATGTGTGTAAAAG
CATGTGTGTAAATA
CATGTGTGTACCAC
CATGTGTGTACCAT
CATGTGTGTATCAT
CATGTGTGTATGTA
CATGTGTGTATGTG
CATGTGTGTGAGTC
CATGTGTGTGGAGG
CATGTGTGTGGCAG
CATGTGTGTGTATA
CATGTGTGTGTCAG
CATGTGTGTGTCAT
CATGTGTGTGTGCC
CATGTGTGTGTTAC
CATGTGTGTGTTGT
CATGTGTGTTGGAG
CATGTGTGTTTGGC
CATGTGTGTTTTCC
CATGTGTTAAAATA
CATGTGTTAATAAA
CATGTGTTAATAAG
CATGTGTTAATACT
CATGTGTTAATGAA
CATGTGTTACAAAT
CATGTGTTACCAGT
CATGTGTTACTTAA
CATGTGTTAGAACA
CATGTGTTAGAGGA
CATGTGTTAGTAAA
CATGTGTTAGTAAG
CATGTGTTATACTG
CATGTGTTCAGAGA
CATGTGTTCATAAA
CATGTGTTCCAAAC
CATGTGTTCCAAAG
CATGTGTTCCATCA
CATGTGTTCCCGCA
CATGTGTTCCTGGC
CATGTGTTCGACTC
CATGTGTTCTCTGT
CATGTGTTGATATT
CATGTGTTGATTCA
CATGTGTTGCTAAA
CATGTGTTGGCAAC
CATGTGTTGGGTGC
CATGTGTTGGTTAT
CATGTGTTGTCTTA
CATGTGTTGTGTCA
CATGTGTTGTTTCA
CATGTGTTTAAAAA
CATGTGTTTAATCT
CATGTGTTTACATC
CATGTGTTTACCAA
CATGTGTTTAGGAT
CATGTGTTTAGTGT
CATGTGTTTATAAA
CATGTGTTTCTCTG
CATGTGTTTCTTGT
CATGTGTTTGCTGC
CATGTGTTTGGGGT
CATGTGTTTGTGTC
CATGTGTTTGTTAT
CATGTGTTTTAATA
CATGTGTTTTACCT
CATGTGTTTTATCT
CATGTGTTTTATTT
CATGTGTTTTCTTT
CATGTGTTTTGGAC
CATGTGTTTTGGCA
CATGTGTTTTGTAC
CATGTGTTTTTGCT
CATGTGTTTTTGGA
CATGTTAAAAAAGA
CATGTTAAAAAATT
CATGTTAAAACACC
CATGTTAAAAGTCA
CATGTTAAAATATT
CATGTTAAAATGAA
CATGTTAAAATGAG
CATGTTAAAATTAA
CATGTTAAAATTGG
CATGTTAAACAGGT
CATGTTAAACCACG
CATGTTAAACCCCC
CATGTTAAACTAAA
CATGTTAAACTTAT
CATGTTAAAGAGAA
CATGTTAAAGAGCT
CATGTTAAAGAGTA
CATGTTAAAGCAGC
CATGTTAAAGCTGT
CATGTTAAAGCTTT
CATGTTAAAGGGGC
CATGTTAAAGTAAA
CATGTTAAAGTAAT
CATGTTAAAGTCTA
CATGTTAAAGTTGG
CATGTTAAATAAAC
CATGTTAAATAAAT
CATGTTAAATACAG
CATGTTAAATATTA
CATGTTAAATCACA
CATGTTAAATCTTT
CATGTTAAATGATA
CATGTTAAATTCAT
CATGTTAAATTGGC
CATGTTAAATTTAA
CATGTTAAATTTAC
CATGTTAAATTTCT
CATGTTAACAAGGC
CATGTTAACAGTCC
CATGTTAACATACA
CATGTTAACATTAA
CATGTTAACCCTTC
CATGTTAACTAATA
CATGTTAACTATGG
CATGTTAACTCGCA
CATGTTAACTGTAC
CATGTTAAGAAAAA
CATGTTAAGAACAG
CATGTTAAGAATGA
CATGTTAAGAGCTG
CATGTTAAGATGCT
CATGTTAAGCCCTA
CATGTTAAGCTTTA
CATGTTAAGGGATT
CATGTTAAGGTCTT
CATGTTAAGTAAAA
CATGTTAAGTAGGA
CATGTTAAGTGACA
CATGTTAAGTGACC
CATGTTAAGTGTGA
CATGTTAATAACAA
CATGTTAATATCTA
CATGTTAATATTGA
CATGTTAATATTTC
CATGTTAATATTTG
CATGTTAATCATTT
CATGTTAATGAAGA
CATGTTAATGCCAA
CATGTTAATGTCCC
CATGTTAATGTGCC
CATGTTAATGTGTC
CATGTTAATGTTGC
CATGTTAATTACCC
CATGTTAATTGTTT
CATGTTACAAACGG
CATGTTACACAAAG
CATGTTACAGACCA
CATGTTACAGGAGC
CATGTTACATATGA
CATGTTACATTACA
CATGTTACATTGGC
CATGTTACCAAATA
CATGTTACCAAGTG
CATGTTACCAATCT
CATGTTACCCAATG
CATGTTACCGAACT
CATGTTACCTTTCC
CATGTTACGCTGCA
CATGTTACGTTGTT
CATGTTACTACAGT
CATGTTACTCCAGG
CATGTTACTGAACT
CATGTTACTGAGAT
CATGTTACTGATGG
CATGTTACTGCAAA
CATGTTACTGCACT
CATGTTACTGGCTC
CATGTTACTGGTGG
CATGTTACTGTGGA
CATGTTACTTTAGT
CATGTTACTTTTGC
CATGTTAGAAATTA
CATGTTAGAAGTGC
CATGTTAGACAGGG
CATGTTAGAGTCAG
CATGTTAGAGTCCT
CATGTTAGATGAAT
CATGTTAGATGTCA
CATGTTAGCAGCTG
CATGTTAGCATTCT
CATGTTAGCGTGTT
CATGTTAGCTACGA
CATGTTAGGGCCAA
CATGTTAGGTCAGC
CATGTTAGTAAGAA
CATGTTAGTAATGT
CATGTTAGTACTGT
CATGTTAGTAGGAA
CATGTTAGTCTATA
CATGTTAGTCTTTT
CATGTTAGTGTGTC
CATGTTAGTTACCA
CATGTTAGTTCAGA
CATGTTATAAAAAA
CATGTTATAAAAGA
CATGTTATAAATAA
CATGTTATAAGAGA
CATGTTATAAGCTC
CATGTTATAAGTGT
CATGTTATAATGTT
CATGTTATACAAAC
CATGTTATACAAGG
CATGTTATAGTAGA
CATGTTATATCTGA
CATGTTATATGCAC
CATGTTATATGGTA
CATGTTATATTCAT
CATGTTATATTGTA
CATGTTATCAAAAA
CATGTTATCACTTT
CATGTTATCAGTAC
CATGTTATCATCCA
CATGTTATCCAGCT
CATGTTATCCTAAT
CATGTTATCTCCTG
CATGTTATCTGTGT
CATGTTATCTTCCA
CATGTTATGAAAAA
CATGTTATGAGCGT
CATGTTATGCAATT
CATGTTATGCAGAA
CATGTTATGGGTCA
CATGTTATGGTATA
CATGTTATGGTCTC
CATGTTATGGTTAA
CATGTTATGTAAGG
CATGTTATGTCTGC
CATGTTATGTGCTG
CATGTTATGTTTGT
CATGTTATTAAGAC
CATGTTATTACGTT
CATGTTATTCAGTA
CATGTTATTCTGGA
CATGTTATTGCATA
CATGTTATTTATTC
CATGTTATTTATTG
CATGTTATTTCCAG
CATGTTATTTGCAG
CATGTTATTTGTTT
CATGTTATTTTAAA
CATGTTATTTTAAG
CATGTTATTTTCCT
CATGTTATTTTTCA
CATGTTATTTTTGT
CATGTTCAAAATGC
CATGTTCAAAGCAT
CATGTTCAAAGTGG
CATGTTCAAATAAA
CATGTTCAAATAAT
CATGTTCAACTCAT
CATGTTCAATATGA
CATGTTCAATTCCA
CATGTTCAATTTAA
CATGTTCAATTTTA
CATGTTCACACCCA
CATGTTCACAGCTA
CATGTTCACAGTTT
CATGTTCACCTATT
CATGTTCACCTGTG
CATGTTCACGGCGG
CATGTTCACGGCTT
CATGTTCACTCTAC
CATGTTCAGCATCC
CATGTTCAGCCAAT
CATGTTCAGCCATC
CATGTTCAGCGCTG
CATGTTCAGGATTG
CATGTTCAGGCAGA
CATGTTCAGGTCAC
CATGTTCAGGTTTA
CATGTTCAGTAAAA
CATGTTCAGTACAT
CATGTTCAGTGACA
CATGTTCAGTGGTT
CATGTTCAGTGTCC
CATGTTCATCACAA
CATGTTCATCCCAG
CATGTTCATCTCGG
CATGTTCATTAAAA
CATGTTCATTCTGA
CATGTTCATTGGAC
CATGTTCATTTATT
CATGTTCATTTCCA
CATGTTCATTTGAG
CATGTTCATTTTGG
CATGTTCCAAAAAG
CATGTTCCACTTTG
CATGTTCCAGATAT
CATGTTCCAGCTGT
CATGTTCCAGGGAC
CATGTTCCAGGTGT
CATGTTCCATCACC
CATGTTCCCCAAAA
CATGTTCCCCAAAT
CATGTTCCCCTCCA
CATGTTCCCCTTTT
CATGTTCCCTAAAA
CATGTTCCCTAAGG
CATGTTCCCTCTGC
CATGTTCCCTTTAT
CATGTTCCGAGTGT
CATGTTCCGCAGGC
CATGTTCCGCCTAA
CATGTTCCGGCGCA
CATGTTCCTAATGG
CATGTTCCTACTCT
CATGTTCCTAGCAG
CATGTTCCTATCAG
CATGTTCCTATTAA
CATGTTCCTGGGCG
CATGTTCCTTGCAG
CATGTTCCTTTGAC
CATGTTCCTTTTAT
CATGTTCGACAGAC
CATGTTCGACATAG
CATGTTCGCATACA
CATGTTCGCGGTAC
CATGTTCTAAAAAG
CATGTTCTAAAAAT
CATGTTCTAAGAAA
CATGTTCTAAGGAA
CATGTTCTAATAAA
CATGTTCTACAGAT
CATGTTCTAGAAGG
CATGTTCTAGATAT
CATGTTCTAGGTCA
CATGTTCTAGTTTT
CATGTTCTATCCCT
CATGTTCTATGAAA
CATGTTCTATGTAA
CATGTTCTATTAAA
CATGTTCTCCAAAT
CATGTTCTCCCACA
CATGTTCTCCCCTT
CATGTTCTCCTGAA
CATGTTCTCCTTTT
CATGTTCTCGATTG
CATGTTCTCTAAAG
CATGTTCTCTCTCT
CATGTTCTCTGAAA
CATGTTCTCTGCCT
CATGTTCTCTTAGT
CATGTTCTCTTGTA
CATGTTCTGAAAAT
CATGTTCTGAAGCA
CATGTTCTGAATGA
CATGTTCTGACCAC
CATGTTCTGATAAA
CATGTTCTGCACTG
CATGTTCTGCCTGC
CATGTTCTGCTCAA
CATGTTCTGCTTAA
CATGTTCTGCTTAC
CATGTTCTGCTTGG
CATGTTCTGCTTTT
CATGTTCTGGAAGC
CATGTTCTGGAATG
CATGTTCTGGGTTG
CATGTTCTGTATAA
CATGTTCTGTATGT
CATGTTCTGTATTA
CATGTTCTGTGAGC
CATGTTCTGTGCTT
CATGTTCTTAAAAA
CATGTTCTTACTTG
CATGTTCTTATAGG
CATGTTCTTATATA
CATGTTCTTATTAA
CATGTTCTTCAGTT
CATGTTCTTCCATA
CATGTTCTTGTCTT
CATGTTCTTGTTCA
CATGTTCTTTACTG
CATGTTCTTTCTCA
CATGTTCTTTGAAA
CATGTTCTTTGTAT
CATGTTCTTTGTGT
CATGTTGAAAGCAA
CATGTTGAACAACC
CATGTTGAACAGGA
CATGTTGAACAGGC
CATGTTGAACTGCT
CATGTTGAAGACGA
CATGTTGAAGTTGA
CATGTTGAATAAAC
CATGTTGAATGGTT
CATGTTGACAAACA
CATGTTGACAAGCA
CATGTTGACAGCTT
CATGTTGACTTGGC
CATGTTGACTTGTT
CATGTTGAGAATGT
CATGTTGAGATTGA
CATGTTGAGCCTGC
CATGTTGAGGCTCT
CATGTTGAGTAATG
CATGTTGATAAGGA
CATGTTGATACTTC
CATGTTGATAGAAG
CATGTTGATAGCCA
CATGTTGATCTTTT
CATGTTGATGATTT
CATGTTGATTAAAA
CATGTTGATTATAT
CATGTTGATTGAAA
CATGTTGATTTTGT
CATGTTGCAAAACA
CATGTTGCAAACCA
CATGTTGCAACTCC
CATGTTGCAACTCG
CATGTTGCAAGTAT
CATGTTGCACAGGA
CATGTTGCACAGTG
CATGTTGCACCCAA
CATGTTGCACCGGC
CATGTTGCAGATCT
CATGTTGCAGCTTT
CATGTTGCAGGGCA
CATGTTGCAGTATA
CATGTTGCAGTGGA
CATGTTGCAGTGGC
CATGTTGCAGTGGT
CATGTTGCATTATT
CATGTTGCATTTAA
CATGTTGCATTTCT
CATGTTGCATTTTA
CATGTTGCCAAAAT
CATGTTGCCAATAA
CATGTTGCCCTATT
CATGTTGCCGATGC
CATGTTGCCTCGCA
CATGTTGCCTGATT
CATGTTGCCTGTAG
CATGTTGCCTGTTG
CATGTTGCGCTGCC
CATGTTGCGGAACA
CATGTTGCTCCTCC
CATGTTGCTCGGGT
CATGTTGCTCTCAA
CATGTTGCTCTCCT
CATGTTGCTGAATA
CATGTTGCTGCCTG
CATGTTGCTGCTAA
CATGTTGCTGGCCA
CATGTTGCTGGCTA
CATGTTGCTGGGTA
CATGTTGCTGTGCT
CATGTTGCTTAAAA
CATGTTGCTTACCT
CATGTTGCTTGTGG
CATGTTGCTTTGTT
CATGTTGCTTTTAG
CATGTTGGAAATGT
CATGTTGGAAGATC
CATGTTGGAAGGTA
CATGTTGGACAAGC
CATGTTGGACCCTT
CATGTTGGACGTAT
CATGTTGGACTTGC
CATGTTGGAGACAT
CATGTTGGATCCTG
CATGTTGGATCTGT
CATGTTGGATTGGG
CATGTTGGCAATAT
CATGTTGGCAGCAA
CATGTTGGCAGGCA
CATGTTGGCAGGTT
CATGTTGGCAGTTG
CATGTTGGCATCCA
CATGTTGGCATTAT
CATGTTGGCATTTT
CATGTTGGCCGATG
CATGTTGGCCTGTT
CATGTTGGCTCCAT
CATGTTGGCTGCTA
CATGTTGGCTGGCA
CATGTTGGCTTATC
CATGTTGGCTTTGG
CATGTTGGGAGCTG
CATGTTGGGAGGCG
CATGTTGGGATATG
CATGTTGGGCACTT
CATGTTGGGCAGCG
CATGTTGGGCCAGG
CATGTTGGGGTTTT
CATGTTGGGTAATA
CATGTTGGGTATCC
CATGTTGGGTCATA
CATGTTGGTAAAAT
CATGTTGGTACTTA
CATGTTGGTAGCGG
CATGTTGGTATCAC
CATGTTGGTCGTTG
CATGTTGGTGAAAG
CATGTTGGTGACAC
CATGTTGGTGTCCG
CATGTTGGTGTTCA
CATGTTGGTTCACT
CATGTTGGTTGAGC
CATGTTGGTTTTAA
CATGTTGTAAAAGG
CATGTTGTAACACA
CATGTTGTAAGGGG
CATGTTGTAATGCT
CATGTTGTACAGGC
CATGTTGTACCAGA
CATGTTGTAGAGAT
CATGTTGTAGTTTT
CATGTTGTATGTTG
CATGTTGTATGTTT
CATGTTGTATTTTT
CATGTTGTCACACT
CATGTTGTCACCGG
CATGTTGTCACCGT
CATGTTGTCCAGCA
CATGTTGTCCCCTA
CATGTTGTCCTATC
CATGTTGTCCTGGG
CATGTTGTCCTGTT
CATGTTGTCTGTTC
CATGTTGTCTTGAA
CATGTTGTGAAAAA
CATGTTGTGAAGTT
CATGTTGTGATGGG
CATGTTGTGCACCC
CATGTTGTGCCACT
CATGTTGTGCCCAG
CATGTTGTGGAAGC
CATGTTGTGTAAAT
CATGTTGTGTGAGA
CATGTTGTGTGTGT
CATGTTGTGTTTGG
CATGTTGTTAAATG
CATGTTGTTAATAT
CATGTTGTTATCAA
CATGTTGTTCAACT
CATGTTGTTCAGGA
CATGTTGTTGGCAA
CATGTTGTTTAAAA
CATGTTGTTTAATG
CATGTTGTTTCTAT
CATGTTGTTTCTCT
CATGTTGTTTCTTC
CATGTTGTTTGTTG
CATGTTGTTTTTGG
CATGTTTAAAAATA
CATGTTTAAAACTT
CATGTTTAAACCTT
CATGTTTAAAGGCA
CATGTTTAAAGGGA
CATGTTTAACAATC
CATGTTTAACAATG
CATGTTTAACATTT
CATGTTTAACCAGC
CATGTTTAACCCCC
CATGTTTAACCTTT
CATGTTTAAGAAGC
CATGTTTAAGCCTT
CATGTTTAAGGGAC
CATGTTTAAGGTCT
CATGTTTAATACTT
CATGTTTAATGGAC
CATGTTTAATTCTT
CATGTTTACAAATA
CATGTTTACAATCA
CATGTTTACACTCT
CATGTTTACAGAAT
CATGTTTACAGGAC
CATGTTTACAGTCA
CATGTTTACATATG
CATGTTTACATCAG
CATGTTTACATTAA
CATGTTTACCAGTG
CATGTTTACCTGGC
CATGTTTACCTTTG
CATGTTTACTAATA
CATGTTTACTGCAC
CATGTTTACTTTTT
CATGTTTAGAAAAA
CATGTTTAGAATTT
CATGTTTAGACCAC
CATGTTTAGATGCA
CATGTTTAGATTGT
CATGTTTAGCCCTG
CATGTTTAGTAAAA
CATGTTTAGTAAAG
CATGTTTAGTTAAG
CATGTTTATAAGGA
CATGTTTATAATCG
CATGTTTATAATTC
CATGTTTATACATC
CATGTTTATAGGCT
CATGTTTATATCCG
CATGTTTATATCGA
CATGTTTATATTAT
CATGTTTATCATTT
CATGTTTATCCATT
CATGTTTATGATAT
CATGTTTATGCTGG
CATGTTTATGGGCT
CATGTTTATGTCCA
CATGTTTATGTGTT
CATGTTTATTACAC
CATGTTTATTATAG
CATGTTTATTCTCA
CATGTTTATTCTTT
CATGTTTATTGTGT
CATGTTTATTGTTT
CATGTTTATTTAGG
CATGTTTATTTCCC
CATGTTTATTTTAT
CATGTTTCAAAAAA
CATGTTTCAAAAAG
CATGTTTCAAAGCC
CATGTTTCAAAGCT
CATGTTTCAATAAA
CATGTTTCACAGTT
CATGTTTCAGAATA
CATGTTTCAGAGGG
CATGTTTCAGATGT
CATGTTTCATATCT
CATGTTTCATATTT
CATGTTTCATTTCA
CATGTTTCATTTTA
CATGTTTCCAATAC
CATGTTTCCAGGCA
CATGTTTCCAGGTG
CATGTTTCCAGTTT
CATGTTTCCCAGTT
CATGTTTCCCATTT
CATGTTTCCCCCTC
CATGTTTCCCTAAT
CATGTTTCCCTCCG
CATGTTTCCCTGTC
CATGTTTCCGGAGG
CATGTTTCCTAACT
CATGTTTCCTAATT
CATGTTTCCTACTT
CATGTTTCCTGGAA
CATGTTTCCTTATG
CATGTTTCGATTGG
CATGTTTCGGTATT
CATGTTTCGTGAAG
CATGTTTCTAAAAC
CATGTTTCTCGCAC
CATGTTTCTCTAAT
CATGTTTCTCTCCA
CATGTTTCTCTGAT
CATGTTTCTGGGGA
CATGTTTCTGGGTG
CATGTTTCTGGTAA
CATGTTTCTGTCCT
CATGTTTCTTAAAA
CATGTTTCTTAAGA
CATGTTTCTTCATT
CATGTTTCTTCCAG
CATGTTTCTTGATG
CATGTTTCTTGTGT
CATGTTTCTTTATA
CATGTTTCTTTATT
CATGTTTCTTTCCC
CATGTTTCTTTCTA
CATGTTTCTTTTTA
CATGTTTGAAAAAA
CATGTTTGAAAACT
CATGTTTGAAATTA
CATGTTTGAACAGT
CATGTTTGAACTGC
CATGTTTGAATGAG
CATGTTTGAATGTA
CATGTTTGAATTGT
CATGTTTGAATTTT
CATGTTTGACAAAA
CATGTTTGACAGAC
CATGTTTGAGCCTA
CATGTTTGATGTTA
CATGTTTGATGTTT
CATGTTTGATTTGT
CATGTTTGATTTTT
CATGTTTGCCAACA
CATGTTTGCCATCT
CATGTTTGCCTTTT
CATGTTTGCTATAC
CATGTTTGCTGCAG
CATGTTTGCTGGCA
CATGTTTGCTGGCT
CATGTTTGCTTCAG
CATGTTTGCTTGTG
CATGTTTGGAAGAG
CATGTTTGGAAGCA
CATGTTTGGAATAA
CATGTTTGGAATGA
CATGTTTGGACTGA
CATGTTTGGAGGCT
CATGTTTGGATTCG
CATGTTTGGATTTG
CATGTTTGGCAAGT
CATGTTTGGCCCCA
CATGTTTGGCCCTG
CATGTTTGGCTATG
CATGTTTGGGAGGG
CATGTTTGGGGGCC
CATGTTTGGGGGGG
CATGTTTGGGTACA
CATGTTTGGGTGCC
CATGTTTGGGTGGC
CATGTTTGGTACTG
CATGTTTGGTTGTG
CATGTTTGTAAAAC
CATGTTTGTAAAAT
CATGTTTGTACAGC
CATGTTTGTACCTC
CATGTTTGTACTGC
CATGTTTGTACTTT
CATGTTTGTAGCTT
CATGTTTGTATAGG
CATGTTTGTATCCT
CATGTTTGTATCTG
CATGTTTGTATGTG
CATGTTTGTATTAC
CATGTTTGTATTTC
CATGTTTGTCAGTA
CATGTTTGTCAGTT
CATGTTTGTCTCAG
CATGTTTGTCTGCA
CATGTTTGTCTGTA
CATGTTTGTGAATA
CATGTTTGTGACCA
CATGTTTGTGAGTG
CATGTTTGTGAGTT
CATGTTTGTGCAAA
CATGTTTGTGCAGC
CATGTTTGTGCCAA
CATGTTTGTGCCTG
CATGTTTGTGCCTT
CATGTTTGTGGAGA
CATGTTTGTGGGTC
CATGTTTGTGTATA
CATGTTTGTGTCTT
CATGTTTGTGTGCT
CATGTTTGTGTGTT
CATGTTTGTGTTTA
CATGTTTGTGTTTG
CATGTTTGTTGAGG
CATGTTTGTTGCAT
CATGTTTGTTGTAC
CATGTTTGTTTATT
CATGTTTGTTTCAA
CATGTTTGTTTCTA
CATGTTTGTTTCTC
CATGTTTGTTTCTG
CATGTTTGTTTTAC
CATGTTTGTTTTTC
CATGTTTTAAAAAA
CATGTTTTAAAAAT
CATGTTTTAACCCT
CATGTTTTAAGAAA
CATGTTTTAAGAAT
CATGTTTTAAGCAT
CATGTTTTAAGCCT
CATGTTTTAAGCTT
CATGTTTTAATGGA
CATGTTTTACAAAG
CATGTTTTACAACA
CATGTTTTACAATA
CATGTTTTACACTT
CATGTTTTACCACC
CATGTTTTACGCTA
CATGTTTTAGAGTT
CATGTTTTAGCCCC
CATGTTTTAGGCTT
CATGTTTTAGTCAT
CATGTTTTATCAGA
CATGTTTTATTGGG
CATGTTTTATTTCA
CATGTTTTATTTCC
CATGTTTTATTTGG
CATGTTTTATTTTA
CATGTTTTCACTTT
CATGTTTTCATTCT
CATGTTTTCATTTT
CATGTTTTCCAAAA
CATGTTTTCCATAA
CATGTTTTCCCAGA
CATGTTTTCCCTGA
CATGTTTTCCCTTC
CATGTTTTCCTGAC
CATGTTTTCGTTGC
CATGTTTTCGTTTT
CATGTTTTCTATCA
CATGTTTTCTCAAT
CATGTTTTCTGCCA
CATGTTTTCTGTAA
CATGTTTTCTGTGA
CATGTTTTCTTTTT
CATGTTTTGAAAGG
CATGTTTTGAACCC
CATGTTTTGACTGA
CATGTTTTGACTGC
CATGTTTTGATGTA
CATGTTTTGATGTG
CATGTTTTGCACTA
CATGTTTTGCAGCT
CATGTTTTGCCATT
CATGTTTTGCCTAA
CATGTTTTGCGCAT
CATGTTTTGCTCAC
CATGTTTTGCTGAG
CATGTTTTGCTGCT
CATGTTTTGCTTTA
CATGTTTTGGAAGC
CATGTTTTGGACTT
CATGTTTTGGTGTT
CATGTTTTGGTTTT
CATGTTTTGTAATT
CATGTTTTGTAGCC
CATGTTTTGTATAA
CATGTTTTGTCCTA
CATGTTTTGTCTTC
CATGTTTTGTGAAA
CATGTTTTGTGGAA
CATGTTTTGTGTTC
CATGTTTTGTTACT
CATGTTTTTAAGTG
CATGTTTTTAATCT
CATGTTTTTAGTAG
CATGTTTTTATAAC
CATGTTTTTATAGT
CATGTTTTTATGAC
CATGTTTTTATGTC
CATGTTTTTATTAT
CATGTTTTTATTTT
CATGTTTTTCAAAG
CATGTTTTTCAACA
CATGTTTTTCCCAG
CATGTTTTTCCTTT
CATGTTTTTGACAA
CATGTTTTTGATTG
CATGTTTTTGCATT
CATGTTTTTGCTGC
CATGTTTTTGTAAG
CATGTTTTTGTGAA
CATGTTTTTTGCAG
CATGTTTTTTTATA
CATGTTTTTTTATT
CATGTTTTTTTTCC
CATGTTTTTTTTGG
CATGTTTTTTTTTG
