# Supplementary material for: Identification of novel transcripts with differential dorso-ventral expression in Xenopus gastrula using serial analysis of gene expression
Source: Genome Biol. 2009 Feb 11;10(2):R15. doi: 10.1186/gb-2009-10-2-r15 (PMC2688288; doi:10.1186/gb-2009-10-2-r15)
Supplement: Additional data file 8 — Experimental tags matching to the genome but without reliable matches to the transcript databases. [file gb-2009-10-2-r15-S8.txt]

CATGATGGTTGTAA
CATGTGAAGGGGGA
CATGTGACCTGCAT
CATGCAATATTAAA
CATGGCAGGAGCTG
CATGTGGCTTATTT
CATGATGGGAATGG
CATGCAGAACATCT
CATGGTGATGGCTG
CATGAAAAAAAGAA
CATGATAATGGATT
CATGCAGCAGCAGA
CATGGCAGAATGGA
CATGGCTGCTGCTG
CATGGGCTTCTGCT
CATGTCGGCAGAGG
CATGTGCCAAATGT
CATGTTGTGTTTTT
CATGTTTGTTATGG
CATGAATCTATTTA
CATGATGGTGCCTT
CATGCAAGGCAAAA
CATGCAGCACTTTG
CATGCTCGGGGAGG
CATGGAAACCAAGG
CATGGATGCCAATG
CATGGTGGCTGCCT
CATGTCGGCTAAAG
CATGTGAAAAAATC
CATGAAAAACAGAC
CATGAAAAAGCCAA
CATGAGAATTCATA
CATGATGAAGAACA
CATGCAGAGCAGAG
CATGCAGCGCTTTA
CATGCAGGAAGCTC
CATGCTGGCTTTGG
CATGGAATGGCTGA
CATGGACTCCACCT
CATGGAGAGCATTC
CATGGAGCCTTATT
CATGGCAACGGGGC
CATGGCAATGGGGC
CATGGCAGCCTGCA
CATGGCCGATGTGG
CATGGGGAATGCAT
CATGGGGGTGGGGG
CATGGTTTGGGCAA
CATGTATTAAAACA
CATGTATTGGAAGA
CATGTGAATGTGAG
CATGTGGCTTTAGT
CATGTGTGAAGCTG
CATGTGTTTCCAGA
CATGTTCCAGAATG
CATGAAATGGCCGA
CATGATGCCTGAAT
CATGCAAGCCAAGA
CATGCACAAGGAAT
CATGCAGAGATCTT
CATGCTGAGCCCTG
CATGCTGGCTGCAG
CATGCTGGGCAGGT
CATGCTGGTGTTCT
CATGCTGGTTTGCT
CATGGAAGTGCTCA
CATGGAATTCCTAT
CATGGACAGAGAAA
CATGGACAGTGCAA
CATGGAGACAGAGG
CATGGATCAGCAGA
CATGGATGCTTTCA
CATGGATTCCCAAC
CATGGCGTCCCTTT
CATGGCTGAAGAAG
CATGTATGGCATTT
CATGTGAAAATAAA
CATGTGGCAAATAA
CATGTGGCTCCTTC
CATGTGGGTGCTGG
CATGTTCACAGCCA
CATGTTCCTGTGCA
CATGTTGCAGCTCA
CATGTTGTATACAG
CATGTTGTCTGTGG
CATGTTGTTTTGGT
CATGTTTGGAATAG
CATGTTTTTTCTTC
CATGAAGAACAAAA
CATGAAGACAGCAG
CATGAAGATTGAGT
CATGAGAACATTTA
CATGATACCAGGAA
CATGATGAGAAAGC
CATGATGTGTACAG
CATGATTGCAAAAA
CATGCAAGGTCTAA
CATGCACAACAGGG
CATGCACTGAGATT
CATGCACTTTGAAT
CATGCAGAGAAACT
CATGCAGCTGAATG
CATGCAGCTTTTAT
CATGCCAGTTTCCT
CATGCTCCTCCTTG
CATGCTGCATCATT
CATGCTGCTGGGAA
CATGCTTCATACAT
CATGGAAGACCCCT
CATGGACAACAGTT
CATGGACACTTGCC
CATGGAGCTGTTTG
CATGGAGGGCTTCC
CATGGAGTATCTGC
CATGGATGAGAAAG
CATGGATGGACAAC
CATGGCAATGATCA
CATGGCAGACAGAA
CATGGCAGCGCCCC
CATGGCCACCAACG
CATGGCCACGTACA
CATGGCTCAGGGCA
CATGGCTGGGGGCA
CATGGGAAATAGCT
CATGGGAAGAGGAA
CATGGGAGAAATGC
CATGGGCTGAGGAT
CATGGTACATTTTT
CATGGTGCAAAAAC
CATGGTGCAGGGCA
CATGGTGTTCCAGG
CATGGTTTCGGCAC
CATGTAGCGTTGCA
CATGTATAAACCAT
CATGTCTGCCATCA
CATGTGAAATCCAG
CATGTGACCTCTGG
CATGTGGCTTTTGA
CATGTGGTCTTTGA
CATGTTAAAGCAAA
CATGTTACACTTTC
CATGTTACCCGGCA
CATGTTCAACCTGG
CATGTTGGGAGGCA
CATGAAAATAGGAT
CATGAAATCCTCAG
CATGAACACCGTTA
CATGAACAGAATTT
CATGAAGAAAATCA
CATGAAGGAAGTGG
CATGAAGGTACAGC
CATGAATCTTAAAG
CATGACCTGCGTGG
CATGACTTCCTATA
CATGAGCAACGTCC
CATGATAAAAGACA
CATGATACATTTCT
CATGATCATCCAGT
CATGATGAGCTTTA
CATGATTTAGCTGA
CATGCAAGGCAAGA
CATGCACTAGAAAC
CATGCACTAGTTGC
CATGCAGACCTGTT
CATGCAGAGGAGAG
CATGCAGGAGCTTA
CATGCAGGGGGAGG
CATGCAGTCAAGCC
CATGCATTGCTGGA
CATGCCAATTGGAC
CATGCGTGAAGCAG
CATGCTGCTCTCCA
CATGCTTACTGCTG
CATGCTTATAGTTG
CATGCTTTTTAGTA
CATGGAAAATCAGA
CATGGAAAATGAAT
CATGGAAGATATCA
CATGGAAGTATTTG
CATGGACTCAACAT
CATGGAGAACCCAG
CATGGAGATCTTGG
CATGGAGCAGATAA
CATGGAGCAGTGCA
CATGGAGCCAGCAG
CATGGAGGATTGGC
CATGGCCCCAGATG
CATGGCGGCGCTGC
CATGGCTGAGCCAG
CATGGCTGTGACAC
CATGGCTGTTGACC
CATGGGACCAGCAA
CATGGGAGGAGGAG
CATGGGAGGTTCCT
CATGGGCTGGAACA
CATGGGGGAGAAGG
CATGGGGTTTCTTT
CATGGGTAGAAATT
CATGGTACAAAAAT
CATGGTACTTCTTG
CATGGTCAGATTGG
CATGGTGCAGAACA
CATGGTGGACAAAG
CATGGTGGCAAAGG
CATGGTGGCTTCTT
CATGGTGTTGGCAG
CATGTACACAATGT
CATGTACCACCAGC
CATGTATTGTGGGG
CATGTATTTATTCA
CATGTATTTGTAAT
CATGTATTTTGTGC
CATGTCAACCCCAG
CATGTCACACAGGA
CATGTCATTGATGG
CATGTCCTATTAGA
CATGTCGCCAGGTG
CATGTCTACAAGAA
CATGTCTGTTACTC
CATGTGATACTAGG
CATGTGGAACAGGA
CATGTGGAGCCAGA
CATGTGGCCATAAC
CATGTGGCGGTTAC
CATGTGTCTTTCTG
CATGTTACAGAAAA
CATGTTAGCTGTAT
CATGTTATTTACTG
CATGTTCTTGTAAA
CATGTTGAAGATGT
CATGTTGGTAAGTA
CATGTTTGAAAGTA
CATGAAAAACTACA
CATGAAAAGGCATT
CATGAAAATTTTCA
CATGAACAGACAGT
CATGAACTGACATT
CATGAAGCACCTCC
CATGAAGCTGGCGC
CATGAAGCTGTACG
CATGAAGGAACTAA
CATGAAGGAGATGG
CATGAAGGGATGAA
CATGAATTCACCCG
CATGACAAACCGAC
CATGACCAAGTGCC
CATGACCTCCGGAA
CATGACGAAGATGC
CATGAGAAAGTCAA
CATGAGACAGGGTT
CATGAGAGAAGAGG
CATGAGCTGCTTTA
CATGAGGAATCAGA
CATGAGGCTTAAGC
CATGAGGGAATTGC
CATGAGTATTTATT
CATGATTGGTACCT
CATGCAAAACACCA
CATGCAAGAAGCAA
CATGCAGACAACAA
CATGCAGACTCTGT
CATGCAGCAGCTCA
CATGCAGCAGGTCC
CATGCAGCAGTGGG
CATGCAGCCTTTCT
CATGCAGTTGCTGG
CATGCATCAAGGAT
CATGCATCAAGTTC
CATGCCAAGATGAA
CATGCCATCTCCAA
CATGCCCCTGCTGT
CATGCGTTGACTCT
CATGCTATGCACTG
CATGCTCAGGTAAA
CATGCTGCAGAAGA
CATGCTGGCAAAAC
CATGCTGGTTGAAA
CATGCTGTGAAGGG
CATGCTGTGTGGGA
CATGCTTTAAAATA
CATGCTTTGTGACA
CATGGAACACTACA
CATGGAATGAAGGG
CATGGAATTAAAGT
CATGGACAAAAAGG
CATGGACAGGGAAA
CATGGAGAAATGAA
CATGGAGCAGCTTT
CATGGAGGGCCAAG
CATGGAGGTCAACA
CATGGATACTTTAT
CATGGATATTTTCC
CATGGATTTCCTTT
CATGGCAGAGAAGC
CATGGCAGCAGCCT
CATGGCAGCTTCAT
CATGGCCGACAAGG
CATGGCGATGGCAA
CATGGCTACATCAA
CATGGCTATATTGC
CATGGCTTAAAATA
CATGGGAAAGAGAA
CATGGGAATCCTGG
CATGGGAATGAACA
CATGGGATTTTAAC
CATGGGCAAAATAT
CATGGGCAGAAAAC
CATGGGCAGTTATT
CATGGGTAAAATGC
CATGGTATGACTCC
CATGGTATTGCTCC
CATGGTCCTCCGGG
CATGGTGCCAGCAG
CATGGTGCCTGGGT
CATGGTTCATTGCC
CATGGTTCTTGTAT
CATGGTTTGTACCC
CATGTAAACAATGC
CATGTAAAGGAAAC
CATGTAACAAAATT
CATGTAATGGATCA
CATGTACAATCCTG
CATGTATGCACCAA
CATGTCAGCCGGAC
CATGTCGCGTTACG
CATGTCTATGAGGG
CATGTCTCAGCCTG
CATGTCTCCTGATA
CATGTCTGACAAAA
CATGTCTGTTGTTA
CATGTGAACTATTT
CATGTGAACTGCAC
CATGTGAGACCGAC
CATGTGCGTGTGTG
CATGTGCTCAGTGT
CATGTGGAACCGAA
CATGTGGTTACAAT
CATGTGTTCAGCAG
CATGTGTTGCTGCT
CATGTTAAAGGCTT
CATGTTCGGAAACA
CATGTTGAAAGGCT
CATGTTGAAGTGTC
CATGTTTATTGAGA
CATGTTTATTTACA
CATGTTTGGCAAAA
CATGTTTGTATATG
CATGAAAAAATTAT
CATGAAAAACATTT
CATGAAACTGGCCC
CATGAAAGCCGTAA
CATGAAAGTCACCA
CATGAAATACTGGA
CATGAACAGGACAA
CATGAACATTAAAT
CATGAACCAAAATG
CATGAACCTCAACA
CATGAACTGAAACC
CATGAAGAAAGAAA
CATGAAGAAGCTAA
CATGAAGGGGAAAA
CATGAAGTTATCCT
CATGAATAACTATG
CATGAATTTGTAAA
CATGACAACAAATG
CATGACACTGACCC
CATGACAGAAAAGG
CATGACAGGGCCTG
CATGACAGTTTGTT
CATGACCCTCATTT
CATGACCGTTGAAA
CATGACCTTGTTGT
CATGAGAATCCACA
CATGAGCAATATGA
CATGAGCTTGTGTT
CATGAGCTTTGTCA
CATGAGGCCATATA
CATGAGTCTGGACC
CATGATAACAAATC
CATGATAACCAACA
CATGATATTGACAT
CATGATCAATGTAA
CATGATGATGCGGG
CATGATGCACAAAA
CATGATGGCCATAA
CATGATGTGGAGAG
CATGATTACTTATA
CATGATTCGCCTTC
CATGATTGGCTTGT
CATGCAAAAGAAGA
CATGCAACGCTGTA
CATGCAAGCATCCC
CATGCAAGTCTCTT
CATGCAATATTTAC
CATGCAATTCACCA
CATGCACAAGAAAC
CATGCACCTGTAGA
CATGCAGCAGAATA
CATGCAGCATTAGT
CATGCAGTGAGAGA
CATGCAGTGCATAA
CATGCATAGCAAAG
CATGCATTAACTCT
CATGCCCCAGAGTA
CATGCCTGCCCTTT
CATGCCTGGTTTAA
CATGCGCGTCGGAA
CATGCGGCCGGATA
CATGCGGGAAGAAG
CATGCGGGTCAGGG
CATGCTAAAGGAAG
CATGCTAGTGGCAT
CATGCTATGAAAAA
CATGCTCGAAAGAT
CATGCTCTTTGTAC
CATGCTGAAATGCA
CATGCTGAGAAATA
CATGCTGCAGCTGC
CATGCTGCAGTGCT
CATGCTGGATCGAG
CATGCTGGTAATTG
CATGCTGTAAACGG
CATGCTTATCTGTG
CATGCTTCTATAGA
CATGCTTGGGAAAA
CATGCTTGTGTGTT
CATGCTTGTGTTTG
CATGGAAAAAAAGA
CATGGAAAAACAGT
CATGGAAATCTCTC
CATGGAAATGAAAA
CATGGAAATTTTAA
CATGGAACAGTCGT
CATGGAAGAGACAT
CATGGAAGGAAGAA
CATGGAAGTACTTG
CATGGACCGTATTT
CATGGACCTGTGGG
CATGGATACAGAAA
CATGGATCCCAACA
CATGGATGGGGTGC
CATGGATTTTTTTG
CATGGCAAAACATT
CATGGCAAGGCAGA
CATGGCACAGAGCT
CATGGCAGAAAGCA
CATGGCAGAAATGT
CATGGCAGAACCTC
CATGGCAGTCAGAC
CATGGCAGTTTTCA
CATGGCCAAGGCTG
CATGGCCACATTTA
CATGGCCGCCCCTT
CATGGCTACAAGAC
CATGGCTGCCAGAG
CATGGCTGCTGCAA
CATGGCTGGCCTGT
CATGGCTGTGCCAA
CATGGCTGTGGTTT
CATGGGAAACCAGT
CATGGGAAAGGGTG
CATGGGAATTGTGG
CATGGGACATATCT
CATGGGACTGAGTG
CATGGGAGACCTCT
CATGGGAGCAGACT
CATGGGAGCATCAG
CATGGGATCCAGAT
CATGGGCAACATCT
CATGGGCACAGGGA
CATGGGCAGAAAAA
CATGGGGCAGTTGT
CATGGGGGACCACC
CATGGGTACCAGAT
CATGGGTGCTCACC
CATGGGTGTGTGTT
CATGGTACATACAA
CATGGTCGGCAAGG
CATGGTGATAAGAG
CATGGTGCCTTCCA
CATGGTGGAAGAAT
CATGGTGGATTTTG
CATGGTTAAATAAA
CATGGTTCCCCCAA
CATGGTTGCTGAAA
CATGGTTGTGAGAT
CATGTAACAGGCTT
CATGTAAGGATCCA
CATGTACAGCTGAA
CATGTAGGTGTTGT
CATGTAGTGTTTGG
CATGTATGTTTCCC
CATGTATTAAATAT
CATGTATTCTTGTT
CATGTCCTGAAGTT
CATGTCCTGACCAC
CATGTCGACTACGG
CATGTCTGAAAGTA
CATGTCTGTTGCCA
CATGTGGCCAAGAT
CATGTGGGGATGCG
CATGTGTAAAGATC
CATGTGTACGTTTG
CATGTGTCTGTCTC
CATGTGTCTTTAGC
CATGTGTGCCTACC
CATGTTATATTCTG
CATGTTATGGAGGA
CATGTTCCCAAGCA
CATGTTCCGAATGT
CATGTTCGGAATGT
CATGTTCTACTTTC
CATGTTGGAGCTGC
CATGTTTCCCGCTG
CATGTTTGGGGATT
CATGTTTTGCAGTA
CATGAAAATGTTTG
CATGAAACCAACCT
CATGAAAGCCAACA
CATGAAATATGCAA
CATGAACACACAGA
CATGAACAGAAAAG
CATGAACCACAAGG
CATGAACTACTGTT
CATGAACTGTATGC
CATGAAGAAGTTGA
CATGAAGGCATCAA
CATGAATAGAAAAA
CATGAATCTATCCT
CATGAATGGCCTCT
CATGAATGGTATTT
CATGAATGTGCTTG
CATGACAAAAATAC
CATGACAAAACTTG
CATGACACAGGCAG
CATGACAGCAATGA
CATGACATTTCAGC
CATGACCCATCTGG
CATGACCTCAACTC
CATGACTTCACCCA
CATGACTTCCCTGG
CATGAGATTAAAGA
CATGAGCGATAACG
CATGAGCGCAGCGT
CATGAGCTGGTTTC
CATGAGGTGTCTCA
CATGAGTCACAGGA
CATGAGTGAGAAAA
CATGAGTGGCAAGC
CATGAGTTCTGCTG
CATGATCAACCTCC
CATGATCCCATTTA
CATGATCGTCTTCT
CATGATCTGTAGGT
CATGATCTTCAAGT
CATGATGAAACTAC
CATGATGAAGTCAA
CATGATGATCGAGA
CATGATGCAGCTAT
CATGATGGATTTAA
CATGATGTCCTCTG
CATGATGTGAAATA
CATGATGTTCCCTC
CATGCAAACAGCTT
CATGCAAATAAAAC
CATGCAAGAGTACT
CATGCAAGGATGGA
CATGCAAGGTGTCA
CATGCAAGTGCCTG
CATGCAATGTCGGT
CATGCAATTAACTA
CATGCAATTGTTAC
CATGCACGGAATTA
CATGCACGGCAGAT
CATGCACTCTCAGT
CATGCAGACTGTGT
CATGCAGCACAAAG
CATGCAGCAGGCAG
CATGCAGCCAACTT
CATGCAGCTATTGA
CATGCAGCTTTTCC
CATGCAGGAGAAAA
CATGCAGGAGTGCT
CATGCAGTTTTCAG
CATGCATCTTCAGC
CATGCATTTTATTG
CATGCCAAAGCCAA
CATGCCAACGTCCT
CATGCCACAGCCTT
CATGCCAGCTGAAA
CATGCCATTAGGAA
CATGCCCGGATTCA
CATGCCTCAGAACG
CATGCCTCCCACCC
CATGCCTGCATTCC
CATGCCTTTCAGCA
CATGCCTTTTTAAA
CATGCGAGGACTTG
CATGCGGTTCAACA
CATGCTAACAGACA
CATGCTATACACCA
CATGCTATACTTGT
CATGCTCAGCTTTG
CATGCTCCCTGTCC
CATGCTGAATGTAC
CATGCTGACTGGGT
CATGCTGAGCCTTA
CATGCTGATATTAA
CATGCTGCCAAGGG
CATGCTGCCTTTTC
CATGCTGCTGGGAG
CATGCTGGCTTTAT
CATGCTGTATAGTG
CATGCTTCTTCACA
CATGCTTGAGAGGG
CATGCTTGCTGCAG
CATGCTTGTGGACA
CATGCTTTTTGCAT
CATGGAAACAATAT
CATGGAAACAGAGC
CATGGAAAGGTTTT
CATGGAAGAAATGC
CATGGAAGAACATA
CATGGAAGTGTTAA
CATGGAATCCAATG
CATGGACAAGACCT
CATGGACTTGGATT
CATGGAGACGTCAG
CATGGAGAGATGGA
CATGGAGCCCCCTG
CATGGAGGATCTCA
CATGGAGGCGGAGC
CATGGAGGGCCTTG
CATGGAGGTGAAAT
CATGGAGTACAAAA
CATGGAGTACATCC
CATGGAGTTCCTTC
CATGGATATGAGGG
CATGGATATTGAAA
CATGGATCGGGCCG
CATGGATTGTTTAG
CATGGCACTCTCCC
CATGGCAGAACTGT
CATGGCAGCTCACC
CATGGCAGGATGAA
CATGGCAGGGGCAA
CATGGCATCATTGT
CATGGCCAATATAA
CATGGCCTCAAGGT
CATGGCGATGCAGG
CATGGCGGAGCTGG
CATGGCGGTCTCGG
CATGGCTATGCCTC
CATGGCTCTGGAGC
CATGGCTGTAACCC
CATGGCTGTCACAG
CATGGCTGTGTTGT
CATGGCTTCATTCT
CATGGGAAGAATAC
CATGGGAGAATATT
CATGGGCGCTGTGC
CATGGGCTTACTGG
CATGGGGAAAGAGT
CATGGGGAAGCTGA
CATGGGGCCCTTTT
CATGGGGTTTGGGG
CATGGGTCCAGTTT
CATGGGTGGGCTCT
CATGGGTTCTGGTT
CATGGGTTTCTTGT
CATGGTAAAACAGA
CATGGTACCTTTTT
CATGGTCACAAATC
CATGGTCCCTTGTG
CATGGTGGGTAGGC
CATGGTGTACGAGA
CATGGTGTCCTGCA
CATGGTTATTGTAC
CATGTAAATCCTTA
CATGTAAGTCTGAC
CATGTAATTTATTA
CATGTACCATTGTA
CATGTACTATTTAC
CATGTAGAAAGTAT
CATGTAGAACCTGA
CATGTAGATCAAAT
CATGTATCTTGGTA
CATGTATTGGCAAC
CATGTCACTGAGCA
CATGTCCACTGTGG
CATGTCCATATTAA
CATGTCCATCTCCT
CATGTCCTGTGTTC
CATGTCTAAGTTTT
CATGTCTCACTGTA
CATGTGAAAAACAA
CATGTGAAATAAAG
CATGTGAACACTGG
CATGTGACAAGAGC
CATGTGACAGCCAG
CATGTGACCTAGTC
CATGTGACTGGCCA
CATGTGAGAAGAGA
CATGTGATCGTTAT
CATGTGCAAAGAAA
CATGTGCATTATGA
CATGTGCCAAAATA
CATGTGCCAGGGAG
CATGTGCTTTAAAA
CATGTGGACCACGG
CATGTGGGGAGTCA
CATGTGTACTGGAT
CATGTGTGGCCTTT
CATGTGTGTATCTG
CATGTGTGTGAATG
CATGTTAATTATTT
CATGTTACAGCTTT
CATGTTAGGACAAT
CATGTTCTCACCCA
CATGTTCTGTCTTA
CATGTTGAACAAAG
CATGTTGAATGTGG
CATGTTGAGTTTAA
CATGTTGCATCCAG
CATGTTGCGGACCT
CATGTTGCTGTATT
CATGTTGCTGTGCA
CATGTTGGAAAGCT
CATGTTGGAATGGA
CATGTTGGTAAGGC
CATGTTGTGTACAG
CATGTTTAGCAGTA
CATGTTTAGGAGCT
CATGTTTATTGATC
CATGTTTCAAGATG
CATGTTTGCTTGTA
CATGTTTGTTATCA
CATGTTTTAACTCC
CATGTTTTAATGAA
CATGTTTTAGGTTT
CATGTTTTCTCAAG
CATGAAAAAGATTT
CATGAAAAGCTCCC
CATGAAAATGGCCA
CATGAAACATTTTA
CATGAAACCCAAGA
CATGAAAGAAATCG
CATGAAAGCCCCTT
CATGAAAGCTGACA
CATGAAAGTATAAA
CATGAAATTAAAAC
CATGAACAAACCTG
CATGAACATATGTA
CATGAACATTATTG
CATGAACCCAAGCA
CATGAACTAGTTTG
CATGAACTATCCCC
CATGAAGCTCTATG
CATGAAGGTGATGG
CATGAAGTGAACTT
CATGAAGTGTGATG
CATGAATAAATGAT
CATGAATCCATACA
CATGAATCGAGACG
CATGAATGTGGAAT
CATGAATTCCCAAC
CATGAATTCTTCTG
CATGACAAAAGAGG
CATGACAACGCTCC
CATGACACAGGGCT
CATGACACATTTTG
CATGACAGAATGGC
CATGACAGCAGAGA
CATGACAGGTATTG
CATGACAGTTTAAA
CATGACCACTGACA
CATGACCGCTGGCA
CATGACCGCTTCAA
CATGACTAACAGGA
CATGACTACAAATG
CATGACTGCAATAG
CATGACTGCCTTTT
CATGACTGTCAAGT
CATGACTTATGGCG
CATGACTTTTAGTT
CATGAGAAAATCCA
CATGAGAAGCTGCT
CATGAGACCCACCA
CATGAGAGCTGCCA
CATGAGCATCACCA
CATGAGCCATAAAA
CATGAGCCCATTTG
CATGAGCGCACAGG
CATGAGCTCCCAGT
CATGAGCTGCAAGC
CATGAGCTTCTCAG
CATGAGGCAGAGCT
CATGAGGCCACCGG
CATGAGGCCGTTCA
CATGAGGCTGTGGT
CATGAGGGAAGGCA
CATGAGGTCCATAA
CATGAGGTGGCAGC
CATGAGTGACCTTG
CATGATAACTATAC
CATGATAATTTTGT
CATGATAGATATAT
CATGATATTGGCCA
CATGATCAGCTGCT
CATGATCCCAGCAC
CATGATCTCCATTA
CATGATGAAAGGAA
CATGATGAAAGTAA
CATGATGAATGGAG
CATGATGAGAATAT
CATGATGTGTATAA
CATGATTAGGATTG
CATGATTCCAACCC
CATGATTTTCTTGT
CATGATTTTGCTAG
CATGATTTTGCTGT
CATGCAAAAACATA
CATGCAAACCCCCA
CATGCAAAGGTTCC
CATGCAAATGGCCT
CATGCAACCTCCAG
CATGCAAGCTGGCC
CATGCAATAAATTT
CATGCAATAGGATT
CATGCAATTACTGG
CATGCACAATCCAA
CATGCACCCAGACC
CATGCACGTTATCC
CATGCACTTGGCTG
CATGCAGAATATGG
CATGCAGACAATTG
CATGCAGCACAAAC
CATGCAGCACCATC
CATGCAGCAGGAAC
CATGCAGCATCAGC
CATGCAGCCAGCAT
CATGCAGCGTGCCA
CATGCAGTCCACTC
CATGCAGTGGTCCT
CATGCAGTTCGGAC
CATGCAGTTTTGAC
CATGCAGTTTTTTA
CATGCATTCAGATT
CATGCATTCCCCCA
CATGCATTTTTGGG
CATGCCAAATGAGG
CATGCCAGAACAAC
CATGCCAGCAATGA
CATGCCAGCAGTCT
CATGCCAGCCTGAG
CATGCCAGGCTGCC
CATGCCATAATAAA
CATGCCATCTTCTA
CATGCCCATACCCT
CATGCCCGGTGACA
CATGCCCTGAAGGT
CATGCCGAAGACCA
CATGCCGGCCATAC
CATGCCGGTTACGA
CATGCCTAGAGCCT
CATGCCTCAGTGAG
CATGCCTCCAGTCA
CATGCCTCTGCTTT
CATGCCTTCTCCTA
CATGCCTTTAGGTT
CATGCCTTTTGCCA
CATGCGATGCTATG
CATGCGCAAAGTAT
CATGCGCGACTTTG
CATGCGGAAGAATG
CATGCGTCAAGGAA
CATGCTAACAGCAA
CATGCTAAGAGAGT
CATGCTACTCTGCC
CATGCTACTGTATA
CATGCTAGGAGATG
CATGCTATGAATAA
CATGCTATTTCCTG
CATGCTCCATTTGT
CATGCTGAAAAGAA
CATGCTGAGAACGT
CATGCTGATCTGTG
CATGCTGCACTCAT
CATGCTGCCGGGGC
CATGCTGCGGAAAA
CATGCTGCTGGGTG
CATGCTGGATTAAA
CATGCTGGTGGGAT
CATGCTTCAAACAT
CATGCTTGAGATAC
CATGCTTGAGCCAA
CATGCTTGCGGCTA
CATGCTTGGCAGGA
CATGGAAAGACCTT
CATGGAAATAATGG
CATGGAAATCAATC
CATGGAAATGAAGG
CATGGAAATGGTTA
CATGGAAATGTGAA
CATGGAACAGGAAC
CATGGAACATCACA
CATGGAACCAGCTC
CATGGAAGTCATTG
CATGGAATCCAGAG
CATGGAATCTACAG
CATGGAATCTGGTG
CATGGAATTGCTAT
CATGGACAAAGAAG
CATGGACAATAAAA
CATGGACAATTCTG
CATGGACCAAACCA
CATGGACGGGGCCA
CATGGACTATCAGG
CATGGACTGCCTGG
CATGGAGAAATCTG
CATGGAGAAGAGCT
CATGGAGACCACTG
CATGGAGAGACTTC
CATGGAGATACGTT
CATGGAGCAAAAGG
CATGGAGGATGTAT
CATGGAGTGGAGCG
CATGGATCAATCTG
CATGGATCTGTTCA
CATGGATGAAGGAA
CATGGATGCCTTCG
CATGGATTGGTTGA
CATGGCAAATCTAT
CATGGCAAATGGGA
CATGGCAAGAAGAA
CATGGCAAGATATG
CATGGCACAACACA
CATGGCACACGCAT
CATGGCACAGGAAA
CATGGCACCGATAA
CATGGCAGCTAATG
CATGGCAGCTAGAG
CATGGCAGGAAAGA
CATGGCAGTACTGA
CATGGCAGTATATT
CATGGCATCGGGCC
CATGGCATTGCCCA
CATGGCATTTTCCT
CATGGCCAGGGGTG
CATGGCCAGTCAGG
CATGGCCCAGACTT
CATGGCCTCTTGCT
CATGGCCTTCAGTA
CATGGCCTTGGCTT
CATGGCGCAAGATG
CATGGCGCTGGCTG
CATGGCTATGCAAG
CATGGCTCGAAAAA
CATGGCTCTGATTT
CATGGCTCTGTGTA
CATGGCTGACCTTT
CATGGCTGATCAAC
CATGGCTGCCCTAA
CATGGCTGGAGGCA
CATGGCTGGGCAAG
CATGGCTTTTCTTT
CATGGGAAATGTTC
CATGGGAAGAATGT
CATGGGACAAGGAC
CATGGGACAGTGTT
CATGGGAGCAAAAT
CATGGGAGCATTGC
CATGGGAGCTTTCC
CATGGGAGGTCACC
CATGGGCAGGGTGG
CATGGGCCGCAAAA
CATGGGCGGCCGGG
CATGGGCTATTTTG
CATGGGCTCAGGAG
CATGGGCTGAGCTC
CATGGGCTGTTGCT
CATGGGCTTAAGGG
CATGGGCTTGTGTT
CATGGGGGTGGGAG
CATGGGTATCTGGA
CATGGGTGGGTGGG
CATGGGTTGCCCAG
CATGGTAAATACTT
CATGGTAAATGTCT
CATGGTAATTGCGC
CATGGTACCAGTAG
CATGGTAGCCAAAC
CATGGTATATCCTA
CATGGTCAAAACCA
CATGGTCATACTTC
CATGGTCTCTGCTG
CATGGTGAAAACAA
CATGGTGAGATCTG
CATGGTGAGATGTA
CATGGTGCCAACAG
CATGGTGCTGTTTC
CATGGTGGAGAGCT
CATGGTGGGAGATG
CATGGTGGGCTCAC
CATGGTGGGTTTGT
CATGGTGGTTGAGG
CATGGTGTATTGGG
CATGGTGTGCTTTG
CATGGTTCATATGG
CATGGTTCCCTTGC
CATGGTTGACATAA
CATGGTTGCACAGG
CATGGTTGGAGAAG
CATGGTTTACTTGC
CATGGTTTATTACA
CATGGTTTCAACAC
CATGGTTTCTTTTA
CATGGTTTTTAAGT
CATGTAAAACTCCT
CATGTAAAGAAATT
CATGTAAAGATTTT
CATGTAAAGCTGCC
CATGTAAAGTGGCT
CATGTAAATCAGAC
CATGTAACAGAAAT
CATGTAACTCTGCA
CATGTAAGGACAAA
CATGTAAGTGGCCC
CATGTAATATGATG
CATGTAATGCTGTA
CATGTAATTAACCA
CATGTACACGGGTT
CATGTACAGCTGTG
CATGTACAGTAACC
CATGTACAGTTCAG
CATGTACATATTAT
CATGTACCATATGC
CATGTACCCAATGT
CATGTACTTGAACA
CATGTAGAAAACTG
CATGTAGCATTTGG
CATGTAGCTGTCTG
CATGTATCACAAAA
CATGTATCTAGGAT
CATGTATGCTCGCT
CATGTATGGACCTG
CATGTATGTCTGTA
CATGTATTGCTATT
CATGTCAAAACAGT
CATGTCACTGGAAC
CATGTCCAAGAGAG
CATGTCCAGGTCGG
CATGTCCAGTGCTG
CATGTCCCAAGAAA
CATGTCCCCACATC
CATGTCCGACAGCG
CATGTCCTCTATCC
CATGTCGCAGGTTG
CATGTCGGCGCCGG
CATGTCTAAAAGGA
CATGTCTAACTCAG
CATGTCTAATCTAA
CATGTCTCTCTGTT
CATGTCTGACAACG
CATGTCTGATCTGC
CATGTCTGTTTCTC
CATGTCTTAGCCCC
CATGTCTTTGTCTG
CATGTGAAACCTAT
CATGTGAACTGTAG
CATGTGAATACCAT
CATGTGACGGGCGG
CATGTGAGAAAACA
CATGTGAGACAGGA
CATGTGAGCTTGGG
CATGTGAGGCCTTC
CATGTGATAAAAGA
CATGTGATCAGATT
CATGTGATCCTGGA
CATGTGATGATGCT
CATGTGATTTTGGG
CATGTGCAAGCAAG
CATGTGCAAGGAGG
CATGTGCAAGTTTT
CATGTGCAATTAAA
CATGTGCAGAGAAT
CATGTGCCAGTGGG
CATGTGCGCATTAA
CATGTGCGTACCGC
CATGTGCTAGAAAC
CATGTGCTATTACT
CATGTGCTCCTGGC
CATGTGCTCCTGGG
CATGTGCTGAAAAC
CATGTGCTGAGGCT
CATGTGCTGTGTGT
CATGTGGAATTATT
CATGTGGAGCATCT
CATGTGGAGTCTGC
CATGTGGCCCTGGG
CATGTGGCTTTTGT
CATGTGGGAAAAAG
CATGTGGGTCAGAC
CATGTGTAAAACCT
CATGTGTAGAACAG
CATGTGTATGCCTC
CATGTGTATTGAAG
CATGTGTGCCATAG
CATGTGTGTGTGTT
CATGTGTTTGTGAC
CATGTTAAGGGTAA
CATGTTACTAATCT
CATGTTAGCAAAGA
CATGTTAGGACCCC
CATGTTCAGCAGCA
CATGTTCATTGCAT
CATGTTCCATAGGT
CATGTTCCCCCTTG
CATGTTCCTTTATT
CATGTTCTGCAGCA
CATGTTCTTCTGAT
CATGTTCTTGTTTA
CATGTTGACCAAGG
CATGTTGAGCAGGA
CATGTTGATTTCGT
CATGTTGCCAACAC
CATGTTGCCCAATG
CATGTTGCGCTCTC
CATGTTGCTTTAGC
CATGTTGGAACTGT
CATGTTGGAGCAAA
CATGTTGGATTGCA
CATGTTGGCATTGT
CATGTTGGTTGCCT
CATGTTGTAAGATA
CATGTTGTCTAGCA
CATGTTGTTCAGCT
CATGTTGTTTCATA
CATGTTTAACTTGT
CATGTTTACAGCCT
CATGTTTCATTCTT
CATGTTTGGAGTTG
CATGTTTGTATTCA
CATGTTTGTGTATG
CATGTTTTACGTTT
CATGTTTTCAAGTA
CATGTTTTTAGGTA
CATGAAAAACAGCA
CATGAAAAAGTTTA
CATGAAAAGCTAAA
CATGAAAAGTTGAT
CATGAAACAGATTT
CATGAAACGTGGCC
CATGAAACTATTCG
CATGAAACTGCAGC
CATGAAAGAAGCCC
CATGAAAGCCCTCT
CATGAAAGGGTCAT
CATGAAAGTGCCTT
CATGAAAGTTTACC
CATGAAATGAGAAT
CATGAAATTCAAAA
CATGAAATTGATAC
CATGAACAACCAGT
CATGAACAAGACAA
CATGAACACAGAGG
CATGAACCCAGAGC
CATGAACCCGCAAT
CATGAACCGAAACA
CATGAACGTACCCT
CATGAACTCACAAG
CATGAACTTAAAAC
CATGAACTTCAAAC
CATGAAGAAAACAG
CATGAAGAAACTCA
CATGAAGAAATAAT
CATGAAGAACTAAC
CATGAAGAATAAGA
CATGAAGAGCTAAG
CATGAAGATGCAAT
CATGAAGCAAAGTT
CATGAAGCACTAAA
CATGAAGCAGGGCG
CATGAAGCCAACTT
CATGAAGCCCATCC
CATGAAGGAATCGA
CATGAAGTGCCGGG
CATGAAGTGGAACT
CATGAAGTTAATAG
CATGAATAAACTTG
CATGAATAGTCTGA
CATGAATCCTGGAC
CATGAATGAATTGA
CATGAATGCATCCA
CATGAATGCGTGTT
CATGAATGTTCACA
CATGAATTGCTCTT
CATGAATTGGTCAT
CATGACAAACAGCT
CATGACAACAGAAC
CATGACAACCAAGG
CATGACAAGGGCAA
CATGACACAGAGTA
CATGACACATTTCA
CATGACACGTTTGA
CATGACAGAAAATA
CATGACAGACAACC
CATGACAGAGGCAG
CATGACAGTAAAGG
CATGACAGTTAAAA
CATGACATCAATGT
CATGACATTGTAAA
CATGACCCAAGTTC
CATGACCCAGCAGA
CATGACCTTCAATA
CATGACGCTTTATT
CATGACGTCTGTCA
CATGACTAAACCAG
CATGACTAAAGCCA
CATGACTAAATGCT
CATGACTATAAAGA
CATGACTGAGTTAA
CATGACTGCTCTTC
CATGACTGGGGCAT
CATGACTTCTTCCA
CATGACTTTTGCCA
CATGAGAAACACTT
CATGAGAAATCGCT
CATGAGAAATTAAT
CATGAGAACCCCGA
CATGAGAAGAAGGC
CATGAGAAGGAACG
CATGAGAAGGTTAT
CATGAGACGGCACA
CATGAGAGCAAGTG
CATGAGATAAATGC
CATGAGATCCATTC
CATGAGATGAGTAA
CATGAGATGGAAAA
CATGAGCAAGAATT
CATGAGCAAGAGGA
CATGAGCACCGTCA
CATGAGCAGAGCTG
CATGAGCAGCAGAC
CATGAGCAGTAAAG
CATGAGCATTTTAC
CATGAGCCATATAA
CATGAGCCATATTG
CATGAGCCCCAGTA
CATGAGCCCTACTG
CATGAGCCTGACGG
CATGAGCGGAGCTT
CATGAGCTGCCCCC
CATGAGCTTGGGGA
CATGAGGACTTTTG
CATGAGGAGGAGCG
CATGAGGATCAACT
CATGAGGCTGCAAG
CATGAGGGAGTTCA
CATGAGGGGGCGGC
CATGAGGTACACTG
CATGAGGTTTTGAA
CATGAGTGCCAAGC
CATGAGTGGTGCTT
CATGAGTGTATCCC
CATGAGTGTGCTCT
CATGAGTGTTAATT
CATGAGTTCTGCGG
CATGATAACAGGAG
CATGATAACATACA
CATGATAAGCTCAG
CATGATATGTCATA
CATGATCACAAAAC
CATGATCAGCAAGC
CATGATCATCGGTA
CATGATCCGAAATA
CATGATCCTCAGGT
CATGATCCTTACGG
CATGATCTTCAGAA
CATGATGAAATTGT
CATGATGAGGTTTT
CATGATGATTGTGA
CATGATGCACCCTA
CATGATGCAGATAA
CATGATGCCTGCCT
CATGATGCGAGGGG
CATGATGCGTCAAA
CATGATGCTGCTTA
CATGATGCTTTCAA
CATGATGGACCGGT
CATGATGGAGACTG
CATGATGGCCGGGC
CATGATGGGAGAAG
CATGATGGTACTGA
CATGATGTAAGACA
CATGATGTACGGTG
CATGATGTTACTAA
CATGATGTTGCCAG
CATGATTATGTGTG
CATGATTCAAGGCT
CATGATTGTGTCAT
CATGATTTAAAGTT
CATGATTTGAGTAT
CATGATTTTATTAT
CATGCAAAAATGAA
CATGCAAAACCAAC
CATGCAAAACGACC
CATGCAAAAGGGAT
CATGCAAAATGTAC
CATGCAAACAAACA
CATGCAAAGAATCA
CATGCAAATTCTCC
CATGCAACAAAGAC
CATGCAACGCAGAG
CATGCAACTGGCAA
CATGCAAGAGCTTT
CATGCAAGATAGAG
CATGCAAGGACAAT
CATGCAAGGGCCAT
CATGCAATCACACA
CATGCAATGATAAG
CATGCAATGGCAAG
CATGCAATGTGTGT
CATGCAATTTAGTC
CATGCACAAACTGC
CATGCACAGCCCTA
CATGCACAGCTAGC
CATGCACATCTAAA
CATGCACCAGTGTT
CATGCACCCACAAT
CATGCACTGCCACC
CATGCACTTCATAT
CATGCACTTCTCCC
CATGCAGAATTCAT
CATGCAGACGCTCC
CATGCAGAGCGTGA
CATGCAGAGGCAGT
CATGCAGATAACCA
CATGCAGATGACAA
CATGCAGATTTTTG
CATGCAGCAGCAGG
CATGCAGCCATATT
CATGCAGCTAGGCC
CATGCAGCTCCATC
CATGCAGCTTCCGG
CATGCAGCTTCCTG
CATGCAGCTTCTTG
CATGCAGGAGAAAG
CATGCAGGAGGACC
CATGCAGGATCCAT
CATGCAGGCACTGC
CATGCAGGCCTTGA
CATGCAGGGAGTTG
CATGCAGTAACACT
CATGCAGTAATTTA
CATGCAGTACCTTC
CATGCAGTCGGACG
CATGCAGTGAAATA
CATGCAGTGAGTGA
CATGCAGTGTAACC
CATGCAGTGTTCAT
CATGCAGTTCGTGT
CATGCAGTTTGCAG
CATGCATAACAAAG
CATGCATATTGGCT
CATGCATCAACTGT
CATGCATCGTACAG
CATGCATCTGAATG
CATGCATTCAAAGA
CATGCATTGGATCA
CATGCATTTACTTG
CATGCATTTGAATA
CATGCCAACACATA
CATGCCAACAGACC
CATGCCAACATCAG
CATGCCAACATCTC
CATGCCAACGAGCC
CATGCCAAGCTGCA
CATGCCACACACTG
CATGCCACCTCTCA
CATGCCAGACAAAG
CATGCCAGCGACTG
CATGCCAGGGCTCC
CATGCCATAAGGAT
CATGCCATAATGGA
CATGCCCATACAAA
CATGCCCCACAGCT
CATGCCCCACTGCG
CATGCCCCAGGCAA
CATGCCCCAGTGAC
CATGCCCCCTTCCT
CATGCCCCTCCCGG
CATGCCCCTTTCAC
CATGCCCGGCATCG
CATGCCCGTGGTGT
CATGCCCTGAAGAG
CATGCCCTTCAGAA
CATGCCCTTTACTT
CATGCCGTACCAGG
CATGCCGTGAAGAA
CATGCCTACTGCTG
CATGCCTCCAGGTA
CATGCCTCCAGTGC
CATGCCTCCTCTGC
CATGCCTCTAAACA
CATGCCTGCTCCAC
CATGCCTGTGTGAC
CATGCCTTGTATTC
CATGCCTTTGTGGC
CATGCGAAGTTATC
CATGCGACTGTGTT
CATGCGCAGTGGAG
CATGCGCCCGATCA
CATGCGGAAAAAGT
CATGCGGAAACCAG
CATGCGGTTACAGA
CATGCGTGCTGGCC
CATGCGTTTGAAAC
CATGCTAAAATTAA
CATGCTACAATGAC
CATGCTACAGAGAC
CATGCTAGATGATG
CATGCTATTAAGAT
CATGCTCAGAAGAT
CATGCTCATTACAA
CATGCTCCCCGGAG
CATGCTCCGAATGT
CATGCTCCGGCCCA
CATGCTCCTGGCTT
CATGCTCGCAAACA
CATGCTCGGGGTCG
CATGCTCGTGCGTT
CATGCTCTAATTTC
CATGCTCTGTGCTA
CATGCTCTTCAACA
CATGCTGAAGTCAC
CATGCTGAATCTTA
CATGCTGAGCCGAG
CATGCTGATTGGGT
CATGCTGCACGGTC
CATGCTGCAGTTCC
CATGCTGCCAAGTT
CATGCTGCCTCGAT
CATGCTGCCTTGAT
CATGCTGCGTTTCA
CATGCTGCTGGAAC
CATGCTGGACGTGT
CATGCTGGAGTTAT
CATGCTGGATGAAG
CATGCTGGGAATGG
CATGCTGGTGGCAA
CATGCTGTAAAGCA
CATGCTGTAATACG
CATGCTGTAGCCTT
CATGCTGTATTATG
CATGCTGTATTTTT
CATGCTGTGAGGAA
CATGCTTCCACCTC
CATGCTTCCTCTCC
CATGCTTCTCTTAA
CATGCTTCTGTATT
CATGCTTGGGGAAC
CATGCTTGTCGTGA
CATGCTTTGAGATC
CATGGAAAAACTTT
CATGGAAAAAGAGA
CATGGAAACAAAGT
CATGGAAACGAAGG
CATGGAAACTGTGC
CATGGAAAGATTTA
CATGGAAAGGTTCA
CATGGAACAGCTAA
CATGGAACCTATGT
CATGGAACGGTCCT
CATGGAAGAAACGC
CATGGAAGAAACTA
CATGGAAGAATATG
CATGGAAGAATGGA
CATGGAAGACAAGC
CATGGAAGCCTAGT
CATGGAAGGAAATG
CATGGAAGGAGTCT
CATGGAAGGTAAGC
CATGGAAGTAATGG
CATGGAAGTCAGAT
CATGGAATAAAATG
CATGGAATACTCGC
CATGGAATGAGAAT
CATGGAATGCAAAG
CATGGAATGCGCCA
CATGGAATGGATCG
CATGGAATGTATGT
CATGGAATTTCAGC
CATGGACAAAAAAG
CATGGACAAGAGGC
CATGGACACGTCAC
CATGGACAGGTACA
CATGGACAGTGCAC
CATGGACCACTGTT
CATGGACCGGCTAG
CATGGACCTGTTGA
CATGGACGCTGGAA
CATGGACTAGGGAC
CATGGACTTTCAAG
CATGGAGAAGAAAC
CATGGAGAAGAATC
CATGGAGACAATAC
CATGGAGAGGCCAA
CATGGAGCAGAGTT
CATGGAGCTTTCCA
CATGGAGGCAGTGT
CATGGAGGCCGCCA
CATGGAGGTGTCTG
CATGGAGGTTTGTC
CATGGAGTCTTCCT
CATGGAGTGGAATT
CATGGATAATAAAT
CATGGATATTCAGT
CATGGATCAAGAAA
CATGGATCCTAACT
CATGGATGAATCCC
CATGGATGCCCTTG
CATGGATGGAGAGG
CATGGATTACCAGC
CATGGATTAGCAAA
CATGGATTCAGATT
CATGGATTGGTTTT
CATGGATTGTCGGC
CATGGCAAAACCCC
CATGGCAAAGGAGA
CATGGCAACCCAAT
CATGGCAAGTAAGA
CATGGCAATGGAAC
CATGGCACAAAAAA
CATGGCACCCCTGG
CATGGCACCTCCAG
CATGGCACTCGCAG
CATGGCACTGAGGC
CATGGCACTGGTGC
CATGGCACTTACAG
CATGGCAGAAGAGT
CATGGCAGAGACAG
CATGGCAGAGCTAC
CATGGCAGCCGCCT
CATGGCAGGAGACT
CATGGCAGTAAAGG
CATGGCAGTGGTAC
CATGGCAGTGGTGG
CATGGCAGTTGACC
CATGGCATAACTTG
CATGGCATATTTAC
CATGGCATCAGAAA
CATGGCATTGGGCA
CATGGCATTGTGTA
CATGGCCAACGGGA
CATGGCCAGAACCT
CATGGCCAGAAGCC
CATGGCCAGTACTA
CATGGCCATATATG
CATGGCCCAGGAGG
CATGGCCCGCGTTG
CATGGCCCGGGAGT
CATGGCCCGGTTGC
CATGGCCCTCCTGC
CATGGCCCTGTAGT
CATGGCCGCCACGG
CATGGCCTCGTGTT
CATGGCCTGCAGCA
CATGGCCTGGTCCA
CATGGCCTTCTGGC
CATGGCGAGGAATT
CATGGCGCAGTTTG
CATGGCGCTGCAAT
CATGGCGGATGTGC
CATGGCGGCGGCTA
CATGGCGGGCAACT
CATGGCGTCCCACC
CATGGCGTGATCAA
CATGGCTAAAGGTA
CATGGCTAATATGA
CATGGCTATGTGAG
CATGGCTCCTAAAT
CATGGCTGAAGAAT
CATGGCTGCCCAAA
CATGGCTGCCTGAT
CATGGCTTCAGTCT
CATGGCTTGGCTGG
CATGGGAAAATTGT
CATGGGAAACTGGA
CATGGGAACGCACT
CATGGGACTCAGAC
CATGGGAGAAATAC
CATGGGAGTTCAGA
CATGGGAGTTGAGG
CATGGGAGTTGTAG
CATGGGATCACACA
CATGGGATGTGTCT
CATGGGATTCAGTG
CATGGGATTGTCAC
CATGGGCAACGCGG
CATGGGCACGAGCA
CATGGGCACTGAGG
CATGGGCATCTTTC
CATGGGCATTAAGT
CATGGGCCATACAG
CATGGGCCTCACAT
CATGGGCGGAAGCA
CATGGGCTACGAAA
CATGGGCTGTAACG
CATGGGCTGTACCC
CATGGGCTTCCGGA
CATGGGGAAGCCTT
CATGGGGAGGACAA
CATGGGGATTGTAC
CATGGGGCAGTTAA
CATGGGGCCAGGCA
CATGGGGCTTCCTG
CATGGGGCTTTAAA
CATGGGGGAAGCTG
CATGGGGGAAGTCC
CATGGGGTACGCCT
CATGGGGTCTCTGA
CATGGGGTTAAGTT
CATGGGTGAAAAAA
CATGGGTGACTTTA
CATGGGTGAGGAGA
CATGGGTGGCAGCG
CATGGGTGGCCTAT
CATGGGTGGTGGGA
CATGGGTGTGGCAA
CATGGGTTGCCCCA
CATGGGTTGGCTCC
CATGGGTTTGGCCC
CATGGGTTTTATGT
CATGGTAAAGCTGC
CATGGTAATAAGTA
CATGGTAATACATA
CATGGTAATGTTCT
CATGGTACAAGGAT
CATGGTACCACTGT
CATGGTACTTGCAT
CATGGTATCTTTCT
CATGGTATGGAGAG
CATGGTATTTCTGC
CATGGTCAAAGGGA
CATGGTCAGAATGC
CATGGTCCTATTTT
CATGGTCCTTTGCC
CATGGTCTAATAGC
CATGGTCTGCAGCC
CATGGTCTGCCCTG
CATGGTCTGTGTCA
CATGGTCTTGCTGT
CATGGTGAATTGGG
CATGGTGATCCTGG
CATGGTGCCTTTTG
CATGGTGCTCGCCG
CATGGTGGAGCCTG
CATGGTGGCCGATC
CATGGTGGTGATCA
CATGGTGTAATAAA
CATGGTGTAATGGT
CATGGTGTACAGAA
CATGGTGTCACCCA
CATGGTGTCGACCT
CATGGTGTCTAATT
CATGGTGTTTGGTG
CATGGTGTTTGTAT
CATGGTTAAAGCCA
CATGGTTATTTTAT
CATGGTTCCAAACA
CATGGTTCCTGCCC
CATGGTTCGAACGG
CATGGTTGACAGCA
CATGGTTGGCTTCT
CATGGTTTCAACAG
CATGGTTTCCAAAA
CATGGTTTCTTCAA
CATGGTTTGAACAT
CATGGTTTGGGCTA
CATGGTTTTACGTC
CATGGTTTTACTGT
CATGGTTTTGGGAT
CATGTAAAAAGGAA
CATGTAAATCCAGG
CATGTAAATTATTC
CATGTAACCAGGAG
CATGTAATATTTGG
CATGTAATTAACGA
CATGTAATTGAAAA
CATGTAATTGAGCT
CATGTACAAAGGAA
CATGTACACAGTAC
CATGTACACGGCTG
CATGTACACTCTAA
CATGTACAGCCGGT
CATGTACAGGACTG
CATGTACATACGGA
CATGTACATATGGG
CATGTACATTTCAT
CATGTACCGGTCAC
CATGTACCTGAAGG
CATGTACCTGAATA
CATGTACGCAACTG
CATGTACGGCTCTC
CATGTACGGTTACG
CATGTACTGAAAGG
CATGTACTGCATTA
CATGTACTTTATCT
CATGTAGACTATCG
CATGTAGATGATGC
CATGTAGATGTTGT
CATGTAGATTCAGA
CATGTAGCATACAT
CATGTAGCCAGAAA
CATGTAGCTCACCG
CATGTAGGGAGACC
CATGTAGTAGGTAC
CATGTAGTATAGTA
CATGTATATAGTCC
CATGTATATCGACA
CATGTATCCAGTGG
CATGTATGAAGAAA
CATGTATGCCAAAG
CATGTATGTGAAAT
CATGTATGTGTAAG
CATGTATTCATTTG
CATGTATTCCAGAC
CATGTATTTGGCTT
CATGTCAAACTTCC
CATGTCAACATTTC
CATGTCAAGCCAGT
CATGTCAAGCCTGT
CATGTCACAACACA
CATGTCACCGGCGG
CATGTCACTGCGCC
CATGTCAGCAGATG
CATGTCAGTTGTGC
CATGTCATCAATAA
CATGTCATCTGCTT
CATGTCATTGCGCA
CATGTCCACCTCCC
CATGTCCACTCCAT
CATGTCCAGGTTTG
CATGTCCAGTGTCA
CATGTCCGGAGACG
CATGTCCTCCTAGC
CATGTCCTGCCAAA
CATGTCGCAGTATG
CATGTCGCTTGTAA
CATGTCGCTTTCCT
CATGTCGGCCAGAT
CATGTCGGGGGACG
CATGTCTATTGGGT
CATGTCTCCTTTCT
CATGTCTGAGCCCG
CATGTCTGTATCCT
CATGTCTGTGTATA
CATGTCTTATAGCA
CATGTCTTCCCTCA
CATGTCTTCCGCAA
CATGTCTTCCTAAA
CATGTCTTGGCTGC
CATGTCTTTAGGTT
CATGTCTTTCCTGG
CATGTGAAAGATGA
CATGTGAACATCAC
CATGTGAACCCTAA
CATGTGAAGTGGCC
CATGTGAATGGGGC
CATGTGACAATCGA
CATGTGACACGCTG
CATGTGACTCAGGA
CATGTGACTGTAGG
CATGTGACTGTGTC
CATGTGACTTTCCT
CATGTGAGAAGCCG
CATGTGAGGATTAG
CATGTGATATTCGG
CATGTGATATTGTT
CATGTGATGTTGAT
CATGTGATTGCAAA
CATGTGCAAATCTT
CATGTGCAAGGACA
CATGTGCACAGTAG
CATGTGCACTGCAC
CATGTGCAGATACC
CATGTGCAGGAAAA
CATGTGCATAGACT
CATGTGCATTCGGA
CATGTGCCAGCTAT
CATGTGCCCTTCCC
CATGTGCGAGTCTT
CATGTGCTACTTAC
CATGTGCTCCCCAA
CATGTGCTCCTTTC
CATGTGCTGGAGTA
CATGTGCTGGCTGC
CATGTGCTGTGTCA
CATGTGCTTACACA
CATGTGCTTTTGTC
CATGTGGAAAGGGC
CATGTGGACGCCCT
CATGTGGAGTGTGG
CATGTGGATACTCT
CATGTGGATAGTTT
CATGTGGCATATGA
CATGTGGCTAATCT
CATGTGGGCCGATG
CATGTGGTTATGAA
CATGTGTATCAGAG
CATGTGTATCTCAC
CATGTGTATCTCTT
CATGTGTATGGTCT
CATGTGTCTGCATC
CATGTGTCTGTTGT
CATGTGTGTAAATT
CATGTGTGTAGACA
CATGTGTGTGACCA
CATGTGTGTGACTC
CATGTGTGTGCTAT
CATGTGTGTGGCCA
CATGTGTGTTGTGG
CATGTGTTAAAAAA
CATGTGTTCAAAAT
CATGTGTTTCTGCC
CATGTTAAAAGCTG
CATGTTAAAGAGCA
CATGTTACAACTGA
CATGTTACAGAGAT
CATGTTACCAGCAG
CATGTTAGCTTTTG
CATGTTAGTGGTGT
CATGTTATGAACAT
CATGTTATGATTCA
CATGTTATGGCATT
CATGTTATTTAGCA
CATGTTCAAGGTTT
CATGTTCAGAACAC
CATGTTCCACATAC
CATGTTCCTTGTAT
CATGTTCGAAGTCG
CATGTTCTGATGTG
CATGTTCTGTAACC
CATGTTGCACTGGC
CATGTTGCCTATAG
CATGTTGCCTGTGG
CATGTTGCGTAATG
CATGTTGGACATAT
CATGTTGGACCCAA
CATGTTGGACGGTT
CATGTTGGCGACTA
CATGTTGGTTTTAC
CATGTTGTAGATGG
CATGTTGTCCCCAC
CATGTTGTGCCAGC
CATGTTGTTGCTGG
CATGTTGTTGGACT
CATGTTGTTGTCCT
CATGTTGTTTGTTC
CATGTTTACACGTT
CATGTTTAGAAGCA
CATGTTTAGTCTGG
CATGTTTATAGATT
CATGTTTATGATAC
CATGTTTATTACAT
CATGTTTCAGAAAT
CATGTTTCAGGCAA
CATGTTTCGCCATC
CATGTTTCTGGTAC
CATGTTTCTTTTGT
CATGTTTGACAGTG
CATGTTTGATGAGA
CATGTTTGGAATTG
CATGTTTGGCACTC
CATGTTTGGGCAGT
CATGTTTGTACAGT
CATGTTTGTGAAGG
CATGTTTGTGCAAC
CATGTTTGTTTGGA
CATGTTTTAGGGCC
CATGTTTTCATCGA
CATGTTTTGCGGGT
CATGTTTTTACAAC
CATGTTTTTATTGC
CATGAAAACAAGAA
CATGAAAACAATGT
CATGAAAAGTTCCC
CATGAAACAAATGA
CATGAAACGAAGAA
CATGAAAGAAATAC
CATGAAAGTATATC
CATGAAATACCCGG
CATGAAATCGTAAA
CATGAACAAAGAAA
CATGAACCTGGGGA
CATGAACTAAATTA
CATGAACTAGAAGA
CATGAACTCCAAGA
CATGAACTGCAAAA
CATGAACTGCAATA
CATGAACTGCATTT
CATGAACTTCGTGC
CATGAAGAAAATAC
CATGAAGAATGTTA
CATGAAGACAAGGA
CATGAAGACATTTT
CATGAAGAGGCATT
CATGAAGCAAATGA
CATGAAGCAAGAAT
CATGAAGCACCGTT
CATGAAGCAGCAGG
CATGAAGCGACTTG
CATGAAGCTGAGCT
CATGAAGTACAACC
CATGAAGTCCTTCT
CATGAAGTTCCTCT
CATGAAGTTTGCGG
CATGAATAAATTCA
CATGAATGAGCGGA
CATGAATGAGGTGG
CATGAATGCCGAAA
CATGAATGTTAATG
CATGAATTTACAGA
CATGAATTTCAAAA
CATGAATTTCTTGT
CATGACAAAAAAGG
CATGACAAAGGCCT
CATGACAACGATCC
CATGACAAGGGTAG
CATGACAATCGCTG
CATGACAATTGTAT
CATGACACAAACCA
CATGACACTAATGG
CATGACATTCAGTG
CATGACATTCTTAT
CATGACCAAAAAAG
CATGACCAATCATC
CATGACCAGCATAA
CATGACCCAAAAGA
CATGACCCTCCTAT
CATGACCTCGCCAG
CATGACCTGATGTT
CATGACCTTGAGTC
CATGACTAAAAATT
CATGACTACAGTGA
CATGACTACCGTGG
CATGACTCAAGGTA
CATGACTCCTATAA
CATGACTGTCACTA
CATGACTTAATAAC
CATGACTTGAAGAC
CATGACTTTGGCTC
CATGAGAACAAGCT
CATGAGAACTTTAT
CATGAGAATACCTA
CATGAGACAGCTTA
CATGAGACCTCCAG
CATGAGACTTCCAG
CATGAGATGGGAAG
CATGAGCAAATAAA
CATGAGCATTGGAG
CATGAGCCAGAAAT
CATGAGCCTGCCTC
CATGAGCCTTTCCT
CATGAGCGCCGTGG
CATGAGCGTCTGCG
CATGAGCTCAGCAA
CATGAGCTGAAGAT
CATGAGCTGCTTTG
CATGAGGAAAGAGA
CATGAGGAAGAGTA
CATGAGGAATTACA
CATGAGGAGAGCCA
CATGAGGATTGAAA
CATGAGGCACGGGG
CATGAGGCAGCAAT
CATGAGGCCAGTCA
CATGAGGCTAACTT
CATGAGGGAGACTT
CATGAGTATGTAGA
CATGAGTCGAAGCT
CATGAGTGGGAAAC
CATGAGTTCAGCAA
CATGAGTTTTGTAT
CATGATAAAACACA
CATGATAAACACCA
CATGATAACACATA
CATGATAAGCAGAA
CATGATATTCCAAA
CATGATCAAATACA
CATGATCAACTATC
CATGATCAGGATCT
CATGATCAGGTGTT
CATGATCCAGACTG
CATGATCCCCAATA
CATGATCCCTTGGA
CATGATCCTCTGGG
CATGATGAACATTT
CATGATGAACTGGT
CATGATGAAGGACA
CATGATGACCGCAA
CATGATGATTATCT
CATGATGTCAGAAT
CATGATGTTTTCCA
CATGATTAAACTTC
CATGATTAACTTGC
CATGATTAGGAAAG
CATGATTAGGGGGA
CATGATTCTGTTTC
CATGATTTAACACA
CATGATTTAATTGT
CATGATTTCCACTG
CATGCAAAAAGAAA
CATGCAAAACTGCT
CATGCAAAGTTTCC
CATGCAAATCAAGG
CATGCAAATGCACA
CATGCAAGACTGCG
CATGCAAGCCCCGA
CATGCAAGGGGGTA
CATGCAAGTTCCTG
CATGCAATAAATGA
CATGCAATACAATT
CATGCAATAGTAAC
CATGCAATGTTCCT
CATGCACAAAAAAT
CATGCACAAAAAGT
CATGCACACTGCAG
CATGCACAGAAGGG
CATGCACCAACGGA
CATGCACCAGCACC
CATGCACCATTATG
CATGCACCGTAGAG
CATGCACCGTCCTG
CATGCACGTGACAC
CATGCACTATGGAT
CATGCACTCACTGA
CATGCACTCTGTCT
CATGCACTGCTTAT
CATGCACTTACTTC
CATGCACTTACTTG
CATGCAGAAAATTT
CATGCAGAAACATT
CATGCAGAAGCCTC
CATGCAGAAGGATA
CATGCAGAATCTTT
CATGCAGACTATTT
CATGCAGAGATACC
CATGCAGCAAGGTT
CATGCAGCACAGGA
CATGCAGCATATTC
CATGCAGCGACTTG
CATGCAGCGCTTGG
CATGCAGCTGTACG
CATGCAGGAGAACA
CATGCAGGCGTAGA
CATGCAGGGCAACG
CATGCAGGGTTTGG
CATGCAGGTAATAG
CATGCAGGTGCAAG
CATGCAGTCATTTT
CATGCAGTCTGGCA
CATGCAGTGGATCT
CATGCAGTTCTCTG
CATGCAGTTGTAAA
CATGCAGTTTCTGC
CATGCATACAGCAT
CATGCATAGGTTTT
CATGCATATGATTT
CATGCATATTGGGG
CATGCATCCCCTTA
CATGCATCCCTGTA
CATGCATCTAATTT
CATGCATTTACAAA
CATGCATTTCAACA
CATGCATTTCCCTC
CATGCATTTGTTTA
CATGCCAAAATCCA
CATGCCAAAGTAAT
CATGCCAATACTCC
CATGCCAATGCAGG
CATGCCAGACTACA
CATGCCAGAGAGCT
CATGCCAGCCTTGC
CATGCCAGTAACAA
CATGCCAGTGCCTT
CATGCCCACTTGCC
CATGCCCAGGTCTG
CATGCCCTCTTGAC
CATGCCCTGGACGC
CATGCCCTGGTTTA
CATGCCGCCAAATA
CATGCCGCCGCCTT
CATGCCGCTTCCTC
CATGCCGGAGAAAA
CATGCCTACTGCCT
CATGCCTATGTGAG
CATGCCTCCCAACC
CATGCCTCCCTTTT
CATGCCTCGGACCT
CATGCCTGACAATT
CATGCCTGATACAG
CATGCCTGGTATGA
CATGCCTTCACCTG
CATGCCTTGCTCTT
CATGCCTTTGATAT
CATGCGAAGCCGGA
CATGCGACAGTTGC
CATGCGCCATTGGG
CATGCGGACTCAGC
CATGCGGGTGGCAT
CATGCGGTGATTCC
CATGCGTATGGTGT
CATGCGTCTATCTC
CATGCGTCTTCTTG
CATGCGTGAGCGTG
CATGCGTTGTTTGA
CATGCGTTTTTTGG
CATGCTAATAAGAG
CATGCTACCAGCCT
CATGCTCAGTCATT
CATGCTCATCAGCA
CATGCTCCACACTT
CATGCTCCAGCAAC
CATGCTCTCCTACC
CATGCTCTCCTGCA
CATGCTCTCTGAGT
CATGCTCTTCCAAA
CATGCTGAAACCCT
CATGCTGAGGAAGT
CATGCTGATATCCT
CATGCTGATCTTAA
CATGCTGATGACCC
CATGCTGCACGCAC
CATGCTGCACTGCA
CATGCTGCTTCCTA
CATGCTGGAAGCCC
CATGCTGGACATTT
CATGCTGGAGATTC
CATGCTGGAGGAAA
CATGCTGGATTTAC
CATGCTGGTTAAAC
CATGCTGTATTCCT
CATGCTGTTAATGG
CATGCTGTTTAACG
CATGCTGTTTGTTG
CATGCTTAATATTA
CATGCTTATTGGCT
CATGCTTATTTACA
CATGCTTCGTCTGA
CATGCTTGAGTGGT
CATGCTTGCTGTTA
CATGCTTGGAACCA
CATGCTTTACCTCA
CATGCTTTCAAATC
CATGCTTTCTGTAT
CATGCTTTTCTTCT
CATGGAAACCATAT
CATGGAAACGGCCC
CATGGAAACTACAA
CATGGAAAGAAACA
CATGGAAAGGATTG
CATGGAAAGTGTGC
CATGGAAATCCGGT
CATGGAAATTTTTA
CATGGAACGGCAAG
CATGGAACTATATG
CATGGAAGCAGATT
CATGGAAGCGCAAG
CATGGAAGGCCTGG
CATGGAAGTGATCC
CATGGAAGTTAATG
CATGGAATAATAGT
CATGGAATCTGGCA
CATGGAATCTTTCA
CATGGAATTGATGA
CATGGAATTTTGTA
CATGGACATACAGA
CATGGACATAGAGT
CATGGACATTCCTG
CATGGACCCACAGA
CATGGACCTGCAAC
CATGGACTCATACA
CATGGACTGTAATG
CATGGACTTTCTTC
CATGGACTTTTCAT
CATGGAGAAACCCC
CATGGAGAATTCTG
CATGGAGAGGCAGA
CATGGAGAGGCTCA
CATGGAGCACACTC
CATGGAGCCCGTAG
CATGGAGCCGTGCT
CATGGAGCTATACA
CATGGAGCTCCAGT
CATGGAGCTGTAGT
CATGGAGGACCCCT
CATGGAGGCAATAA
CATGGAGGGAGAGC
CATGGAGGGAGTGG
CATGGAGGGGAGCT
CATGGAGTTGAGCC
CATGGAGTTGCTAG
CATGGATCACTTTA
CATGGATCAGCAAG
CATGGATCGAAAGA
CATGGATCGATATG
CATGGATGAATCTG
CATGGATGATACTG
CATGGATGATGCAA
CATGGATGATTCAT
CATGGATGATTTGT
CATGGATGGAGGGA
CATGGATTCACCAA
CATGGATTCAGTGG
CATGGATTCTCTAT
CATGGATTTAAAAT
CATGGCAAACAAAC
CATGGCAAACATCA
CATGGCAACATCTG
CATGGCAACCAGAT
CATGGCACAGTGTG
CATGGCACCCTCAG
CATGGCAGCCTCCG
CATGGCAGCTGTGT
CATGGCAGGAGGCT
CATGGCAGTATGTG
CATGGCATATATGC
CATGGCATCGCTAC
CATGGCATTGTTGA
CATGGCCACTCTTT
CATGGCCACTGTGA
CATGGCCAGTTGGA
CATGGCCCGTTGGT
CATGGCCGCTGGTT
CATGGCCGTGCACA
CATGGCCGTGCCCA
CATGGCGCCTTTGG
CATGGCGCTACCTT
CATGGCGCTGATTT
CATGGCGGAGACCG
CATGGCGGCCGTTG
CATGGCTAAGATTT
CATGGCTATTTCAC
CATGGCTCCGGGCA
CATGGCTGAAAGCG
CATGGCTGAATGCA
CATGGCTGAGCTTC
CATGGCTGAGGAGA
CATGGCTGCGATGA
CATGGCTGGAAAAT
CATGGCTGGAACAT
CATGGCTGGGAACT
CATGGCTTAGCTGA
CATGGCTTCACGGT
CATGGCTTCCAACT
CATGGCTTGCTGTG
CATGGCTTTGTCTG
CATGGGAAAAGACT
CATGGGAAAATCTT
CATGGGAACAGGCT
CATGGGAAGGGCAC
CATGGGAATTTATT
CATGGGACATAGCT
CATGGGACCTTTTC
CATGGGAGAAACGT
CATGGGAGACAACT
CATGGGAGGCAGAA
CATGGGAGTGGTGG
CATGGGATACGGGG
CATGGGATGCTTGG
CATGGGCACGTCGG
CATGGGCAGAAGCC
CATGGGCAGCTACT
CATGGGCAGGAGGC
CATGGGCAGTAACT
CATGGGCATCTTTA
CATGGGCATTGTTT
CATGGGCCCAGTTG
CATGGGCTCCCAGC
CATGGGCTGCTATA
CATGGGCTTCTGTC
CATGGGGAAACACA
CATGGGGAAGTGGT
CATGGGGAATGCGG
CATGGGGAGTAGTA
CATGGGGCAGCTTC
CATGGGGCTATCAG
CATGGGGGAGATCA
CATGGGGGAGGCCA
CATGGGGGCAAGAC
CATGGGGGCAAGTG
CATGGGGGGTGGGT
CATGGGGTAAGCTT
CATGGGGTACAAGC
CATGGGGTAGCTGG
CATGGGGTCTTGGG
CATGGGTATAGTTG
CATGGGTGCTTTGT
CATGGGTGGCAGTC
CATGGGTTCTAAAT
CATGGTAAAAGCAA
CATGGTAACAGTCT
CATGGTAAGAGGTC
CATGGTAAGCTAAA
CATGGTAATGTTAG
CATGGTACAGTGTA
CATGGTACATTCAG
CATGGTAGCACTGA
CATGGTAGGAAATT
CATGGTAGGATGCT
CATGGTAGGCGCAG
CATGGTATGTTCTG
CATGGTATTTTATA
CATGGTCAAAGAGG
CATGGTCATTCCGG
CATGGTCCTGGAAC
CATGGTCTTGAGTT
CATGGTGAAAAGGG
CATGGTGACTGCGA
CATGGTGCACAAAG
CATGGTGCGCTGAC
CATGGTGCGCTTGG
CATGGTGCTCAGGG
CATGGTGCTGACTT
CATGGTGCTGCTTG
CATGGTGGAGGAAA
CATGGTGGCCAGTG
CATGGTGGCTTTCA
CATGGTGGTGGGGG
CATGGTGTCACACT
CATGGTGTCTGATG
CATGGTGTGGAGAG
CATGGTTAAGCCAT
CATGGTTACACAAT
CATGGTTGATGTAC
CATGGTTGGTAAAT
CATGGTTGTTCAGC
CATGTAAAAGACAC
CATGTAAAATACCT
CATGTAAACAAACT
CATGTAAACGGCTT
CATGTAAAGAACAC
CATGTAAAGGAGCA
CATGTAAAGTGAAT
CATGTAAATAATGT
CATGTAACAATTGT
CATGTAACCCTTTG
CATGTAACCGTAGT
CATGTAACGCCTAC
CATGTAACTGAGAA
CATGTAAGCGCCAA
CATGTAAGGCAGTA
CATGTACAAAGCTT
CATGTACAAATTCT
CATGTACAACATAT
CATGTACAAGTCCA
CATGTACAATCTCT
CATGTACAATGAGG
CATGTACACAGAGC
CATGTACATCAGCC
CATGTACCAACCCA
CATGTACCACTGCT
CATGTACCATCATA
CATGTACCTTAACA
CATGTACTATTATA
CATGTACTCCCCGC
CATGTACTGGATGA
CATGTACTTAAAAA
CATGTACTTCTCTT
CATGTAGAAGTTGC
CATGTAGACAGAAA
CATGTAGCAATGGG
CATGTAGCCTTTAT
CATGTAGCTGGCCC
CATGTAGGCTTATC
CATGTAGTATCTGG
CATGTAGTGCTCAA
CATGTAGTGGGTGA
CATGTAGTGTGTGG
CATGTATAAGATGT
CATGTATAATGAGA
CATGTATAGACCCA
CATGTATAGCTTTC
CATGTATATTGAAG
CATGTATGCACTGT
CATGTATGCCGCTG
CATGTATGTATGCC
CATGTATGTGTGAC
CATGTATTCCTCCA
CATGTATTGCTGCA
CATGTATTGTATCT
CATGTCAAACTGAA
CATGTCAATATTTG
CATGTCAATTTCTT
CATGTCACAAATCA
CATGTCACAGGACC
CATGTCACCTGCCG
CATGTCACTTGATG
CATGTCAGAGATTC
CATGTCAGCACAGA
CATGTCAGCTCCCA
CATGTCAGGGGCAG
CATGTCAGTGCCTC
CATGTCATATTCAG
CATGTCATCTTCTA
CATGTCATTACGGA
CATGTCATTAGGAA
CATGTCCAAGAAGA
CATGTCCATCTTGG
CATGTCCATTAAAG
CATGTCCCGGTATT
CATGTCCGAGCTTG
CATGTCCGAGGGGG
CATGTCCGCCTCAG
CATGTCCGTCTCTG
CATGTCCTCAAGTT
CATGTCCTCGGCCA
CATGTCCTGCAATG
CATGTCCTGCATTT
CATGTCCTGGCTGT
CATGTCGCAAGTGC
CATGTCGGGGGCCC
CATGTCGTTGCAGT
CATGTCTATCCGCA
CATGTCTCTGGCTG
CATGTCTGAATTTT
CATGTCTGACCTCC
CATGTCTGATCAGG
CATGTCTGCAGAAG
CATGTCTGCCACCT
CATGTCTGCTGGAG
CATGTCTGGAGAAA
CATGTCTGGGTTTG
CATGTCTGTATGGA
CATGTCTGTGTTTA
CATGTCTGTTAGGA
CATGTCTGTTGGGA
CATGTCTTATGCTA
CATGTCTTGCACAG
CATGTGAAAAATGA
CATGTGAAACAGTG
CATGTGAACAGGTT
CATGTGAAGATAAT
CATGTGAAGCAGGT
CATGTGAAGGAACA
CATGTGACACAAGG
CATGTGACCAGTGA
CATGTGACTTAAGT
CATGTGACTTAGCA
CATGTGAGACTTTG
CATGTGAGAGCTCA
CATGTGAGCGTGTG
CATGTGATCGATGG
CATGTGATCTGATC
CATGTGATGTTTAC
CATGTGATTTGGTG
CATGTGCAAAACAA
CATGTGCAAACTCT
CATGTGCCACAGAT
CATGTGCCAGGTCA
CATGTGCCCAAACC
CATGTGCCTGCCTC
CATGTGCGTCCCTC
CATGTGCTCTGTGG
CATGTGCTGATGGG
CATGTGCTGCAGAC
CATGTGCTTGCACC
CATGTGCTTTTGAC
CATGTGGACTGCAA
CATGTGGACTTCTA
CATGTGGATAATTT
CATGTGGATGTACA
CATGTGGATTACAC
CATGTGGGGCACTG
CATGTGGTTTCTAA
CATGTGTAATAAGC
CATGTGTACTGTAT
CATGTGTAGAGAAT
CATGTGTCCTCGGG
CATGTGTCTTCTCA
CATGTGTGAAACTT
CATGTGTGCTGTAG
CATGTGTGTATTTG
CATGTGTTAGCTTT
CATGTGTTATCATC
CATGTGTTCCACTG
CATGTGTTGCAGAC
CATGTGTTGGAATA
CATGTGTTGTAATG
CATGTGTTTCTGTA
CATGTGTTTGTAGT
CATGTGTTTGTCAA
CATGTTAAAGATTT
CATGTTAACCAGGA
CATGTTAAGCGATG
CATGTTAAGGGAAG
CATGTTAAGTTTGA
CATGTTACAATGTT
CATGTTACAGATTT
CATGTTACTGGGAT
CATGTTAGAAAACT
CATGTTAGCGGCTG
CATGTTAGTTGCCA
CATGTTATAGCCAA
CATGTTATATCTGG
CATGTTATGAGAGA
CATGTTATTCACTA
CATGTTCAATAAAT
CATGTTCAGTATAG
CATGTTCATTTGTT
CATGTTCCAGGCCA
CATGTTCCAGTATG
CATGTTCCGCAATC
CATGTTCCTAGTGT
CATGTTCCTGGAAG
CATGTTCTACAGAG
CATGTTCTGAGCTG
CATGTTCTTTCCCA
CATGTTCTTTTGTA
CATGTTGACATTAA
CATGTTGACTTTTT
CATGTTGAGAAGTG
CATGTTGATCGAGA
CATGTTGCCCCTCC
CATGTTGCTCACCT
CATGTTGCTTTCTT
CATGTTGCTTTGTG
CATGTTGGAGAGAG
CATGTTGGCATATA
CATGTTGGCTGCAC
CATGTTGGGCATCA
CATGTTGGTAAACA
CATGTTGGTGCTCC
CATGTTGTCACTCA
CATGTTGTGTCCCA
CATGTTGTGTGCGT
CATGTTGTTTTTCT
CATGTTTAACAAGT
CATGTTTAGTGATC
CATGTTTAGTTATG
CATGTTTAGTTTCC
CATGTTTATGTACA
CATGTTTCAGCACA
CATGTTTCTTTCAA
CATGTTTGCTACCC
CATGTTTGGATCTG
CATGTTTGTATTTT
CATGTTTTAAAGGC
CATGTTTTAATGCT
CATGTTTTATGTTA
CATGTTTTCCGCCA
CATGTTTTGATACA
CATGTTTTGTTTAC
CATGTTTTTCTTTG
CATGTTTTTTTCAC
CATGAAATCGTGCT
CATGAAAAAAGAGA
CATGAAAAATGCTT
CATGAAAAATTAAT
CATGAAAACCCTTG
CATGAAAATGTACC
CATGAAAATGTGGT
CATGAAACAATTGA
CATGAAACACTTTA
CATGAAACAGTATA
CATGAAACGAGACA
CATGAAACTGGATC
CATGAAAGAATTGT
CATGAAAGCAGCCT
CATGAAAGGGAACA
CATGAAATATAATG
CATGAAATGAGACA
CATGAAATGCGTTA
CATGAACAATGCTG
CATGAACAATGGTA
CATGAACAATTGTG
CATGAACACGTTAG
CATGAACAGAAATA
CATGAACATCTAAG
CATGAACCAAATTT
CATGAACCAACGCA
CATGAACCCACATT
CATGAACCCCCCCA
CATGAACCTCTGCT
CATGAACTACCAGG
CATGAACTACTTTT
CATGAACTATTGGA
CATGAACTGAATAA
CATGAAGAACAATG
CATGAAGAGAGGCC
CATGAAGCAGACGG
CATGAAGCTAATGT
CATGAAGCTAGCAC
CATGAAGGCAGGAA
CATGAAGGCCCTGG
CATGAAGGCTGAGT
CATGAAGGGGTTTG
CATGAAGGTATTAA
CATGAAGTAAAAAT
CATGAAGTAACTGT
CATGAAGTGAGCAC
CATGAATAAAAAAC
CATGAATAAACTCC
CATGAATAACCCAG
CATGAATACTTTGT
CATGAATAGAAAAG
CATGAATATCAGTG
CATGAATATTGAAA
CATGAATCAAATGT
CATGAATCAGCGAC
CATGAATGGGGAGA
CATGAATGTCAAAG
CATGAATGTGTCTG
CATGAATTAGTGCT
CATGAATTCGACTC
CATGACAAACAAAA
CATGACAACCTGCC
CATGACAAGAAAAA
CATGACAAGAGTGG
CATGACAAGCTAAG
CATGACAATTTGAC
CATGACACAGATGT
CATGACACAGCTTG
CATGACACTCTGGG
CATGACAGACACGG
CATGACAGTATGCC
CATGACAGTGAATG
CATGACATTAAGAT
CATGACATTCCTTG
CATGACATTCGGAG
CATGACCACACCCA
CATGACCAGGACCA
CATGACCCATACTT
CATGACCTGGTGGG
CATGACGAACTATA
CATGACGATATGAA
CATGACGTGCTCTC
CATGACGTTCTTCA
CATGACTATTGTTT
CATGACTATTTGCT
CATGACTCACCCCA
CATGACTCCAGTGC
CATGACTCTAAAAC
CATGACTGGCTTCT
CATGACTTCCCAGG
CATGACTTGGCGTT
CATGACTTTGACAC
CATGACTTTGGAAG
CATGACTTTTTATC
CATGAGAAAAGAAA
CATGAGAAAATAGA
CATGAGAACAACAG
CATGAGAACTTTAA
CATGAGAATAAAAG
CATGAGAATAGATA
CATGAGAATGCTAC
CATGAGACTCACTC
CATGAGAGGATAAT
CATGAGAGTTAAGT
CATGAGATCTGAAT
CATGAGATGCTCCA
CATGAGATTTCTGC
CATGAGATTTGGAA
CATGAGCAAAAAAT
CATGAGCAAAGTAA
CATGAGCAACATTG
CATGAGCCTTGTAA
CATGAGCGCTCACA
CATGAGCTCATCCA
CATGAGGAAGAAGA
CATGAGGAGGATGG
CATGAGGATTGTGT
CATGAGGCGGAAAT
CATGAGGGAAGTGT
CATGAGGGCTCCTA
CATGAGGGCTGTTG
CATGAGGGGAAAAT
CATGAGGTCGATGC
CATGAGGTTGGAGA
CATGAGTAACACCT
CATGAGTACTTTGC
CATGAGTATTGCAG
CATGAGTCTGGGGA
CATGAGTGAACGTT
CATGAGTGATGAAG
CATGAGTGCTGCTG
CATGAGTGGTTGGA
CATGAGTTGGTTTC
CATGAGTTTCATAT
CATGAGTTTCATTA
CATGATAAAAGTTC
CATGATACCAGAAA
CATGATACCAGAGA
CATGATAGAATATC
CATGATAGCCTTAA
CATGATATAAAACA
CATGATATCACTGG
CATGATCAACAATA
CATGATCAGAAATG
CATGATCATAAAAT
CATGATCCGGCGAG
CATGATCGCAAGGT
CATGATCTGTACAA
CATGATGAACCTAC
CATGATGAACGTTT
CATGATGAGATGGA
CATGATGATGACAA
CATGATGATTTTAC
CATGATGCTACAGA
CATGATGCTGGACT
CATGATGGGCCAAC
CATGATGGGGATAT
CATGATGTAAAGCA
CATGATGTGTGCGT
CATGATGTTGCAGA
CATGATGTTTTCTA
CATGATTAACATCA
CATGATTAATTAGC
CATGATTCCAGTGA
CATGATTCCTCACC
CATGATTGAACAGA
CATGATTGACTTGA
CATGATTGATATGG
CATGATTGCAGTCA
CATGATTGTAAAAC
CATGATTTTATGAG
CATGCAAAAATATC
CATGCAAAAGGCTG
CATGCAAACACTTT
CATGCAAACTGTGA
CATGCAAAGAACTT
CATGCAAATGCATA
CATGCAAATTGGTG
CATGCAACAAATGT
CATGCAACTCCAAC
CATGCAACTGATTT
CATGCAACTGTCTG
CATGCAAGACATTA
CATGCAAGAGGATC
CATGCAAGCACTGG
CATGCAAGCCAGAC
CATGCAAGTTACGG
CATGCAATCCTTTC
CATGCAATTAAAAT
CATGCAATTTAATG
CATGCACACAAGAA
CATGCACACCTCCT
CATGCACAGAATGA
CATGCACAGCCAAC
CATGCACAGCCAGA
CATGCACAGGATCT
CATGCACATCCATA
CATGCACCAGAGCA
CATGCACCTTAAAT
CATGCACCTTATAT
CATGCACGGCCTGC
CATGCACTAAAATT
CATGCACTTCTGGG
CATGCACTTTAGAA
CATGCAGAACAAAG
CATGCAGAATGGGT
CATGCAGACCGGAT
CATGCAGAGAGCTT
CATGCAGAGCTTCT
CATGCAGATCACAG
CATGCAGCACTGAG
CATGCAGCAGTCTC
CATGCAGCATCGGT
CATGCAGCATCTTC
CATGCAGGAAGGAG
CATGCAGGACGATA
CATGCAGGACTAGC
CATGCAGGCGCAAT
CATGCAGGCTCGCT
CATGCAGGTTTGGA
CATGCAGTAAGACT
CATGCAGTCCCCCT
CATGCAGTGAAAGC
CATGCAGTTATCCT
CATGCAGTTTCCTC
CATGCAGTTTTCAT
CATGCAGTTTTCTG
CATGCATAAACTAT
CATGCATACTTGAA
CATGCATAGCTTAC
CATGCATAGTACTG
CATGCATATCATTA
CATGCATATCCTTT
CATGCATATTGCTT
CATGCATCACATTT
CATGCATCATTTGC
CATGCATCTAAGGG
CATGCATCTCTATC
CATGCATCTGAGTT
CATGCATCTTGGGT
CATGCATTAATTCG
CATGCATTCATAAA
CATGCATTCTATAA
CATGCATTGGCCAA
CATGCATTTAATGA
CATGCATTTATGAA
CATGCATTTGGGCA
CATGCATTTGTCAG
CATGCCAAAAAAGT
CATGCCAAAACCCA
CATGCCAAAGCTTA
CATGCCAAAGGCGT
CATGCCAAAGTAGG
CATGCCACATATGG
CATGCCACCCCGCC
CATGCCACTCAGCT
CATGCCACTGCAGC
CATGCCAGCTTCAT
CATGCCAGGCCATA
CATGCCAGTGCCAC
CATGCCAGTGGAAC
CATGCCAGTTTCTG
CATGCCAGTTTTAC
CATGCCAGTTTTAT
CATGCCATAAGATG
CATGCCATAATACC
CATGCCATCCTGCT
CATGCCATCTTTCT
CATGCCCACACATT
CATGCCCAGCAAGT
CATGCCCAGCCAAA
CATGCCCAGGGAGT
CATGCCCATTTTTT
CATGCCCTAATGTG
CATGCCCTACCAGC
CATGCCCTGATCAG
CATGCCCTGTCAGT
CATGCCCTTGCTGC
CATGCCCTTTAAAC
CATGCCGATCTAAG
CATGCCGGAGGCGG
CATGCCGGCACACA
CATGCCTAAATGGA
CATGCCTAAGAGTC
CATGCCTACCCTGA
CATGCCTCCTGAAA
CATGCCTGAGATGC
CATGCCTGGGCCAA
CATGCCTGTCCAGA
CATGCCTGTTATAG
CATGCCTTCACCCA
CATGCCTTTTGAAT
CATGCCTTTTTCCC
CATGCGAAAGCAAC
CATGCGACACCAAC
CATGCGAGACAACA
CATGCGCAAAGTGC
CATGCGCAGTTTTA
CATGCGCGACCCGC
CATGCGCTGCCATC
CATGCGCTGTTGTA
CATGCGTATATTCA
CATGCGTGGTGTCT
CATGCGTGTGGGGA
CATGCGTGTTTATA
CATGCGTTAATTAG
CATGCTAAAGCATA
CATGCTAAATTCTG
CATGCTAAGAAAAT
CATGCTATAGTAAT
CATGCTCCTCCACC
CATGCTCTACCTGC
CATGCTCTGACATC
CATGCTCTGTTGCC
CATGCTGAAAGCAG
CATGCTGCAAAAGG
CATGCTGCGCAATC
CATGCTGCTATAGG
CATGCTGCTCTTAA
CATGCTGCTGTCAT
CATGCTGCTTTGTT
CATGCTGGGGGATC
CATGCTGGTCAAGA
CATGCTGGTGTATA
CATGCTGGTTATGG
CATGCTGTACTCTC
CATGCTGTCCTTTT
CATGCTGTGACAGG
CATGCTGTGCTGCT
CATGCTGTGGGTTG
CATGCTGTTCAAGG
CATGCTGTTGTGTT
CATGCTGTTTCTTG
CATGCTTAAGCTAC
CATGCTTAATTGCA
CATGCTTAATTTTA
CATGCTTAGTACAG
CATGCTTAGTGTTT
CATGCTTATAAGAA
CATGCTTCACCAAA
CATGCTTCCATAAT
CATGCTTCCGTCAC
CATGCTTTCTAATG
CATGCTTTGCTTAT
CATGCTTTGGATTT
CATGCTTTGTGATT
CATGCTTTGTTATT
CATGCTTTTACAGT
CATGCTTTTCACTA
CATGCTTTTGGAAT
CATGCTTTTTGTTG
CATGGAAAACAAGC
CATGGAAAACCCAA
CATGGAAAAGGTGT
CATGGAAAATGTAC
CATGGAAACAGCAG
CATGGAAACCGTTC
CATGGAAACTAGCC
CATGGAAACTTCCT
CATGGAAAGCAATA
CATGGAAAGGAAAA
CATGGAAATGTATC
CATGGAAATTCGTT
CATGGAACAACTAC
CATGGAACGATTTG
CATGGAACTGCAGC
CATGGAACTTGTAT
CATGGAAGAGGGCC
CATGGAAGCACTTG
CATGGAAGGCAAAT
CATGGAAGGGCCAA
CATGGAAGTGACTG
CATGGAAGTGGAGT
CATGGAATGAACCC
CATGGAATGGAAAA
CATGGAATGGAATT
CATGGAATGGATTA
CATGGAATTCCTAC
CATGGAATTGGCTC
CATGGACAAAACTG
CATGGACAACCACT
CATGGACAAGTGGA
CATGGACCAACAGC
CATGGACCACATAC
CATGGACCACTCCT
CATGGACCAGAACT
CATGGACCCAGCTA
CATGGACCCCTCAA
CATGGACCGTTGTT
CATGGACTGAAGAA
CATGGACTTGGTAT
CATGGAGAAAAATG
CATGGAGACACTAT
CATGGAGAGACACT
CATGGAGAGTACTA
CATGGAGATAAATA
CATGGAGCAATAGG
CATGGAGGGGGGGT
CATGGAGGGGTGGG
CATGGAGTAAAAAA
CATGGAGTAACTCC
CATGGAGTCTCCTC
CATGGAGTGAAGCC
CATGGAGTTAGGTA
CATGGAGTTGCTCT
CATGGAGTTTTGCG
CATGGATAAGCAGA
CATGGATATAGGCA
CATGGATATTGATT
CATGGATCCTCCCA
CATGGATGGTGGGA
CATGGATTGGGCTG
CATGGATTGTAAAA
CATGGATTTACCAA
CATGGATTTCAATG
CATGGATTTTATGC
CATGGCAAAAAAAG
CATGGCAAAAACCT
CATGGCAAAATGGC
CATGGCAAACACAT
CATGGCAACAAAAG
CATGGCAACAGTAG
CATGGCAACCAACA
CATGGCAATAATAG
CATGGCACATCAGC
CATGGCACCACATT
CATGGCACGGTTTT
CATGGCACTGCTGG
CATGGCAGAACTTG
CATGGCAGAATTGG
CATGGCAGAGCAAG
CATGGCAGAGTAGT
CATGGCAGATACAA
CATGGCAGTGCTTA
CATGGCAGTGGTGT
CATGGCAGTTGAAC
CATGGCATAAAAAG
CATGGCATAAAAGC
CATGGCATACAGAG
CATGGCATTCCATA
CATGGCATTGAGTA
CATGGCATTTGCAC
CATGGCCAAGTTAG
CATGGCCACCCAAC
CATGGCCCATTATC
CATGGCCGAGAAGA
CATGGCCGAGCAGT
CATGGCCGCTCCTG
CATGGCCGCTGTCA
CATGGCCTCATACA
CATGGCCTGATGTA
CATGGCCTTCCAAA
CATGGCGACTCGAG
CATGGCGACTGCCT
CATGGCGCTGGAAT
CATGGCGGACGGGG
CATGGCGGCAGGCG
CATGGCGGCTGTGG
CATGGCGGCTGTTC
CATGGCGGTGAAAA
CATGGCGTGTAAAC
CATGGCTAAACACC
CATGGCTAACACAG
CATGGCTACCACCT
CATGGCTATGAGTG
CATGGCTGAGAGGA
CATGGCTGCACTAA
CATGGCTGCACTGA
CATGGCTGCCTATG
CATGGCTGCTGTTT
CATGGCTGCTTTCC
CATGGCTGGAATGA
CATGGCTGTATATA
CATGGCTTATAGTA
CATGGCTTCTTTCC
CATGGCTTGGGAGT
CATGGCTTTAATAT
CATGGCTTTTTGTA
CATGGGAAATACTG
CATGGGAAATTTCA
CATGGGAACAAGTG
CATGGGAACCACAA
CATGGGAACGGTTG
CATGGGAAGAAAGA
CATGGGAAGCGCTG
CATGGGAAGGGGGT
CATGGGAATCAGTG
CATGGGAATTATGG
CATGGGACAGCCTG
CATGGGAGAGAGTG
CATGGGAGCATTGA
CATGGGAGCCAAGG
CATGGGAGCTAGCA
CATGGGAGCTGGAT
CATGGGAGGCACTT
CATGGGAGTGGACT
CATGGGATGCGCGT
CATGGGATGGAGGA
CATGGGATTAAAGA
CATGGGATTCCTTA
CATGGGCAAAAGCT
CATGGGCAAGCAAA
CATGGGCAGGCAAG
CATGGGCATATACT
CATGGGCATCGCTG
CATGGGCCCCAAGG
CATGGGCCCGGTGC
CATGGGCGCCCAAC
CATGGGCGGCCATA
CATGGGCGGGAGTC
CATGGGCTATTACC
CATGGGCTGCATCG
CATGGGGAGAATAG
CATGGGGAGACATA
CATGGGGAGGGAGT
CATGGGGATCACGA
CATGGGGATGGTTC
CATGGGGCCCTGGA
CATGGGGCGGCAGC
CATGGGGGAATTAA
CATGGGGGACCCAG
CATGGGGGCTTATT
CATGGGGGGAATTT
CATGGGGGGCTGCT
CATGGGGGTCCTGA
CATGGGGTTAAAAG
CATGGGGTTTTTGA
CATGGGTAAATATA
CATGGGTGCAAAGA
CATGGGTGGGCAGA
CATGGGTGTGAGTT
CATGGGTTAAGCTG
CATGGGTTCAAAAC
CATGGGTTCCTCAG
CATGGGTTTAAGGG
CATGGGTTTTCAAG
CATGGTAAAGCTCA
CATGGTAACCAAGG
CATGGTACAAGGCT
CATGGTAGCATTTG
CATGGTAGTGCAAA
CATGGTATGAATTA
CATGGTATGGTATA
CATGGTATGTGATA
CATGGTATTAAACA
CATGGTATTTGAAG
CATGGTCAAAGTAT
CATGGTCAGTCCTT
CATGGTCATTTTAC
CATGGTCCACATCA
CATGGTCCAGGCCC
CATGGTCCTTGGGG
CATGGTCTGCCAGT
CATGGTCTTGGAGG
CATGGTGAAACAGG
CATGGTGACAGAAT
CATGGTGACCAATA
CATGGTGATGTGGT
CATGGTGATTTCTG
CATGGTGCAAGTGA
CATGGTGCCAAGTT
CATGGTGCCGCAGA
CATGGTGCGTGACG
CATGGTGCTCCTAC
CATGGTGCTGATGA
CATGGTGCTGTTAT
CATGGTGCTGTTTG
CATGGTGCTTAGAA
CATGGTGGAACACA
CATGGTGGAGCAGC
CATGGTGGGGCGCA
CATGGTGTCATAAA
CATGGTGTTCAACT
CATGGTTAAAAGTC
CATGGTTAATTCAG
CATGGTTACCTTGA
CATGGTTACTGTTG
CATGGTTATCATCA
CATGGTTCAAACAG
CATGGTTCAACTGT
CATGGTTCACTGTA
CATGGTTCCAGTGA
CATGGTTCCATCAT
CATGGTTGCCCATT
CATGGTTGCCTAGG
CATGGTTGGAACAG
CATGGTTGTATGGA
CATGGTTTATTTAA
CATGGTTTCCTTGT
CATGGTTTGCTAAT
CATGGTTTGTAGAA
CATGGTTTTACCTT
CATGGTTTTCTCTT
CATGGTTTTGTATC
CATGGTTTTTCATT
CATGTAAAACTCTT
CATGTAAAATATTC
CATGTAAAATTAGG
CATGTAAACTCTAT
CATGTAAACTGTTT
CATGTAAAGATGTT
CATGTAAAGTGCTT
CATGTAACACCCCT
CATGTAACCGGCCT
CATGTAACTTAATA
CATGTAACTTATGG
CATGTAAGAGAAAT
CATGTAAGATTTTT
CATGTAAGCAATAA
CATGTAAGCGCCAC
CATGTAAGGATATA
CATGTAAGGGAAGG
CATGTAAGTTTAGC
CATGTAATGAGATG
CATGTAATTCTTCA
CATGTAATTGTGTG
CATGTACACAATTA
CATGTACACACCAG
CATGTACACAGTCG
CATGTACACCACAA
CATGTACAGAGTGT
CATGTACCCAGTAA
CATGTACCGTACCA
CATGTACCTGAGCC
CATGTACGTAAAAA
CATGTACTGCTCTG
CATGTACTGTATCT
CATGTACTTGACAT
CATGTAGAACGGGT
CATGTAGAAGACTT
CATGTAGAATATAT
CATGTAGAGGAACA
CATGTAGATTCCAG
CATGTAGCAGAGGA
CATGTAGCAGAGGG
CATGTAGCATATTA
CATGTAGCTGCTCT
CATGTAGCTTCAAG
CATGTAGGCGGTTC
CATGTAGGGGGCAG
CATGTAGTACCTTA
CATGTAGTATCCGT
CATGTAGTGTATTT
CATGTAGTTGTTAG
CATGTATACATAAG
CATGTATACCTTCA
CATGTATAGTGCAT
CATGTATCACCCAG
CATGTATCTAGCAG
CATGTATCTGTCAA
CATGTATGAGGGGG
CATGTATGATTTGT
CATGTATGTTTGTT
CATGTATTATCAGG
CATGTATTCAGTCA
CATGTATTCCTGGG
CATGTATTGTCATT
CATGTATTGTTGCA
CATGTATTTGCAGT
CATGTATTTGGAGA
CATGTATTTTTCAC
CATGTCAAATGAAT
CATGTCAACCCAGT
CATGTCAAGAGCCC
CATGTCAAGGCCCT
CATGTCAATGTATT
CATGTCAATTGTAA
CATGTCACAGAGAT
CATGTCACGCTGAT
CATGTCACTGACTG
CATGTCACTGCCTG
CATGTCACTGTTTG
CATGTCACTTTCTC
CATGTCACTTTTTA
CATGTCAGAACACT
CATGTCAGAATATA
CATGTCAGCACCCA
CATGTCAGCATTGG
CATGTCAGCTTGGG
CATGTCAGTGGCCA
CATGTCATAGAATG
CATGTCATCAGTGA
CATGTCATTACAGA
CATGTCCAATAGAC
CATGTCCAGCTGGC
CATGTCCAGCTTCC
CATGTCCCCACACT
CATGTCCGAGGGGA
CATGTCCGTGAAGT
CATGTCCTGACCCA
CATGTCGAGACTGA
CATGTCGCAGTGGC
CATGTCGGAAGGAT
CATGTCTATGTATT
CATGTCTCACTGAC
CATGTCTCTGATGT
CATGTCTGAAGTCA
CATGTCTGATAAAA
CATGTCTGCAATAA
CATGTCTGCCGAAA
CATGTCTGGAGACG
CATGTCTTCATCAT
CATGTCTTTCAACC
CATGTGAAAGGTAA
CATGTGAAAGTCAA
CATGTGAAATATTG
CATGTGAAATCCAT
CATGTGAACCTTAA
CATGTGAAGAAAGA
CATGTGAAGTTGCC
CATGTGAATGTAAC
CATGTGAATGTGAC
CATGTGACACTGCA
CATGTGACATTATT
CATGTGACCAACAA
CATGTGACGCCATA
CATGTGACTGACTA
CATGTGACTTCTTC
CATGTGAGATATAT
CATGTGAGATGGAG
CATGTGAGTGTCAC
CATGTGATACAAAA
CATGTGATACTTTT
CATGTGATAGGTGT
CATGTGATCAAATA
CATGTGATGCTGTC
CATGTGATTAACCA
CATGTGCAAACATT
CATGTGCAGCAATG
CATGTGCCAAATAC
CATGTGCCAGAATA
CATGTGCCAGCTTT
CATGTGCCATAAAG
CATGTGCCCTAGAG
CATGTGCCCTCAGG
CATGTGCCTATTCA
CATGTGCCTTTCAA
CATGTGCGACTTGG
CATGTGCGATTTTT
CATGTGCGCTGCAG
CATGTGCTCCCTTC
CATGTGCTTTAGCA
CATGTGCTTTAGCT
CATGTGGAAAAGGC
CATGTGGAATAACT
CATGTGGAATAGGT
CATGTGGACTCTGA
CATGTGGATACACA
CATGTGGATTCTCA
CATGTGGCCGAGCC
CATGTGGCCTCGCT
CATGTGGGAACAGC
CATGTGGGTGGCTA
CATGTGGTACTGGT
CATGTGGTGCTTGG
CATGTGGTGGGGTC
CATGTGGTGGTTTG
CATGTGGTTAAATC
CATGTGGTTGGTTG
CATGTGTAAAATAA
CATGTGTAAATCAT
CATGTGTAAATCTA
CATGTGTACAGAAA
CATGTGTAGTTTGT
CATGTGTATAAAAG
CATGTGTATTACAT
CATGTGTCACAAGT
CATGTGTCTGTGAG
CATGTGTGCATTTC
CATGTGTGGCCAGT
CATGTGTGGGCCAT
CATGTGTGTCCATC
CATGTGTGTGTTGC
CATGTGTTAAGACA
CATGTGTTCACAAA
CATGTGTTCACTAA
CATGTGTTCTTATG
CATGTGTTGATGAG
CATGTGTTTAGACA
CATGTTAAAAGGCA
CATGTTAAACACTT
CATGTTAACAGATA
CATGTTAATAACAG
CATGTTAATGCACT
CATGTTAATTTTAA
CATGTTACAATGCA
CATGTTACAGCCAA
CATGTTACAGTTCA
CATGTTAGGAACTT
CATGTTAGTAATTA
CATGTTAGTGTAGA
CATGTTAGTTCTGA
CATGTTATCAGAAA
CATGTTATGGCTCT
CATGTTATGTTGGG
CATGTTATTGGTCA
CATGTTCAAAAGTT
CATGTTCACACCTT
CATGTTCACTCCCT
CATGTTCATAATTA
CATGTTCATCAAAT
CATGTTCCATACCT
CATGTTCCCCCTGC
CATGTTCCGAAAGT
CATGTTCCGGTGGA
CATGTTCCTGATTA
CATGTTCCTTCTGT
CATGTTCTACAGCA
CATGTTCTATTGTT
CATGTTCTCCCCCA
CATGTTCTTGATGA
CATGTTCTTTGAAT
CATGTTGAAATAAA
CATGTTGAGGTAAA
CATGTTGATGACCC
CATGTTGCACGACA
CATGTTGCAGAAGA
CATGTTGCCCACAA
CATGTTGCCTGCAC
CATGTTGCTCATTT
CATGTTGCTGAGTA
CATGTTGCTTAATA
CATGTTGGATCTGG
CATGTTGGCCACCG
CATGTTGGCTAAGC
CATGTTGGTGCTTC
CATGTTGGTGGCCC
CATGTTGGTGTCAG
CATGTTGGTGTCAT
CATGTTGGTTAACC
CATGTTGGTTAATC
CATGTTGGTTCAAT
CATGTTGTAAGTAA
CATGTTGTACAAAA
CATGTTGTAGAGAA
CATGTTGTATTTAA
CATGTTGTATTTAC
CATGTTGTGCAAAT
CATGTTGTGTATTA
CATGTTGTTGTGGA
CATGTTGTTTGAAA
CATGTTGTTTTAAA
CATGTTTAAACAGA
CATGTTTAAAGATT
CATGTTTAATCAGA
CATGTTTAGTGACT
CATGTTTATAAGAA
CATGTTTATCCTTT
CATGTTTATGAAGA
CATGTTTATGGGTA
CATGTTTATTACTT
CATGTTTATTCAGA
CATGTTTATTTTTC
CATGTTTCCCAGCA
CATGTTTGAATGCT
CATGTTTGGAAGGG
CATGTTTGGTCTTC
CATGTTTGGTTGAT
CATGTTTGTTAACT
CATGTTTGTTGTCA
CATGTTTTAACAGA
CATGTTTTACTCTG
CATGTTTTATAGAT
CATGTTTTATAGGT
CATGTTTTATTACT
CATGTTTTCCTCTG
CATGTTTTGCATTT
CATGTTTTGGCTCG
CATGTTTTGTGACT
CATGTTTTGTTGAA
CATGTTTTTGTGGG
CATGAAAAAATAGA
CATGAAAAACCCCT
CATGAAAAACTATT
CATGAAAAAGCATT
CATGAAAACAACCC
CATGAAAACACAAC
CATGAAAACAGAAA
CATGAAAACTTTGT
CATGAAAAGAATAA
CATGAAAAGTGATG
CATGAAAATGAAAG
CATGAAAATGCTAC
CATGAAAATGGTTA
CATGAAACAAATGG
CATGAAACACGTTG
CATGAAACAGGGTG
CATGAAACCCAGAA
CATGAAACGTAAGC
CATGAAACTGGGGT
CATGAAACTTGCCG
CATGAAAGAATGCC
CATGAAAGATCATT
CATGAAAGATCTTA
CATGAAAGCTTAAA
CATGAAAGGCTTTT
CATGAAATAAGTCA
CATGAAATATAGTA
CATGAAATATCGCT
CATGAAATATTGGA
CATGAAATCAGATT
CATGAAATCAGTAA
CATGAAATCATAAC
CATGAAATCTTCAT
CATGAAATGCGTCA
CATGAAATTGTTCC
CATGAACAAATAGT
CATGAACAACAGTA
CATGAACAACTCTG
CATGAACAGAAACT
CATGAACAGAGATT
CATGAACATCTGAA
CATGAACATTTGAT
CATGAACCAAACAC
CATGAACCATAAGG
CATGAACCCCCACA
CATGAACCTTGTCT
CATGAACTAAACAC
CATGAACTAAGAAA
CATGAACTCAACAC
CATGAACTGCCCCT
CATGAACTGCTACT
CATGAACTGCTCCA
CATGAACTGTGAAA
CATGAAGAACAACT
CATGAAGAAGTCCA
CATGAAGAATGCAT
CATGAAGAGACTTC
CATGAAGAGCATAT
CATGAAGAGTGGGG
CATGAAGCAACCGG
CATGAAGCACCTGT
CATGAAGCAGCACA
CATGAAGCCCAGAG
CATGAAGCCGAGAG
CATGAAGCTACAAT
CATGAAGCTGAATT
CATGAAGGAATGAA
CATGAAGGAATGAG
CATGAAGGATTGTT
CATGAAGGCCCGCC
CATGAAGGGACCCA
CATGAAGGTAACCC
CATGAAGGTCAGTT
CATGAAGGTCTGAC
CATGAAGTAAGTGT
CATGAAGTACAAGT
CATGAAGTACTTCT
CATGAAGTAGTATT
CATGAAGTCCTGCC
CATGAAGTGATTAT
CATGAAGTGCGGAG
CATGAAGTTTGCCT
CATGAATAACTTTT
CATGAATACTGCTT
CATGAATAGAAAGG
CATGAATAGGGGGG
CATGAATCTGATTG
CATGAATCTGGGAC
CATGAATCTTCACG
CATGAATCTTGGAA
CATGAATGAAAATC
CATGAATGAATGGG
CATGAATGCAAAAT
CATGAATGCAACAA
CATGAATGCACAAA
CATGAATGGGCTAC
CATGAATGGTAGAT
CATGAATGGTGGAT
CATGAATGGTGGGT
CATGAATGTAATAC
CATGAATTAAGGAA
CATGAATTAATGGT
CATGAATTGATAGT
CATGAATTGCCAAA
CATGAATTGGACTT
CATGAATTGGTTAC
CATGAATTGTAAAG
CATGAATTGTTTTC
CATGAATTTAAGAA
CATGAATTTCACTA
CATGAATTTGCTCT
CATGAATTTTACAA
CATGAATTTTGATT
CATGACAAAAACCG
CATGACAACAACTA
CATGACAACCACTC
CATGACAACTTGTA
CATGACAAGCAATG
CATGACACAAAGAA
CATGACACAACAGT
CATGACACTAAATC
CATGACAGAACTAC
CATGACAGAAGTCA
CATGACAGAAGTCC
CATGACAGAATAGC
CATGACAGCACAGA
CATGACAGCGCCCA
CATGACAGCTAGGG
CATGACAGTATTTA
CATGACAGTGAAAG
CATGACATCACATT
CATGACATCACTAC
CATGACATTTGAAG
CATGACCAATTGAA
CATGACCACTCTTT
CATGACCAGGACGA
CATGACCAGTTACC
CATGACCCAGCTGG
CATGACCCGCCGAG
CATGACCGCAAAAA
CATGACCGCCGCCG
CATGACCGGCCAAC
CATGACCTCAGAAA
CATGACCTCTCATT
CATGACCTTAATCA
CATGACGATACCTT
CATGACGTCACAAG
CATGACGTTGGAAT
CATGACTAAAAAGC
CATGACTAAATACA
CATGACTACTGCTT
CATGACTATCAGAT
CATGACTGAACACA
CATGACTGTCATCA
CATGACTTGATAGG
CATGACTTGGACGA
CATGACTTGGCAAG
CATGACTTTATTAT
CATGACTTTGTAAA
CATGAGAAACATAA
CATGAGAAACTGAT
CATGAGAAATATAC
CATGAGAAATTCCA
CATGAGAACGATTT
CATGAGAACTTCTA
CATGAGAAGCTATC
CATGAGAATCATTT
CATGAGAATGTTGA
CATGAGACAAAATG
CATGAGACAATAGT
CATGAGACACAGGA
CATGAGACTGGCAT
CATGAGACTTACTG
CATGAGAGAGACCG
CATGAGAGAGAGTT
CATGAGAGATAGTG
CATGAGAGGGCATT
CATGAGAGTCAAAT
CATGAGAGTTGGCT
CATGAGATATTGCT
CATGAGATGCGCTT
CATGAGATGCTCCT
CATGAGATGTTTTG
CATGAGATTGGAAT
CATGAGCAATATGG
CATGAGCAATGCCC
CATGAGCAGGGTAG
CATGAGCATTAAGA
CATGAGCATTGAGA
CATGAGCATTTTTG
CATGAGCCCTTCTT
CATGAGCGAAATTG
CATGAGCTACAGAG
CATGAGCTCAGAAA
CATGAGCTGTGTAT
CATGAGGAAAGAGT
CATGAGGAAGATGC
CATGAGGAATGCTT
CATGAGGAGATTTT
CATGAGGATAATGG
CATGAGGCAGATGA
CATGAGGCATAAAT
CATGAGGCTCGCTG
CATGAGGGGAGGCA
CATGAGGGTAGCAG
CATGAGGGTCCAGT
CATGAGGGTGTGCT
CATGAGGTGCATCT
CATGAGGTGGCTAG
CATGAGTACAGAAT
CATGAGTACTAAAT
CATGAGTCCACAAT
CATGAGTCGGTGAG
CATGAGTGATACTG
CATGAGTGATGCCT
CATGAGTGATTAGG
CATGAGTGGCACTG
CATGAGTGTGGCGG
CATGAGTTCCTTGT
CATGAGTTGATTTA
CATGAGTTGGAAGC
CATGAGTTGTATGA
CATGAGTTTAAAAG
CATGAGTTTCTTCT
CATGAGTTTTTCTG
CATGATAAACAATC
CATGATAAAGCTGA
CATGATAAAGTGCC
CATGATAAAGTGCT
CATGATAAATGTCT
CATGATAAGCAGAT
CATGATAATGGCAG
CATGATACGTTGTA
CATGATAGGGAGTA
CATGATATAGCGCT
CATGATATGAGCAA
CATGATATTAACAT
CATGATCAAAATAT
CATGATCAGTACAA
CATGATCCCAGGAG
CATGATCCCAGGCA
CATGATCCTGTCTC
CATGATGACCTCAT
CATGATGAGCAGAA
CATGATGCAACCCA
CATGATGCACAGTA
CATGATGCATTGCA
CATGATGCCATCTT
CATGATGCCTTCTC
CATGATGCGCGTCC
CATGATGGAGTCCT
CATGATGGGCTGTC
CATGATGGGGATGC
CATGATGGTGATGA
CATGATGGTGCTCT
CATGATGGTTCCTC
CATGATGTAAAATT
CATGATGTAACATT
CATGATGTATAAAT
CATGATGTATGTTT
CATGATGTATTTCT
CATGATGTCCCAGT
CATGATGTCCTGCG
CATGATGTCTCTTC
CATGATGTGATCAG
CATGATGTTGAAAC
CATGATGTTTCAGG
CATGATGTTTTAGA
CATGATTAAAAGCC
CATGATTAACAAAT
CATGATTACTGTGG
CATGATTCAAATTG
CATGATTCACTGAT
CATGATTCAGATTG
CATGATTGAAAAAC
CATGATTGATGTAG
CATGATTGCAAGAA
CATGATTGCACCCA
CATGATTGCACCGA
CATGATTGCAGACA
CATGATTGTAAACT
CATGATTGTCTTGT
CATGATTGTTGTGT
CATGATTTAACAGA
CATGATTTAAGAAT
CATGATTTAATGAA
CATGATTTAGTACA
CATGATTTGCCATA
CATGATTTGCCCCA
CATGATTTGCGGGC
CATGATTTTGATAT
CATGATTTTGTGTT
CATGATTTTTTAGC
CATGCAAAAAAACA
CATGCAAAAAGGGC
CATGCAAAACGGAA
CATGCAAACTCAAT
CATGCAAAGACCAA
CATGCAAAGTTTCT
CATGCAAATAAACT
CATGCAAATAAGTG
CATGCAACAATGGC
CATGCAACAGACTA
CATGCAACAGTACA
CATGCAACCATCAC
CATGCAACTATTGA
CATGCAACTGCCAG
CATGCAACTTCAGG
CATGCAAGAAGGCA
CATGCAAGATCCAC
CATGCAAGCCAGGC
CATGCAAGCTAGGC
CATGCAAGGCCTCC
CATGCAAGGGGGGG
CATGCAAGTTAGTA
CATGCAAGTTCGTT
CATGCAATAATTCC
CATGCAATGCACTT
CATGCAATGCAGAT
CATGCAATGGGACT
CATGCAATGTGATA
CATGCAATTATTGT
CATGCAATTGCTGT
CATGCAATTTATAA
CATGCAATTTGAGG
CATGCACAACTTTA
CATGCACAATGACA
CATGCACACAGGGA
CATGCACACCTTAT
CATGCACACTTGAG
CATGCACAGAGCCT
CATGCACAGGGCCC
CATGCACATACCAA
CATGCACATCCCCT
CATGCACATCTAAG
CATGCACATTACAC
CATGCACATTTGGA
CATGCACCAGGGAA
CATGCACCCAAAGG
CATGCACCCATCCT
CATGCACCCTAGTA
CATGCACCCTTATA
CATGCACGAAGAGA
CATGCACTAATGCC
CATGCACTCAAATT
CATGCACTCACGGT
CATGCACTTCAGAT
CATGCACTTGTATT
CATGCACTTTGCCC
CATGCACTTTGTAA
CATGCAGAAAGGAA
CATGCAGAACACCC
CATGCAGAAGGGAT
CATGCAGAATTAAC
CATGCAGACAAATA
CATGCAGACAATAT
CATGCAGACCAATT
CATGCAGACTAAAA
CATGCAGAGTGGCC
CATGCAGATAAACA
CATGCAGATAGCGA
CATGCAGATCATTC
CATGCAGATGCTTT
CATGCAGCAGAGTA
CATGCAGCAGCCAA
CATGCAGCCAGGAT
CATGCAGCCATACT
CATGCAGCCCACAG
CATGCAGCCTCTAT
CATGCAGCCTTCTT
CATGCAGCTCTCCA
CATGCAGCTGACTT
CATGCAGCTTAAAA
CATGCAGGAAACCA
CATGCAGGAGCTAG
CATGCAGGATTTTG
CATGCAGGCAACAA
CATGCAGGCAGAAT
CATGCAGGCCTTAT
CATGCAGGCTTCTA
CATGCAGGGATGGA
CATGCAGGGCTTTG
CATGCAGGGGCCGC
CATGCAGGTTAAGA
CATGCAGTAAATCC
CATGCAGTACACAC
CATGCAGTACAGTA
CATGCAGTAGTATT
CATGCAGTCACTGC
CATGCAGTCTAAAT
CATGCAGTTCAGGT
CATGCAGTTGGCTG
CATGCAGTTTCAAA
CATGCATACAAAAA
CATGCATACCCAAT
CATGCATAGCAGCC
CATGCATAGCCAGG
CATGCATAGGTAAG
CATGCATATAGACT
CATGCATATCTAAA
CATGCATATTCTTT
CATGCATCAGAGCA
CATGCATCCCCAAA
CATGCATCTACACC
CATGCATCTCAAAA
CATGCATTAAATGA
CATGCATTAATCAC
CATGCATTAATGAG
CATGCATTACTGGG
CATGCATTAGTGAA
CATGCATTATAACC
CATGCATTATGCAG
CATGCATTCTTACA
CATGCATTGAGACA
CATGCATTGATTTG
CATGCATTTAGTTC
CATGCATTTCGGAA
CATGCATTTGGGTA
CATGCCAAAATAAA
CATGCCAAAATCCT
CATGCCAAAGAACA
CATGCCAAATCAAT
CATGCCAACAAAAA
CATGCCAACAAAAG
CATGCCAACATTGA
CATGCCAACTCTAG
CATGCCAACTGCAA
CATGCCAAGCGTCT
CATGCCAAGGTTTA
CATGCCAATCATCT
CATGCCACAAAAAA
CATGCCACAAAGCT
CATGCCACACTGAC
CATGCCACGATCAC
CATGCCACGTTGCT
CATGCCAGAAACTG
CATGCCAGAACACC
CATGCCAGAAGATT
CATGCCAGAGCAAA
CATGCCAGATAGTG
CATGCCAGGCCCAG
CATGCCAGGCTTAT
CATGCCAGTTAGGA
CATGCCATAAACAT
CATGCCATAGTTTA
CATGCCATATAGAA
CATGCCATTGGCTG
CATGCCATTTGTTG
CATGCCATTTTTTC
CATGCCCAAAAACC
CATGCCCAGAGGAG
CATGCCCAGCCAGT
CATGCCCAGCTAAT
CATGCCCAGGCCGA
CATGCCCAGTGAGC
CATGCCCATCAAGC
CATGCCCATTGTTT
CATGCCCCACAAAA
CATGCCCCCCTGCC
CATGCCCCTGCACA
CATGCCCGGGAGGA
CATGCCCGTGCCAT
CATGCCCGTGCTGT
CATGCCCGTTTGCT
CATGCCCTAAATAC
CATGCCCTCAGAAG
CATGCCCTCTCCAG
CATGCCCTGGCTTA
CATGCCCTTCAAAA
CATGCCCTTGAAAT
CATGCCGGAACCAG
CATGCCGGAGCCTC
CATGCCGGGTTTTT
CATGCCTAACTGTG
CATGCCTACACCCA
CATGCCTAGGGTGG
CATGCCTATGAAGA
CATGCCTATTCCAC
CATGCCTCCCATTG
CATGCCTCCCTGAT
CATGCCTCTCTTCA
CATGCCTCTGCTAA
CATGCCTCTGCTCC
CATGCCTGAACGAG
CATGCCTGCCAAAT
CATGCCTGGATATT
CATGCCTGGATTTT
CATGCCTGGCCCTT
CATGCCTGTAATAT
CATGCCTGTGTGCT
CATGCCTGTTATGA
CATGCCTTAAGGCC
CATGCCTTAGAGGA
CATGCCTTATCCTT
CATGCCTTCCCAGC
CATGCCTTCGCACA
CATGCCTTCTGACC
CATGCCTTGCTTTC
CATGCCTTGGGTCT
CATGCGAAAAAATC
CATGCGCCCCTCCG
CATGCGCGTAGACT
CATGCGGATCCACT
CATGCGGATTGCTT
CATGCGGCAAGAGC
CATGCGGGAAGATT
CATGCGGTGTGGCT
CATGCGTAAAATTG
CATGCGTAAATGTA
CATGCGTAGAGAGT
CATGCGTCGCATCA
CATGCGTCGCGTCA
CATGCGTGCTTCTA
CATGCGTGGATGGC
CATGCGTGTTTTGT
CATGCGTTACAGCC
CATGCGTTCTTATA
CATGCGTTGAGTCA
CATGCGTTTAAAAA
CATGCTAAAACTGT
CATGCTAAAATGAA
CATGCTAAGCGGTT
CATGCTAAGTTAAT
CATGCTAATTCAAA
CATGCTACATTCCT
CATGCTACCGATAA
CATGCTAGATACTG
CATGCTAGCCAGAA
CATGCTAGTGCCGT
CATGCTATAAAGAC
CATGCTATAAATGT
CATGCTATTAATCT
CATGCTCAACCTGG
CATGCTCAACGTGT
CATGCTCAATACAT
CATGCTCACAGACT
CATGCTCACCTTGC
CATGCTCAGAATGT
CATGCTCAGGACCT
CATGCTCAGTCTAG
CATGCTCAGTTCCA
CATGCTCATTTTTG
CATGCTCCCTAAAA
CATGCTCCCTAAGT
CATGCTCTAGGTTT
CATGCTCTATTACT
CATGCTCTGAGGTG
CATGCTCTGATGTC
CATGCTCTGCACCC
CATGCTCTGCTTCT
CATGCTCTGGAATA
CATGCTCTGGGAAA
CATGCTCTGTGACA
CATGCTCTTGAAGA
CATGCTCTTTGGTA
CATGCTGAAGTCTT
CATGCTGACAAAAA
CATGCTGACAGTTT
CATGCTGAGGTGGG
CATGCTGATAGCAA
CATGCTGATTGCAA
CATGCTGCACCCTG
CATGCTGCAGCTAA
CATGCTGCATATTA
CATGCTGCCATTTT
CATGCTGCTGAAGG
CATGCTGCTGGGGC
CATGCTGCTTTCGA
CATGCTGGACAATT
CATGCTGGAGATTA
CATGCTGGCTAATT
CATGCTGGGAATAT
CATGCTGGGATTCT
CATGCTGGGGCAGA
CATGCTGGGTTTCC
CATGCTGTAACATA
CATGCTGTAAGGTG
CATGCTGTAGCCCA
CATGCTGTATCACC
CATGCTGTCCATCG
CATGCTGTCCTGCG
CATGCTGTCTAGAT
CATGCTGTCTTCAT
CATGCTGTGCTTTT
CATGCTGTTTGGTA
CATGCTTAAGACAA
CATGCTTAAGAGAA
CATGCTTACAACAG
CATGCTTAGCAAAC
CATGCTTAGGGTCA
CATGCTTATCCACA
CATGCTTATCTGTT
CATGCTTATTTGGT
CATGCTTCAGCAGA
CATGCTTCAGTTCT
CATGCTTCCCCTTG
CATGCTTCCTGAAT
CATGCTTCTACTTT
CATGCTTGAACCAC
CATGCTTGATCTGG
CATGCTTGCAGAAT
CATGCTTGCCCAGG
CATGCTTGGAAGAT
CATGCTTGGAGGCT
CATGCTTGGGTTCT
CATGCTTTAAAACA
CATGCTTTAATCTA
CATGCTTTAATGAA
CATGCTTTAGGGGT
CATGCTTTATTTTC
CATGCTTTCCCCCC
CATGCTTTGATGCT
CATGCTTTGCCATC
CATGCTTTGCTGCT
CATGCTTTGGCCCA
CATGCTTTGTCTTA
CATGCTTTTATTAC
CATGCTTTTTCACA
CATGGAAACCGGTG
CATGGAAACGAATT
CATGGAAAGTGTCT
CATGGAAATAATCC
CATGGAAATCTGCT
CATGGAAATCTTCT
CATGGAAATGGGTT
CATGGAAATGTGGT
CATGGAAATTCTTA
CATGGAACAACTGA
CATGGAACAGATAT
CATGGAACAGATGA
CATGGAACCAAATA
CATGGAACCCATTT
CATGGAACCTCCTG
CATGGAACTAAAGA
CATGGAACTTGGTT
CATGGAAGAAAGCC
CATGGAAGAAGTTG
CATGGAAGGCAAGC
CATGGAAGGTTTCT
CATGGAAGTAAATA
CATGGAAGTGACCA
CATGGAAGTGAGTC
CATGGAAGTTTGTT
CATGGAATAAGGAA
CATGGAATAGAGAA
CATGGAATGAAAGG
CATGGAATGATGGA
CATGGAATGGAGGA
CATGGAATGGGGTT
CATGGAATGTTTAG
CATGGAATTATATT
CATGGAATTCACCT
CATGGAATTGAGTT
CATGGAATTGTGCT
CATGGACAAAGTCA
CATGGACAAATAAG
CATGGACACCCCTC
CATGGACATAAAAT
CATGGACATTTGAT
CATGGACCCAAAAA
CATGGACCCATTGT
CATGGACCCTCCTC
CATGGACCTCTCCC
CATGGACGAAGCCA
CATGGACGCGTTTG
CATGGACGGGGTTA
CATGGACTGAACAA
CATGGACTGTCAAA
CATGGACTTAAAGC
CATGGACTTACATA
CATGGACTTGAATT
CATGGACTTTCTCT
CATGGACTTTCTTA
CATGGAGAACGGTG
CATGGAGAAGTGGT
CATGGAGACCAGGG
CATGGAGACTGATA
CATGGAGAGAGCGA
CATGGAGAGCTCAA
CATGGAGAGGCCCA
CATGGAGAGGTTTT
CATGGAGATGTTTA
CATGGAGCCCGTGG
CATGGAGCGGAGTC
CATGGAGCGTGGCA
CATGGAGCTCCCGA
CATGGAGCTGGGAG
CATGGAGCTTTATC
CATGGAGGAACAGT
CATGGAGGACGTAA
CATGGAGGGCAGGA
CATGGAGGGCAGGT
CATGGAGGGCAGTG
CATGGAGGTAAACC
CATGGAGGTATAAG
CATGGAGGTGAGAG
CATGGAGTAATGCA
CATGGAGTATCTTC
CATGGAGTATGCCA
CATGGAGTCGCAGT
CATGGAGTCTCCAG
CATGGAGTGAGATG
CATGGAGTGCAGTT
CATGGAGTGGTCCT
CATGGAGTTACTGG
CATGGAGTTCTACG
CATGGAGTTGAAGG
CATGGATAAAATTC
CATGGATAAAGCCA
CATGGATAAATCTT
CATGGATAAGAATG
CATGGATACTGCCG
CATGGATACTGGTG
CATGGATAGCTGTG
CATGGATATGTGTC
CATGGATATTAGAA
CATGGATATTGAGG
CATGGATCAAGTAG
CATGGATCAGGTTA
CATGGATCATACCA
CATGGATCTGAATA
CATGGATCTTTTCT
CATGGATGAATTGT
CATGGATGCTGATG
CATGGATGGACTTT
CATGGATGGGACCA
CATGGATGTCCTGT
CATGGATGTTCTTG
CATGGATTCAAGGA
CATGGATTCAGCCG
CATGGATTCTACTC
CATGGATTGGAGCC
CATGGATTGGCTCC
CATGGATTGGTTTC
CATGGCAAAGCAAA
CATGGCAAAGTGAG
CATGGCAACAATAA
CATGGCAACATAGT
CATGGCAATAGAAA
CATGGCAATGGTGC
CATGGCAATTTGTA
CATGGCACACACCA
CATGGCACACTGGC
CATGGCACAGTGGG
CATGGCACCCTTAT
CATGGCACCTTGGG
CATGGCACGGCATC
CATGGCACTGGATA
CATGGCACTGGATT
CATGGCACTGTGTG
CATGGCACTTCTGC
CATGGCAGACCATA
CATGGCAGATAATT
CATGGCAGATCCCC
CATGGCAGATTCTG
CATGGCAGATTGCA
CATGGCAGCAGAAG
CATGGCAGCATTTA
CATGGCAGCCCCTA
CATGGCAGGAAACT
CATGGCAGGAATCA
CATGGCAGGGGTTG
CATGGCAGGTAATT
CATGGCAGGTTCTG
CATGGCAGTAGCGC
CATGGCATCCTTCC
CATGGCATCGATTT
CATGGCATCTCGGC
CATGGCATTAAGAA
CATGGCATTATGTG
CATGGCATTGCCAC
CATGGCATTTCCTC
CATGGCATTTGGTA
CATGGCCAAAAAGA
CATGGCCAAGATGG
CATGGCCAATTTTT
CATGGCCACATTAT
CATGGCCACTGATC
CATGGCCAGCGCCA
CATGGCCATACTTA
CATGGCCCAAAAGG
CATGGCCCACCTGG
CATGGCCCCAACTT
CATGGCCCGGTTGT
CATGGCCCTCAAAT
CATGGCCCTTAGCC
CATGGCCGAAGGAG
CATGGCCGGCAGAA
CATGGCCGGCGATG
CATGGCCGTAGTAG
CATGGCCGTATTAG
CATGGCCTGAAAAA
CATGGCCTGAGTGG
CATGGCCTTCTCTC
CATGGCCTTGTCCA
CATGGCGCTGCCCC
CATGGCGGACAGCC
CATGGCGGCTTGCT
CATGGCGGGTTTTC
CATGGCGGTTTCCT
CATGGCGTCAGGGA
CATGGCTACAGGCA
CATGGCTACATAAA
CATGGCTACCTACC
CATGGCTACCTCTG
CATGGCTACTAGGG
CATGGCTAGAAAAA
CATGGCTATGCAGA
CATGGCTCAGTGTA
CATGGCTCCAGTCA
CATGGCTCCAGTTA
CATGGCTCCGGGGG
CATGGCTCTTAAAT
CATGGCTGACCACC
CATGGCTGAGAGGG
CATGGCTGCCATAG
CATGGCTGGCAACA
CATGGCTGGTCAAG
CATGGCTGGTGCTG
CATGGCTGGTTACT
CATGGCTGTACTAA
CATGGCTGTCATTT
CATGGCTGTCTCCA
CATGGCTGTTGGCT
CATGGCTTAACGCG
CATGGCTTCAGTGC
CATGGCTTGCCGGG
CATGGCTTTACTTG
CATGGGAAATCCAA
CATGGGAAATGAGG
CATGGGAAATTGGA
CATGGGAACTGTAC
CATGGGAAGACTGT
CATGGGAAGCAGAC
CATGGGAAGTTTCC
CATGGGAATTTAAT
CATGGGACAAGAAC
CATGGGACATCCCC
CATGGGACCCCTCA
CATGGGACCCTGCT
CATGGGACGAGATG
CATGGGACTATATA
CATGGGAGAAGGCC
CATGGGAGCAGACG
CATGGGAGCTGAGG
CATGGGAGCTGTTG
CATGGGAGGAGGTA
CATGGGAGGCTCAG
CATGGGAGGTGCTA
CATGGGAGTATATA
CATGGGAGTTGCCC
CATGGGATAAGGTT
CATGGGATATCCTG
CATGGGATCTGTTC
CATGGGATGAAAAC
CATGGGATTTGGAC
CATGGGCAAAAACG
CATGGGCAAGGTTA
CATGGGCAATGGCT
CATGGGCACCCTAC
CATGGGCACCGTGT
CATGGGCACGGTAT
CATGGGCAGTGGGC
CATGGGCAGTTGGA
CATGGGCATTAATT
CATGGGCATTTCAT
CATGGGCATTTGTG
CATGGGCCTACTCA
CATGGGCCTGTGTA
CATGGGCCTTCAAT
CATGGGCCTTTCTC
CATGGGCTAATAGA
CATGGGCTAGAGAT
CATGGGCTCACAAA
CATGGGCTCATCCA
CATGGGCTCTTTGT
CATGGGCTGAGCCG
CATGGGCTGCAAAC
CATGGGCTGCAACT
CATGGGCTGCTGCT
CATGGGGAAAAGAG
CATGGGGAACACAC
CATGGGGAAGACAT
CATGGGGAATGCCT
CATGGGGAGCTAGA
CATGGGGATGGAGA
CATGGGGATTTGGA
CATGGGGCAAAACA
CATGGGGCAGACTT
CATGGGGCAGGCAA
CATGGGGCAGTGTT
CATGGGGCCAGGAC
CATGGGGCCCCTTA
CATGGGGCCTACCT
CATGGGGCCTGGGC
CATGGGGGAACACA
CATGGGGGCCCAAG
CATGGGGGGCAATT
CATGGGGGGGCAGC
CATGGGGGGGCTTT
CATGGGGGTCTGAC
CATGGGGGTGATGT
CATGGGGTAAATGC
CATGGGGTATATGG
CATGGGGTATGAGA
CATGGGGTCGGATT
CATGGGGTGTAATC
CATGGGGTTGTTTC
CATGGGTAAACAGT
CATGGGTAAGCAAT
CATGGGTAATGTAA
CATGGGTAATTATT
CATGGGTACTTGGT
CATGGGTATGTGCA
CATGGGTCAAACGC
CATGGGTCAGTCAG
CATGGGTCCTGCTG
CATGGGTCTAAATT
CATGGGTCTATCGC
CATGGGTCTTATTT
CATGGGTGAAATAC
CATGGGTGCAGCAG
CATGGGTGCGGGAG
CATGGGTGCTCCAT
CATGGGTGGAACAG
CATGGGTGGCATTA
CATGGGTGGCCAGG
CATGGGTGGCTTCT
CATGGGTGGGTGCA
CATGGGTGTTTAAT
CATGGGTTCCAAAG
CATGGGTTCCCTAA
CATGGGTTCTGCCC
CATGGGTTGTTTTC
CATGGGTTTACTAT
CATGGGTTTCCCCT
CATGGGTTTCTCAC
CATGGGTTTCTTCC
CATGGGTTTGTGTG
CATGGTAAAGCTTT
CATGGTAACTATTA
CATGGTAAGAAATT
CATGGTAAGAGGAA
CATGGTAAGTAAAA
CATGGTAATTGTTG
CATGGTACAAGCTG
CATGGTACAAGCTT
CATGGTACAGTGAA
CATGGTACGTGACT
CATGGTACTCCTTG
CATGGTACTGGTTT
CATGGTAGACGTGT
CATGGTAGCGGGAC
CATGGTAGGAACTG
CATGGTATATTGGG
CATGGTATCATAGA
CATGGTATCTTGCA
CATGGTATGTTGAA
CATGGTCAAATAAA
CATGGTCAAGCAGT
CATGGTCAGAATTG
CATGGTCAGACCAA
CATGGTCAGTACGT
CATGGTCAGTATAG
CATGGTCCTTTTTA
CATGGTCTACTGAT
CATGGTCTATGATA
CATGGTCTCAGCTC
CATGGTCTCCATAC
CATGGTCTGATTAT
CATGGTCTTATTGG
CATGGTCTTTCCCG
CATGGTGAAACATT
CATGGTGAACAGGG
CATGGTGAATTCTA
CATGGTGACCACAG
CATGGTGACGGATG
CATGGTGACTCTCC
CATGGTGACTTGCC
CATGGTGAGTGTTT
CATGGTGATCCTAA
CATGGTGATGATGT
CATGGTGCAAATCT
CATGGTGCAACTTT
CATGGTGCAATTCT
CATGGTGCATATGT
CATGGTGCCGAAAG
CATGGTGCCTGTGA
CATGGTGCTAAAGT
CATGGTGCTACTTT
CATGGTGCTCTCCT
CATGGTGCTGATGG
CATGGTGCTGGGGC
CATGGTGCTGGTGA
CATGGTGCTGGTGC
CATGGTGCTTCCCT
CATGGTGCTTCTGG
CATGGTGCTTCTGT
CATGGTGGAATGGG
CATGGTGGATAGAG
CATGGTGGATTTCA
CATGGTGGCAAGAG
CATGGTGGCACATT
CATGGTGGCATTCT
CATGGTGGCCTAGA
CATGGTGGCTTTGT
CATGGTGGGAGAAA
CATGGTGGGCAGCC
CATGGTGGGCTTTC
CATGGTGGGGACCC
CATGGTGGGGGTGC
CATGGTGGTGCTAG
CATGGTGTCAATCC
CATGGTGTCAGTCT
CATGGTGTGATGGG
CATGGTGTGCTAGG
CATGGTGTGGTAGC
CATGGTGTTATTTC
CATGGTGTTTTATC
CATGGTGTTTTGGT
CATGGTTAATGGTG
CATGGTTACATTCC
CATGGTTATGGAAA
CATGGTTATTGAGT
CATGGTTCACTGCA
CATGGTTCTGATGT
CATGGTTCTGTATT
CATGGTTGACCAGG
CATGGTTGAGTTCT
CATGGTTGATGGGC
CATGGTTGCACCTC
CATGGTTGCATCTT
CATGGTTGCTAAGT
CATGGTTGCTTATA
CATGGTTGGAAATG
CATGGTTGGAGGGG
CATGGTTGGTAATT
CATGGTTGGTACTG
CATGGTTGGTTGCT
CATGGTTGTATCTA
CATGGTTGTCTGAT
CATGGTTGTCTTGT
CATGGTTTAAGAGT
CATGGTTTAGAACT
CATGGTTTCCAAAT
CATGGTTTCGATAG
CATGGTTTCTAACG
CATGGTTTGCTGCA
CATGGTTTTGGTAC
CATGGTTTTTAAAT
CATGTAAAAACACT
CATGTAAAAACGAC
CATGTAAAAAGCAT
CATGTAAAACACTA
CATGTAAAATAGCA
CATGTAAACAGCTC
CATGTAAACATAGC
CATGTAAACGTGTG
CATGTAAAGACCAA
CATGTAAAGACTTT
CATGTAAAGGCCCC
CATGTAAAGGTCCA
CATGTAAAGTGAGC
CATGTAAATCCAAA
CATGTAAATCTAGC
CATGTAAATGGAAT
CATGTAAATTACCA
CATGTAAATTAGTT
CATGTAAATTCGAT
CATGTAAATTGGGG
CATGTAACACAGCC
CATGTAACACTCAC
CATGTAACACTTTA
CATGTAACAGTTAC
CATGTAACATTACT
CATGTAACCAATTG
CATGTAACGCAAAC
CATGTAACGTGGGT
CATGTAACTATTGT
CATGTAACTGTTCT
CATGTAACTTTCAC
CATGTAAGAAAGAA
CATGTAAGAACAAC
CATGTAAGAGGGAA
CATGTAAGGAAATA
CATGTAAGGCTGCT
CATGTAAGGGGCAG
CATGTAAGGTTTAG
CATGTAAGTAGAAA
CATGTAAGTGACTT
CATGTAATACACAT
CATGTAATAGGGTA
CATGTAATATACAT
CATGTAATCCAAGG
CATGTAATCGGCCA
CATGTAATGGCTTT
CATGTAATGTTAAT
CATGTAATTTAACA
CATGTAATTTAATC
CATGTACAAACCAG
CATGTACACAAAAA
CATGTACACAACTA
CATGTACACAGTCA
CATGTACAGAATTG
CATGTACAGACAGG
CATGTACAGAGTCG
CATGTACAGATGCC
CATGTACAGCTGTA
CATGTACATACCCT
CATGTACATATTGG
CATGTACCAATCTT
CATGTACCAATGTG
CATGTACCAGATGA
CATGTACCCTTAAA
CATGTACCCTTTCC
CATGTACCTACCCA
CATGTACCTCAAAA
CATGTACCTTTCCA
CATGTACGCCCACC
CATGTACGGTTTGA
CATGTACGTCAACA
CATGTACTATAATG
CATGTACTATTGGG
CATGTACTGCTGAC
CATGTACTGGTCAC
CATGTACTGTACCA
CATGTACTGTTGTA
CATGTACTTCTGAT
CATGTACTTGTCTG
CATGTACTTTCCTT
CATGTAGAAAGACA
CATGTAGAACAGTG
CATGTAGAAGTGCC
CATGTAGAGAATTA
CATGTAGAGACCAA
CATGTAGAGGCCCC
CATGTAGATAGTGC
CATGTAGATATTTG
CATGTAGATGAATA
CATGTAGCAAAGAT
CATGTAGCACTTGA
CATGTAGCAGAAGC
CATGTAGCAGCTAC
CATGTAGCCAGAGT
CATGTAGCCTGTAG
CATGTAGCGTGGGC
CATGTAGGAAATAA
CATGTAGGAGTTTT
CATGTAGGATTAGT
CATGTAGGGAAGAA
CATGTAGGGTGCCA
CATGTAGGGTTAAA
CATGTAGGTGAGGG
CATGTAGTACAGTC
CATGTAGTGTTTCA
CATGTAGTTAATGT
CATGTAGTTCTAAA
CATGTAGTTTCTTT
CATGTAGTTTGTGG
CATGTATAAAGGGC
CATGTATAATGCAC
CATGTATACAAATG
CATGTATACAATTA
CATGTATACTTGGC
CATGTATAGACTAT
CATGTATAGCCAGT
CATGTATAGGTACT
CATGTATATCCTAA
CATGTATCAGCTCA
CATGTATCATAGGT
CATGTATCATTGCT
CATGTATGAAAGTT
CATGTATGAGGCCC
CATGTATGGCCCCA
CATGTATGTCACAA
CATGTATGTCATAG
CATGTATGTCCTCT
CATGTATGTGAGGA
CATGTATTAAGTTA
CATGTATTACAAAT
CATGTATTCAACTT
CATGTATTCACAGT
CATGTATTCATCCT
CATGTATTCCCAGT
CATGTATTCTTGCC
CATGTATTGCAGCA
CATGTATTGTGCCA
CATGTATTGTGGTA
CATGTATTTCTTTA
CATGTATTTTAGTG
CATGTATTTTCCTC
CATGTATTTTCCTT
CATGTATTTTGGAC
CATGTCAAAGCCAC
CATGTCAAATTCAA
CATGTCAACCCCCA
CATGTCAATGGGCA
CATGTCACAAATGG
CATGTCACACTGAA
CATGTCACAGGGTA
CATGTCACTGCTAC
CATGTCACTGTGAC
CATGTCAGACAAAG
CATGTCAGACTAAT
CATGTCAGAGTCAC
CATGTCAGCATTAT
CATGTCAGCTGATG
CATGTCAGGTACAA
CATGTCATCACTTT
CATGTCATTATAAA
CATGTCATTGTATT
CATGTCATTGTGCG
CATGTCATTTTCAA
CATGTCCAAAGGGA
CATGTCCACATTCT
CATGTCCAGGTAAT
CATGTCCAGTAGCA
CATGTCCATTTGTG
CATGTCCCCGACAT
CATGTCCCCTACAT
CATGTCCCTTTAAG
CATGTCCGAATAAA
CATGTCCGCGCCAG
CATGTCCGTTAACA
CATGTCCGTTTCCC
CATGTCCTACGTAT
CATGTCCTACTCCA
CATGTCCTCTGTCC
CATGTCCTCTTAAC
CATGTCCTGCTCCC
CATGTCGAAGGATA
CATGTCGGGGTGCA
CATGTCGGTTGCAA
CATGTCGTCATAGA
CATGTCGTGTTTCG
CATGTCGTTGGCAG
CATGTCTAAATAAA
CATGTCTAAGAAAA
CATGTCTAAGAGAA
CATGTCTAGAAACC
CATGTCTCAGTAGA
CATGTCTCCCACCC
CATGTCTCCCAGAT
CATGTCTCCCCTCC
CATGTCTCCGTACA
CATGTCTCCTCCAC
CATGTCTCCTCTAG
CATGTCTCCTGTGC
CATGTCTCTGAACA
CATGTCTCTGAATA
CATGTCTCTTCGAA
CATGTCTGAAAAGT
CATGTCTGAAATGG
CATGTCTGAATAGA
CATGTCTGATGTGT
CATGTCTGCAGATA
CATGTCTGCAGCAG
CATGTCTGCCTACT
CATGTCTGCTCTTT
CATGTCTGGGAAGA
CATGTCTGGTTCCT
CATGTCTGTATATT
CATGTCTTAACTGT
CATGTCTTCGTGGA
CATGTCTTCTCTAT
CATGTCTTGATAGG
CATGTCTTGCTGTA
CATGTCTTTGAGGT
CATGTGAAAAGAAA
CATGTGAAAAGGTG
CATGTGAACAACAG
CATGTGAACCCCAG
CATGTGAACTACTT
CATGTGAAGAAAAA
CATGTGAAGAAAAT
CATGTGAAGCCGCA
CATGTGAATGCAAA
CATGTGAATGTATT
CATGTGAATGTGTT
CATGTGAATTGAAA
CATGTGAATTTTGC
CATGTGACAAGGGA
CATGTGACAAGGTG
CATGTGACAGAATT
CATGTGACAGCCTT
CATGTGACAGTGGC
CATGTGACATATAA
CATGTGACCTGCAC
CATGTGACCTGCGC
CATGTGACCTTTCA
CATGTGACTATATC
CATGTGACTGAAGG
CATGTGACTGACAC
CATGTGACTTACAC
CATGTGACTTTTGC
CATGTGAGAAATTC
CATGTGAGAGAGCA
CATGTGAGCAGTGT
CATGTGAGGAAGAG
CATGTGAGGGAAAG
CATGTGAGTAATAA
CATGTGAGTAGAAG
CATGTGAGTATGTG
CATGTGAGTGTGGG
CATGTGATAAGCAG
CATGTGATAGGGGT
CATGTGATATGTAA
CATGTGATCAAAGT
CATGTGATCAAGTT
CATGTGATGCGATG
CATGTGATGGGTCC
CATGTGATGTTGGG
CATGTGATTATTAA
CATGTGATTGGCCA
CATGTGCAAAACCC
CATGTGCAAATTAT
CATGTGCAACTTTT
CATGTGCAATATAC
CATGTGCACAGACC
CATGTGCACCTCCA
CATGTGCACCTCCT
CATGTGCACTTGTA
CATGTGCAGGGGCC
CATGTGCAGTGATT
CATGTGCAGTTGGC
CATGTGCATTAAAC
CATGTGCATTTCCC
CATGTGCCAGAAAA
CATGTGCCAGCGAG
CATGTGCCATCACA
CATGTGCCCGGCCA
CATGTGCCTAACGT
CATGTGCCTCTTGT
CATGTGCGACTGCA
CATGTGCGCACATA
CATGTGCGCAGTAG
CATGTGCGTGCGTA
CATGTGCTAATTGG
CATGTGCTACTGCT
CATGTGCTCTAGAT
CATGTGCTGGGTAC
CATGTGCTTAAAAC
CATGTGCTTCAACT
CATGTGCTTCCACT
CATGTGCTTCTAAT
CATGTGCTTCTATA
CATGTGCTTCTGCA
CATGTGCTTTCTGT
CATGTGGAAGATCA
CATGTGGAAGTCAG
CATGTGGAAGTTCG
CATGTGGAATACCA
CATGTGGAATGGGG
CATGTGGAGCACTG
CATGTGGATCAGGG
CATGTGGCACACAC
CATGTGGCCCCCTC
CATGTGGCTACGGC
CATGTGGCTATAAC
CATGTGGCTCATTG
CATGTGGCTCTGTC
CATGTGGCTTCTGG
CATGTGGGAACAGA
CATGTGGGAATGGT
CATGTGGGACTTTG
CATGTGGGAGAAAA
CATGTGGGATCCTG
CATGTGGGATTCCC
CATGTGGGGATGTT
CATGTGGGTATTTT
CATGTGGGTGACAG
CATGTGGGTGGCTC
CATGTGGTATGATC
CATGTGGTCCCTGA
CATGTGGTCTCCAG
CATGTGGTCTTGGC
CATGTGGTGCCCTA
CATGTGGTGCCTTA
CATGTGGTGTTGTC
CATGTGGTTTTTAA
CATGTGTAACCCGA
CATGTGTAAGTATA
CATGTGTACCATTC
CATGTGTAGATGTT
CATGTGTAGGGAAG
CATGTGTATTGGGT
CATGTGTATTGTCG
CATGTGTCAGTAGT
CATGTGTCCGGCCC
CATGTGTCCTTGTA
CATGTGTCGAACTG
CATGTGTCGCCTTC
CATGTGTCTAGGGC
CATGTGTCTGAAGG
CATGTGTCTGCTGT
CATGTGTCTTTGGA
CATGTGTGAAAGTA
CATGTGTGACAGTG
CATGTGTGATAAAA
CATGTGTGCAATGT
CATGTGTGCTTTTC
CATGTGTGGAGCTG
CATGTGTGGCAGCT
CATGTGTGTAACAG
CATGTGTGTAATAG
CATGTGTGTGTCGG
CATGTGTTAGCTCA
CATGTGTTCACTAC
CATGTGTTCTAATC
CATGTGTTGCAAAA
CATGTGTTGGACCT
CATGTGTTGGCATT
CATGTGTTGTATTA
CATGTGTTTAGTTT
CATGTGTTTCTCTT
CATGTGTTTTGCAG
CATGTTAAAGCTGC
CATGTTAAAGGGAT
CATGTTAAAGTGCT
CATGTTAACACTTG
CATGTTAACATTTG
CATGTTAACCAACA
CATGTTAACCCCCA
CATGTTAACTACGA
CATGTTAATGACGT
CATGTTAATGTTTC
CATGTTACACTTCC
CATGTTACAGCAGT
CATGTTACCAGACA
CATGTTACCTGATA
CATGTTACGTAAGC
CATGTTACTGATAT
CATGTTACTTATAC
CATGTTAGAAAAAC
CATGTTAGAATAAA
CATGTTAGCTTGAA
CATGTTAGGAAAGT
CATGTTATAACATA
CATGTTATCAACAG
CATGTTATGAAGTT
CATGTTATGCATTG
CATGTTATGGATTG
CATGTTATGTACTG
CATGTTATTCAACA
CATGTTATTCATTA
CATGTTATTCTTTT
CATGTTATTGTAGG
CATGTTCAAGATTT
CATGTTCAATATCC
CATGTTCACAAGGG
CATGTTCACCTTAA
CATGTTCACTGTTT
CATGTTCATTCTTG
CATGTTCCAAGGCT
CATGTTCCAGGGTA
CATGTTCCATTGTT
CATGTTCCCCCTAT
CATGTTCCCTCTTT
CATGTTCCCTGTTA
CATGTTCCGAGCAA
CATGTTCCTACACC
CATGTTCCTCTTTT
CATGTTCCTGGGAA
CATGTTCCTTAGGT
CATGTTCGAATTTT
CATGTTCGGTATTT
CATGTTCTACATTC
CATGTTCTCCTGTA
CATGTTCTGCAGGC
CATGTTCTGCAGTG
CATGTTCTGGGTTT
CATGTTCTGTACTG
CATGTTCTGTGCCC
CATGTTCTTAGGAA
CATGTTCTTATATG
CATGTTCTTCACAC
CATGTTCTTGTGCA
CATGTTCTTGTTGT
CATGTTGAAAGCAG
CATGTTGAACAGAG
CATGTTGAATGCAT
CATGTTGACTAATT
CATGTTGACTGGAA
CATGTTGAGTATTT
CATGTTGATACAAA
CATGTTGATCCTAA
CATGTTGATGAAGG
CATGTTGATGTTTA
CATGTTGATTGTTA
CATGTTGCAGGACA
CATGTTGCAGGTAA
CATGTTGCCATTTA
CATGTTGCCCACTG
CATGTTGCCCGAAT
CATGTTGCCTGCAG
CATGTTGCCTTTGC
CATGTTGCGAAGTT
CATGTTGCGCTGTG
CATGTTGCTCTTTT
CATGTTGCTGGAAA
CATGTTGCTTTAAG
CATGTTGGAAGGAA
CATGTTGGACAAAT
CATGTTGGATAATT
CATGTTGGATTTCC
CATGTTGGCACACA
CATGTTGGCATAAA
CATGTTGGCCAATA
CATGTTGGCGGCAC
CATGTTGGGCAGCC
CATGTTGGGTAGCC
CATGTTGGTGGCGA
CATGTTGGTTAAGT
CATGTTGTAAATAC
CATGTTGTACAGGG
CATGTTGTACTTAG
CATGTTGTAGGCAC
CATGTTGTCCAATA
CATGTTGTCTAAAA
CATGTTGTGGGAGG
CATGTTGTGGGTAG
CATGTTGTGTCAGG
CATGTTGTGTGCCC
CATGTTGTTACACT
CATGTTGTTACTGC
CATGTTGTTAGAAA
CATGTTGTTCCCTA
CATGTTGTTCCTCG
CATGTTGTTTCCAC
CATGTTGTTTCTTG
CATGTTTAAAGGAA
CATGTTTAAGCAAT
CATGTTTAAGGGCA
CATGTTTAATAAAC
CATGTTTAATTCTA
CATGTTTACACCCT
CATGTTTACATTAG
CATGTTTACCCAGA
CATGTTTACTAAAG
CATGTTTACTGCAG
CATGTTTAGACAAC
CATGTTTAGCAAAA
CATGTTTAGCTATA
CATGTTTAGTAACG
CATGTTTATACATT
CATGTTTATCCTAT
CATGTTTATCTTTA
CATGTTTATTTCAC
CATGTTTCAATACA
CATGTTTCAGTTGG
CATGTTTCCATTGT
CATGTTTCCTTCTA
CATGTTTCCTTTCG
CATGTTTCGATTTG
CATGTTTCTATTGC
CATGTTTCTGTGTG
CATGTTTCTTATAA
CATGTTTCTTTGTA
CATGTTTGACAGTC
CATGTTTGATCTCA
CATGTTTGATTGTC
CATGTTTGCGGTTC
CATGTTTGCTCTAT
CATGTTTGCTTTAT
CATGTTTGGATTGT
CATGTTTGGGAGTA
CATGTTTGGTACTA
CATGTTTGGTTGGT
CATGTTTGTTTTGA
CATGTTTTAACATT
CATGTTTTCTTTGG
CATGTTTTGAGTGG
CATGTTTTGGAGGA
CATGTTTTGTAAGC
CATGTTTTGTCCCT
CATGTTTTGTGTCT
CATGTTTTTCAAAA
CATGTTTTTCCAAT
CATGTTTTTGCCAA
CATGTTTTTGTCCC
CATGTTTTTTAAGT
CATGTTTTTTCTTG
CATGTTTTTTGAAT
