# Supplementary material for: Identification of novel transcripts with differential dorso-ventral expression in Xenopus gastrula using serial analysis of gene expression
Source: Genome Biol. 2009 Feb 11;10(2):R15. doi: 10.1186/gb-2009-10-2-r15 (PMC2688288; doi:10.1186/gb-2009-10-2-r15)
Supplement: Additional data file 9 — Experimental tags matching to the genome but without any match to the transcript databases. [file gb-2009-10-2-r15-S9.txt]

CATGCCAATGAAAG
CATGGCGGCGTTTC
CATGACTCCTGCCA
CATGTAAGTTTACA
CATGTTAACACGCA
CATGTCACTTAAGC
CATGCCTGGCGGAG
CATGATAATACGGC
CATGTTATGGTGAA
CATGTAAAGCATTT
CATGGCAGAACGGG
CATGCCGGTCCCAG
CATGAGATCTTTCT
CATGAGAAGTTCAT
CATGAGGCCTAAGG
CATGGCTGGTAGTT
CATGAGCTTAAAAC
CATGGACAGCAGGC
CATGAACAGACGCT
CATGGAAACGATAC
CATGCCTGGGTTGT
CATGTGCTTCGCAA
CATGTGTTATCCAG
CATGTAGCTACCCG
CATGTTGAGGATTG
CATGACACTAAAAC
CATGGCACACTTAC
CATGTACCCATCAC
CATGCCAGTTACCC
CATGAAAGAAATGC
CATGGATAAACAGT
CATGTTGTGGGTCC
CATGTAGTGAGAGG
CATGCAGGCTATTC
CATGCAGTGCTAAG
CATGAAAAGGCAAG
CATGGCTACTTAAT
CATGGGGCCATAAC
CATGCTTATTAAAC
CATGATCAGTTTAT
CATGTTTACAGTGA
CATGCAGTTAGACT
CATGCGGTCACCAT
CATGACAATGGGCA
CATGTTTTATCAAG
CATGGAGAGAGACT
CATGTATTGTGGAA
CATGTTTGATACCC
CATGGTGCAGTGAA
CATGGACAAATCTG
CATGGCAGCGCTTG
CATGAGGGAAATGA
CATGAGAATAGCAC
CATGTTAAGGCATC
CATGTTAGGATGCA
CATGTACTGTACAT
CATGTGAGCACCCA
CATGGGACACTTGT
CATGAATTTAAGAG
CATGTCTATGATCT
CATGCAGTAGTGCC
CATGCAAGGACAGG
CATGCATTGTGACA
CATGCATAGTTATG
CATGCCTCTCAGTA
CATGACCCAGAGAT
CATGTCATCATCTT
CATGAACATAGTCT
CATGTAATCTGACC
CATGCAACTAGAAG
CATGGTCTTCCACC
CATGATTCGAAGGC
CATGATGGCGGCGG
CATGTAGGCCACGT
CATGGAAACAGTGT
CATGTCCACATCCT
CATGCTTCGTGTGC
CATGGCAGGTCAGT
CATGCCGGCTCTAC
CATGGGAGTTCACA
CATGACCACGGCCC
CATGCTAGGATGTC
CATGGTCCCAATAT
CATGCCAGGTAGAG
CATGGAAAAGGTCA
CATGTTGCAGATCA
CATGTCCATTTTTA
CATGAACACATTCG
CATGGCCAGGGTCA
CATGTTTCCAAAAT
CATGGTTTATCCTG
CATGTGTAGACACT
CATGAGAGAAAGTA
CATGCCCACAGTCG
CATGCAAAGTTCAT
CATGTGGCAGCTTT
CATGAACAGTGTAC
CATGCATCCACAAG
CATGTCCACGAGAG
CATGGTAGCAAGAG
CATGATCTTCAGTC
CATGTCCAATAGCA
CATGGGTATCACAG
CATGGGTCCTTAGT
CATGCCGTCGGGGG
CATGGCGCGGGCAC
CATGAACTACTCCT
CATGTAAAAGAGAC
CATGTTCCATATTG
CATGTAACTGCTTG
CATGTATATATATT
CATGGCAACCAAGT
CATGTAACAGCCCC
CATGCTAAAGCACT
CATGTGGCTCTCCC
CATGAGGCCGCGCT
CATGCATTGAAATG
CATGGCTCCGCACT
CATGTGATTTGACT
CATGACTGTGCGGA
CATGATCTTCAAAT
CATGCCATTATGCA
CATGCTTAATCGTT
CATGAACAAGAGCG
CATGAGTCTATTTG
CATGTACAAGGATT
CATGAAGCAGGATG
CATGGTATTACCAG
CATGCAAAACTCCT
CATGCAGTTGGTTG
CATGGTCCAGCTCT
CATGAACCTTGGGG
CATGGAATTAGAGT
CATGATCATTCCTC
CATGGGCTCTAAGC
CATGGGCTGATGAG
CATGACATTTGAAT
CATGACGCAGTGGG
CATGCTCAGAAGAA
CATGTATCTCTTTG
CATGTGCCATCAGA
CATGGGAAATATAG
CATGAAACTACATA
CATGCAAACTCCTT
CATGCTTGGTGGCG
CATGGAACAGCACA
CATGAAGGACTTTA
CATGATTATGTGCA
CATGATATCGTTTA
CATGCATATCTAGA
CATGCCCCTTAAGT
CATGGAACTGGCTC
CATGGAGGAACAAT
CATGGGCCCTTGTC
CATGGGTCTTGGAT
CATGTCCAGTGCCT
CATGAGACCTGGTA
CATGGCCCCGCCCT
CATGTAGGGGCCTT
CATGTTAATTAAGG
CATGTTAGATACAG
CATGCAGCCCATCA
CATGCCTTTCAATA
CATGTGTGGATGTG
CATGAGATAACATA
CATGAGCAATACAC
CATGCCATCCATAG
CATGCGAGGTTTGC
CATGGGATGCGCAA
CATGTGGGCATAAG
CATGTTTCGAGTTA
CATGAAAAACAGAT
CATGAGATAAGTGA
CATGTCCAGTGTTT
CATGTGGAGCTGAT
CATGAGATGGTGTG
CATGCCCTTAGATT
CATGTTGATAATAA
CATGTTTTCTCAGA
CATGACTAGTCTAC
CATGATACGAGCTC
CATGGCTGTTGGTA
CATGTAAACACGGT
CATGTAGTTGTAAG
CATGTCTCAAGACA
CATGTGCTAAACAT
CATGCTCTCTTGTT
CATGTTATTTACTC
CATGCTGGCTTATT
CATGGAGGGAGAAC
CATGTGGGATGAGA
CATGAGATAGTCCT
CATGATATCCAAGT
CATGGCCTCCTAAA
CATGGTGGCGGCTT
CATGTATGAAACCA
CATGTTTTGGTACT
CATGATCTCAGTCA
CATGCCTTATGCCT
CATGGAACTCAAAG
CATGGTCTTTCTTT
CATGGTGAACGGCT
CATGAGAGGTGTAG
CATGAGCTGCTCGG
CATGGAATCATATG
CATGTCTAGCTGGG
CATGTTGGCGGCCT
CATGAAACTAGGTA
CATGCAAGCGAAAT
CATGCTGAGCCCCA
CATGGCGTTACTAA
CATGAAGTCTAGGC
CATGTTGAGTGGTT
CATGCTAAGACAAC
CATGGGAGACTGCT
CATGGTCAGTCTAT
CATGTCAGGCATTG
CATGAGCAAAAATC
CATGCACAATTCAC
CATGCGGGCCTTAT
CATGGGAAAGTGGC
CATGCTGGTTTTGC
CATGGCAGTCCAAC
CATGAACAGTTTTC
CATGACGAAGGTGG
CATGCTAGCGGCGC
CATGCTGGTTTTGA
CATGGCACAGATTG
CATGGCCACCAGCT
CATGGGGATGAAAT
CATGTACGGTGATG
CATGTAGCCAGTTA
CATGAGCCTCACGG
CATGAGGTTAGAGG
CATGTCATAATAAA
CATGCCAAGGATCT
CATGCGGCCCTGCA
CATGCTAAAAGCTG
CATGCTACTCAGTA
CATGGTCTTAAAGA
CATGGTTAACAGCC
CATGTCAACCAGTT
CATGCACAACATAT
CATGCCGAGAGCAT
CATGTACACAGAGT
CATGTATGGGTAAG
CATGTCAGCTATTT
CATGTCGGCGGTGG
CATGTTCAATCTCA
CATGAGCGATTAAA
CATGGAGGTAATAA
CATGGGCGAGGTGG
CATGGTGATTAAGA
CATGTGACATAACT
CATGTTGGATCCAA
CATGAAACGTTATG
CATGAACAATAAGG
CATGAAGGTTCAGT
CATGAATCAAAATA
CATGATAGGGCTTC
CATGATGAGAGGGG
CATGATGTACATAC
CATGCCGCAGTTAT
CATGCTACACAGCT
CATGTACAATTTTA
CATGTCAAAGACGA
CATGTCAGGGAACA
CATGACCCATCAGC
CATGCTTATTAATG
CATGGATAAGAAAT
CATGGCGAACGCCA
CATGGCTACCTCAA
CATGGTAAACAATG
CATGTACACCAATT
CATGTATGATCGGT
CATGTCCACCCACC
CATGTCTGCTAGCC
CATGTGCATTAAGA
CATGTTACAATGTG
CATGTTCAACTGTC
CATGTTGAAGCAAC
CATGAACAGTTTTA
CATGTCAAAAAGTT
CATGATTGAACATT
CATGCACCAACCCC
CATGCAGTTATGTC
CATGGAACACTGAA
CATGGACATTTGGA
CATGTCATTGCAGT
CATGTCTGTCTTCT
CATGTGCTGATTTA
CATGAGTGTGCATC
CATGAGTTTCTTGA
CATGCAAATGTCTA
CATGCTTGGCACCA
CATGGCGGTAACAA
CATGGGCCATAAGC
CATGGGTTACTTGT
CATGGTTATACACA
CATGTCAAGAAATA
CATGTCAGGCCTCA
CATGTTCAAACTGA
CATGAAACTTTTCA
CATGAACCAGGTTT
CATGCACCCTCAGA
CATGCAGAGTGAAA
CATGGCAATGCATT
CATGGCTTTCCTCA
CATGGGAAAATCGC
CATGGGGCCCATCT
CATGGGGGTAGAGA
CATGGTCAACTGAT
CATGGTGAGACGTT
CATGGTTTCTGAGG
CATGTAGCGGCGAC
CATGTCCTCCTCTT
CATGTGCAAATCAT
CATGTTAGTGCACA
CATGAGCACTAGCC
CATGCTCTGAATGT
CATGCTGCAGAACT
CATGGAAAGGCACT
CATGGCCGAGAACG
CATGTATGTGCAGA
CATGTGGCAACTAG
CATGAATTGAGTTA
CATGAGCAAAAGAT
CATGCACCATAAAA
CATGCAGTCGCATT
CATGCGAGGTGTAG
CATGGAAGTCAATT
CATGGATCCTCAGG
CATGTTCAAACAGG
CATGTTGTGTTTTC
CATGAAGCAATAGA
CATGATAATGTATC
CATGCAAGCATCCG
CATGCAGGTAACAT
CATGGCATATCTTA
CATGTACCCACATA
CATGTGGCACAATG
CATGTGGCCCATAA
CATGTTGACAGCAA
CATGAGCGGAACCG
CATGCTATACAAAC
CATGGGCACAAGTT
CATGGGTCACACAG
CATGGTAATTTTCC
CATGGTCCTTAAAA
CATGTCCAATCATT
CATGTGACTGATAG
CATGTGAGGTGCTG
CATGTTAACGGTCT
CATGTTACCGGTCG
CATGAAAAGCCTCA
CATGAGTTTACACA
CATGAGTTTGTAAC
CATGCACTTGAAAA
CATGCGTATAGACT
CATGGAGTAATTTG
CATGGTTAGGGTCT
CATGTGCCACACTA
CATGACCGAATCGA
CATGAGAGCATCAG
CATGAGGAAACCAT
CATGATGTGGGCGG
CATGCTGTCTTCTC
CATGCTTAGAATTA
CATGGTGAGACCTC
CATGTCCAAGGTAC
CATGTTCTGGGCGG
CATGTTGTATAAGG
CATGACTAATAAAG
CATGATGTGACGTG
CATGCACAAAACAC
CATGCCTTTCCTTC
CATGGCAGTGACAG
CATGGGAGGGGCAA
CATGGGCTAATTAA
CATGGTCCGGCAAC
CATGTAGGTAACTA
CATGTGGCCAGGAT
CATGTGTTCCCTGA
CATGACAATCCAAA
CATGACCACATACA
CATGACGTACACGC
CATGACTCGGTGGT
CATGATGGCGCCGG
CATGCAAAGCCACA
CATGCCCTTTGGGC
CATGGAAATCGAAA
CATGGAAGGTCCAC
CATGGAGCATCAGT
CATGGATAATGGGC
CATGGCCTAATGGT
CATGGGCTGCCCTG
CATGGTTTGGGAGT
CATGTCCTATGTGG
CATGTCTTGCACGG
CATGTGAGCGATAA
CATGAATCCGCCAT
CATGCTCAGTGGAA
CATGGCAGCACTGT
CATGGGCACCCCCC
CATGGGCAGTGGGG
CATGTACCTGACAA
CATGTATATTACAG
CATGTATGAGCAAA
CATGTCAAACTGCT
CATGTGCACCTAAT
CATGTGTAGAAGCA
CATGTTCCCTACCA
CATGAAAGGTTCAG
CATGACGTTGCCAA
CATGATGGGTCCAG
CATGATGTCTCTAC
CATGCACGTAGAGA
CATGCCTGAGAAAG
CATGGCATTAACTT
CATGGGTGCCCAGG
CATGGTAGAAATAT
CATGTTAGACAACA
CATGTTTGTGTAGA
CATGAAAGAAAGTT
CATGAAATCACCCC
CATGACAGCCTGCC
CATGCAACATAAGT
CATGCAGACTTGTC
CATGGAGTGGAAGA
CATGGTCCTTAACA
CATGGTGGTCTCAG
CATGTACTCACAAT
CATGTCTTAGTTCA
CATGTGGTGTAAAG
CATGTTGGGGCCGC
CATGATAAGCAAAA
CATGATAGCCACTT
CATGCACCTTCAGT
CATGCAGGGATCTG
CATGCTAAGTGACA
CATGCTTACAAGGG
CATGGAAAGTTCCC
CATGGATTTTGGTT
CATGGCGAAGGTTA
CATGGGGGTACCAC
CATGGTGTACTCCA
CATGTAAGGCAGGA
CATGTGGGCCATAC
CATGTTGGCTAATA
CATGAAGAAACCCA
CATGATTATCAATC
CATGCATCTGGTGA
CATGCTATTGAAAC
CATGCTGTGCTTCT
CATGCTTTACTATA
CATGGACACTAACA
CATGGCACGTAATT
CATGGGCAATTTAA
CATGGGTCGGGGCA
CATGGGTGGCTCAT
CATGGTCAGGACGT
CATGTCCTTTGCCC
CATGTCGCTGTAAC
CATGTGACCAGGTC
CATGTGGCAATGGG
CATGTGTGCTCTAT
CATGTTTCGTGTTG
CATGAATAAGTTGC
CATGAATCAGGTAT
CATGACAAAGTGTA
CATGACCCGGCTGA
CATGACTGAATTCA
CATGCACCTGAAAC
CATGCTATTCCATT
CATGCTCTAGCAGC
CATGCTGGATAAAG
CATGCTGTCAGATG
CATGGAGGCCTGGT
CATGGGAGCAGAGC
CATGGGCAGGTACA
CATGGTACACAATT
CATGGTATCAATTT
CATGGTGGGGTAAC
CATGTAGAGGCTAA
CATGTCACATCCCG
CATGTTGAAAAAAG
CATGAACAGCTGTA
CATGACCAAATTTG
CATGACGAAGGTTT
CATGATCATACAAT
CATGATCTGGTCAG
CATGCACACAGCTA
CATGCACCATCTCC
CATGCGATGGTGTC
CATGCTAGTCTCCC
CATGGAAGCGAGAG
CATGGACACTCCTG
CATGGCACCTCTGA
CATGGCCACGTTGC
CATGGCTGTCAGGG
CATGGGGGCTGGAC
CATGGTGAGTATCA
CATGGTGGGTTTCA
CATGGTTGCTAAAA
CATGTAACAAATGG
CATGTAAGATCTAT
CATGTACTTAGACA
CATGTATCCAAACA
CATGTGGCTTCTCA
CATGTTAGTTTCAC
CATGTTCACTTAGC
CATGTTTCAGTATT
CATGACAGCCTAGC
CATGAGGTTAAAGG
CATGAGTTTATAAG
CATGCATCGAGCGA
CATGCCGGTTGAAA
CATGCTAAAGTAAG
CATGCTCTTTGCCA
CATGCTGCAATGCC
CATGGCAAACAGAC
CATGGGAACTACTA
CATGTAACAAAATG
CATGTAAGGACTGA
CATGTGCCAAACCC
CATGTGCTTAGTAG
CATGTGGTCATTGC
CATGTTTCCGTTGC
CATGAAACGGCGCT
CATGAACACCCATC
CATGAACATCACAC
CATGAGGATTTCTC
CATGATCGGCTGCT
CATGGAAGGAGAGT
CATGGAAGGATCTG
CATGGAATCGATTG
CATGGAGATAAAAC
CATGGCACCGGATA
CATGGCCAGTTAAA
CATGGCCCTCCCAG
CATGGTCTGTGCCA
CATGTCAGCAGAAA
CATGTCGTAGCGGC
CATGTCTCCACATC
CATGTGAACATTAT
CATGTGAAGTCAAC
CATGTGCCACTCTG
CATGTTGAACTTTA
CATGTTTCCTTCTT
CATGAAATGACAGC
CATGAACCTCCAGG
CATGACAATTGGGA
CATGATGGTGCGTG
CATGATGGTTGGAT
CATGATTGTAATGA
CATGCAGAAACTCC
CATGCAGCTTGTTC
CATGCAGTCGGTAT
CATGCTCAATTCCT
CATGGAAAGGGTTT
CATGGACAAGATAA
CATGGCGAGAGAGC
CATGGCGCAGTTTC
CATGGCTAATACTG
CATGGCTACAATAG
CATGGGAGAGTCCT
CATGGGATTCTGTA
CATGGGGCAACTTA
CATGGTCCAAATTT
CATGTACATAGAAT
CATGTACTAGCTCT
CATGTACTGGTGCT
CATGTATAATCTGG
CATGTATGTTTCTC
CATGTCACCCTCCC
CATGTCCAAGAAAG
CATGTCGGGCAGCC
CATGTTGACTAATA
CATGTTTTACGGGT
CATGAAATCCCTCT
CATGAACACGTGAT
CATGAACTGCTGTA
CATGACAGCATTAC
CATGACGCTTCCTT
CATGAGCACAAGAT
CATGATTGTGCGGC
CATGCACTGAGCAG
CATGCGTGTAGCGG
CATGCTCTTAGTCC
CATGGATGCTTCGA
CATGGCCACAAAAC
CATGGCGACACAAG
CATGGCGCGTTTCA
CATGGCGGAGACAC
CATGGGATTCAATC
CATGGTATTTTAGA
CATGGTCTGGAACT
CATGGTCTGGTTAA
CATGGTGTGGCTTG
CATGTATAACCTAC
CATGTATATCTTCT
CATGTCCTCTAGCC
CATGTCTGCACAAA
CATGTGACACCCAA
CATGTGTAGGCTTT
CATGTTACTTCACA
CATGTTCAGTCAGA
CATGAACAGGAAAA
CATGAACCAGTGCG
CATGATCACAATCC
CATGCAAAGATAGA
CATGCAGAAAGAGC
CATGCAGCTGCACT
CATGCAGCTGGCCC
CATGCTTAGGGTTG
CATGGAAGAACACG
CATGGACTTCTTCA
CATGGATTAACACA
CATGGCACCACTCA
CATGGCACTAGGGT
CATGGCGTCGCCCT
CATGGGAATCCAGC
CATGGGGGCAGGCA
CATGGGTCCATACC
CATGGTAACAGTTA
CATGGTAGAGGGGG
CATGGTTAGGAGGT
CATGTAGTAGCTGA
CATGTATCGAGGAA
CATGTCCTTGTTTC
CATGTCTGTGAATA
CATGTGACTAGCAC
CATGTGGGCTGATC
CATGTTGCCTCTTC
CATGTTTAAGGTAA
CATGTTTGGAAATG
CATGACACGACCGT
CATGCAAAGTCTCG
CATGCAGAGGCTCT
CATGCAGCGACATA
CATGCGCCCTGAAG
CATGCTCCGCTTAG
CATGCTGTAGCCAG
CATGGTGCATCTTC
CATGGTGCCCAACT
CATGTAAACATATC
CATGTAAGACACTG
CATGTATGAGCAGA
CATGTGCAACAACG
CATGTGCTCTGATC
CATGTTCATCTCTG
CATGTTCCCAAGAA
CATGTTCTGCAAGC
CATGTTGTCACAGT
CATGAACCAATACA
CATGAAGTTTGGAG
CATGACAGTGATTG
CATGAGCGGTAAGG
CATGATCATAAGAA
CATGCCTTGTTCTT
CATGCGCTTCTCCA
CATGCTAAGATGAA
CATGCTAAGTTGAG
CATGCTAATCTGAC
CATGCTTTGACGCA
CATGGAATCATAGG
CATGGAATCTAGCA
CATGGATGCTCCAA
CATGGCACAATTAG
CATGGCACTTTACA
CATGGCATACATAT
CATGGCTGGCGATT
CATGGGCACAGCCC
CATGGGCCATCTCA
CATGGGTCCAGTCT
CATGGGTTTATTCC
CATGGTCCCAGTGC
CATGGTTTTTAGTA
CATGTAGGGTACAG
CATGTATCCTCAAT
CATGTATGGACGGA
CATGTGACATACAA
CATGTGTAACCAGG
CATGTGTAACTTTG
CATGTTCCTAGTCA
CATGAAACATTAAT
CATGAATGCACCCA
CATGAGATGTATGA
CATGATAAACCGAT
CATGATCGCCGTAA
CATGCACCTTATCC
CATGCAGTCTTTCT
CATGCCAAAATTAA
CATGCTCCAGCTGT
CATGCTGTCTTGCA
CATGGCCACACTGA
CATGGGGGCTTGCA
CATGGTAGAGAGTG
CATGGTAGTGACAG
CATGGTGCGGGTCG
CATGGTTGCACAGA
CATGTAAACATATT
CATGTACTAAACTG
CATGTAGACACTAT
CATGTAGCCTAAAC
CATGTATCAACCCA
CATGTCAGTCTTGA
CATGTCATTCCATA
CATGTCCCTTTCAG
CATGTGCAAAATAC
CATGTGCACTGCCA
CATGTGGGCGTAGA
CATGTGTAGTTTAT
CATGTGTGCAAATT
CATGTTAACACTTT
CATGTTCAGTCATA
CATGTTCCAGGCAG
CATGTTGATTCCCA
CATGTTTCATACGG
CATGTTTCCATTCT
CATGTTTCCCAGGT
CATGAAAGAGTAAC
CATGAAAGTGTCTC
CATGAAGGATCCAG
CATGACATTACAAT
CATGATTCCGGGAG
CATGCAGTGTTCTA
CATGCTCCAAGGCT
CATGCTCTTGTCTA
CATGCTGACCCAAC
CATGCTGCCATTCA
CATGCTGGCGGCGG
CATGCTGTAATCAT
CATGGAATGGTCCG
CATGGCACATCCGG
CATGGCACCCCTTT
CATGGCACGTTTGT
CATGGCACTAAATG
CATGGCCGTTCTAT
CATGGCGGACGCCA
CATGGCTCCGACTG
CATGGGATCACCGG
CATGGTCGTGGAGG
CATGGTGTTCTGTA
CATGTAAAAGTTGC
CATGTAATCACTAT
CATGTACACTTTTA
CATGTACAGGGGGT
CATGTACCAGCCTC
CATGTAGCATCCTT
CATGTTAAAACTTA
CATGTTCCTGCAAC
CATGTTGAATCTGA
CATGTTGTAGCTTT
CATGAAAAAAACAG
CATGAAACAGGAAT
CATGACAGATTACA
CATGAGGGAGCTCC
CATGAGTCGTCTCT
CATGAGTTGGAGAT
CATGCACACAGACT
CATGCATTAAAGAG
CATGCCCACTCCTT
CATGCCTCAGTAGA
CATGCGCAACAAAG
CATGCTCGTGTTGA
CATGGAAATGTTGT
CATGGCAGCGGCTC
CATGGCCTTCAAAG
CATGGCGACTTCAG
CATGGCTCCATTGG
CATGGCTCGGCAAT
CATGGGGCGCTTTG
CATGGGGCTAAAAC
CATGGTAAGCAGGA
CATGGTCCCTAAAG
CATGGTGTGTCCCT
CATGTAATTAACAA
CATGTAGGTTACAA
CATGTATTAATGGA
CATGTCTTAAGATC
CATGTGAAAGAGTA
CATGTGATTGGAAC
CATGTGGCGCAGCA
CATGTGTACATTTG
CATGTTAACATTGC
CATGTTCTCTGATT
CATGTTGGCGAGGC
CATGAAGAGATTTT
CATGAATGGCTGTA
CATGACACTTGCCA
CATGACTTGCATTG
CATGACTTTGAATT
CATGAGAAAGATAC
CATGATCATTCTAT
CATGATGGCTTGTA
CATGCAAATATCCG
CATGCAACAGGAAT
CATGCAACGAGTCC
CATGCAGACAAACC
CATGCCTGACATAC
CATGCGTCAACAGT
CATGCTACGAGCCG
CATGCTACTGTGCA
CATGGAGAATAGGG
CATGGATCCGGGTT
CATGGCCTATGGAT
CATGGCGCGGCGCC
CATGGCGGAGTCTT
CATGGCTGCGCTTG
CATGGGACCTGGTA
CATGGGCCATTTAC
CATGGTTACCAGAC
CATGGTTTTTACTC
CATGTAATAGGTTA
CATGTAGGGAACTT
CATGTCTAGACATT
CATGTCTATTTTGG
CATGTCTTTCGCTT
CATGTGCAGGGGAG
CATGTGCTCTTAGG
CATGTTACCAGATC
CATGTTAGAGTGAA
CATGTTCCGTACAT
CATGTTGCAGATAT
CATGAAAAGAATGC
CATGAACCCTAAAA
CATGAACGCGACAC
CATGAACTCCTAGA
CATGAAGGACCTGG
CATGAAGGATTGGG
CATGACAAAGTTTA
CATGACAGGAGCGC
CATGACAGTGTTCT
CATGACCTTGCAAT
CATGACGAGGTCAC
CATGACGCTGGGCC
CATGACGTCCATCT
CATGAGGCTCGCAT
CATGATCAGCCAAC
CATGATTAACAGGT
CATGCACAATGTTT
CATGCACCGGCCCC
CATGCACCTAGACA
CATGCACTGGGGAC
CATGCATTCACAGA
CATGCCCTTAAAAA
CATGCCTCAGCCTG
CATGCGCAGCTACC
CATGCTAAAACTCT
CATGCTCTTCTGTC
CATGCTGGGGTGAA
CATGGAATTGCAGT
CATGGAGCCCACAG
CATGGAGGATGTTC
CATGGAGTCTATCG
CATGGCACAGACTC
CATGGCTCCACTCC
CATGGCTGGGGAAA
CATGGGCTCACACC
CATGGGGCAAATAA
CATGGTAATAACCA
CATGGTGGATTTGT
CATGGTTGTCTCCA
CATGGTTTACTGAC
CATGTAGTGTCCAA
CATGTATTATAGCA
CATGTCCATTGAAA
CATGTCTACAGGTC
CATGTCTCAGTAAC
CATGTCTCGCAGTT
CATGTTCATCCCAT
CATGAAACTGTATA
CATGAAAGCATCGG
CATGAAATCCATTT
CATGAAGACTTTAA
CATGACTAAACAAG
CATGAGTCCTTTAG
CATGATGTAGTTTC
CATGCAAAGATCTG
CATGCAAGAAAGAA
CATGCAATGCTCGG
CATGCATAGATAGG
CATGCATATATCAT
CATGCGTGGGGGAA
CATGCTCACACCCA
CATGCTGGAAGCTA
CATGCTGTCTAAGC
CATGCTGTGAGGCC
CATGGATGTGATCC
CATGGCTACTGCTC
CATGGCTCAGAGGC
CATGGGATCTTCAC
CATGGGTGGTGTTT
CATGGGTTACAGGC
CATGGTAAACCTGT
CATGGTGAAGTAGG
CATGGTTTGCTCCT
CATGTAAGAATTTA
CATGTACAGTTAAA
CATGTACCTTGTAA
CATGTATAAGATTG
CATGTCTGTTAAAA
CATGTCTGTTATTA
CATGTGGCCCTCAA
CATGTTAAATAAAA
CATGTTTAGCAGCA
CATGTTTCCTTTGC
CATGTTTCTGGTGC
CATGTTTGGGCCCC
CATGAAGGGTAGGC
CATGAAGGTACACT
CATGAATGGTTTAG
CATGACACAGGGTT
CATGACTGTTGTTT
CATGAGAAAACACT
CATGAGAGCCCAAA
CATGAGCAGTGTGT
CATGAGTATCAGTG
CATGATACCCTGGT
CATGATGGCACACG
CATGATTTCCTCGG
CATGCACGCTCAGG
CATGCACTCCCCCC
CATGCCAGATGCAG
CATGCCAGGTAAAA
CATGCCTAATACAT
CATGCGGAGAGATC
CATGCTAGGACTGG
CATGCTGCTTAGAC
CATGCTGTGCTGTT
CATGGAAGCATCTA
CATGGACCATAGTT
CATGGAGAACAGAT
CATGGCAACCAGGT
CATGGCACAGACAT
CATGGCAGCCGAGA
CATGGCAGGTTCCT
CATGGCCCAGTGAG
CATGGCCGCCCAGC
CATGGCCTCGCAAG
CATGGGAAATTAGA
CATGGGAATGCTGC
CATGGGATGCCACC
CATGGGATTGTCCA
CATGGGCACGGGTA
CATGGGCTATAGGC
CATGGGCTCTGTCA
CATGGGGTCTTCCT
CATGGTGCACATAC
CATGGTGGGGGAGT
CATGTAATAGCGGA
CATGTAGCCTTTGA
CATGTAGGCCGTCC
CATGTATGTAGTAC
CATGTCAGCTGACT
CATGTCAGTCCCAG
CATGTGAACAACAA
CATGTGCAGTAGCA
CATGTGCTGCCACT
CATGTGGTCGCCAT
CATGTGTCCGTCTG
CATGTGTGTGCTTC
CATGTTAAGACAAC
CATGTTAGCTTACT
CATGTTAGTTTGCT
CATGTTGACACTGA
CATGTTGTATGATA
CATGTTTATAGCTT
CATGTTTGCAGTAT
CATGAAAAAACTGA
CATGAAAATCAGAT
CATGAAACTCTGGG
CATGAAATCACAAA
CATGAACACCCCTC
CATGAATCAAAAAC
CATGAGAAACAGAC
CATGAGAGAGCATT
CATGAGCTCAATCA
CATGCAAAAGTCAC
CATGCAAATCGGGA
CATGCAACAACAAA
CATGCAAGACCAAA
CATGCAAGTTCTCC
CATGCACTGTAAAG
CATGCAGATTGAGA
CATGCAGTAACACA
CATGCATTAATGAA
CATGCCGGCAACAT
CATGCGCTTGTTGG
CATGCGTTTGCAGT
CATGCTGCAGGGTT
CATGCTTGATCTGT
CATGCTTGGCGAAC
CATGCTTTTTGATT
CATGGAAAGCCAAT
CATGGACCGCAGGA
CATGGCACATTCTC
CATGGCTCTGTTGG
CATGGGACAATAAG
CATGGGCCCAACAG
CATGGGTACATATA
CATGGTGCAAATAT
CATGGTTGTTTTAT
CATGTAACCTTGTG
CATGTAAGAATAAG
CATGTAGCGCAAGT
CATGTCAAACTGGT
CATGTCTGCTCCTC
CATGTGAAAGAATA
CATGTGAGAGTGAG
CATGTGTCTCTGGA
CATGAAAACACCCT
CATGAAACTCGGAC
CATGAAAGAATCTC
CATGAAATCTCTTA
CATGAAGGTTTCCG
CATGAAGTAATATA
CATGACAAAAACCA
CATGACTCTTCCCT
CATGACTCTTCCTT
CATGAGCTGATGAC
CATGATGCAGGCGG
CATGATGCCGTTCC
CATGATGGCACTTG
CATGCAAGATTACT
CATGCAATTACTGA
CATGCACCAACATT
CATGCACTTTTCTC
CATGCAGTTGCACG
CATGCCTTAATAAA
CATGCTATCCAAGG
CATGCTTCCCTTCT
CATGGAAAACTGCT
CATGGAACCACGCG
CATGGAACTGCTAC
CATGGAAGGTGCCT
CATGGAGGGCCCGG
CATGGAGTTATTTA
CATGGAGTTTCATA
CATGGCATAAGCCT
CATGGCCGCCATTA
CATGGGAGTCTAAA
CATGGGCACCCTAT
CATGGGTACAAAGA
CATGGTAATGTTTT
CATGGTAGGTACCA
CATGGTATTTCTGT
CATGGTCAACATTA
CATGGTCAGTCATA
CATGGTCCAACGCG
CATGGTTATGTTTG
CATGTAAACCACAG
CATGTATACACCCT
CATGTATCAGAAAA
CATGTCTACTGGTA
CATGTCTGCTTCTC
CATGTCTTACTTGT
CATGTGTGCTGGAC
CATGTTCACTTAAA
CATGTTCTCCGTTG
CATGTTGGGTTATG
CATGTTGGTGGTAA
CATGTTTCAGTAAT
CATGAAACATAAAA
CATGAAACCAAGTG
CATGAAGCGCTAGG
CATGAATTAGCATT
CATGACAAAAGTCC
CATGACATTTACTT
CATGATAAGGAATG
CATGATAGAGAAAA
CATGATTAAAATTC
CATGATTCCCATAC
CATGATTGCACGGA
CATGATTTGCGCTT
CATGCAAAGTCTAA
CATGCAATTTGGAA
CATGCACCACTGCT
CATGCACGCATCTG
CATGCACGGCAAAG
CATGCAGGCCTTAA
CATGCATCCACAGG
CATGCCAAGGATGC
CATGCCCCAGCCAT
CATGCGCACTATGG
CATGCGCCCTATTT
CATGCTAAAAGTAC
CATGCTACTTATGA
CATGCTGAGTAAAG
CATGGAAAGGGAAC
CATGGAAGAGTAAA
CATGGAAGCCATTT
CATGGAAGTATATT
CATGGACAGTTCTT
CATGGAGCCCTTGG
CATGGAGTGTTAGC
CATGGATGGCACAG
CATGGATGTGCAAT
CATGGCCGGTCTAA
CATGGCCTGCCATC
CATGGCGAGGCTTT
CATGGCTATGCACT
CATGGGAATGACTC
CATGGGACCATTAA
CATGGGGGAGATCC
CATGGTAAACACAA
CATGGTACTTTTTA
CATGGTCAGCGCCA
CATGGTGTAGAAAT
CATGGTTGATCACT
CATGGTTTCCTCCA
CATGGTTTGGAGTT
CATGTAACAACTCC
CATGTAAGCACATC
CATGTAAGGTGAAC
CATGTAATACCTTG
CATGTACTTTGCTT
CATGTAGTTGGACT
CATGTAGTTGGTGG
CATGTATCTTCCTT
CATGTATGTCCAGT
CATGTATGTGACAC
CATGTCACATTAGT
CATGTCAGAAAATA
CATGTCCTCCAGAT
CATGTCTGGAGCAC
CATGTCTGGGCTAA
CATGTGAAAAGGAA
CATGTGAAATCAGC
CATGTGACTTATAT
CATGTGCAACGTTC
CATGTGGCAGGTTG
CATGTGTCACCCCA
CATGTTAAAGTGTT
CATGTTCACAGGGT
CATGTTCATTACAT
CATGTTGCCCGTAG
CATGTTGGTTAAGA
CATGTTTTTAAGAT
CATGAAAAATAGCA
CATGAACACAGACT
CATGAACAGTAAAA
CATGAAGAATGGTA
CATGAATAGGGGAG
CATGAATCACTGGT
CATGAATCTTTAAA
CATGACAAGCTTGT
CATGACAATCAAAT
CATGACACTGAGTT
CATGACAGTAGCAA
CATGACGCTGCTAT
CATGACTAGGGTCA
CATGACTCTAGCCA
CATGACTGCCCTAA
CATGAGAAGGTGCA
CATGAGCCGGAGTG
CATGAGCTAACCTT
CATGAGTCCAGCCG
CATGATAGCTGTAT
CATGATAGTGATCT
CATGATCACAAAAA
CATGATCCTGAACA
CATGATGGGGGGGG
CATGATGTAAATCC
CATGATGTCAAAAT
CATGATGTCAGCGA
CATGATTTGCAAAA
CATGATTTGCTCCT
CATGATTTGTGGTC
CATGCAACTAGTGG
CATGCAATGCAGTC
CATGCAGACAGTTG
CATGCCAGGTATAT
CATGCCCGGGGGGG
CATGCCTAAAGTGC
CATGCCTTCGCCGA
CATGCTAATAAATC
CATGCTAGTCAGAA
CATGCTCAGAAAAA
CATGCTGACCGAGC
CATGCTGACGGCAG
CATGCTGGTACACA
CATGCTTAAAATAG
CATGCTTATGGTGA
CATGCTTTGAAGTG
CATGGAATGTGCTG
CATGGAGAAATTAA
CATGGAGCATCAGA
CATGGATTCTATTA
CATGGCAAAGTAGT
CATGGCACTAAGAG
CATGGCAGCACCCA
CATGGCAGGACCCC
CATGGCCTGAATGG
CATGGCCTTTGACA
CATGGCCTTTGGTC
CATGGCGGAAAAAA
CATGGCGGCCGCTC
CATGGCTGAACTGT
CATGGGCAGAGCTC
CATGGGCTGACTGC
CATGGGGCTGGGCG
CATGGGGTTTTAAA
CATGGTAAGTGTTT
CATGGTAGCCCATT
CATGGTATCTGAGA
CATGGTATGCTGCT
CATGGTCACAGCTC
CATGGTGAGTGTGT
CATGGTGCAGCGGG
CATGGTGCCCCAAA
CATGGTGCGCCTCT
CATGGTGTGTAAGG
CATGGTTGGCCCCA
CATGGTTGTGTTTG
CATGGTTTCCTTTG
CATGTAATTCCAGT
CATGTAGGGCGTAC
CATGTCAGGTCTGG
CATGTCATCGTCTC
CATGTCTCATAACA
CATGTGCCCAAGGT
CATGTTAAAAAGAC
CATGTTATAGTGAA
CATGTTCACATAAG
CATGTTCTGAACGA
CATGTTGGGCGCAT
CATGTTGTAATAAA
CATGAAAAAAGTTG
CATGAAACCAAAAG
CATGAACCGTGAAT
CATGAACGAATAAA
CATGAAGAGCTGAG
CATGAAGATAAACC
CATGAAGCTGGGTT
CATGAATCCGTGCC
CATGACAGAGGAGT
CATGACCGACTTGG
CATGACCGTGTTTG
CATGACCGTTTTCC
CATGACCTTGAGTG
CATGACGACCCTGA
CATGACTGTTATTC
CATGAGGAGCGTAA
CATGAGGCTTGACA
CATGAGTATGTACA
CATGAGTCTCTGTA
CATGATTAAACTGC
CATGATTCCTCCCG
CATGATTTATTGGC
CATGCAACTAATCT
CATGCAAGGGAGGA
CATGCACAAATGTG
CATGCACACGTGGA
CATGCATTGCCAAA
CATGCATTGGGCTT
CATGCATTGTATGG
CATGCCACAGGTTC
CATGCCGCTCCTCC
CATGCCGGACGTGT
CATGCCTCTGGTTC
CATGCGAGTCTGAA
CATGCTATGTTCCC
CATGCTGTAAACAA
CATGGAAGCCAGCT
CATGGACAGTAATC
CATGGAGAATCCAG
CATGGAGGCTAGGC
CATGGATGCGCACA
CATGGCAAATGCAT
CATGGCACTAAAAG
CATGGCACTAACGA
CATGGCATACGGTA
CATGGCCCTGGGCT
CATGGCCTAGGAGT
CATGGCCTGGGAAC
CATGGCGGGGAGGC
CATGGCTGGGACTA
CATGGGAGAAACTG
CATGGGCATATATC
CATGGGGAAAATTG
CATGGGGACTCTGT
CATGGGGCTGCTAG
CATGGGGGTCAGTA
CATGGGGGTGATCA
CATGGTCCGGCAAA
CATGGTCTGCTGTT
CATGGTGAGGAACG
CATGGTGCATTTTA
CATGGTTGCAAAGG
CATGTAAAAGTATC
CATGTAAACTAAGT
CATGTAACAGTCTG
CATGTAAGTTGCAT
CATGTAATCATCGA
CATGTACAAAGCAG
CATGTACTAATATA
CATGTACTCCCCTT
CATGTATAACATTC
CATGTATGCACAAG
CATGTATTTCTGGG
CATGTATTTGGGGG
CATGTCAATTACTC
CATGTCACCTTTAA
CATGTCCAACCACT
CATGTCCTAGATTG
CATGTCCTGAGGGG
CATGTGATGGGGCT
CATGTGATTGGTCT
CATGTGCATCAGAC
CATGTGGGCCAACA
CATGTTCCGAGTTG
CATGTTGACAGAGC
CATGTTTCAAAGAC
CATGTTTGGGGTAT
CATGTTTGGTTGGG
CATGTTTGTCAGTC
CATGTTTGTTAGAC
CATGTTTTCTCCCA
CATGAAATAATTCT
CATGAACACTCACA
CATGAACAGGAGAG
CATGAACATTGAAC
CATGAACTCTGCTC
CATGAAGGCCAAAT
CATGAATAGGGCAG
CATGAATCGCTAGA
CATGAATTAAATAC
CATGACAAATATGT
CATGACAATGTAAT
CATGACACACAAAA
CATGACACATAAAA
CATGACACTAAACT
CATGACATCAACTT
CATGACGGGGGGGG
CATGACTGCCTTTG
CATGACTGTTGAAC
CATGACTTCCATCT
CATGAGGGACTCGT
CATGAGTCATTAGG
CATGAGTGCCCAGA
CATGAGTTATGAAC
CATGATAAGCCCTC
CATGATAGGAGCAG
CATGATATTGAGTG
CATGATCCACTGGT
CATGATGAAGGGCT
CATGATGTGGGTAA
CATGATGTTGATAG
CATGATTACAGCCT
CATGATTCCTCCTC
CATGCACAGCCATC
CATGCACATATCTA
CATGCACTCTCCTG
CATGCAGAATTTTG
CATGCATCTGCAAC
CATGCCACGACATA
CATGCCAGACCGAA
CATGCCATTCCGCA
CATGCCCACTAGGA
CATGCCCATTATAG
CATGCCCTTTCAGC
CATGCCTATGAAGC
CATGCCTCACTCTC
CATGCCTGAAGCAG
CATGCCTTTTGTGA
CATGCGGCTCACCA
CATGCGGTTCAGAC
CATGCTAATTTGTG
CATGCTCTCAATAA
CATGCTGATTAAAA
CATGCTGGGTGTTT
CATGCTGTTTGAAG
CATGCTTCTTTGGC
CATGGAAAAAGCTG
CATGGAACATATTA
CATGGAAGCACAAA
CATGGAAGCATCTG
CATGGACAAGTACC
CATGGACAATGTTG
CATGGACTGATGAG
CATGGAGCTTAGGT
CATGGATCCAGTCA
CATGGATGTGTCTG
CATGGATTAAAAGA
CATGGCAATGTTCA
CATGGCACTTCGAT
CATGGCAGCTTATA
CATGGCATATGTCA
CATGGCCAAGTCCC
CATGGCCTCACTGG
CATGGCGAGGCGCC
CATGGCTACAAGTT
CATGGCTATATACA
CATGGCTTCAATAC
CATGGGGGAACAAG
CATGGGTTTCCCTC
CATGGTACCGGCAA
CATGGTCAAGATGG
CATGGTCAGTCCTC
CATGGTCCTTGTTT
CATGGTCTGAATGT
CATGGTGCTGATTC
CATGGTGGCGTCAG
CATGGTGGCTGTGA
CATGGTTGTATTTG
CATGTAAAAAAGAA
CATGTAACCCCTGC
CATGTAACTTAAAT
CATGTAATAGGGAA
CATGTACAGAAGAG
CATGTACAGCTATA
CATGTACGCTATGA
CATGTACTGGGTTT
CATGTACTGGTCCC
CATGTAGCGATCTG
CATGTAGTAATATT
CATGTAGTTGCTCA
CATGTATATAATGC
CATGTATTTAGTAA
CATGTATTTGAAGA
CATGTCAAGGGGGG
CATGTCAGGGGGTG
CATGTCATCACGTA
CATGTCATTAAATA
CATGTCCAACACGA
CATGTCCAATGTAG
CATGTCTGACTTCT
CATGTCTGCGAAAG
CATGTCTGGAGTGT
CATGTCTGGATTTG
CATGTCTTATTGCC
CATGTCTTGCACTA
CATGTCTTTCATTA
CATGTGAAAATGCC
CATGTGAAGACAAT
CATGTGAATGTAAA
CATGTGAATTAAAT
CATGTGACGCATCT
CATGTGATGCAGAA
CATGTGATTTTAAT
CATGTGGGAAGGTT
CATGTGGTGACAAT
CATGTGTGTTTGCG
CATGTGTTCATAAC
CATGTTAAAGAGAG
CATGTTAACCTCAT
CATGTTACCATCCT
CATGTTACTATTTG
CATGTTAGCGAGTC
CATGTTATATTGGC
CATGTTATCTCGTA
CATGTTCCACAACT
CATGTTCTCTGTCC
CATGTTGCAGTTAT
CATGTTGCATTTAG
CATGTTGGCTCCGA
CATGTTGTAATCAC
CATGTTTCTTTGGC
CATGTTTGGGTCCG
CATGTTTTATTCAG
CATGTTTTGCAGTT
CATGAAAAAAACTA
CATGAAAACGAAAA
CATGAAACAACCCC
CATGAAACAAGGAT
CATGAAACAATGTG
CATGAAAGATTGGA
CATGAAAGCACCTT
CATGAAAGTCACAT
CATGAAATCTGCAT
CATGAAATGGTAGT
CATGAACCAATCCT
CATGAACCCATAGA
CATGAAGAGGTTTG
CATGAAGAGTTCTC
CATGAAGCAAACGG
CATGAAGCTCCGCT
CATGAAGTATGCAG
CATGACAACATCGT
CATGACACTATGGA
CATGACACTGATTG
CATGACCATCAACA
CATGACCATTCTTG
CATGACCCAGCACT
CATGACGACAAAAA
CATGACGGGTTTGG
CATGACTAACGATA
CATGACTCAGGGTT
CATGACTGCAAACA
CATGACTGGGAAAA
CATGACTGTGGATA
CATGACTGTTAAAA
CATGAGAACGAATG
CATGAGACGTCTCT
CATGAGATGGCCAG
CATGAGCAGACCCG
CATGAGCGAAAAAA
CATGAGGCGGGCAC
CATGAGTGGCTGCA
CATGAGTTATAAAA
CATGAGTTTCTGTA
CATGATAAACACCC
CATGATAGTTACAA
CATGATCAGTGCAA
CATGATGACAAACA
CATGATGCTTCCAA
CATGATTACGGTCT
CATGATTTTGTAAG
CATGCAACTCTCCG
CATGCAATAGTTTG
CATGCACAAGAAGT
CATGCACACAGATC
CATGCACACTGGAA
CATGCACGTAGATT
CATGCAGTATCCTC
CATGCATTTACTCG
CATGCCATAGGTCT
CATGCCATTCACAA
CATGCCCCCACTGT
CATGCCCTCCCCCT
CATGCCTGCCACAC
CATGCGAATGTGAT
CATGCGCCCTCTTC
CATGCGCGCGCTAA
CATGCGGATAAATA
CATGCGGCCCACCT
CATGCGGGGGGGGG
CATGCTAAAATAAA
CATGCTCTATTAAA
CATGCTCTCATTAA
CATGCTCTCCTATC
CATGCTCTCTTCGG
CATGCTGAAGGATC
CATGCTGATTGCTT
CATGCTGCTGCACA
CATGCTGCTTAGAT
CATGCTGGACACTT
CATGCTGTACACCA
CATGCTTCCTCCTA
CATGCTTGCTTCTG
CATGCTTTAAATAG
CATGCTTTTTAAGT
CATGGAAATTAAAA
CATGGAACCACCTA
CATGGAAGTCGAGT
CATGGACAGTAGCT
CATGGACTTACCAA
CATGGAGAAGTCTG
CATGGAGGGCAGTT
CATGGAGTATGAGT
CATGGAGTGCAAGC
CATGGATGGGTGTG
CATGGATTTAAGCC
CATGGCAAAAGCCT
CATGGCAAAAGGGG
CATGGCAGCCAAAA
CATGGCCCATCATC
CATGGCTCCCCCCC
CATGGCTCTTTGTA
CATGGCTGAGAATA
CATGGCTGCGCAAT
CATGGCTGTGGGGG
CATGGGAACGAGGA
CATGGGACAACTAT
CATGGGACCAGCGA
CATGGGAGTTGTGT
CATGGGCAAATAAA
CATGGGCCTCTCCT
CATGGGCGCACAGA
CATGGGCGGAACTT
CATGGGCGGCAGCC
CATGGGCTGTGTTT
CATGGGGAAGTTTG
CATGGGGAGCATTG
CATGGGGCAGTGCC
CATGGGTGCATTCT
CATGGGTGGTGCCT
CATGGTAACCACGG
CATGGTACCCAGTG
CATGGTACGCCGGG
CATGGTAGCACACG
CATGGTGGAATGGT
CATGGTTACCTGTA
CATGGTTCTACAGA
CATGGTTGGTGGCC
CATGGTTTGCAACG
CATGTAAAAAATGA
CATGTAAAAATAGA
CATGTAAAACTAGT
CATGTAACAGCTGG
CATGTAACTGGATT
CATGTAAGATCCTG
CATGTAATGTATCT
CATGTAATGTGTAT
CATGTACCCATTAA
CATGTAGTCGCCTA
CATGTAGTTCAGTG
CATGTCAGCAGTAC
CATGTCCAGATCCA
CATGTCTACAGTCA
CATGTCTGAATTCT
CATGTCTGATAGTT
CATGTCTGGAGCAT
CATGTCTGTGGCAC
CATGTGAACAAAAA
CATGTGACCGCCCT
CATGTGACTAGCCC
CATGTGCCATCCTA
CATGTGCCTGTCTT
CATGTGCTACACAT
CATGTGGCGTACCA
CATGTGGCTGAACT
CATGTGGGGATTAA
CATGTGGGGCTCCC
CATGTGGTACAGGT
CATGTGGTGAACAG
CATGTGTGACCAAG
CATGTGTGTGCTAC
CATGTGTGTTTAGG
CATGTGTTTTGTAA
CATGTTAAAAAGTC
CATGTTAAATGCAT
CATGTTAAGTTTAA
CATGTTCAACATAA
CATGTTCACAGCTC
CATGTTCCCTAAGC
CATGTTCCGTGAGC
CATGTTCCTATATA
CATGTTCGCTTCTT
CATGTTCTTGGGCT
CATGTTGAGAGGGG
CATGTTGGCTGATA
CATGTTGGCTTAGG
CATGTTGGGTTTAA
CATGTTGTTTTCCA
CATGTTTATCAAAA
CATGTTTCTGCCAG
CATGTTTGGTCTCC
CATGTTTGTACTTC
CATGTTTGTGCCCG
CATGTTTTATAAAA
CATGTTTTTGAGAA
CATGAAAACCCCTG
CATGAAAACGAAGA
CATGAAAACTACAC
CATGAAAAGTTGCT
CATGAAAATCCAAA
CATGAAACCAAACC
CATGAAACCCACGG
CATGAAACCTGGTA
CATGAAAGAACAAA
CATGAAATTTCCTT
CATGAACAAGAGGA
CATGAACACTTCTT
CATGAACAGACGCA
CATGAAGATTTCGG
CATGAAGCCACGCC
CATGAAGGCGGTTC
CATGAAGTAAAAAA
CATGAAGTGTTATA
CATGAATAAGGGGG
CATGAATGTTCACC
CATGAATTATAAAG
CATGACAAAAAGGA
CATGACAACAAAAG
CATGACAAGAGAAA
CATGACACAGTCTA
CATGACACGCTGAT
CATGACAGGCGGCG
CATGACATAAGAAA
CATGACCACGGTGA
CATGACCGTGCCCA
CATGACCTATATAA
CATGACGGCTGCAA
CATGACTATGGGTT
CATGACTGTAGCAC
CATGACTTCCATAA
CATGAGAAAATATG
CATGAGAATAGTAC
CATGAGACCAGCCA
CATGAGCCCCTGCC
CATGAGCTTTATAT
CATGAGGATTGCCC
CATGAGGCAAACGG
CATGAGGCCTGAAC
CATGAGGCTCTGCA
CATGAGGGCACCAA
CATGAGGTTTGCCA
CATGATAAACAGGC
CATGATAGGCTCTG
CATGATAGTTTTTT
CATGATATCAACAT
CATGATCAATGATC
CATGATCACTTAAC
CATGATCAGACCCT
CATGATCTTTCCAT
CATGATGAAAGCAG
CATGATGACGTTAC
CATGATGCTATGAA
CATGATGGAGGCAA
CATGATGTACAAAA
CATGATGTTCATAC
CATGATGTTGCTCT
CATGATGTTGGTAA
CATGATGTTTACTT
CATGATTCAAGTCA
CATGATTCCGAACA
CATGATTGCAAAAC
CATGATTGCATAGA
CATGATTTGAGAGT
CATGATTTTTAGAA
CATGCAAAACAATC
CATGCAAAATTACC
CATGCAAGAAGCAT
CATGCAAGATGTAA
CATGCAATACAACA
CATGCAATTATTCC
CATGCACCAACTAA
CATGCACCTTGAAA
CATGCACTAATGAA
CATGCACTGAATAC
CATGCACTGCCTAT
CATGCAGAACTTTC
CATGCAGCACTGGC
CATGCAGCATAAAC
CATGCAGCCCCCCC
CATGCAGCTCCTTT
CATGCAGGAAGGAT
CATGCAGTTCCTTG
CATGCATCGGATCA
CATGCATTAATGGA
CATGCCAAAACAAC
CATGCCAAGAAAGT
CATGCCAAGGTAAT
CATGCCAGAGGTTC
CATGCCAGGCCACA
CATGCCAGGTTCAG
CATGCCAGTAAAAA
CATGCCCCGGCACA
CATGCCCTCCCCTA
CATGCCCTCCTTGG
CATGCCCTTAAACC
CATGCCGAAAAATA
CATGCCGAGGGCAT
CATGCCGATCATAA
CATGCCTTCTCACT
CATGCGACTCTGCA
CATGCGCTTCTCCC
CATGCGTCTTTGCA
CATGCTAATCTTCT
CATGCTAGAATGTT
CATGCTAGGATGGA
CATGCTAGTGCTCT
CATGCTAGTTGGTA
CATGCTATTACAAT
CATGCTCAAGCAGG
CATGCTCCCCTCCT
CATGCTCCCGTAGT
CATGCTGAAGATCG
CATGCTGACTGCAC
CATGCTGAGTTAAT
CATGCTGATATTTT
CATGCTGCCCATAA
CATGCTGGTCATAA
CATGCTGTAGTGTT
CATGCTGTGAGTTC
CATGCTGTGTTTCG
CATGCTTAAGATTG
CATGCTTAAGGAGT
CATGCTTCAAATCC
CATGCTTCCAGGTG
CATGCTTCGTCTGC
CATGCTTGCATCAC
CATGCTTTTTAGGA
CATGGAAAACAAGA
CATGGAAAGACTAT
CATGGAAATGTATA
CATGGAACTCTTCG
CATGGAAGGCCGGA
CATGGAAGTGGTTG
CATGGAATGGTGTG
CATGGACAGATGAT
CATGGACTGGTTTT
CATGGAGAGGGGCC
CATGGAGCAGATGA
CATGGAGTGTAAGG
CATGGATACTGAAG
CATGGATATGCGCA
CATGGATCCCTATC
CATGGATCTGCTTG
CATGGATGGTTTTA
CATGGATGTGGTTG
CATGGATTACAATA
CATGGCAATAAAGG
CATGGCAGACTATT
CATGGCAGGACCTG
CATGGCAGTGATCA
CATGGCAGTGTTAA
CATGGCCACCAGGG
CATGGCCACGCTTG
CATGGCCAGGGGCA
CATGGCCAGTCACT
CATGGCCATTGGCT
CATGGCGACAGCAG
CATGGCGCCCCCCA
CATGGCGGAGGGGG
CATGGCGGCCGCCG
CATGGCGGCTGTAC
CATGGCTAAAATAC
CATGGCTGTAGTAC
CATGGCTTTACTTA
CATGGGAACTCAGG
CATGGGAACTTGGT
CATGGGAATAAGAA
CATGGGAATTGGTT
CATGGGACAGTACA
CATGGGACATATAT
CATGGGACCCAAAC
CATGGGAGTACAAG
CATGGGATCGCTGT
CATGGGATGAGGGT
CATGGGATGTGGAG
CATGGGATTTTGTA
CATGGGCAAATTAA
CATGGGCAAGGGGC
CATGGGCAGGGGTT
CATGGGCGAAGCAT
CATGGGCGGAAGGG
CATGGGCTTCATTC
CATGGGGCACCAAC
CATGGGGCCAGCAT
CATGGGGCGCTATG
CATGGGGCTCCACA
CATGGGGGGATGTG
CATGGGGTCAGTGG
CATGGGTATTAGTT
CATGGGTATTGCCA
CATGGGTGCATCAG
CATGGGTGCGTTTT
CATGGGTGGGGGTT
CATGGGTGTCAGGG
CATGGGTGTGGGTA
CATGGGTTCCGGGC
CATGGTAAATCAGT
CATGGTACATATAG
CATGGTACCGTGGA
CATGGTACGCCGGT
CATGGTACTGTCAC
CATGGTATAAAGAG
CATGGTATTTGTGT
CATGGTCAAGTTTG
CATGGTCAGATTCT
CATGGTCATTTAAC
CATGGTCCACTTCT
CATGGTCCCTGCCA
CATGGTCTAGTATG
CATGGTCTGAATAA
CATGGTCTTGAGGG
CATGGTGAGGAAGA
CATGGTGCTATAAG
CATGGTGCTGGATG
CATGGTTAACTGGC
CATGGTTCAGTGCC
CATGGTTCTCTCCC
CATGGTTGGCATCC
CATGGTTTGGTTCT
CATGGTTTGTTATC
CATGGTTTTGACAC
CATGGTTTTTTGCT
CATGTAAAATTGGT
CATGTAAGTGGCTG
CATGTAATAAGTTA
CATGTAATTGTAGT
CATGTAATTTAAAT
CATGTAATTTGGGA
CATGTACAGATGGC
CATGTACGCAGAAA
CATGTACTCAAGTT
CATGTACTCGGTGA
CATGTACTCTTAAA
CATGTACTGACCCC
CATGTACTTAGAGA
CATGTACTTCGCGC
CATGTAGAACCAGC
CATGTAGACAACAA
CATGTAGACGGCAT
CATGTAGAGTAAAT
CATGTAGTAAGTTT
CATGTATAAGAAAG
CATGTATATCAGCG
CATGTATGAGGTCT
CATGTATTACACAA
CATGTATTACTCTG
CATGTCAACATATT
CATGTCAATTTTAG
CATGTCACGGGGGT
CATGTCACTATAGC
CATGTCAGAAACAA
CATGTCAGAGTCTC
CATGTCAGCATCCT
CATGTCAGGGGGGG
CATGTCATTGCCTG
CATGTCCAAAGGAA
CATGTCCATCACGT
CATGTCCGCAATAT
CATGTCCTAATGAT
CATGTCGATAAGAA
CATGTCGATGGCAC
CATGTCGCTGGCTT
CATGTCGTTGTAGC
CATGTCTAGCAATT
CATGTCTGCCATAG
CATGTCTGGGAATA
CATGTCTTCGTAGA
CATGTCTTCTGTAA
CATGTGAACTGTGC
CATGTGACACAATG
CATGTGACTAGCTG
CATGTGATGGACAA
CATGTGCACCAGAG
CATGTGCCAGCCTC
CATGTGCCATAAAA
CATGTGCCTTCCTC
CATGTGCTTTAATG
CATGTGGACCAATT
CATGTGGAGATGGT
CATGTGGCAATAAC
CATGTGGCCTAATC
CATGTGGTATTGCT
CATGTGTAAGTTCA
CATGTGTATTGTCA
CATGTGTCAGATGG
CATGTGTGTAGCCA
CATGTGTGTGTGAG
CATGTGTGTTGCTA
CATGTGTTACAAAC
CATGTGTTACCACC
CATGTGTTAGTTAC
CATGTGTTGCCACT
CATGTTAACCAAGG
CATGTTAATCCCCT
CATGTTACCAGGAA
CATGTTAGAAGCTT
CATGTTAGGCAATT
CATGTTAGGCTTAT
CATGTTATAGTCAA
CATGTTATTCCCTC
CATGTTCACCACCG
CATGTTCCAAAAAA
CATGTTCCCGCCTG
CATGTTCCCTCTTC
CATGTTCCGCCCTG
CATGTTCCTGTCTG
CATGTTCTGTGGGG
CATGTTGAAAGGGG
CATGTTGAGTCTGC
CATGTTGCAGGAAG
CATGTTGCGTTTCA
CATGTTGTAAGTGA
CATGTTGTGTCATA
CATGTTGTTAATAG
CATGTTGTTTTTCA
CATGTTTCGATAAT
CATGTTTGAAACCC
CATGTTTGCCCCAG
CATGTTTGGTACAT
CATGTTTTACATAT
CATGTTTTGAAAAG
CATGTTTTGGGCAT
CATGTTTTTGCTGT
CATGTTTTTTGAGT
CATGAAAAAATGGT
CATGAAAACCACTA
CATGAAAACGGCCG
CATGAAACCCGTTT
CATGAAACCCTGCT
CATGAAACCTCAAA
CATGAAAGAGAGAA
CATGAAAGCAAACC
CATGAAAGGTGCGC
CATGAAAGTGGGCA
CATGAAATCCAGTA
CATGAAATCGACAA
CATGAAATTTATGA
CATGAACAAATTCA
CATGAACAGCCGCG
CATGAACCAGCCCC
CATGAACCCCCCCT
CATGAACCTGGCAT
CATGAACGTTTACA
CATGAACTACTCAA
CATGAACTCAAAAA
CATGAACTCCAAAA
CATGAAGAAGGTCG
CATGAAGCACCATC
CATGAAGCAGCCCT
CATGAAGCATATTT
CATGAAGCATTCTA
CATGAAGCTAAGTC
CATGAAGGAATCCC
CATGAAGGCAATCT
CATGAAGGCTGAAG
CATGAAGGTTAAAC
CATGAAGTCAGTGG
CATGAAGTTTTCGG
CATGAATAGAGCAA
CATGAATCAAGAGT
CATGAATCTAGTGT
CATGAATGAAACCC
CATGAATGCACTGT
CATGAATGGCCGTT
CATGAATGGGGGTG
CATGAATGTTTTAA
CATGAATTACTCAC
CATGAATTCCTTTA
CATGAATTGAGAAG
CATGACAAAACACC
CATGACAAGAGAGT
CATGACAATTAAAA
CATGACACATTGAA
CATGACACGTCTGA
CATGACACTGCCCC
CATGACACTTGTCA
CATGACAGAAGCAA
CATGACAGCTGAGC
CATGACAGGCGGCT
CATGACATTTAGAA
CATGACCAAACACT
CATGACCACCTTAC
CATGACCCAAATGA
CATGACCCAAGCTG
CATGACCGCCAGTA
CATGACCGCCTCCA
CATGACCTCAAAAA
CATGACCTCCCTGT
CATGACCTCCTCCC
CATGACCTGAAAAA
CATGACCTGGACCT
CATGACCTGGATTT
CATGACCTGTGACT
CATGACGAAAATAA
CATGACGAATCTTT
CATGACGTAAGAAC
CATGACGTTGACCA
CATGACTACACCAA
CATGACTCAATTTT
CATGACTCACAGCC
CATGACTCCAGCAG
CATGACTCTAAAAA
CATGACTGCTAAAA
CATGACTGGACTGT
CATGACTGTAAAGT
CATGACTTCCGGAG
CATGACTTCTGGTT
CATGACTTGCTTTA
CATGACTTGTTTGA
CATGAGAAATAAAC
CATGAGAAGGGTAG
CATGAGAATTAAAT
CATGAGAATTCTGT
CATGAGAGACATTT
CATGAGAGGCGAAT
CATGAGAGTTGCAA
CATGAGATGGTAGG
CATGAGATTTCTTC
CATGAGATTTGGAT
CATGAGCAATGATC
CATGAGCATCTGTG
CATGAGCCATTCCT
CATGAGCCCTTGCA
CATGAGCGATAAAT
CATGAGCTACTTCT
CATGAGCTGACTGC
CATGAGCTGGGGTT
CATGAGCTTATGCA
CATGAGGAAAATGT
CATGAGGACCACCT
CATGAGGCACTTTG
CATGAGGCCTTGCC
CATGAGGCTGACGG
CATGAGGGAAGGTT
CATGAGGGATGCTT
CATGAGGGTTGAAC
CATGAGGTATCTGC
CATGAGTAAGGAGC
CATGAGTACCAATA
CATGAGTCCCCAAA
CATGAGTCTCTTGT
CATGAGTGATCCTT
CATGAGTGGGCGGA
CATGAGTGTTAGCC
CATGAGTTGAGATG
CATGAGTTTATTAC
CATGAGTTTCCTGT
CATGAGTTTTGTGT
CATGATAAATAAAG
CATGATAACCATTA
CATGATACTGATGG
CATGATAGACTATT
CATGATAGATGCGC
CATGATATAAGGTG
CATGATATGGGGGG
CATGATCAAAGGAA
CATGATCACCGGCA
CATGATCCAAGGTA
CATGATCCGGGGTG
CATGATCGCCAATA
CATGATCGTGGAAC
CATGATCTCCGAAG
CATGATGAATGTAA
CATGATGACACTCA
CATGATGACTGAAT
CATGATGACTTGCA
CATGATGAGACGGA
CATGATGCCCTTGG
CATGATGCGTAGGG
CATGATGCTCTGTA
CATGATGGTTTTAA
CATGATGTATCCTC
CATGATGTCAATGG
CATGATGTCTGTTA
CATGATGTGTTTGT
CATGATGTTATGTT
CATGATGTTGAGAC
CATGATTAAGGGGG
CATGATTACAAGTG
CATGATTACACAAT
CATGATTAGGCAGA
CATGATTCACCTGG
CATGATTCTGCTTA
CATGATTGCGCCTA
CATGATTGCTAATA
CATGATTGGTGCCT
CATGATTGGTGTTT
CATGATTGTTACCT
CATGATTTAAAGAA
CATGATTTAAAGGT
CATGATTTACCGAT
CATGCAAAAAGGCG
CATGCAAAATCTTT
CATGCAAAGGAGTG
CATGCAAAGTGCAG
CATGCAAATGAGAG
CATGCAAATTTAAC
CATGCAACAGTTAA
CATGCAACATTCAA
CATGCAACCCAGCC
CATGCAACCCGTGC
CATGCAACGCATTG
CATGCAACTGGTCA
CATGCAACTTATTG
CATGCAAGAAAAAC
CATGCAAGAGAAGG
CATGCAAGCTACAT
CATGCAATTCCAAA
CATGCACACCTCCA
CATGCACACTCAAA
CATGCACAGATGGC
CATGCACAGGTGTT
CATGCACAGTTAAA
CATGCACATACTTC
CATGCACATTGTGG
CATGCACCAAAACC
CATGCACCACAGCT
CATGCACCAGCAGG
CATGCACCATTTTG
CATGCACCTAAGTT
CATGCACCTAGCTC
CATGCACTAATCCC
CATGCACTGAATGG
CATGCACTGCACGA
CATGCACTTCAGAA
CATGCACTTCTGAG
CATGCAGACAACAG
CATGCAGAGCCTCT
CATGCAGCAGTTTA
CATGCAGCTAGGGT
CATGCAGCTCTCTG
CATGCAGCTGATGC
CATGCAGCTTGGTT
CATGCAGGCAAGTA
CATGCAGGTATGGA
CATGCAGGTGGGTG
CATGCAGTCCCTTC
CATGCAGTCCTGGA
CATGCAGTTAATTG
CATGCATAAGAAAG
CATGCATACCATAC
CATGCATAGGCCTA
CATGCATAGGGCCC
CATGCATATGTGAT
CATGCATATTCTCA
CATGCATCTGAATA
CATGCATTAATGTT
CATGCATTACTCTC
CATGCATTGGGGAA
CATGCATTGTTTCT
CATGCCAAAGATCT
CATGCCAAAGCGCC
CATGCCAATACAAA
CATGCCACAAGTAA
CATGCCACAGATCT
CATGCCACATTGCT
CATGCCACTATTGT
CATGCCAGAAGTCT
CATGCCAGAGGAGG
CATGCCAGGGACTA
CATGCCAGTATACA
CATGCCAGTGGATA
CATGCCAGTTGGTG
CATGCCATAAACCT
CATGCCATCGTAGA
CATGCCATCTTCAA
CATGCCATTAACTA
CATGCCATTACTCA
CATGCCCAAGACAT
CATGCCCAGATTCC
CATGCCCATCTGTC
CATGCCCCACCCAG
CATGCCCCGATGCT
CATGCCCCGTACAT
CATGCCCCTCCCTA
CATGCCCCTGACAG
CATGCCCGTAGGAA
CATGCCCTTTCCTG
CATGCCGAGCAAGA
CATGCCGCTTCCCT
CATGCCGGATATTT
CATGCCGGGAGAGA
CATGCCGGGCTGCA
CATGCCGTGGGGCA
CATGCCGTGTCCGA
CATGCCGTTGCGTG
CATGCCTAAAATCA
CATGCCTATCAGCA
CATGCCTGAAGACA
CATGCCTGATTAGA
CATGCCTGCACAGC
CATGCCTGCAGTCC
CATGCCTGTGATCT
CATGCCTGTGTTCA
CATGCCTTACATTC
CATGCCTTGCAGAG
CATGCCTTGGCTTT
CATGCCTTTCTAAT
CATGCCTTTGGTGG
CATGCCTTTTAAAA
CATGCGAAATCATT
CATGCGACTATTGT
CATGCGACTTCTGG
CATGCGAGCGGATC
CATGCGATGGTCAC
CATGCGATTGTCCG
CATGCGATTTACAT
CATGCGCTCGGGGG
CATGCGCTGCCCCA
CATGCGGTAGCGCT
CATGCGTGGGACTG
CATGCGTGTCAATA
CATGCGTTTATAAA
CATGCGTTTCAATA
CATGCTAAATGTCC
CATGCTAACTTCTA
CATGCTAAGCTTTA
CATGCTACAAGGGT
CATGCTACGCAGGC
CATGCTACTAATAT
CATGCTACTGCTCT
CATGCTAGGCATTA
CATGCTATGGCTGC
CATGCTCAAGGGTA
CATGCTCACCAAAG
CATGCTCACCCCAG
CATGCTCAGGTGCA
CATGCTCCACTTCT
CATGCTCCTTTACA
CATGCTCTATGTTT
CATGCTCTGATGTA
CATGCTCTGGCAAC
CATGCTCTTGAATC
CATGCTGAAGATGA
CATGCTGAAGTGAA
CATGCTGATAGACT
CATGCTGATTGTAC
CATGCTGCGGGTTG
CATGCTGGAAAGTG
CATGCTGGAACAAA
CATGCTGGATGTAC
CATGCTGGTCCTCC
CATGCTGGTGGAGA
CATGCTGTACATAA
CATGCTGTATTCTT
CATGCTGTATTGCC
CATGCTGTCCATTA
CATGCTGTTACTAA
CATGCTGTTAGATA
CATGCTGTTGATTA
CATGCTGTTGGGGA
CATGCTGTTTTTCA
CATGCTGTTTTTGT
CATGCTTATGGAAC
CATGCTTCTCTGGA
CATGCTTCTGACCC
CATGCTTGCTGGAA
CATGCTTGTAGTAC
CATGCTTGTTCTGC
CATGCTTTAAAGAG
CATGCTTTGCGTGT
CATGCTTTGGGATA
CATGCTTTGTAGCA
CATGGAAAAATGGC
CATGGAAAACACCG
CATGGAAAACCAGC
CATGGAAAAGTAAG
CATGGAAACCCGAG
CATGGAAAGACGGT
CATGGAAAGTAGAG
CATGGAAATGCAGG
CATGGAAATTGCAA
CATGGAACACGCGG
CATGGAACATTCTA
CATGGAACCATTCA
CATGGAACCATTGA
CATGGAACCGCTGA
CATGGAACTAGGTG
CATGGAAGACTTGT
CATGGAAGGACAAG
CATGGAATACCAAC
CATGGAATAGAGTT
CATGGAATCATTTC
CATGGAATCGCGAC
CATGGAATGCGACT
CATGGAATGGAGAT
CATGGAATTGGGAT
CATGGACAAGCTTG
CATGGACACTAAAC
CATGGACACTTCCC
CATGGACCGTGCCA
CATGGACCGTTTAC
CATGGACCTAAATT
CATGGACCTCTCTG
CATGGACGGTCTGC
CATGGACTCTGTCA
CATGGACTGAATAT
CATGGAGACGGAAA
CATGGAGAGGGTGG
CATGGAGCATCCTG
CATGGAGGAGTGTC
CATGGAGGCAGACG
CATGGAGGCCTGCT
CATGGAGGCTTCCA
CATGGAGTCAGGCT
CATGGAGTTTTTGA
CATGGATAAAACCG
CATGGATAAACCTG
CATGGATAAAGCGT
CATGGATAAGCCTT
CATGGATAATTAGG
CATGGATAATTGCA
CATGGATACAACAG
CATGGATAGGTCAC
CATGGATGAATGTG
CATGGATGGTCCAC
CATGGATTGTAAGG
CATGGATTTCCACA
CATGGCAAAGAGAT
CATGGCAAATCTGT
CATGGCAAGACAAG
CATGGCAAGGAATA
CATGGCAAGGGGCA
CATGGCAATGCACG
CATGGCAATGCGGG
CATGGCACAGACAC
CATGGCACCCTCAA
CATGGCACTGAGAG
CATGGCAGCCTGAG
CATGGCAGCGCCCA
CATGGCATCATAAT
CATGGCATTGTTCC
CATGGCCACAATCT
CATGGCCCACATCA
CATGGCCGCAGAAG
CATGGCCTCCAATA
CATGGCCTCTGCGC
CATGGCCTGGCAAT
CATGGCCTTAAATT
CATGGCCTTCAAAA
CATGGCGATTCCTC
CATGGCGCCTTGGG
CATGGCGGCCACCA
CATGGCGGGGTGCT
CATGGCTACACCCA
CATGGCTACGCAAG
CATGGCTACTGTTA
CATGGCTATGCAGT
CATGGCTCCGGGGT
CATGGCTCGCTGGG
CATGGCTCTAGTGC
CATGGCTGCACTTG
CATGGCTGCGCTGG
CATGGCTGTTCACA
CATGGCTTAAGTCT
CATGGCTTATGACT
CATGGCTTATGGGT
CATGGCTTCAAGAG
CATGGCTTCAGGGG
CATGGCTTTATCAA
CATGGCTTTCAATA
CATGGCTTTTTTCA
CATGGGAAACCGGA
CATGGGAAAGAATG
CATGGGAAATAATC
CATGGGACCCATCC
CATGGGACGGTGAT
CATGGGACTAGGGT
CATGGGACTCTTAG
CATGGGAGAAGGTA
CATGGGAGGATTAA
CATGGGATACATCA
CATGGGCAAGGCTA
CATGGGCACCATCC
CATGGGCAGAGCAG
CATGGGCATAAGGT
CATGGGCCAAAGAA
CATGGGCCAGAGAA
CATGGGCCCACCAC
CATGGGCCCCATAA
CATGGGCCCTGGGT
CATGGGCCGAAAGA
CATGGGCCGGGGGG
CATGGGCGAAGTGG
CATGGGCGGGGTTT
CATGGGCGTGAACG
CATGGGCTCACTCT
CATGGGCTCCATAT
CATGGGCTCTGTTG
CATGGGCTGAGGCT
CATGGGCTTAGCGT
CATGGGCTTCAGTC
CATGGGCTTCTCCT
CATGGGGAAAATTA
CATGGGGAAACGTC
CATGGGGAAAGCTT
CATGGGGAAGCTGC
CATGGGGACAGCTA
CATGGGGAGCTAGT
CATGGGGAGTTTTA
CATGGGGATCTTGG
CATGGGGATGCACA
CATGGGGCATAAAA
CATGGGGCCAACCT
CATGGGGCTGGGCC
CATGGGGCTTAAGA
CATGGGGCTTTCAA
CATGGGGGATGGAC
CATGGGGGCCCGGG
CATGGGGGCGAGTC
CATGGGGGGAAGGA
CATGGGGGGATGGA
CATGGGGGGCACGG
CATGGGGGGGATGC
CATGGGGGTAACAA
CATGGGGGTAGGTG
CATGGGGTAGTGCA
CATGGGGTCTGTAC
CATGGGGTGGACAC
CATGGGGTGTGAGA
CATGGGTAATGCAG
CATGGGTAGAATGA
CATGGGTAGATCTT
CATGGGTATGTATG
CATGGGTCCCTTTA
CATGGGTGAAACCA
CATGGGTGCTGACC
CATGGGTGTCAGAG
CATGGGTGTGGGGG
CATGGGTTACTTGC
CATGGGTTTAGTCT
CATGGGTTTATTTT
CATGGGTTTGTTGC
CATGGGTTTTATGA
CATGGTAAAGAGGG
CATGGTAACAAACT
CATGGTAACATTTG
CATGGTAACTGTGT
CATGGTAAGCGCAC
CATGGTAAGCTATG
CATGGTAAGGTCTT
CATGGTAATAAACC
CATGGTAATGGTTC
CATGGTAATTTTTG
CATGGTAGAAGAGC
CATGGTAGGGAAGG
CATGGTAGGGCCCC
CATGGTAGTACATA
CATGGTAGTAGAGT
CATGGTATAAGTAG
CATGGTATAGTACA
CATGGTATGAGGGT
CATGGTCACTAATA
CATGGTCATTTAGT
CATGGTCCACAGGA
CATGGTCTCACCAG
CATGGTGAATGCTT
CATGGTGACACCTC
CATGGTGACGGCTG
CATGGTGAGAGGAA
CATGGTGAGCGAGT
CATGGTGAGGGTGG
CATGGTGAGTACCT
CATGGTGATCCAGA
CATGGTGCAACAAC
CATGGTGCCTGTAT
CATGGTGCCTTGGT
CATGGTGCTCCGTG
CATGGTGGGATAGA
CATGGTGGGCCACC
CATGGTGGTCCCGA
CATGGTGTAATACA
CATGGTGTCCTGCG
CATGGTGTCTGAGA
CATGGTGTGGGAAC
CATGGTGTTAGCTT
CATGGTTACCAAAC
CATGGTTACCACGG
CATGGTTCCGTGGG
CATGGTTGAAAAGT
CATGGTTGCCCGTG
CATGGTTGCCCTTT
CATGGTTGGGCCAT
CATGGTTTGAATGT
CATGGTTTGAGCCG
CATGGTTTTCTGAA
CATGTAAAATACAG
CATGTAAACGATAC
CATGTAAAGACGAA
CATGTAAAGTTATT
CATGTAACACCTAC
CATGTAACACTGAC
CATGTAACACTGCT
CATGTAACTAATGA
CATGTAAGGGATTA
CATGTAAGTAAGTA
CATGTAATAACCTC
CATGTAATATCTAC
CATGTAATGCTAAG
CATGTAATGCTTTA
CATGTAATTACAAG
CATGTACAGAGGCG
CATGTACATTCCAC
CATGTACCCATCCA
CATGTACCGATTCA
CATGTACCTCGTAT
CATGTACCTGGGCG
CATGTACTAAAATA
CATGTACTGACAAC
CATGTAGAAGTCCC
CATGTAGAATCAGC
CATGTAGAGATGTC
CATGTAGAGGTTGT
CATGTAGCCTCACA
CATGTAGCGAGTGT
CATGTAGGCAAAAA
CATGTAGGCCCTGG
CATGTAGGCTGCTG
CATGTAGGCTTGGT
CATGTAGGGGTGTG
CATGTAGGTGTTCT
CATGTAGTATGCAG
CATGTAGTGATCTG
CATGTAGTGCCAAA
CATGTAGTTAAGGG
CATGTAGTTTTATT
CATGTATAGAAGGG
CATGTATAGTTATT
CATGTATATGAAAT
CATGTATCAAGGGC
CATGTATCAGTTAA
CATGTATCTGTTAT
CATGTATCTGTTGA
CATGTATCTTTTCA
CATGTATGGTGCTG
CATGTATTACAAGG
CATGTATTCTCCAG
CATGTATTGGCTAC
CATGTATTTTCAAG
CATGTCAACAGGGA
CATGTCAAGCCATT
CATGTCAATCCGCA
CATGTCAATGAATT
CATGTCACAAGTAA
CATGTCACAGTTCA
CATGTCACGAGGTT
CATGTCACTATTAA
CATGTCACTGAGCT
CATGTCAGAACTTG
CATGTCAGAGCCAC
CATGTCAGCATAAC
CATGTCAGCTGGGG
CATGTCAGTGCGAG
CATGTCATACCTTA
CATGTCATATTAAC
CATGTCATTATGTA
CATGTCATTCACAC
CATGTCCAATAAAC
CATGTCCACGTCGC
CATGTCCCTGTGAA
CATGTCCGGGTTTT
CATGTCCGTTCATT
CATGTCCTCTGGGG
CATGTCCTCTGTTC
CATGTCCTTATTAA
CATGTCCTTGGACT
CATGTCGCAGATGA
CATGTCGCCCCTGA
CATGTCGCCCTTGA
CATGTCGTACAGTA
CATGTCTAACAAAA
CATGTCTAATTACT
CATGTCTCAGCTTG
CATGTCTCATAAAA
CATGTCTCTATTAA
CATGTCTCTCCGGC
CATGTCTGACAGAT
CATGTCTGATCTGA
CATGTCTGTAAGCA
CATGTCTGTCTAAA
CATGTCTTTCCCCA
CATGTCTTTGAGAG
CATGTGAAATAACT
CATGTGAAATGGGA
CATGTGAACTGACT
CATGTGAAGTGCCT
CATGTGAATATCCA
CATGTGAATCCATT
CATGTGACAATGTC
CATGTGACACCTTT
CATGTGACAGGGGA
CATGTGACCTCTCA
CATGTGACGTATTA
CATGTGACTCCTTT
CATGTGACTTCCGG
CATGTGACTTGACT
CATGTGAGCCACGT
CATGTGAGTTAATA
CATGTGAGTTGTGC
CATGTGATCCTACT
CATGTGATTAAAAC
CATGTGATTATTGT
CATGTGATTCCGCA
CATGTGATTGGTTC
CATGTGATTTAACC
CATGTGATTTGGAA
CATGTGCAAGACCC
CATGTGCAATGCAG
CATGTGCACAAAGA
CATGTGCACTGGAC
CATGTGCAGGCCAA
CATGTGCAGGGTGC
CATGTGCAGTGGCC
CATGTGCCACCTAA
CATGTGCCAGTGCA
CATGTGCCAGTGCT
CATGTGCCGAAACT
CATGTGCCGAGCAT
CATGTGCCTCTGTA
CATGTGCCTTAGCC
CATGTGCGCACACA
CATGTGCGTACCAC
CATGTGCTGCGCAT
CATGTGCTGGGGGT
CATGTGCTTTATGA
CATGTGGAAACCTT
CATGTGGAACGTTT
CATGTGGAATTTGG
CATGTGGATACTTT
CATGTGGCACAGCA
CATGTGGCACTGTT
CATGTGGCCCCCTT
CATGTGGCCCTCCA
CATGTGGCTGGGCT
CATGTGGGACACGT
CATGTGGGGGTGGA
CATGTGGGTGTGCA
CATGTGGTAACAAT
CATGTGGTAGTGTA
CATGTGGTGATTAA
CATGTGGTTGCTGC
CATGTGTAAAACTC
CATGTGTACCAGTA
CATGTGTATTCTTT
CATGTGTATTTAAA
CATGTGTCAAGACT
CATGTGTCAGAACT
CATGTGTCATCAAG
CATGTGTCTGGACA
CATGTGTGTTATAG
CATGTGTTCCATAC
CATGTGTTGAAAAA
CATGTGTTGAGCAT
CATGTGTTTATTGC
CATGTTAAAATGTC
CATGTTAACACCTT
CATGTTAACTAGGT
CATGTTAACTCCAG
CATGTTAATGCTGA
CATGTTACTACCAC
CATGTTAGAGCAAT
CATGTTAGATGTGT
CATGTTAGGCCGGG
CATGTTAGTCCTGC
CATGTTAGTTTTCA
CATGTTATCACATT
CATGTTATGGAGTA
CATGTTATTCAAAC
CATGTTATTGTGCA
CATGTTCAACAAAC
CATGTTCAACCTGT
CATGTTCAATGTAG
CATGTTCACACCCT
CATGTTCAGAACGT
CATGTTCCAACTGT
CATGTTCCAAGCAA
CATGTTCCCGTACA
CATGTTCCCTCTAA
CATGTTCCGGAGAA
CATGTTCTAATGCT
CATGTTCTGCCAGC
CATGTTCTGTTGGA
CATGTTCTTCTTCG
CATGTTGAACCAGG
CATGTTGACCTGTG
CATGTTGACTCTCA
CATGTTGACTTCCC
CATGTTGAGAAACT
CATGTTGAGATAGC
CATGTTGAGTAAAA
CATGTTGCAAAAAC
CATGTTGCCAGGTA
CATGTTGCCTGTTA
CATGTTGCTCGGTT
CATGTTGCTGGGTG
CATGTTGCTTAGTC
CATGTTGGATAAGC
CATGTTGGCCGAAT
CATGTTGGGGGTCT
CATGTTGGTAGTAG
CATGTTGGTTAAAA
CATGTTGGTTAAGC
CATGTTGTCAGCGA
CATGTTGTCTCTTA
CATGTTGTGTATTC
CATGTTGTGTGACT
CATGTTGTTGCACT
CATGTTTATGTGCT
CATGTTTCAGCCAT
CATGTTTCAGGGCA
CATGTTTGGGAGAA
CATGTTTTAGACTA
CATGTTTTAGTCAC
CATGTTTTCAACCC
CATGTTTTGGATTG
CATGTTTTGGCAGT
CATGTTTTTGAATG
CATGAAAACCACCT
CATGAAAACCAGGT
CATGAAAACGTTGG
CATGAAAAGTCGGC
CATGAAAATTATAG
CATGAAACAACGCA
CATGAAACAGAGCC
CATGAAACCCTAGG
CATGAAACCTGCGT
CATGAAACGCCTAC
CATGAAACTAAAAA
CATGAAACTAGGCC
CATGAAACTATTGT
CATGAAACTATTTT
CATGAAACTCGCTT
CATGAAACTCTAGC
CATGAAACTTGTGT
CATGAAAGACTCGC
CATGAAAGCCTATA
CATGAAAGGTCTGG
CATGAAAGTACACT
CATGAAAGTATGAT
CATGAAAGTCGGAA
CATGAAAGTGTCTG
CATGAAAGTTCCGC
CATGAAAGTTGGTC
CATGAAATAAACGA
CATGAAATACCACC
CATGAAATATGACG
CATGAAATCAAGCT
CATGAAATCCTATA
CATGAAATCTTCAG
CATGAAATGTGCTT
CATGAACAAAGGCA
CATGAACAACGTTC
CATGAACAATGGGT
CATGAACAATTCCG
CATGAACACACGGA
CATGAACACATCCT
CATGAACACTGATG
CATGAACACTGCCA
CATGAACAGGTCAT
CATGAACATCTAGG
CATGAACCAAATGC
CATGAACCAGACGG
CATGAACCTACACT
CATGAACGAACACA
CATGAACGATAAAA
CATGAACGATTCTG
CATGAACGCACTTG
CATGAACGGTAACT
CATGAACGTGAAAA
CATGAACGTGAACG
CATGAACGTTCTGT
CATGAACGTTGCTG
CATGAACTAAATCC
CATGAACTACTTGA
CATGAACTCCACTC
CATGAACTGAAATA
CATGAACTGACAAG
CATGAACTGAGCTA
CATGAACTGATTTA
CATGAACTGCCCAG
CATGAACTGCCGGT
CATGAACTGCGTTT
CATGAACTGTTGGT
CATGAACTTAGAGA
CATGAACTTCTGAT
CATGAACTTGATCT
CATGAACTTGGCCT
CATGAACTTGTGGT
CATGAACTTTGGCA
CATGAAGAAAACGG
CATGAAGAAAATAG
CATGAAGAAAGGGA
CATGAAGAAATCTC
CATGAAGAAGTTCT
CATGAAGAGACCGG
CATGAAGAGGAGGT
CATGAAGAGGCTTG
CATGAAGAGTTAAG
CATGAAGAGTTTCC
CATGAAGATCTAAC
CATGAAGATGTAGT
CATGAAGATTGCTT
CATGAAGATTGTTT
CATGAAGCAACGTC
CATGAAGCCCTCTT
CATGAAGCCTCGGA
CATGAAGCGTACGG
CATGAAGGAACCAG
CATGAAGGAGCCAG
CATGAAGGCCCCCC
CATGAAGGGCCAAA
CATGAAGGGCTGTA
CATGAAGGGGTAAC
CATGAAGGGGTGAA
CATGAAGGGTGAAA
CATGAAGGTATCCC
CATGAAGTATGAGT
CATGAAGTCTTATC
CATGAAGTCTTGTT
CATGAAGTGAGGCT
CATGAAGTGGGATT
CATGAAGTTTACAC
CATGAATAAAAGTA
CATGAATAACACAA
CATGAATACACCGA
CATGAATAGAAGTG
CATGAATAGTGGTC
CATGAATAGTTCCA
CATGAATATGAAGC
CATGAATATGCCTA
CATGAATATTCTTG
CATGAATCAAGAGA
CATGAATCCGCCCT
CATGAATCGGTTCA
CATGAATCTTTAGA
CATGAATGAACAGC
CATGAATGACTAAA
CATGAATGCGACAC
CATGAATGTAGCCC
CATGAATGTAGGCT
CATGAATGTCCAAT
CATGAATGTTAGTG
CATGAATTACCAAA
CATGAATTAGACTC
CATGAATTCACCCA
CATGAATTGAGGAC
CATGAATTGATACT
CATGAATTGTATCG
CATGAATTGTGCTG
CATGAATTGTGTTT
CATGAATTGTTGAG
CATGAATTTCCGAA
CATGAATTTTAAAC
CATGACAAAAGATA
CATGACAAAGACGT
CATGACAAAGGGTG
CATGACAACACCTA
CATGACAACATTCT
CATGACAACCTGCT
CATGACAACGAAAA
CATGACAAGAGCAT
CATGACAAGCATTC
CATGACAAGCTTAA
CATGACAAGGTCTA
CATGACAATAAGGT
CATGACAATCCAAG
CATGACAATCGGAA
CATGACAATGGGGC
CATGACACAACGGC
CATGACACCACCTC
CATGACACCATCCA
CATGACACGGAGCA
CATGACACGGTAAC
CATGACACGTTTGT
CATGACAGAAATCA
CATGACAGACCGAC
CATGACAGACTTAA
CATGACAGAGCAAA
CATGACAGATGTAA
CATGACAGATTGTT
CATGACAGCCACAT
CATGACAGCGAAAA
CATGACAGGACTAA
CATGACAGGCTAAG
CATGACAGGTGCCT
CATGACAGGTGTCT
CATGACAGTAAAAC
CATGACAGTATCAC
CATGACAGTTAGAG
CATGACAGTTCTCC
CATGACATAAAGAG
CATGACATATATGC
CATGACATCACTCA
CATGACATCACTTT
CATGACATCAGGGA
CATGACATCTACCA
CATGACATTTCAGG
CATGACATTTGAAA
CATGACCAAAGTAA
CATGACCAAGATAT
CATGACCAAGTTAA
CATGACCAATGGTC
CATGACCACAACTA
CATGACCACACCTT
CATGACCACATTCA
CATGACCACCTCTT
CATGACCACGGCAA
CATGACCAGGGGGG
CATGACCCACTGGT
CATGACCCAGTATA
CATGACCCATAAAT
CATGACCCCATAAA
CATGACCCCCGATG
CATGACCCCTTCCT
CATGACCCTAATTG
CATGACCCTAGTTT
CATGACCCTGCTGG
CATGACCCTGTAGG
CATGACCCTTTCAT
CATGACCCTTTGAT
CATGACCGAATGAC
CATGACCGAGTTTA
CATGACCGATAGCC
CATGACCGATCTCC
CATGACCGGCCAAT
CATGACCGGTGTTA
CATGACCGTCAAAA
CATGACCTACCACT
CATGACCTATGGAG
CATGACCTCAATCA
CATGACCTCCACAG
CATGACCTCCCCGT
CATGACCTGGGTTT
CATGACCTGGTCCT
CATGACCTGTTGTT
CATGACGAGGCAAA
CATGACGATTAAGA
CATGACGCCATTCT
CATGACGCTTATCA
CATGACGGAGCAAA
CATGACGGCGCAGT
CATGACGGCTTGTT
CATGACGTAGCCGA
CATGACGTATCAGG
CATGACGTCATAAG
CATGACGTCTGCGT
CATGACGTGGTTGC
CATGACTAAAAGGG
CATGACTAAATGAA
CATGACTAATCTAC
CATGACTAATGGGG
CATGACTAATGTGG
CATGACTACCAGAA
CATGACTATAACTA
CATGACTATGCACC
CATGACTATTGGGT
CATGACTATTGTAG
CATGACTCAAAAAC
CATGACTCACAGAA
CATGACTCCCCTTA
CATGACTCCCTAGA
CATGACTCCTTGAT
CATGACTCTAATCG
CATGACTGACGAAT
CATGACTGAGTAAA
CATGACTGATGAGT
CATGACTGCACCGA
CATGACTGCAGCCT
CATGACTGCCAGTA
CATGACTGCCCTTT
CATGACTGCCTCTA
CATGACTGCGGCCT
CATGACTGCTCAGG
CATGACTGGAGAGC
CATGACTGGCAAAC
CATGACTGGGCGAA
CATGACTGGTCCGG
CATGACTGTAGTTT
CATGACTGTCTTAA
CATGACTGTTTATG
CATGACTTAATTGA
CATGACTTCCATAG
CATGACTTCTATTC
CATGACTTCTGATT
CATGACTTGAACAC
CATGACTTTAGAAC
CATGACTTTGAGTG
CATGACTTTGGTAC
CATGACTTTGTCAA
CATGACTTTTACAC
CATGAGAAACATTA
CATGAGAACACCAA
CATGAGAACTTTGT
CATGAGAAGGGCAT
CATGAGAAGTCACG
CATGAGAATAGCGC
CATGAGACAAGAAC
CATGAGACAATACA
CATGAGACAGGGTG
CATGAGACCAATGT
CATGAGACGCACTG
CATGAGACTAGGTT
CATGAGACTCCCTA
CATGAGACTCCGGT
CATGAGACTCTAAG
CATGAGAGAATAGG
CATGAGAGCCTTCG
CATGAGAGGAGTGG
CATGAGAGGCTGGG
CATGAGAGGTTGTA
CATGAGATAAATCA
CATGAGATATGGAG
CATGAGATATTATC
CATGAGATCCATTA
CATGAGATCTGGAT
CATGAGATGGTTAG
CATGAGATTAGAAA
CATGAGATTCAAGT
CATGAGATTGACGT
CATGAGATTTTGGT
CATGAGCAACGTTG
CATGAGCAAGCCAA
CATGAGCAAGCCGG
CATGAGCAAGGGCC
CATGAGCACCCAAT
CATGAGCACGAAAT
CATGAGCACTTAGT
CATGAGCAGACACT
CATGAGCAGGAGTC
CATGAGCAGGCTCT
CATGAGCAGGTGTG
CATGAGCCACCAGT
CATGAGCCAGTTTG
CATGAGCCCCCACT
CATGAGCCGTACAG
CATGAGCCGTATGT
CATGAGCCGTTTGC
CATGAGCGAAAATC
CATGAGCGAGTGTT
CATGAGCGATAAAA
CATGAGCGATCTCC
CATGAGCGATTAGT
CATGAGCGGGGATG
CATGAGCGGTCTTG
CATGAGCGTCGGGA
CATGAGCGTTCTTT
CATGAGCTATGTAT
CATGAGCTGCTATC
CATGAGCTGGTCGA
CATGAGCTTCTTGT
CATGAGCTTTACAG
CATGAGCTTTTAGC
CATGAGGAATGGTT
CATGAGGACTAATA
CATGAGGATCTATA
CATGAGGATGCCTA
CATGAGGATTAGGT
CATGAGGCAGACGA
CATGAGGCAGATAA
CATGAGGCAGCAAA
CATGAGGCATCTGG
CATGAGGCCCCCAT
CATGAGGCCTGTAA
CATGAGGCCTGTTA
CATGAGGCCTTGTG
CATGAGGCGGACTG
CATGAGGCGGTCTC
CATGAGGCGGTTTC
CATGAGGCTACCTG
CATGAGGCTCCCAG
CATGAGGCTGCGGG
CATGAGGCTGGACG
CATGAGGCTTAAAA
CATGAGGGAACTCA
CATGAGGGAATGGA
CATGAGGGAGGGTG
CATGAGGGATGAGA
CATGAGGGATTAAA
CATGAGGGGGAACC
CATGAGGGGGACAC
CATGAGGGGGGGGT
CATGAGGGTCAGGC
CATGAGGTATCTCA
CATGAGGTCAGGAG
CATGAGGTCCTGGG
CATGAGGTCGCGCT
CATGAGGTGCAGTT
CATGAGGTTGGTGC
CATGAGGTTGTGAC
CATGAGGTTTGATC
CATGAGTAAGATGT
CATGAGTACAACAT
CATGAGTACACCAG
CATGAGTAGTTTTA
CATGAGTATTTAGG
CATGAGTCAAGAGG
CATGAGTCAATAGT
CATGAGTCAGGGAG
CATGAGTCATATGA
CATGAGTCATTATA
CATGAGTCCAGGAA
CATGAGTCCCCTGT
CATGAGTCCTTGTA
CATGAGTCTCAGTT
CATGAGTCTTCTCC
CATGAGTGACCCTC
CATGAGTGACGGGG
CATGAGTGAGAATC
CATGAGTGCTGACC
CATGAGTGCTTTTG
CATGAGTGGAGTTC
CATGAGTGGCTGGT
CATGAGTGGGTAAA
CATGAGTGTAGTAA
CATGAGTTCCACTT
CATGAGTTGACGAT
CATGAGTTGACGTT
CATGAGTTGCTACT
CATGAGTTGCTCTC
CATGAGTTGGATTG
CATGAGTTTATGTC
CATGAGTTTCTCGT
CATGAGTTTCTTGC
CATGAGTTTGGACC
CATGAGTTTGTTGT
CATGATAAAATGGC
CATGATAAACAATG
CATGATAACGCCTC
CATGATAAGCCGTC
CATGATAAGGCATT
CATGATAATGCATT
CATGATAATTCACG
CATGATAATTGAAG
CATGATAATTTAAA
CATGATACAGCCGC
CATGATACCACACC
CATGATACCACAGA
CATGATACGGATCA
CATGATACGTGGCC
CATGATACTCCATA
CATGATACTGACAT
CATGATAGACCTTA
CATGATAGATGTAG
CATGATAGGCGGAC
CATGATAGGGGGAA
CATGATAGGTGCGT
CATGATAGTGACCA
CATGATAGTTGTTC
CATGATATACCTCC
CATGATATCGGAAA
CATGATATGAGGGC
CATGATATGCTTTG
CATGATATGGAGAG
CATGATATGGTTTA
CATGATATTACGCA
CATGATATTCGTGT
CATGATATTCTCAA
CATGATCAACACCC
CATGATCAACGTGC
CATGATCACGTTCA
CATGATCACTGTTG
CATGATCATCGACA
CATGATCATTAAAT
CATGATCATTAGGG
CATGATCCAAGGAT
CATGATCCACCCCG
CATGATCCACTTTT
CATGATCCAGATAT
CATGATCCATTCCA
CATGATCCCCCTCC
CATGATCCGAAGCT
CATGATCCTGTGAA
CATGATCGAAAGGC
CATGATCGGCCAAT
CATGATCTATAATG
CATGATCTCAGCCC
CATGATCTCCCCTT
CATGATCTCTTGCC
CATGATCTCTTGTT
CATGATCTGTGTCC
CATGATCTTAAAAC
CATGATCTTACTTT
CATGATCTTCATCA
CATGATCTTTGAAC
CATGATGAACAATC
CATGATGAACATTA
CATGATGAATCTGT
CATGATGACATAAC
CATGATGACATTGG
CATGATGACCTTTG
CATGATGACGGCAC
CATGATGAGCAGTT
CATGATGAGGTTGA
CATGATGCACCTAT
CATGATGCACGTGG
CATGATGCAGTAAT
CATGATGCATATCC
CATGATGCCGCCTC
CATGATGCCTACTA
CATGATGCCTGTGA
CATGATGCCTTCCA
CATGATGCTAGCTG
CATGATGCTATAGT
CATGATGCTTTCGG
CATGATGGAGTCTG
CATGATGGATCTTG
CATGATGGCAGACT
CATGATGGCAGCTT
CATGATGGCTGAGC
CATGATGGGAATAA
CATGATGGGAATGT
CATGATGGGCCGGT
CATGATGGGCTTCC
CATGATGGGCTTTC
CATGATGGGGCTGT
CATGATGGGGGAGG
CATGATGGGTGCGG
CATGATGGTATATA
CATGATGGTCAGAA
CATGATGTATTGGC
CATGATGTCCACGT
CATGATGTCCAGGC
CATGATGTGCCGGG
CATGATGTGGTGTC
CATGATGTTAAGAA
CATGATGTTACTCG
CATGATGTTCCAAG
CATGATGTTGCTTT
CATGATTAAATCTA
CATGATTAAGCAAA
CATGATTACCGGAA
CATGATTACCTTCT
CATGATTAGATACA
CATGATTAGGCATA
CATGATTATGCTTA
CATGATTATTCACA
CATGATTCACACAA
CATGATTCACTGCT
CATGATTCCATTAG
CATGATTCCCCTAC
CATGATTCGAGTGT
CATGATTCGCAGAA
CATGATTCGTGGTT
CATGATTCTGGGAT
CATGATTGAACTGA
CATGATTGAGGCAG
CATGATTGATGTTG
CATGATTGCCAGAG
CATGATTGCGCCGA
CATGATTGGTATAC
CATGATTGTTAGGA
CATGATTTAACGCA
CATGATTTAAGTGG
CATGATTTACCTCT
CATGATTTCTGAAT
CATGATTTGAGATG
CATGATTTGAGCCA
CATGATTTGGTGTG
CATGCAAAACGTAA
CATGCAAAACTAAT
CATGCAAACAATAA
CATGCAAACACTCG
CATGCAAACCAGTA
CATGCAAACCCTGA
CATGCAAACGCAGT
CATGCAAAGCAGGT
CATGCAAAGGCAGT
CATGCAAAGTGCAC
CATGCAAATCCAAA
CATGCAAATCGGCA
CATGCAAATGCCTG
CATGCAAATTATAA
CATGCAACAACATA
CATGCAACACCGAA
CATGCAACAGGTAT
CATGCAACAGTGTA
CATGCAACCGTGTT
CATGCAACCTATTT
CATGCAACGAAAGA
CATGCAACGTGCTT
CATGCAACTACTGT
CATGCAACTAGCGA
CATGCAACTATCGT
CATGCAACTATTAT
CATGCAACTATTGC
CATGCAACTATTGG
CATGCAACTCGTCC
CATGCAACTTGAGG
CATGCAAGAAGATG
CATGCAAGAAGCGG
CATGCAAGACCCTT
CATGCAAGAGCAGT
CATGCAAGAGTCAC
CATGCAAGAGTGTT
CATGCAAGCAAATC
CATGCAAGCACCCA
CATGCAAGCATTCG
CATGCAAGCCACTC
CATGCAAGCGCCCT
CATGCAAGCGTCCA
CATGCAAGCTGAGG
CATGCAAGCTTCCG
CATGCAAGGAGCAG
CATGCAAGGCCAAA
CATGCAAGGGCCTC
CATGCAAGGGGTGT
CATGCAAGGTCCTA
CATGCAAGGTGCCT
CATGCAAGTATGGT
CATGCAATAACCCA
CATGCAATAGTCCA
CATGCAATCGGGCA
CATGCAATCTCTGT
CATGCAATGCCGTG
CATGCAATGGATGA
CATGCAATGTAATA
CATGCAATGTGAAA
CATGCAATTATGTA
CATGCAATTTAATC
CATGCAATTTTAGT
CATGCACACACTGT
CATGCACACCCTAC
CATGCACACGTTTA
CATGCACACTCTGT
CATGCACACTGGAC
CATGCACAGACAAT
CATGCACAGCGCGT
CATGCACAGTTATT
CATGCACAGTTCCT
CATGCACAGTTTAC
CATGCACCAAAACT
CATGCACCAAAGAT
CATGCACCAACAAT
CATGCACCCACAAG
CATGCACCCTAGCT
CATGCACCTCAAAT
CATGCACCTGACAT
CATGCACCTTACCC
CATGCACCTTGTCC
CATGCACGAATAAA
CATGCACGACTTGG
CATGCACGCGCGCC
CATGCACGGGCATC
CATGCACGGGTAGG
CATGCACGTATAAG
CATGCACGTATGCA
CATGCACGTGCTAC
CATGCACGTTCCTT
CATGCACGTTCGTT
CATGCACTAAAAAA
CATGCACTACTCTG
CATGCACTAGGAAC
CATGCACTATGTTC
CATGCACTCACAAG
CATGCACTCCGTCA
CATGCACTCCGTTA
CATGCACTCTTTTG
CATGCACTGAAAAG
CATGCACTGACCAA
CATGCACTGCAACT
CATGCACTGCCGGG
CATGCACTGCGGGT
CATGCACTGGACCT
CATGCACTTGTATG
CATGCACTTTATAA
CATGCACTTTTGTG
CATGCAGAACAGAC
CATGCAGAACCGGG
CATGCAGAACCGTC
CATGCAGAACTATC
CATGCAGAATAGGG
CATGCAGAATGCTA
CATGCAGACCTCCA
CATGCAGACTTAAG
CATGCAGAGCCGGT
CATGCAGAGCTGGC
CATGCAGAGGATTG
CATGCAGAGTCCAA
CATGCAGATTCTTG
CATGCAGCAACGTT
CATGCAGCAAGTTA
CATGCAGCAGTGCC
CATGCAGCATACCT
CATGCAGCATAGAC
CATGCAGCCAGGCC
CATGCAGCCCCTTT
CATGCAGCCTAAGT
CATGCAGCCTACTC
CATGCAGCCTACTT
CATGCAGCCTGTTT
CATGCAGCGGAACC
CATGCAGCGGCGAG
CATGCAGCGGTATT
CATGCAGCGGTTCT
CATGCAGCGTGCCT
CATGCAGCGTGTGT
CATGCAGCTAGGAG
CATGCAGCTCTATT
CATGCAGCTGCCAG
CATGCAGGAAGTAT
CATGCAGGACCACT
CATGCAGGACGGTT
CATGCAGGATAGAT
CATGCAGGATCCTG
CATGCAGGCAACAG
CATGCAGGCAGAGG
CATGCAGGCAGGTA
CATGCAGGCTAGGA
CATGCAGGCTCCCT
CATGCAGGCTCTGG
CATGCAGGGATACA
CATGCAGGGGGACC
CATGCAGGGGTGAT
CATGCAGGGTCGCC
CATGCAGGTAGGTT
CATGCAGGTGTATC
CATGCAGGTTAGTC
CATGCAGTAAGGGC
CATGCAGTACGACA
CATGCAGTAGCGCT
CATGCAGTCGGGGA
CATGCAGTCTAAAC
CATGCAGTCTCGGC
CATGCAGTGCAGGG
CATGCAGTGGTGGT
CATGCAGTGGTGTA
CATGCAGTGTCCAA
CATGCAGTTAAGAA
CATGCAGTTGTTAA
CATGCATAAATTTG
CATGCATAACTTAC
CATGCATAAGAAGC
CATGCATAAGAGAT
CATGCATAAGCTTT
CATGCATAATGAAC
CATGCATACAACAC
CATGCATACACATT
CATGCATACCAAGT
CATGCATACGCTGG
CATGCATACTGATC
CATGCATAGCATTG
CATGCATAGGGGGA
CATGCATAGGGTAA
CATGCATATCTCCA
CATGCATATTAAGA
CATGCATCCACTTT
CATGCATCCCCTGC
CATGCATCCTAACT
CATGCATCCTAAGT
CATGCATCGCCAGG
CATGCATCGTCATT
CATGCATCTAATGA
CATGCATCTATTGT
CATGCATTAAAACG
CATGCATTACTATA
CATGCATTACTGTA
CATGCATTATATAC
CATGCATTATTTCA
CATGCATTCAAGCA
CATGCATTGGGAGG
CATGCATTGTGAGT
CATGCATTGTTACA
CATGCATTTCAGAT
CATGCATTTCCTTC
CATGCATTTGCATA
CATGCATTTGGCGA
CATGCATTTGGTGC
CATGCCAAAAGGCC
CATGCCAAACTCAT
CATGCCAAATCAAA
CATGCCAAATCGCT
CATGCCAACCAAGA
CATGCCAACCCGCA
CATGCCAACGCCCT
CATGCCAAGAGGGT
CATGCCAAGCAGTT
CATGCCAAGGTCGC
CATGCCAAGGTTGC
CATGCCAATCAAAT
CATGCCAATCAACT
CATGCCAATCGGGG
CATGCCAATCTGCA
CATGCCAATGCGTG
CATGCCAATTTCGC
CATGCCACAAACTT
CATGCCACAAATAA
CATGCCACAACCCT
CATGCCACAAGCCA
CATGCCACACGTAT
CATGCCACAGCCAC
CATGCCACAGGTAT
CATGCCACATCGCT
CATGCCACATTAAT
CATGCCACCAGCCC
CATGCCACCGAAAA
CATGCCACCGCAAT
CATGCCACCTCTTC
CATGCCACCTGATT
CATGCCACGAGCCA
CATGCCACTATACA
CATGCCAGAAAAGA
CATGCCAGAATAAG
CATGCCAGACAACA
CATGCCAGACGTGA
CATGCCAGAGTATC
CATGCCAGATGTGA
CATGCCAGCAGTTC
CATGCCAGGTATAA
CATGCCAGGTTGGT
CATGCCAGTATTTG
CATGCCATAACCAA
CATGCCATAGGCCT
CATGCCATATTCAT
CATGCCATCAGCCC
CATGCCATCCCGCA
CATGCCATTAAATT
CATGCCATTATCCC
CATGCCATTCAATT
CATGCCATTGTTGT
CATGCCATTTTGAG
CATGCCCACCCAGG
CATGCCCACCCCAG
CATGCCCACCTGCT
CATGCCCACTCTAT
CATGCCCAGACTTC
CATGCCCAGAGCAT
CATGCCCAGGATGG
CATGCCCATAAATC
CATGCCCATACATC
CATGCCCATACCTC
CATGCCCATTAAGC
CATGCCCATTGGTG
CATGCCCCAAGGAG
CATGCCCCCAACCC
CATGCCCCCACATC
CATGCCCCCCAACA
CATGCCCCCGTACA
CATGCCCCCGTCAC
CATGCCCCGAGGAA
CATGCCCCGCCCCA
CATGCCCCGGTTTT
CATGCCCCTATTAA
CATGCCCCTGTAAG
CATGCCCCTTTTCC
CATGCCCGAACTTT
CATGCCCGGCCCCC
CATGCCCGTACTTC
CATGCCCGTCTGAC
CATGCCCGTGGGGG
CATGCCCTAACATT
CATGCCCTAGCCTA
CATGCCCTAGCTGG
CATGCCCTAGTCAT
CATGCCCTCCACTG
CATGCCCTCGTTCA
CATGCCCTCTGTGG
CATGCCCTGACTGT
CATGCCCTGATGTG
CATGCCCTGCTACT
CATGCCCTGTAGAT
CATGCCCTTAGGGG
CATGCCCTTGCAGT
CATGCCCTTTTGAA
CATGCCGAAAACAG
CATGCCGACCTTTT
CATGCCGACTTTGT
CATGCCGACTTTTA
CATGCCGATACACA
CATGCCGATCGGGT
CATGCCGATGATTA
CATGCCGATTGCTA
CATGCCGCACTGGG
CATGCCGCATTTTT
CATGCCGCTAGGGG
CATGCCGCTGGGAA
CATGCCGCTTACCC
CATGCCGGCCCTGC
CATGCCGGCCGCCT
CATGCCGGGCCAGG
CATGCCGGTAAAAA
CATGCCGGTAGAAG
CATGCCGGTATGCT
CATGCCGGTGAGAG
CATGCCGGTGGGAT
CATGCCGTAATAGT
CATGCCGTACACAC
CATGCCGTTCGCAG
CATGCCGTTTAGAT
CATGCCTAAGAGAG
CATGCCTAATAAAC
CATGCCTACAATAA
CATGCCTACACAGG
CATGCCTAGCCCAG
CATGCCTAGTTAGC
CATGCCTAGTTCCC
CATGCCTATCCACA
CATGCCTCAAGCAT
CATGCCTCAATCAG
CATGCCTCAGTTGA
CATGCCTCCATACC
CATGCCTCCCTATG
CATGCCTCGGCAAT
CATGCCTCGGCATT
CATGCCTCTGTGTA
CATGCCTCTTAAGA
CATGCCTCTTTCTG
CATGCCTGAACAAA
CATGCCTGAGTTCT
CATGCCTGAGTTGG
CATGCCTGCGCACT
CATGCCTGCTACTT
CATGCCTGCTCACC
CATGCCTGGGAGTG
CATGCCTGGTGAAC
CATGCCTGTATAAG
CATGCCTGTCCATC
CATGCCTGTCCGTG
CATGCCTGTGCTTC
CATGCCTTAACAGC
CATGCCTTAAGGTG
CATGCCTTACAGTT
CATGCCTTCACTGA
CATGCCTTTGAAGT
CATGCGAAAATCTT
CATGCGAAAATTGC
CATGCGAAACAGTC
CATGCGAAACATTT
CATGCGAAAGCACT
CATGCGAACAGGAT
CATGCGAACGCTGC
CATGCGAAGAATGA
CATGCGAATGAAAC
CATGCGAATGGAGA
CATGCGAATGTTTA
CATGCGACAGCCAA
CATGCGACCGTCGG
CATGCGACGCCTTG
CATGCGACGGGGGG
CATGCGAGACCGGG
CATGCGAGCAGATC
CATGCGAGCGTGTG
CATGCGAGTAAAAA
CATGCGATAAAAGA
CATGCGATATTAGG
CATGCGATCAGAGG
CATGCGATCTCAAG
CATGCGATCTTACA
CATGCGATGCTGAA
CATGCGATGGCCTG
CATGCGATTACTAA
CATGCGATTCCTAC
CATGCGATTTCACC
CATGCGATTTGTTT
CATGCGCAACAATA
CATGCGCAAGACAC
CATGCGCAATAAAA
CATGCGCACTACCT
CATGCGCAGAACAA
CATGCGCAGACAAA
CATGCGCAGGTAGG
CATGCGCAGTAGTG
CATGCGCATATCAT
CATGCGCATCTCAC
CATGCGCATTCCTT
CATGCGCATTTCTA
CATGCGCCGACCCA
CATGCGCCGCCCCA
CATGCGCCTAACCA
CATGCGCCTCCCTG
CATGCGCCTGGGGA
CATGCGCCTTGTTT
CATGCGCGAAACAA
CATGCGCGATAAAA
CATGCGCGCAACAC
CATGCGCGGCCTGG
CATGCGCGTGCACC
CATGCGCGTGTAAG
CATGCGCTACTGTA
CATGCGCTCTACCA
CATGCGCTCTTTTA
CATGCGCTGCCGCA
CATGCGCTGGCCTT
CATGCGCTGGTTCA
CATGCGCTTACCTT
CATGCGCTTCTTGA
CATGCGGAAAATGA
CATGCGGAAAATTA
CATGCGGAAAGAAT
CATGCGGAACATAG
CATGCGGAGATTAG
CATGCGGCACCCTT
CATGCGGCCCATTT
CATGCGGCCCCCCG
CATGCGGCGGCCAG
CATGCGGCTAGGCC
CATGCGGCTCAGGA
CATGCGGCTCTGCA
CATGCGGCTCTGTT
CATGCGGCTCTTCA
CATGCGGCTTAAGA
CATGCGGCTTTTCC
CATGCGGGAGGACC
CATGCGGGCACTGT
CATGCGGGGAGAGA
CATGCGGGGGGAGT
CATGCGGGGGGGGT
CATGCGGGTAGAAA
CATGCGGTACAACA
CATGCGGTACAGGT
CATGCGGTATTTGT
CATGCGGTGCCCCC
CATGCGGTTACTAA
CATGCGGTTTACAT
CATGCGGTTTCATA
CATGCGTACCTGCA
CATGCGTCAAAGAA
CATGCGTCAATAAA
CATGCGTCACGTCA
CATGCGTCATTAAA
CATGCGTCCGAATA
CATGCGTCGCATCG
CATGCGTCTGAATA
CATGCGTGAGCAAG
CATGCGTGCTGCAT
CATGCGTGGAATTT
CATGCGTGGCTCAG
CATGCGTGGGGCTG
CATGCGTGGGGGGG
CATGCGTGTAACTT
CATGCGTGTATCCA
CATGCGTGTGCATT
CATGCGTGTTGTGG
CATGCGTTAATGAA
CATGCGTTATCAAA
CATGCGTTCATAAA
CATGCGTTCCGGCA
CATGCGTTCCTGGC
CATGCGTTGAAAAG
CATGCGTTGATTGG
CATGCGTTGATTTA
CATGCGTTGTGGAC
CATGCGTTGTTAAA
CATGCGTTTCTGTA
CATGCGTTTGAGGG
CATGCGTTTGGTGG
CATGCGTTTTCATT
CATGCGTTTTCCAA
CATGCTAAAACTTA
CATGCTAAACCTTT
CATGCTAAACGTTT
CATGCTAAATAAAC
CATGCTAACAAGCA
CATGCTAACAGACT
CATGCTAACAGATT
CATGCTAAGAAGGG
CATGCTAAGACTTC
CATGCTAAGCCAGG
CATGCTAAGCCCTG
CATGCTAAGGCAAC
CATGCTAAGGTGTC
CATGCTAATCTATT
CATGCTAATTGGTA
CATGCTACACATTG
CATGCTACAGTTGA
CATGCTACCCTATG
CATGCTACCTACCT
CATGCTACGTTTGT
CATGCTACTAGTAC
CATGCTACTATTGT
CATGCTACTCCCTT
CATGCTACTGCCTG
CATGCTAGAACTGA
CATGCTAGAGTGGC
CATGCTAGCAAATC
CATGCTAGGAGCCA
CATGCTAGGATCGA
CATGCTAGGCTTCA
CATGCTAGGGGAAG
CATGCTAGTACAAT
CATGCTAGTCTCTC
CATGCTAGTCTTGC
CATGCTAGTTTAAA
CATGCTATACCTTG
CATGCTATATCTAC
CATGCTATCAAACT
CATGCTATCACCCA
CATGCTATGGGGTC
CATGCTATGGTGCA
CATGCTATTAAATG
CATGCTATTTTGAA
CATGCTCAAAGAGG
CATGCTCAAATACA
CATGCTCAAGAAAC
CATGCTCACTGTAA
CATGCTCAGAATAG
CATGCTCATAAGGT
CATGCTCCAGATCC
CATGCTCCATACTG
CATGCTCCCAGACC
CATGCTCCCTAAGG
CATGCTCCCTGCAT
CATGCTCCGTGTTG
CATGCTCCTGCCAT
CATGCTCCTGCGGG
CATGCTCCTGTCAG
CATGCTCGCACCCT
CATGCTCGCACTCT
CATGCTCGCTGGAA
CATGCTCGCTTAAT
CATGCTCGGGCGAT
CATGCTCGGTGTCA
CATGCTCTACAGTT
CATGCTCTATCCCT
CATGCTCTCAATAC
CATGCTCTCTCAAT
CATGCTCTGGAACG
CATGCTCTGTCAGA
CATGCTCTTAACCT
CATGCTCTTACGGT
CATGCTGAAAGCAC
CATGCTGAAGCTGC
CATGCTGAAGGGGC
CATGCTGAATTGGC
CATGCTGACCCCCC
CATGCTGACCGCCA
CATGCTGACTGAAC
CATGCTGACTGAAT
CATGCTGACTGTCT
CATGCTGACTTAAA
CATGCTGAGCGGAA
CATGCTGAGGTGGC
CATGCTGATAGTTG
CATGCTGATTATTA
CATGCTGCACCGGC
CATGCTGCACTGTT
CATGCTGCCGAGCA
CATGCTGCCTATTT
CATGCTGCGTTGCA
CATGCTGCGTTTTC
CATGCTGCTACAGA
CATGCTGCTAGGCA
CATGCTGCTATTAG
CATGCTGCTGCGTA
CATGCTGGAGTCAT
CATGCTGGCGTCAT
CATGCTGGGAAAAG
CATGCTGGGAGTCG
CATGCTGGGGAACT
CATGCTGGGGAGAG
CATGCTGGGGTAAG
CATGCTGGTCCTGT
CATGCTGTAATAGG
CATGCTGTACGGTG
CATGCTGTACGTCA
CATGCTGTACTCTA
CATGCTGTAGAAGT
CATGCTGTAGAGCG
CATGCTGTCCCCGT
CATGCTGTGAGCCC
CATGCTGTGAGCTT
CATGCTGTTAACTT
CATGCTGTTATCTG
CATGCTGTTATTAG
CATGCTGTTCCCCT
CATGCTGTTCTCAA
CATGCTGTTGCAGT
CATGCTGTTTCACT
CATGCTGTTTCCAT
CATGCTTAAAGTAA
CATGCTTAAGAGGG
CATGCTTAATGAAG
CATGCTTACAGCTC
CATGCTTACCTGTC
CATGCTTACTTTAA
CATGCTTAGAAATC
CATGCTTAGAAATG
CATGCTTAGACGTA
CATGCTTAGTCTTC
CATGCTTAGTGGGT
CATGCTTATCTTGT
CATGCTTATGAGTG
CATGCTTATGTCCA
CATGCTTATGTTCA
CATGCTTCAGTAGA
CATGCTTCCAGGAA
CATGCTTCCCACTC
CATGCTTCCGCCCC
CATGCTTCCGCTTT
CATGCTTCCGTTTG
CATGCTTCCTCCAC
CATGCTTCCTTGCA
CATGCTTCGAGTTA
CATGCTTCTCCGTA
CATGCTTCTGGTGC
CATGCTTGAATTGC
CATGCTTGACCAGG
CATGCTTGAGGTTA
CATGCTTGAGTGAC
CATGCTTGCAAGTG
CATGCTTGCACCTT
CATGCTTGCATACT
CATGCTTGCCTAAG
CATGCTTGCGAGTC
CATGCTTGGACCAC
CATGCTTGGCCCCA
CATGCTTGGGAAGT
CATGCTTGGGCTTG
CATGCTTGGGGGTC
CATGCTTGGGGTAA
CATGCTTGGGTATT
CATGCTTGGTACCC
CATGCTTGGTACTG
CATGCTTGGTGAAT
CATGCTTGTATACC
CATGCTTGTCCTGC
CATGCTTTATGATG
CATGCTTTCACCAT
CATGCTTTCGGCAT
CATGCTTTCGTGTG
CATGCTTTGAATAA
CATGCTTTGATAAA
CATGCTTTGCCTGG
CATGCTTTGCTACT
CATGCTTTGGGTGG
CATGCTTTGTACGC
CATGCTTTTAAGTG
CATGCTTTTGCTAC
CATGCTTTTTTCTA
CATGGAAAACGAAG
CATGGAAAAGGGCT
CATGGAAAAGTGTA
CATGGAAAATCCAA
CATGGAAACAGTGC
CATGGAAACTAATA
CATGGAAACTGAGT
CATGGAAAGAAGCT
CATGGAAAGATACC
CATGGAAAGCGCCG
CATGGAAATCCCAG
CATGGAAATCCGAA
CATGGAAATCGGAA
CATGGAAATGTGAT
CATGGAAATTGGGT
CATGGAACATCTTA
CATGGAACCAGCAG
CATGGAACCAGCCC
CATGGAACGGTCTT
CATGGAACTCGGAG
CATGGAACTGAACG
CATGGAACTGGACT
CATGGAACTTCTTT
CATGGAAGAGGCCT
CATGGAAGATCCTC
CATGGAAGATCTGT
CATGGAAGCACTAA
CATGGAAGCGAGTT
CATGGAAGCGGGAG
CATGGAAGCGTGTC
CATGGAAGCTACGG
CATGGAAGGAGGGA
CATGGAAGGAGTCC
CATGGAAGGGAGAA
CATGGAAGTACCCC
CATGGAAGTCTATG
CATGGAAGTGAATT
CATGGAAGTGTAAG
CATGGAATAAAACG
CATGGAATAAATCA
CATGGAATAACCCT
CATGGAATAGTTTC
CATGGAATATCCTT
CATGGAATATGTAC
CATGGAATCAGTGA
CATGGAATCGTTGT
CATGGAATGCTAAA
CATGGAATTAAACA
CATGGAATTAAGAG
CATGGAATTAATGG
CATGGAATTCAGGG
CATGGACAACAAGG
CATGGACAACTGCA
CATGGACACACTAG
CATGGACACGCAGA
CATGGACACGGTTG
CATGGACACGTGCA
CATGGACACTAGAC
CATGGACAGATCCT
CATGGACAGTCTGC
CATGGACATCATAG
CATGGACCAAAAAC
CATGGACCAAATTA
CATGGACCATAGGG
CATGGACCATTAAA
CATGGACCATTCCT
CATGGACCCTGTAG
CATGGACCCTTCAG
CATGGACCTGTAGC
CATGGACCTGTGGT
CATGGACCTGTGTA
CATGGACCTTGGAT
CATGGACGAAATTT
CATGGACGCATCCA
CATGGACGTACTAC
CATGGACGTTCTTA
CATGGACTATGTAT
CATGGACTATTGGG
CATGGACTCCACGG
CATGGACTCGTCAG
CATGGACTCTATTC
CATGGACTGTAGGG
CATGGACTTAGTTA
CATGGACTTGGCCT
CATGGAGAAAGCGG
CATGGAGAAGAGAC
CATGGAGACAACCT
CATGGAGACAGCTA
CATGGAGACCAGGC
CATGGAGAGAGGGC
CATGGAGAGATGCG
CATGGAGAGATGGC
CATGGAGAGGGATA
CATGGAGATAGATT
CATGGAGATCAGCG
CATGGAGATCCGTG
CATGGAGATGAGGG
CATGGAGATGGCAA
CATGGAGCACTACT
CATGGAGCATTCTT
CATGGAGCCGCTGT
CATGGAGCGGCCTA
CATGGAGCTATATT
CATGGAGCTGAATC
CATGGAGCTGTTTC
CATGGAGCTTCTGC
CATGGAGCTTTAAA
CATGGAGCTTTCAC
CATGGAGGAAGGTG
CATGGAGGAGCTTC
CATGGAGGATCACA
CATGGAGGATGCTA
CATGGAGGCAGACT
CATGGAGGGAGCCC
CATGGAGGGGCCAG
CATGGAGGGGGTTA
CATGGAGGTAATAG
CATGGAGGTAATTT
CATGGAGGTCCACA
CATGGAGGTGACGT
CATGGAGGTGCACA
CATGGAGGTGGTGA
CATGGAGTACGGAT
CATGGAGTAGGGTT
CATGGAGTCCGGTG
CATGGAGTCTCAGG
CATGGAGTCTCCGA
CATGGAGTGCGTTT
CATGGAGTGGCCGT
CATGGAGTGGTAGG
CATGGAGTTAACTG
CATGGAGTTACTAT
CATGGAGTTGGCAA
CATGGAGTTGGCGA
CATGGAGTTTCCTA
CATGGAGTTTTAAA
CATGGATAAACCTC
CATGGATAACCTGA
CATGGATAACCTGT
CATGGATAAGCTAC
CATGGATACTCGTT
CATGGATAGACCTT
CATGGATAGATTCA
CATGGATAGCTAGA
CATGGATAGGCCTG
CATGGATATATCCT
CATGGATCAAGGTA
CATGGATCACTGAT
CATGGATCAGTTAT
CATGGATCCTAAAG
CATGGATCGGAATT
CATGGATCGTAGCA
CATGGATCTAGTTA
CATGGATCTATGGA
CATGGATCTGTTAA
CATGGATCTTGGGA
CATGGATGACAGCG
CATGGATGAGATAA
CATGGATGAGCAGT
CATGGATGCAATCC
CATGGATGCCGATA
CATGGATGCCGTGA
CATGGATGCTGTTA
CATGGATGGATCTA
CATGGATGGCTTAC
CATGGATGTTTCAA
CATGGATTAATACG
CATGGATTATACTA
CATGGATTATGTAA
CATGGATTCCACCC
CATGGATTCTAACT
CATGGATTGCCAGA
CATGGATTGGAAAG
CATGGATTGGTCTT
CATGGATTGTTGCG
CATGGATTTTTAAC
CATGGCAAACGCCA
CATGGCAAATCCAA
CATGGCAACGGACG
CATGGCAACGGATT
CATGGCAACGGCTT
CATGGCAACGTAAC
CATGGCAAGAAGTG
CATGGCAAGACAAA
CATGGCAAGGAAGC
CATGGCAATAAAGT
CATGGCAATATTAA
CATGGCAATCTTTT
CATGGCAATGTAAT
CATGGCAATTAACT
CATGGCAATTTAGG
CATGGCACAATCCG
CATGGCACACTTGT
CATGGCACAGCCCG
CATGGCACAGCCTC
CATGGCACAGCTAG
CATGGCACATCTTC
CATGGCACATTAGA
CATGGCACCATTCT
CATGGCACCCGCCG
CATGGCACCTATAC
CATGGCACCTCATT
CATGGCACGGAGGG
CATGGCACTAAGGG
CATGGCACTGTATA
CATGGCAGAATTGT
CATGGCAGACAACC
CATGGCAGAGTAGC
CATGGCAGCATTAA
CATGGCAGCGACAG
CATGGCAGCGATCA
CATGGCAGCGCCGT
CATGGCAGCTCAGT
CATGGCAGCTGATG
CATGGCAGCTGTAC
CATGGCAGGAATGA
CATGGCAGGAGTTG
CATGGCAGGTGGAC
CATGGCAGTTATAG
CATGGCATAAGAGA
CATGGCATAGAGTC
CATGGCATATATAA
CATGGCATATTAAC
CATGGCATCACAAC
CATGGCATCACGCC
CATGGCATCATAAA
CATGGCATTGAATA
CATGGCATTTGCGG
CATGGCCAAATCGG
CATGGCCAAGAGAG
CATGGCCAAGGGGA
CATGGCCAAGGTTT
CATGGCCAATAGTC
CATGGCCAATCAAG
CATGGCCAATGACA
CATGGCCACCCATT
CATGGCCACCCGGA
CATGGCCACCGGGA
CATGGCCAGCAGCT
CATGGCCCACAGTG
CATGGCCCACCTAG
CATGGCCCAGACCC
CATGGCCCAGGGGG
CATGGCCCCTAGAA
CATGGCCCCTGGCG
CATGGCCCGGAGGG
CATGGCCCGTCTCT
CATGGCCCTAGTAC
CATGGCCCTATTAA
CATGGCCCTCAATA
CATGGCCCTCTGTC
CATGGCCCTGGCCG
CATGGCCCTGTCTC
CATGGCCCTTAGTT
CATGGCCCTTGCGC
CATGGCCGAACTGT
CATGGCCGAGCGGT
CATGGCCGCACTGA
CATGGCCGCCACGA
CATGGCCGCCGATG
CATGGCCGCCGGGC
CATGGCCGCTGGGA
CATGGCCGCTGGTG
CATGGCCGGAAAAA
CATGGCCGGATAGG
CATGGCCGGCCTAG
CATGGCCGGTACTT
CATGGCCGTAAATA
CATGGCCGTCACTA
CATGGCCGTCCGCA
CATGGCCGTGCCCG
CATGGCCTACTAGG
CATGGCCTAGCAGT
CATGGCCTATAGAA
CATGGCCTATGAGA
CATGGCCTATGTAG
CATGGCCTCAGGAT
CATGGCCTGATCAG
CATGGCCTGCATTG
CATGGCCTGGCTGA
CATGGCCTGGGAAT
CATGGCCTGGGCCA
CATGGCCTGGTTTG
CATGGCCTGTAAGG
CATGGCCTGTGATC
CATGGCCTTACGAT
CATGGCCTTATTTT
CATGGCCTTCGATA
CATGGCCTTGAGGG
CATGGCCTTTGCAG
CATGGCGAAAATGT
CATGGCGAAACTGG
CATGGCGAAGAGAG
CATGGCGAAGCCAT
CATGGCGACAAAAA
CATGGCGACATAGC
CATGGCGACTGGAG
CATGGCGAGAACCA
CATGGCGAGCTACA
CATGGCGAGGTCCC
CATGGCGAGTGGGG
CATGGCGATTTCTC
CATGGCGCAACTCT
CATGGCGCACACTC
CATGGCGCATACAG
CATGGCGCATTGGG
CATGGCGCCGGGCA
CATGGCGCGTGATA
CATGGCGCTCGGTT
CATGGCGCTTGGGG
CATGGCGGAGCTTG
CATGGCGGCATACA
CATGGCGGCGTGGA
CATGGCGGCTATCA
CATGGCGGGCTTCA
CATGGCGGGTTCTA
CATGGCGGTCTCAT
CATGGCGGTGCCTA
CATGGCGTATTGTT
CATGGCGTCTAAAA
CATGGCGTCTTTAC
CATGGCGTGAGACC
CATGGCGTGTAGCC
CATGGCGTGTGTAA
CATGGCGTTCAAAT
CATGGCGTTCAATA
CATGGCGTTCAGGA
CATGGCGTTTACAA
CATGGCTAAACCAA
CATGGCTAACTTTC
CATGGCTAAGTTGT
CATGGCTACCAAGA
CATGGCTACCACTG
CATGGCTACCAGTG
CATGGCTACTGAAT
CATGGCTACTGCCT
CATGGCTACTGGGG
CATGGCTACTGTAG
CATGGCTAGAAGCG
CATGGCTAGATCTG
CATGGCTAGGGGGT
CATGGCTAGGGTGC
CATGGCTATAAATA
CATGGCTATAAGGT
CATGGCTATATATC
CATGGCTATGTTAG
CATGGCTCACCAGC
CATGGCTCACTAAC
CATGGCTCAGCTTG
CATGGCTCAGGTGG
CATGGCTCATACAA
CATGGCTCCACAGC
CATGGCTCCCATCT
CATGGCTCCGGCGC
CATGGCTCGGAAAT
CATGGCTCTGCCGA
CATGGCTCTTTGGT
CATGGCTGAGAAGG
CATGGCTGATCTCT
CATGGCTGCTTGCT
CATGGCTGGTGTCA
CATGGCTGGTTATG
CATGGCTGGTTGCA
CATGGCTGTCCTAA
CATGGCTGTGCTGA
CATGGCTTAAATTA
CATGGCTTAAGTAA
CATGGCTTAATCCT
CATGGCTTAGCCTC
CATGGCTTAGCTTC
CATGGCTTCAATTA
CATGGCTTCGGGAA
CATGGCTTCTTCAT
CATGGCTTGAGATT
CATGGCTTGCCTAA
CATGGCTTGCGCCC
CATGGCTTGGGGTC
CATGGCTTGGTTTA
CATGGCTTGTCCTG
CATGGCTTTCACCA
CATGGCTTTCCTTG
CATGGCTTTCTTTA
CATGGCTTTTACTC
CATGGCTTTTCCAG
CATGGGAAATCTCA
CATGGGAACGAATA
CATGGGAACGGGTG
CATGGGAACTAGAC
CATGGGAACTCCCC
CATGGGAACTGCTC
CATGGGAACTTCCG
CATGGGAAGACGAC
CATGGGAAGCCCAA
CATGGGAAGGAGTG
CATGGGAAGGTTCT
CATGGGAATACAAA
CATGGGAATACGTA
CATGGGAATGGTCG
CATGGGAATGTCAA
CATGGGACACCCTG
CATGGGACAGCTGA
CATGGGACCAGCAG
CATGGGACCAGCGG
CATGGGACCCTGAT
CATGGGACCCTGCC
CATGGGACCCTGTT
CATGGGACGAGCAC
CATGGGACTAGATA
CATGGGACTCTGAG
CATGGGACTCTGCT
CATGGGACTGTCCG
CATGGGACTTCAGA
CATGGGAGAAATAA
CATGGGAGAACAAA
CATGGGAGACAAAC
CATGGGAGACAGCT
CATGGGAGACCCCT
CATGGGAGACCTTT
CATGGGAGATCACC
CATGGGAGCGGCCA
CATGGGAGCGTGTG
CATGGGAGCTGAAC
CATGGGAGGGAGCG
CATGGGAGTAACCA
CATGGGAGTCAAAA
CATGGGAGTTTATA
CATGGGAGTTTTAA
CATGGGATAAAAGG
CATGGGATCAAAGG
CATGGGATCAGTAA
CATGGGATCCCTAT
CATGGGATCTGGCT
CATGGGATGATTCC
CATGGGATGGGGGC
CATGGGATTAAAGC
CATGGGATTCAAGT
CATGGGATTTGGGG
CATGGGCAAAGTTT
CATGGGCAAGCTGG
CATGGGCAAGGTGA
CATGGGCAATTGAC
CATGGGCACCCGAT
CATGGGCACGTTTA
CATGGGCACTTGTC
CATGGGCAGAGTGT
CATGGGCAGCACCC
CATGGGCAGCATAG
CATGGGCAGGTTCA
CATGGGCAGTGGAC
CATGGGCAGTGTAG
CATGGGCATACACC
CATGGGCATCAGAC
CATGGGCATTGAAA
CATGGGCCACCATA
CATGGGCCACTTAG
CATGGGCCCGGATT
CATGGGCCCTCAAT
CATGGGCCGCTGAC
CATGGGCCGCTGAT
CATGGGCCTCCATA
CATGGGCCTCGGTC
CATGGGCCTGTCGT
CATGGGCCTTTAAC
CATGGGCCTTTCCA
CATGGGCGAAGGTG
CATGGGCGAATAGA
CATGGGCGAATTTT
CATGGGCGATGGGA
CATGGGCGCAGGGG
CATGGGCGCCCTGT
CATGGGCGCTTACA
CATGGGCGGCCTAG
CATGGGCTAAACAC
CATGGGCTAAGCCC
CATGGGCTACTCAA
CATGGGCTACTCGC
CATGGGCTAGTGTG
CATGGGCTCAGTGT
CATGGGCTCGGTGT
CATGGGCTGAAGCC
CATGGGCTGGGCTC
CATGGGCTGGGTCA
CATGGGCTGTCTTA
CATGGGCTTAACGG
CATGGGCTTCCGTG
CATGGGCTTTAAGC
CATGGGGAAACGAA
CATGGGGAACGTTT
CATGGGGAAGGCAC
CATGGGGACAATTA
CATGGGGACGAGAG
CATGGGGAGAGATA
CATGGGGAGGCAAG
CATGGGGAGGCCTG
CATGGGGAGGGCCC
CATGGGGAGTCGGA
CATGGGGATCACAG
CATGGGGATTCACG
CATGGGGCAAGTGT
CATGGGGCACTGAG
CATGGGGCAGACCT
CATGGGGCAGACGG
CATGGGGCAGCCCT
CATGGGGCATCAAT
CATGGGGCCCATTC
CATGGGGCCTTAAA
CATGGGGCGACCGT
CATGGGGCGATTCT
CATGGGGCTCCAGG
CATGGGGCTGGTAC
CATGGGGCTGTGCT
CATGGGGCTTATAG
CATGGGGGATAGGG
CATGGGGGATGCAA
CATGGGGGATTTAA
CATGGGGGCAGTGT
CATGGGGGCCTGTG
CATGGGGGCGACCA
CATGGGGGCGGAGA
CATGGGGGCTGCTA
CATGGGGGGAAAGC
CATGGGGGGAATAG
CATGGGGGGAATTA
CATGGGGGGACCCA
CATGGGGGGGCATA
CATGGGGGTAACCA
CATGGGGGTACTAC
CATGGGGGTCGGTC
CATGGGGGTGAATG
CATGGGGGTGAGAC
CATGGGGGTGTGGG
CATGGGGTACAGTA
CATGGGGTATTTCA
CATGGGGTCAGTCG
CATGGGGTCTGCCC
CATGGGGTGATGAT
CATGGGGTGGGAGT
CATGGGGTGTGGGT
CATGGGGTTAGCCT
CATGGGGTTCCTTG
CATGGGTAAACCAT
CATGGGTAAGAGGA
CATGGGTAAGTAAA
CATGGGTACATTAG
CATGGGTACGTGTC
CATGGGTAGAATAT
CATGGGTAGATGCA
CATGGGTAGCCTGG
CATGGGTAGGCCTA
CATGGGTATAAGAA
CATGGGTATAGTCC
CATGGGTATATTCA
CATGGGTATCACAA
CATGGGTATGTAAG
CATGGGTATGTACG
CATGGGTATTGCTT
CATGGGTCAACCTT
CATGGGTCAGGACG
CATGGGTCCACATC
CATGGGTCCAGGGA
CATGGGTCCAGGTC
CATGGGTCCATCCG
CATGGGTCCATCTT
CATGGGTCCGTCTA
CATGGGTCCTCAAT
CATGGGTCGGGTGA
CATGGGTCTATTCA
CATGGGTCTGCACA
CATGGGTCTTGGGT
CATGGGTGAAATTT
CATGGGTGAACTAT
CATGGGTGAATGGC
CATGGGTGACAATA
CATGGGTGCATCCA
CATGGGTGCGCTTC
CATGGGTGCTATAG
CATGGGTGCTCCTA
CATGGGTGGGCACG
CATGGGTGGGGGCG
CATGGGTGGTTTGT
CATGGGTGTTGCCC
CATGGGTTAACTCA
CATGGGTTAAGGGG
CATGGGTTAAGTTA
CATGGGTTACTAGC
CATGGGTTAGGGGA
CATGGGTTCTAATA
CATGGGTTGCTCAC
CATGGGTTGGCACA
CATGGGTTTGCATC
CATGGTAAAAGCGA
CATGGTAAACCCCC
CATGGTAAACGTGT
CATGGTAAACTTGG
CATGGTAACCACAA
CATGGTAACGCTAG
CATGGTAACTACAA
CATGGTAAGAAAAA
CATGGTAAGGAAGT
CATGGTAAGGTGAC
CATGGTAAGGTTTT
CATGGTAAGTTCCA
CATGGTAATAAACT
CATGGTAATCAGCC
CATGGTAATCGAGA
CATGGTAATGGAGA
CATGGTACACACCC
CATGGTACACTCTA
CATGGTACCTACCA
CATGGTACGCAAAT
CATGGTACGTTCTA
CATGGTACTGGGAT
CATGGTAGACGGGT
CATGGTAGAGGCAT
CATGGTAGATAGGG
CATGGTAGATGCAG
CATGGTAGATTGTT
CATGGTAGCAGGGA
CATGGTAGCCAATA
CATGGTAGCCCAGC
CATGGTAGCTAGGG
CATGGTAGCTGTTA
CATGGTAGGCAGTA
CATGGTAGGCCCCC
CATGGTAGGGGCTG
CATGGTAGGGGTCC
CATGGTAGGGGTGA
CATGGTAGGTGCCC
CATGGTAGGTGTCC
CATGGTAGGTTATG
CATGGTAGTGGCAA
CATGGTATAGTTGC
CATGGTATCACAGA
CATGGTATCCCAGC
CATGGTATCTCCCC
CATGGTATGTGGCA
CATGGTATTTGCGT
CATGGTCAAGGTTT
CATGGTCACAATTC
CATGGTCACCCAAC
CATGGTCAGCTGAT
CATGGTCAGTCCAA
CATGGTCAGTGACT
CATGGTCATCCCTC
CATGGTCATTACGG
CATGGTCATTAGTA
CATGGTCATTTGAC
CATGGTCCAACTTG
CATGGTCCACTTCG
CATGGTCCTGGAAG
CATGGTCGTGGAAG
CATGGTCTCCTAGT
CATGGTCTCGGTGT
CATGGTCTCTGAAG
CATGGTCTGACAAC
CATGGTCTGCTCCG
CATGGTCTGTAAGT
CATGGTCTGTGGAG
CATGGTCTTCAATA
CATGGTCTTTTAGC
CATGGTGAAACTGA
CATGGTGAAGCTAA
CATGGTGAATGGTG
CATGGTGACAACGG
CATGGTGACATAGT
CATGGTGACTTCTT
CATGGTGAGCACCG
CATGGTGAGCTGCA
CATGGTGAGGCGGG
CATGGTGAGGGCAA
CATGGTGAGGGGAT
CATGGTGAGTTAGC
CATGGTGATACAGG
CATGGTGATCTGTA
CATGGTGATGCCTT
CATGGTGATGGTTG
CATGGTGATTCAAG
CATGGTGCAACATA
CATGGTGCAACGGG
CATGGTGCACGCAA
CATGGTGCAGGCAG
CATGGTGCATTCCC
CATGGTGCCACTTG
CATGGTGCCCAAGT
CATGGTGCCTCTTC
CATGGTGCCTGGTG
CATGGTGCGGAAAA
CATGGTGCGGCCGC
CATGGTGCTAATAA
CATGGTGCTATAAT
CATGGTGCTATTAA
CATGGTGCTTATCA
CATGGTGGAAAATT
CATGGTGGAATATG
CATGGTGGAATTTT
CATGGTGGACAATC
CATGGTGGACAGGG
CATGGTGGATCGTG
CATGGTGGATGAGT
CATGGTGGCCTACT
CATGGTGGCGATTT
CATGGTGGCGCCTA
CATGGTGGGCGAAT
CATGGTGGGTAGAC
CATGGTGGTAAGTC
CATGGTGGTGGTAA
CATGGTGGTTAGAC
CATGGTGGTTCATT
CATGGTGGTTCCTC
CATGGTGGTTGAGC
CATGGTGGTTGTTT
CATGGTGTACCAGA
CATGGTGTACTGCC
CATGGTGTATTTGT
CATGGTGTCAAAAA
CATGGTGTCGCCTC
CATGGTGTCGGCCC
CATGGTGTGAAACA
CATGGTGTGAAGAA
CATGGTGTGCGTTG
CATGGTGTGCTATG
CATGGTGTGGCCTA
CATGGTGTGTTTCG
CATGGTGTTAAAAT
CATGGTGTTCATCC
CATGGTGTTCGAAG
CATGGTGTTCTTCG
CATGGTGTTGACGA
CATGGTTAACATCA
CATGGTTAATTTAG
CATGGTTACACGTT
CATGGTTACCGAAA
CATGGTTACGCCAA
CATGGTTAGGAAGT
CATGGTTAGGAGGC
CATGGTTCAAATGG
CATGGTTCATTGTT
CATGGTTCCAAGCT
CATGGTTCCTGGAC
CATGGTTCGGACCC
CATGGTTCTCTCCG
CATGGTTCTTATTA
CATGGTTGAAGAAC
CATGGTTGATCACC
CATGGTTGATTAGG
CATGGTTGCCATCA
CATGGTTGCCTAAT
CATGGTTGCTTCCA
CATGGTTGGACATA
CATGGTTGGCGCTG
CATGGTTGGCGGCC
CATGGTTGGCTTGT
CATGGTTGGGTATC
CATGGTTGTAACTA
CATGGTTGTCCTGC
CATGGTTGTGGAGG
CATGGTTGTGTATG
CATGGTTTAACGTC
CATGGTTTAAGTTG
CATGGTTTAGCTAG
CATGGTTTATGTGC
CATGGTTTGAGACC
CATGGTTTGCAAGT
CATGGTTTGCAGCA
CATGGTTTGGCCCT
CATGGTTTGGCTAG
CATGGTTTGGGTAC
CATGGTTTGTGTGG
CATGGTTTTACGAA
CATGGTTTTCGCAC
CATGGTTTTGCTTG
CATGTAAAAGATGG
CATGTAAAAGCTAA
CATGTAAACGACCC
CATGTAAACGCAGG
CATGTAAACTGCAG
CATGTAAACTGTTA
CATGTAAAGACCTA
CATGTAAAGCCTAA
CATGTAAAGCTGAT
CATGTAAAGTCCTT
CATGTAAAGTGCTA
CATGTAAATACTAA
CATGTAAATAGTAG
CATGTAAATCAGCG
CATGTAAATCTGTG
CATGTAAATTACAC
CATGTAACAACACA
CATGTAACAACACC
CATGTAACAAGGGA
CATGTAACACCCTC
CATGTAACAGAGCC
CATGTAACAGGGTC
CATGTAACCACGCT
CATGTAACCAGGAA
CATGTAACCGACCC
CATGTAACCGAGCT
CATGTAACGAGAGG
CATGTAACGAGGAA
CATGTAACGCAATG
CATGTAACTGCCAA
CATGTAACTGGGTG
CATGTAACTGTGGA
CATGTAACTTGAAT
CATGTAAGAACCTC
CATGTAAGACTGGG
CATGTAAGATACCT
CATGTAAGATTAAA
CATGTAAGATTCTT
CATGTAAGGAAAGG
CATGTAAGGGCAAA
CATGTAAGGGTGAT
CATGTAAGTAAAGC
CATGTAAGTATCTC
CATGTAAGTCAGGA
CATGTAAGTCTCTT
CATGTAAGTGACCT
CATGTAAGTTTTCT
CATGTAATAAAGAG
CATGTAATACCACT
CATGTAATACTGCC
CATGTAATAGGGAG
CATGTAATCAGAGT
CATGTAATCCCAAA
CATGTAATGACAAT
CATGTAATGGGGGT
CATGTAATGTGACA
CATGTAATTAGAGT
CATGTAATTCACGA
CATGTAATTCGGAG
CATGTAATTCTAGT
CATGTAATTGAGCA
CATGTACAATCTTC
CATGTACAATGACA
CATGTACACAATTG
CATGTACACACCCT
CATGTACAGACCCC
CATGTACAGATTGG
CATGTACAGGCTTG
CATGTACAGGGCCT
CATGTACATAACCC
CATGTACATCCCAA
CATGTACATCTTCT
CATGTACATTAAGA
CATGTACATTCGCT
CATGTACCAGTTAA
CATGTACCCACAAA
CATGTACCCCCATC
CATGTACCCCCCCG
CATGTACCCGCTTG
CATGTACCCGGAAA
CATGTACCCGTATG
CATGTACCCGTGAT
CATGTACCGAGAGT
CATGTACCGGTGCG
CATGTACCTAGCTC
CATGTACCTATTAA
CATGTACCTCTATC
CATGTACCTCTTGT
CATGTACCTTACAG
CATGTACGAACTCA
CATGTACGACTGGA
CATGTACGACTTAA
CATGTACGCGGGGA
CATGTACGGATAGA
CATGTACGGATTTA
CATGTACGGTGGAA
CATGTACGTAAAGA
CATGTACGTAGTAT
CATGTACGTGCCCA
CATGTACGTTCACA
CATGTACTAAATTC
CATGTACTAACAAT
CATGTACTAAGCTG
CATGTACTATTTAG
CATGTACTCTAAAG
CATGTACTCTTCTG
CATGTACTCTTGAA
CATGTACTCTTGTA
CATGTACTGGTGAC
CATGTACTGTAGGA
CATGTACTTGATAG
CATGTACTTGGCAC
CATGTACTTTGTTA
CATGTAGAACTCCT
CATGTAGAAGCAAC
CATGTAGAAGCCTC
CATGTAGAATCCTG
CATGTAGAATTTCC
CATGTAGACTCTAG
CATGTAGACTGACC
CATGTAGAGCCGGC
CATGTAGAGGCCAA
CATGTAGAGGCCCT
CATGTAGAGGTTCT
CATGTAGAGTGGAA
CATGTAGATCCGAA
CATGTAGATCCTGT
CATGTAGATTATCT
CATGTAGCAAGCGT
CATGTAGCAGCATC
CATGTAGCAGGGAA
CATGTAGCAGGGCA
CATGTAGCAGGGGT
CATGTAGCATATAC
CATGTAGCATTTTG
CATGTAGCCACTTT
CATGTAGCGCCACT
CATGTAGCGGCAAA
CATGTAGCGGTATC
CATGTAGCGTATAT
CATGTAGCGTGGGT
CATGTAGCTGCAAC
CATGTAGCTGCTAT
CATGTAGCTGGGCG
CATGTAGCTTGCTG
CATGTAGGAAGGGG
CATGTAGGATTCAG
CATGTAGGCCGGTA
CATGTAGGCCTCAC
CATGTAGGCGCCCT
CATGTAGGGAAGCA
CATGTAGGGACTTC
CATGTAGGGAGGGA
CATGTAGGGCAAAC
CATGTAGGGCCAGA
CATGTAGGGCCTTG
CATGTAGGGGGAAG
CATGTAGGGTCTCA
CATGTAGGTATGTT
CATGTAGGTCCTTT
CATGTAGGTGAAAC
CATGTAGGTGATGG
CATGTAGGTGCCAG
CATGTAGGTTTGGG
CATGTAGTACTACT
CATGTAGTAGAGCA
CATGTAGTAGAGTT
CATGTAGTAGCAAT
CATGTAGTAGCTTC
CATGTAGTAGGCCC
CATGTAGTATCTCC
CATGTAGTATTGTA
CATGTAGTCAAATT
CATGTAGTCAGGGG
CATGTAGTCCAAAG
CATGTAGTCTACTA
CATGTAGTCTCATT
CATGTAGTGAAACG
CATGTAGTGACGCA
CATGTAGTGATCTC
CATGTAGTGCAACC
CATGTAGTGGTATA
CATGTAGTGTTAAT
CATGTAGTTGGTTG
CATGTAGTTTAGTG
CATGTAGTTTCAGA
CATGTAGTTTGGGA
CATGTATAAGCCGT
CATGTATAAGGTCT
CATGTATACCTAGC
CATGTATACGTCAT
CATGTATACTTTTC
CATGTATAGAGCTG
CATGTATAGCCTTG
CATGTATAGGATAC
CATGTATAGGTATT
CATGTATAGTTGGA
CATGTATATAAGTC
CATGTATATGCAAA
CATGTATATGCTCT
CATGTATATTCGTA
CATGTATATTGGCA
CATGTATCAAGTGT
CATGTATCACTTTG
CATGTATCATAAAA
CATGTATCATTTAC
CATGTATCTAGTAT
CATGTATGAACCAT
CATGTATGAACTCA
CATGTATGAAGGGG
CATGTATGAATAGG
CATGTATGAGGAAT
CATGTATGATCGTT
CATGTATGATTGGA
CATGTATGCGCACC
CATGTATGCTCAGT
CATGTATGCTTGGC
CATGTATGGACGGG
CATGTATGGCGGCC
CATGTATGGGCGCT
CATGTATGGGCGGC
CATGTATGGTCGCC
CATGTATGTAATAG
CATGTATGTCACTT
CATGTATGTCCCTG
CATGTATGTGCATC
CATGTATGTGTTAA
CATGTATGTTACCC
CATGTATGTTGCTG
CATGTATTAAAGGG
CATGTATTCCCTTG
CATGTATTCTCAAC
CATGTATTGGGGAG
CATGTATTGGTCCT
CATGTATTTAGAGG
CATGTATTTCTCCG
CATGTCAAAAGTGT
CATGTCAAACACGA
CATGTCAACAAGTA
CATGTCAACACGTC
CATGTCAACACTAT
CATGTCAACACTCT
CATGTCAACCACCA
CATGTCAACCCGAA
CATGTCAACCTCCA
CATGTCAACGCTAT
CATGTCAACTGATA
CATGTCAACTGCGC
CATGTCAAGCCAAC
CATGTCAAGGAAGA
CATGTCAATAACCT
CATGTCAATACTTT
CATGTCAATCCCAA
CATGTCAATCTGTT
CATGTCAATTAACT
CATGTCAATTGAAT
CATGTCAATTGGGA
CATGTCACAAAGGA
CATGTCACAAGAAT
CATGTCACAAGAGT
CATGTCACACAGTC
CATGTCACACCCAT
CATGTCACACTGGG
CATGTCACAGATTG
CATGTCACATTACC
CATGTCACCATCGG
CATGTCACCCTCAA
CATGTCACTACATC
CATGTCACTCAAAA
CATGTCAGAAATGT
CATGTCAGAATTGC
CATGTCAGCCTAGC
CATGTCAGCGAGTT
CATGTCAGCTATTC
CATGTCAGGAATGG
CATGTCAGGAGTTC
CATGTCAGGGACAC
CATGTCAGGGCAAG
CATGTCAGTGCGGA
CATGTCAGTGGGTG
CATGTCATCACAAG
CATGTCATCAGTAA
CATGTCATCCTGCA
CATGTCATTATTGA
CATGTCATTGATTG
CATGTCATTGCACC
CATGTCATTGTTCA
CATGTCATTGTTGA
CATGTCCAATCCAT
CATGTCCAATTTTC
CATGTCCACCCCCC
CATGTCCACTGACA
CATGTCCACTGCAT
CATGTCCAGACATA
CATGTCCAGCTAGC
CATGTCCATACTTC
CATGTCCATCGAAA
CATGTCCATTTTGT
CATGTCCCAGGCAG
CATGTCCCAGTATG
CATGTCCCAGTCAG
CATGTCCCCATACA
CATGTCCCCCGTAC
CATGTCCCTAGTAA
CATGTCCCTATAGC
CATGTCCCTATTTA
CATGTCCCTCTTAA
CATGTCCGCAGAGT
CATGTCCGCATACT
CATGTCCGGCCAGC
CATGTCCGGGCCGA
CATGTCCGGTGATG
CATGTCCGTAGAAC
CATGTCCGTATTAA
CATGTCCGTGGGAT
CATGTCCGTTAGAA
CATGTCCTATAGTG
CATGTCCTATCAAC
CATGTCCTATTAAG
CATGTCCTCAGTCG
CATGTCCTCAGTGG
CATGTCCTCCCAAT
CATGTCCTCGTACA
CATGTCCTCTGGTG
CATGTCCTGACATC
CATGTCCTGCCCTA
CATGTCCTGGCCTC
CATGTCCTGGGCGT
CATGTCCTGTGCGG
CATGTCCTTGCATA
CATGTCCTTGTCTC
CATGTCCTTTCAGT
CATGTCCTTTGGAT
CATGTCGAAGAAAA
CATGTCGACAAGTG
CATGTCGACCCAAA
CATGTCGCAGCCGT
CATGTCGCAGGGCA
CATGTCGCAGTTCA
CATGTCGCATTGAG
CATGTCGCCGCCGC
CATGTCGCCGTACA
CATGTCGCCTATAG
CATGTCGCCTCCTG
CATGTCGCCTCTCT
CATGTCGCGTAGGA
CATGTCGCTAAAAA
CATGTCGCTATGGC
CATGTCGCTCAAAT
CATGTCGCTGTTAT
CATGTCGCTTTCAG
CATGTCGGAATAAA
CATGTCGGGGATGG
CATGTCGGGTGCTC
CATGTCGGTAAATA
CATGTCGGTAATGG
CATGTCGGTGCTAC
CATGTCGTAACAAT
CATGTCGTAACTGA
CATGTCGTAATGAT
CATGTCGTAATTTG
CATGTCGTCCGTAA
CATGTCGTCTAGGT
CATGTCGTGGCCCC
CATGTCTAAAAGCG
CATGTCTAACAAAC
CATGTCTAAGAGGC
CATGTCTACAGTTG
CATGTCTACATATA
CATGTCTACCAAGA
CATGTCTACTGCGG
CATGTCTAGCCCAG
CATGTCTAGCTGGT
CATGTCTAGGCAAT
CATGTCTATATGGA
CATGTCTATGGGTC
CATGTCTATTAAGC
CATGTCTCAACACT
CATGTCTCAACAGT
CATGTCTCAGCCTA
CATGTCTCCCGTGG
CATGTCTCGACACT
CATGTCTCTAAAAA
CATGTCTCTAGATC
CATGTCTCTCCGCG
CATGTCTCTCGCCG
CATGTCTCTGGCAG
CATGTCTGAACTTG
CATGTCTGACAGTC
CATGTCTGAGCTCG
CATGTCTGAGTTGC
CATGTCTGCAGCCT
CATGTCTGCAGGGC
CATGTCTGCGAGTT
CATGTCTGCTAGTT
CATGTCTGCTCCGG
CATGTCTGGAAATT
CATGTCTGGACTAG
CATGTCTGGGACAA
CATGTCTGGGCCCC
CATGTCTGGGGGGA
CATGTCTGGGTTCT
CATGTCTGGTAGGG
CATGTCTGTCCCTA
CATGTCTGTGATCG
CATGTCTGTGGATT
CATGTCTGTTGTGG
CATGTCTTCGTTGA
CATGTCTTCTCGAG
CATGTCTTCTGTAG
CATGTCTTGGAGAG
CATGTCTTTCATAT
CATGTCTTTCATCT
CATGTCTTTCCGGA
CATGTCTTTGCCGC
CATGTCTTTGCGCG
CATGTGAAAAACGA
CATGTGAAAAGGTT
CATGTGAAACAAAA
CATGTGAAATGGGT
CATGTGAACAGTCA
CATGTGAACGTGTG
CATGTGAACTTCCT
CATGTGAAGACAAA
CATGTGAAGGATGC
CATGTGAAGTCGAT
CATGTGAATAAGAC
CATGTGAATAGCGA
CATGTGACACGAGA
CATGTGACCGGTTA
CATGTGACCTAACG
CATGTGACCTGGAT
CATGTGACGAAATG
CATGTGACGGACAA
CATGTGACGTCCGG
CATGTGACGTGATG
CATGTGACTAATGG
CATGTGACTATAAC
CATGTGACTCGCCA
CATGTGACTGGCGC
CATGTGACTGGTCC
CATGTGACTTGAGA
CATGTGACTTGGTT
CATGTGACTTGTTG
CATGTGACTTTGAA
CATGTGAGAAATCA
CATGTGAGAACAAC
CATGTGAGAAGAGC
CATGTGAGAATGCT
CATGTGAGACTGCT
CATGTGAGAGTTTC
CATGTGAGCAGAAT
CATGTGAGCCTGAG
CATGTGAGCGTTCA
CATGTGAGGATGAA
CATGTGAGGCGGCA
CATGTGAGTACGGA
CATGTGAGTTAGCT
CATGTGATAAGGAC
CATGTGATACGAAA
CATGTGATATGTTC
CATGTGATCACCAG
CATGTGATCTCAGG
CATGTGATCTGATA
CATGTGATGAATAA
CATGTGATGACGTC
CATGTGATGACTCA
CATGTGATGATAGC
CATGTGATGCGCCA
CATGTGATGGGCAA
CATGTGATGTACAA
CATGTGATTCGACT
CATGTGATTCGTTT
CATGTGATTCTCAG
CATGTGATTCTTAC
CATGTGATTTCCGT
CATGTGATTTCTGG
CATGTGCAAAAACA
CATGTGCAATTCAG
CATGTGCACACGAT
CATGTGCACAGTAA
CATGTGCACCAATC
CATGTGCACCATCG
CATGTGCACCTCCC
CATGTGCACTTGAA
CATGTGCAGCTGCT
CATGTGCAGGTTGC
CATGTGCAGTGGGT
CATGTGCATCCCTT
CATGTGCATTCTTG
CATGTGCCACATAG
CATGTGCCACCAGT
CATGTGCCACCATA
CATGTGCCACTTAA
CATGTGCCAGACAA
CATGTGCCAGGTCT
CATGTGCCAGGTGG
CATGTGCCCACTAA
CATGTGCCCATAGG
CATGTGCCCTAATT
CATGTGCCTCGGTA
CATGTGCCTGATCA
CATGTGCCTGTAAT
CATGTGCCTTCTTC
CATGTGCGAGCCAA
CATGTGCGATCCAG
CATGTGCGATGCCT
CATGTGCGATGGGG
CATGTGCGCACCGC
CATGTGCGCCTGAC
CATGTGCGCTGGGT
CATGTGCGGAGCTT
CATGTGCGGGGAAT
CATGTGCGGTGAAT
CATGTGCGGTGCTA
CATGTGCTATAGAT
CATGTGCTATCTAG
CATGTGCTATCTAT
CATGTGCTCACTCC
CATGTGCTCCAATG
CATGTGCTCGGCAA
CATGTGCTCTAGCT
CATGTGCTCTTGGT
CATGTGCTGACATC
CATGTGCTGCACTC
CATGTGCTGCGTTA
CATGTGCTGTAGGG
CATGTGCTGTATGT
CATGTGCTGTGCGT
CATGTGCTTACTCC
CATGTGCTTCGGTC
CATGTGCTTGTGTA
CATGTGCTTTCTCT
CATGTGGAAACCGC
CATGTGGAAAGTTC
CATGTGGAACAAAC
CATGTGGAGAGTGC
CATGTGGAGGCTGA
CATGTGGAGGTTAG
CATGTGGAGTACAA
CATGTGGATAAGTG
CATGTGGATAGGAA
CATGTGGATATGCC
CATGTGGATGCTTA
CATGTGGATGTTGC
CATGTGGCAAATTG
CATGTGGCAAGTGT
CATGTGGCACAGTA
CATGTGGCCAAGGA
CATGTGGCCCCCGC
CATGTGGCCGTGAG
CATGTGGCCTCTGA
CATGTGGCCTGCCT
CATGTGGCGCAAAT
CATGTGGCGCTCAT
CATGTGGCGCTGAG
CATGTGGCGCTTTG
CATGTGGCGTCCAC
CATGTGGCTAAGCT
CATGTGGCTACCTG
CATGTGGCTCGTGA
CATGTGGCTCTAGT
CATGTGGGACTCAA
CATGTGGGAGATAG
CATGTGGGATCAGG
CATGTGGGATTCCG
CATGTGGGCGGCCT
CATGTGGGCTCTAC
CATGTGGGCTGACT
CATGTGGGCTTAAA
CATGTGGGGACTCC
CATGTGGGGCAGTT
CATGTGGGGCCTGC
CATGTGGGGGCGGG
CATGTGGGGGGTGG
CATGTGGGGTAAAT
CATGTGGGGTAGGA
CATGTGGGGTTTAT
CATGTGGGTAGAGA
CATGTGGGTCTCAA
CATGTGGTAAAAGC
CATGTGGTAACGTG
CATGTGGTAAGCAT
CATGTGGTACTGTG
CATGTGGTAGATGG
CATGTGGTAGCAAT
CATGTGGTAGGTGG
CATGTGGTCACTTG
CATGTGGTCCTAGT
CATGTGGTGAAGAT
CATGTGGTGACTCC
CATGTGGTGATATG
CATGTGGTGCAACA
CATGTGGTGTTCCA
CATGTGGTTCTGTC
CATGTGGTTGCCTA
CATGTGGTTTCTGA
CATGTGTAAACATA
CATGTGTAAAGGGC
CATGTGTAAGGCTC
CATGTGTAAGTTTC
CATGTGTACACTAC
CATGTGTACTTTTC
CATGTGTAGGGAAA
CATGTGTAGGTCAC
CATGTGTATGCAGG
CATGTGTATTAGAA
CATGTGTATTAGAC
CATGTGTATTTGGA
CATGTGTCAAATGT
CATGTGTCAAGGAC
CATGTGTCACCTTT
CATGTGTCACGTGT
CATGTGTCAGAGTG
CATGTGTCAGTAAC
CATGTGTCAGTCGG
CATGTGTCATACCC
CATGTGTCATTATA
CATGTGTCCCTTCA
CATGTGTCCTGCGT
CATGTGTCCTTCTG
CATGTGTCGTGTTT
CATGTGTCTAGAAC
CATGTGTCTGCTTA
CATGTGTCTTCTTG
CATGTGTCTTGGGT
CATGTGTGACATCC
CATGTGTGACGTAC
CATGTGTGAGAGAG
CATGTGTGAGCGTT
CATGTGTGCAAGAT
CATGTGTGCCTTAA
CATGTGTGCTAGGC
CATGTGTGGAACAT
CATGTGTGGAGGCG
CATGTGTGGATCAA
CATGTGTGGATGCA
CATGTGTGGCAACG
CATGTGTGGGACTC
CATGTGTGGGGGTA
CATGTGTGGGTCAT
CATGTGTGTCTGCG
CATGTGTGTCTGTT
CATGTGTGTGAGCC
CATGTGTGTGCCAC
CATGTGTGTGGTCT
CATGTGTGTTCGGT
CATGTGTGTTTGAC
CATGTGTTAGTGGC
CATGTGTTATCTAG
CATGTGTTATTAAA
CATGTGTTCCTGGG
CATGTGTTCGATTG
CATGTGTTCTGAGC
CATGTGTTGGTGCT
CATGTGTTGTGCGT
CATGTGTTTCCGAC
CATGTGTTTCCGCT
CATGTGTTTCGGTA
CATGTGTTTTTAGT
CATGTTAAAACTCG
CATGTTAAACCGGG
CATGTTAAACCTGA
CATGTTAAAGCCGT
CATGTTAACCACAG
CATGTTAACTACTA
CATGTTAACTGGCA
CATGTTAACTTTCT
CATGTTAAGAAGGG
CATGTTAAGGCTGT
CATGTTAAGGTTGG
CATGTTAAGTAGGG
CATGTTAATAATCT
CATGTTAATAGAGT
CATGTTAATCTGGT
CATGTTAATCTTTT
CATGTTAATTAGTT
CATGTTACAAATAA
CATGTTACAAATGC
CATGTTACACGCAA
CATGTTACAGAAGT
CATGTTACAGTCTC
CATGTTACCAAACT
CATGTTACCATCCA
CATGTTACCGAAAC
CATGTTACCGCACT
CATGTTACCGGCTA
CATGTTACCTGCCT
CATGTTACCTTGGC
CATGTTACGATGCT
CATGTTACGCTCAT
CATGTTACGTGATC
CATGTTACGTGCGT
CATGTTACGTTCCT
CATGTTACTAGGCG
CATGTTACTATTTT
CATGTTACTCAATT
CATGTTACTCGTGA
CATGTTACTGCCAG
CATGTTAGAAACGA
CATGTTAGAAAGTC
CATGTTAGAACAAC
CATGTTAGACTGGG
CATGTTAGAGGGGG
CATGTTAGCAATGT
CATGTTAGCACCAC
CATGTTAGCACCAG
CATGTTAGGCAAAG
CATGTTAGGCCGTC
CATGTTAGTAAGAT
CATGTTAGTACTTT
CATGTTAGTAGATC
CATGTTAGTAGTTA
CATGTTAGTTGGTT
CATGTTATACCCTC
CATGTTATATCTCA
CATGTTATATCTCT
CATGTTATCACCAC
CATGTTATGATTAA
CATGTTATGCCCCA
CATGTTATGTTCTA
CATGTTATTACCGC
CATGTTATTCTCCC
CATGTTATTTGGGT
CATGTTATTTTAGC
CATGTTCAAACTAA
CATGTTCAATTCGT
CATGTTCACACGCT
CATGTTCACAGTTC
CATGTTCACCGGGT
CATGTTCAGGCCCC
CATGTTCAGGGAAC
CATGTTCAGGGATT
CATGTTCAGGTGCA
CATGTTCAGTAAGT
CATGTTCAGTGCTC
CATGTTCATAGGAC
CATGTTCATTAAAT
CATGTTCCACAAGC
CATGTTCCACACGA
CATGTTCCATAGCA
CATGTTCCCGAAAA
CATGTTCCGAAGTT
CATGTTCCTACCCG
CATGTTCCTCTACC
CATGTTCCTCTTAA
CATGTTCCTGTGAT
CATGTTCCTTGCTT
CATGTTCCTTGGAA
CATGTTCGATTGGT
CATGTTCGATTTAA
CATGTTCGGATTTG
CATGTTCGGCTATG
CATGTTCGGGGAGA
CATGTTCGGTGCTC
CATGTTCGTATGAC
CATGTTCTACCCCT
CATGTTCTAGGGGA
CATGTTCTATAAAA
CATGTTCTATTATA
CATGTTCTCAGGAT
CATGTTCTCCGTCT
CATGTTCTCCTCCA
CATGTTCTTAAGTA
CATGTTCTTACCTT
CATGTTCTTCCCAG
CATGTTCTTGCCAA
CATGTTGAAAGCGG
CATGTTGAACCAGA
CATGTTGACACTTC
CATGTTGACCCACC
CATGTTGACCCCCC
CATGTTGACCGTTT
CATGTTGACTGGTC
CATGTTGACTTGAA
CATGTTGAGCCAGA
CATGTTGAGCCTGG
CATGTTGAGCTAGA
CATGTTGAGCTGGT
CATGTTGAGGGGGG
CATGTTGAGGTAAG
CATGTTGAGGTCAC
CATGTTGATACACA
CATGTTGATGAACA
CATGTTGATGGCCC
CATGTTGATGGGGT
CATGTTGATTTTAT
CATGTTGCAACAAC
CATGTTGCACCACA
CATGTTGCAGGAGA
CATGTTGCAGGCTA
CATGTTGCATCTGT
CATGTTGCCATAAG
CATGTTGCCCCTAT
CATGTTGCCGCAGT
CATGTTGCCGGGCG
CATGTTGCCGGGGC
CATGTTGCCTAATT
CATGTTGCCTTGCA
CATGTTGCGCCCAG
CATGTTGCGGAAAT
CATGTTGCGTCTCT
CATGTTGCGTGTCC
CATGTTGCTAGGAT
CATGTTGGAACAAA
CATGTTGGAAGAGG
CATGTTGGAATATC
CATGTTGGACCCTC
CATGTTGGATGGGT
CATGTTGGATTTAG
CATGTTGGCAGTGT
CATGTTGGCTATGG
CATGTTGGCTTTGA
CATGTTGGGACTAG
CATGTTGGGCATCG
CATGTTGGGCCGAG
CATGTTGGGGGGCG
CATGTTGGGTCATT
CATGTTGGTACAGG
CATGTTGGTAGGTG
CATGTTGGTCCCTT
CATGTTGGTCCTTA
CATGTTGGTGACCC
CATGTTGGTGCCAA
CATGTTGGTGTACA
CATGTTGGTTATAA
CATGTTGGTTGAAA
CATGTTGGTTTAGC
CATGTTGTAAGTAT
CATGTTGTACCGAA
CATGTTGTAGAATT
CATGTTGTATCCGG
CATGTTGTATCCTG
CATGTTGTATCCTT
CATGTTGTCGACAA
CATGTTGTCGGTAT
CATGTTGTCTAGTT
CATGTTGTCTTGCG
CATGTTGTCTTTAC
CATGTTGTGCAATA
CATGTTGTTCTGGG
CATGTTGTTGCGCA
CATGTTGTTGGCTT
CATGTTGTTTCCGG
CATGTTTAAACTAA
CATGTTTAACAGGC
CATGTTTAAGCCAG
CATGTTTACACGCG
CATGTTTACTTTCC
CATGTTTAGAAGTT
CATGTTTAGATAAA
CATGTTTAGCAATT
CATGTTTAGCGCAA
CATGTTTAGGAGCA
CATGTTTAGGCCAC
CATGTTTAGGCCTT
CATGTTTAGTACAC
CATGTTTAGTCCTC
CATGTTTATGACCA
CATGTTTATGGCCC
CATGTTTATGGGCC
CATGTTTATGTTTC
CATGTTTATTAATT
CATGTTTCACGCTA
CATGTTTCAGCCAA
CATGTTTCATTCTG
CATGTTTCCGAAAT
CATGTTTCGCGTTT
CATGTTTCGTTGCA
CATGTTTCTAAGTA
CATGTTTCTATGTA
CATGTTTCTCCGGT
CATGTTTGAAGTAA
CATGTTTGAATGTC
CATGTTTGAATGTG
CATGTTTGACCATT
CATGTTTGACGCCT
CATGTTTGAGCGTT
CATGTTTGCCGGTG
CATGTTTGCGCATC
CATGTTTGCTCGCT
CATGTTTGCTCTAG
CATGTTTGGACTTG
CATGTTTGGCGTAT
CATGTTTGGCTCAA
CATGTTTGGGTAGT
CATGTTTGTGACAA
CATGTTTGTGTGCG
CATGTTTGTTACCA
CATGTTTGTTGCGT
CATGTTTTAACGAA
CATGTTTTAGCTTG
CATGTTTTAGTGCT
CATGTTTTATGCCC
CATGTTTTCAATCA
CATGTTTTCGCCCT
CATGTTTTCGTCTA
CATGTTTTGCACTC
CATGTTTTGCCTGG
CATGTTTTGCGATA
CATGTTTTGCGCAC
CATGTTTTGGACGT
CATGTTTTGGCACT
CATGTTTTGGTGGG
CATGTTTTGTGTCC
CATGTTTTTACCAT
CATGTTTTTACTAA
CATGTTTTTCCGGA
CATGTTTTTGCGAA
