# Supplementary material for: Identification of novel transcripts with differential dorso-ventral expression in Xenopus gastrula using serial analysis of gene expression
Source: Genome Biol. 2009 Feb 11;10(2):R15. doi: 10.1186/gb-2009-10-2-r15 (PMC2688288; doi:10.1186/gb-2009-10-2-r15)
Supplement: Additional data file 10 — Experimental tags matching to the genome and their frequencies of occurrence in the transcript databases used in this study. [file gb-2009-10-2-r15-S10.txt]

Sequence	genome	Ensembl	NCBI	unigenes	Gurdon
CATGTTCGGATTTG	1	0	0	0	0
CATGTTACCGGTCG	1	0	0	0	0
CATGATGCCGTTCC	1	0	0	0	0
CATGTCGGACCCGG	1	2	0	2	1
CATGGGGAGCGACT	1	0	0	1	1
CATGCCTTCGCCGA	1	0	0	0	0
CATGTGACACGAGA	1	0	0	0	0
CATGAGGTCGATGC	1	2	0	0	0
CATGCCACCGCAAT	1	0	0	0	0
CATGGCCGGTCTAA	1	0	0	0	0
CATGATCGGCTGCT	1	0	0	0	0
CATGTGCGCTTGGG	1	1	1	0	1
CATGCCCGAACTTT	1	0	0	0	0
CATGACCTCCGGAG	1	2	0	1	4
CATGCAAGCGTCCA	1	0	0	0	0
CATGGGAATGGTCG	1	0	0	0	0
CATGATGATACGGG	1	0	0	5	0
CATGATTTGAGTCC	1	0	0	1	0
CATGAGGCTGGACG	1	0	0	0	0
CATGCCCGTTTGCT	1	0	0	0	1
CATGACGTGAGTAG	1	0	0	0	1
CATGTCGGCTGGGT	1	1	0	1	1
CATGATATTCTGCG	1	1	0	0	1
CATGGCACTTCGAT	1	0	0	0	0
CATGCCGATCATAA	1	0	0	0	0
CATGGAACCGCTGA	1	0	0	0	0
CATGAGGCGGACTG	1	0	0	0	0
CATGGGACCAGCGG	1	0	0	0	0
CATGCCCGTGCTGT	1	0	0	1	0
CATGTGGACGCCCT	1	1	1	1	1
CATGATAGGTGCGT	1	0	0	0	0
CATGCTTAAGAGGG	1	0	0	0	0
CATGTAACCACGTT	1	0	0	2	0
CATGCGGTACAGGT	1	0	0	0	0
CATGGTGTACGAGA	1	1	1	1	3
CATGTGACCCCATC	1	0	1	1	1
CATGAGTTGACGAT	1	0	0	0	0
CATGGGACTGTCCG	1	0	0	0	0
CATGCTTACCAGGC	1	1	1	1	1
CATGTGAGACCGAC	1	7	0	0	1
CATGGAGTACGGAT	1	0	0	0	0
CATGAACCAGTGCG	1	0	0	0	0
CATGGGCGCAGGAG	1	0	0	0	1
CATGCGAGAACCTT	1	1	1	1	3
CATGTAACCGACCC	1	0	0	0	0
CATGGGATCACCGG	1	0	0	0	0
CATGCGACAGGAAG	1	0	1	1	1
CATGCGGTTTACAA	1	1	0	1	2
CATGTTTGGATTCG	1	0	0	0	1
CATGCTCGAACTTT	1	0	1	1	1
CATGGCGAAGGTTA	1	0	0	0	0
CATGATGCGTAGGG	1	0	0	0	0
CATGTACCTCGCCC	1	0	0	0	1
CATGTGAAGCCGCA	1	0	0	0	1
CATGCGTTGATTGG	1	0	0	0	0
CATGGAAAACACCG	1	0	0	0	0
CATGAAGATTTCGG	1	0	0	0	0
CATGCGCGAAACAA	1	0	0	0	0
CATGCAAGCTTCCG	1	0	0	0	0
CATGTTCGATTTAA	1	0	0	0	0
CATGGTTTGCGGAG	1	1	0	0	3
CATGGACCGTTTAC	1	0	0	0	0
CATGCCAATCGGGG	1	0	0	0	0
CATGCGACTCTGCA	1	0	0	0	0
CATGTCGTTTGCCA	1	1	1	1	2
CATGCGACAGCCAA	1	0	0	0	0
CATGCAACTATCGT	1	0	0	0	0
CATGCCAACCCGCA	1	0	0	0	0
CATGGACAACGCGG	1	1	1	1	1
CATGCCGACCTTTT	1	0	0	0	0
CATGCAAAACGACC	1	1	1	1	1
CATGAGCGGGGATG	1	0	0	0	0
CATGATGCGGAATA	1	1	1	1	1
CATGATACGTGGCC	1	0	0	0	0
CATGGCCGGCCTAG	1	0	0	0	0
CATGAACGTGAACG	1	0	0	0	0
CATGTGGGATTCCG	1	0	0	0	0
CATGGCGAGGCGCC	1	0	0	0	0
CATGTAGGGCGTAC	1	0	0	0	0
CATGATGGGGCGGT	1	0	1	1	1
CATGAGCGGTCTTG	1	0	0	0	0
CATGAAGTGCGGAG	1	1	0	0	0
CATGATGCCCGCGC	1	0	0	1	1
CATGAAGCGCTAGG	1	0	0	0	0
CATGTCAACTGCGC	1	0	0	0	0
CATGAGGATTAGGT	1	0	0	0	0
CATGTGCGATGGGG	1	0	0	0	0
CATGTTCATCTCGG	1	1	1	1	3
CATGATAATACGGC	1	0	0	0	0
CATGATCCCGCAGA	1	2	0	1	1
CATGACCGGCCAAC	1	0	0	0	1
CATGTACCGGTGCG	1	0	0	0	0
CATGTGGCCGTGAG	1	0	0	0	0
CATGGGTGTCGTGA	1	0	0	0	1
CATGCCGGAGCCTC	1	0	0	1	0
CATGCAGGCCGTTT	1	7	0	0	0
CATGGGGCTTGGTT	1	1	1	2	1
CATGTCTCAGCGTA	1	1	1	1	5
CATGGGTCAGGACG	1	0	0	0	0
CATGTACTTCGCGC	1	0	0	0	0
CATGGCCTTACGAT	1	0	0	0	0
CATGTTCTGAACGA	1	0	0	0	0
CATGGGCGCGGAAG	1	1	0	0	1
CATGCAACTAGCGA	1	0	0	0	0
CATGTCAGCTATTC	1	0	0	0	0
CATGAGCGTTCTTT	1	0	0	0	0
CATGCCGAGTAGCG	1	0	0	1	1
CATGTCCGGAGACG	1	1	1	1	1
CATGAAACGGCGCT	1	0	0	0	0
CATGATCGGCCTCA	1	2	0	0	1
CATGTCGTCATAGA	1	0	0	1	0
CATGGTACCGTGAA	1	0	0	1	1
CATGACTTGATAGG	1	0	0	0	1
CATGCGACTGTGTT	1	2	1	1	0
CATGGGGTGGACAC	1	0	0	0	0
CATGGTACGCCGGT	1	0	0	0	0
CATGCGCAGGTAGG	1	0	0	0	0
CATGTATGATCGGT	1	0	0	0	0
CATGCCCGCAGTAT	1	3	0	0	1
CATGGACAGGTGCG	1	1	1	1	1
CATGGGGGCGAGTC	1	0	0	0	0
CATGGCACGATTGG	1	1	0	0	0
CATGGCAGGTGGAC	1	0	0	0	0
CATGAAGCGTAGGC	1	1	1	1	1
CATGGTGACGGATG	1	1	0	0	0
CATGTTAACGGATG	1	1	1	1	1
CATGTCGCTTGTAA	1	1	1	1	1
CATGCGGGCAAAAC	1	1	0	0	2
CATGACTGCCGAGT	1	0	1	1	4
CATGTATGGACGGG	1	0	0	0	0
CATGTTGTCAGCGA	1	0	0	0	0
CATGCGTGTCTGGC	1	1	1	1	2
CATGAACGTTGCTG	1	0	0	0	0
CATGTGCGGTGCTA	1	0	0	0	0
CATGTTCGATATCC	1	1	1	1	1
CATGTTAACGGTCT	1	0	0	0	0
CATGTGGGCGGCCT	1	0	0	0	0
CATGTTACGATGCT	1	0	0	0	0
CATGACCGAAGATC	1	0	0	0	1
CATGCGATCTCAAG	1	0	0	0	0
CATGACTTTCCCGG	1	1	1	1	5
CATGACAAGAGAGT	1	0	0	0	0
CATGCCAAGCGTCT	1	0	0	0	1
CATGTACGGTGATG	1	0	0	0	0
CATGCGACGCCTTG	1	0	0	0	0
CATGCGATCTTACA	1	0	0	0	0
CATGGTCGTGGAAG	1	0	0	0	0
CATGGGAAAATCGC	1	0	0	0	0
CATGTTCGTGGAGG	1	2	1	2	2
CATGTGCGCACCGC	1	0	0	0	0
CATGTTCGGCTATG	1	0	0	0	0
CATGTGTGGAGGCG	1	0	0	0	0
CATGTCGTAATGAT	1	0	0	0	0
CATGTACGCGGGGA	1	0	0	0	0
CATGCGCGGGGTTG	1	2	0	0	3
CATGCACCGTCCTG	1	0	0	0	3
CATGTTCGCTTCTT	1	0	0	0	0
CATGATTCGCCTTC	1	1	1	1	4
CATGAAGTTTGCGG	1	1	0	1	1
CATGGCATAGAGTC	1	0	0	0	0
CATGCGCGCATCAT	1	1	1	1	1
CATGGGCGCCCAAC	1	2	0	0	0
CATGAGTCAACTTA	1	1	0	0	1
CATGGTTTTCGCAC	1	0	0	0	0
CATGTCGCCAGGTG	1	1	0	1	7
CATGCCAATCCGCA	1	2	1	2	4
CATGTAGCTACCCG	1	0	0	0	0
CATGCCAACGCAAG	1	0	0	1	0
CATGGTAGTAGAGT	1	0	0	0	0
CATGCTTCCGCCCC	1	0	0	0	0
CATGCCGCTAGGGG	1	0	0	0	0
CATGACACGACCGT	1	0	0	0	0
CATGACCGCCAGTA	1	0	0	0	0
CATGCGTGGTCTGC	1	0	0	0	1
CATGGCCCGTTGGT	1	1	0	1	1
CATGTCACGCTGAT	1	0	1	1	0
CATGGCGAAGCATC	1	1	0	0	2
CATGCCTCGCAGTC	1	1	0	0	1
CATGCGGCTAGGCC	1	0	0	0	0
CATGAGGTCGAGAG	1	1	0	0	1
CATGCAGTCGGACG	1	1	1	1	1
CATGCTCGGGCGAT	1	0	0	0	0
CATGAGCCGTTTGC	1	0	0	0	0
CATGACGAAAATAA	1	0	0	0	0
CATGTTGCGAAGTT	1	0	0	0	1
CATGGGGCGCTATG	1	0	0	0	0
CATGTCGCGTTACG	1	1	1	2	4
CATGCCACGGCGAT	1	2	1	2	4
CATGACCCCCGATG	1	0	0	0	0
CATGCTCGGGGTCA	1	0	0	0	1
CATGCCTATCGTGT	1	1	0	0	1
CATGTACCGAGAGT	1	0	0	0	0
CATGCGGCTTTTCC	1	0	0	0	0
CATGATCGCTGGGG	1	0	0	1	1
CATGGGAATACGTA	1	0	0	0	0
CATGACGTACACGC	1	0	0	0	0
CATGAATGGCCGTT	1	0	0	0	0
CATGTCCGGGCCGA	1	0	0	0	0
CATGACAGACCGAC	1	0	0	0	0
CATGTGACTTCCGG	1	0	0	0	0
CATGGCCAAATCGG	1	0	0	0	0
CATGTCGACTACGG	1	6	0	0	1
CATGGCCAAGGGGA	1	0	0	0	0
CATGCGCATCTCAC	1	0	0	0	0
CATGCCTATCGGCA	1	0	0	0	1
CATGAACTACCGAA	1	1	0	1	1
CATGCTCGTAGTCA	1	1	1	1	1
CATGCGAAGTTATC	1	1	1	1	1
CATGGCGAAACTGG	1	0	0	0	0
CATGAGGCTGCGGG	1	0	0	0	0
CATGTCGCAGCCGT	1	0	0	0	0
CATGGCGGAGTCTT	1	0	0	0	0
CATGGCGTGTGTAA	1	0	0	0	0
CATGTTTCCCTCCG	1	0	0	4	0
CATGACTAAACGAA	1	1	1	2	1
CATGACCGCCATAA	1	0	0	1	0
CATGTTCACACGCT	1	0	0	0	0
CATGCGGAGTGAGT	1	0	1	1	1
CATGGACACCGCCC	1	0	0	1	0
CATGGGCTTCGGTC	1	1	2	1	1
CATGTCGCGCAAAA	1	1	1	2	2
CATGAGCCAAACCG	1	1	1	1	1
CATGGGTCCGTCTA	1	0	0	0	0
CATGTTAACACGCA	1	0	0	0	0
CATGTTCACCGGGT	1	0	0	0	0
CATGCTTGGTGGCG	1	0	0	0	0
CATGGCCCGAGCCA	1	1	0	0	1
CATGGGCGAATAGA	1	0	0	0	0
CATGACGGCCGCAG	1	1	0	0	1
CATGAGGCGGAAAT	1	1	0	0	1
CATGGACCGGCTAG	1	1	1	1	1
CATGCGTTGACTCT	1	1	1	3	3
CATGAAACCGTCCG	1	0	0	0	1
CATGAGCTGGTCGA	1	0	0	0	0
CATGAAAAGACGGT	1	1	1	1	4
CATGCCCGATCTGT	1	2	1	3	5
CATGCCACGATCAC	1	0	0	1	0
CATGTGACGCATCT	1	0	0	0	0
CATGATCGCCGTAA	1	0	0	0	0
CATGGTTTCGGCAC	1	3	2	2	3
CATGAGCCTCACGG	1	0	0	0	0
CATGACAACGCTCC	1	1	1	1	2
CATGTACATTCGCT	1	0	0	0	0
CATGAGGCGGGCAC	1	0	0	0	0
CATGCTCCCCGGAG	1	1	1	1	1
CATGGCCCTTGCGC	1	0	0	0	0
CATGGCGTCTAAAA	1	0	0	0	0
CATGGTACGCCGGG	1	0	0	0	0
CATGTAGGCCGTCC	1	0	0	0	0
CATGACCGCCACAG	1	0	0	1	3
CATGCGAACAGGAT	1	0	0	0	0
CATGGACGGTGATC	1	2	1	2	1
CATGCCGAGGGCAT	1	0	0	0	0
CATGCCTCGGCAAT	1	0	0	0	0
CATGGATCGGAATT	1	0	0	0	0
CATGATAGGGAGTA	1	0	0	0	1
CATGGCGGACCACG	1	2	0	1	1
CATGCGTGTAGCGG	1	0	0	0	0
CATGCATCGAGCGA	1	0	0	0	0
CATGTTTATCGCGG	1	1	0	0	0
CATGTACTCCCCGC	1	0	1	1	1
CATGCCAACGCCCT	1	0	0	0	0
CATGTTCCGTCAGC	1	1	0	0	1
CATGGCGGCGTCTC	1	0	0	2	0
CATGGGAACTTCCG	1	0	0	0	0
CATGACGATTAAGA	1	0	0	0	0
CATGGGAGCAGACG	1	0	0	0	1
CATGTGCCTACCGT	1	0	1	1	2
CATGCTCGCTGGAA	1	0	0	0	0
CATGGTTCACGATG	1	1	0	1	1
CATGTGGCGTTCCG	1	0	0	1	2
CATGGTCGGCAAGG	1	4	1	1	1
CATGGCGAGAACCA	1	0	0	0	0
CATGCGAATGTGAT	1	0	0	0	0
CATGCGCGAGCTTT	1	1	1	1	1
CATGGTGACGGCTG	1	0	0	0	0
CATGTCAAAGACGA	1	0	0	0	0
CATGAACAGCCGCG	1	0	0	0	0
CATGGTACACACCC	1	0	0	0	0
CATGATGGACCGGT	1	1	1	1	1
CATGTACCAGCCTC	1	0	0	0	0
CATGTCGCTAAAAA	1	0	0	0	0
CATGCGATAAAAGA	1	0	0	0	0
CATGTGAGAAGCCG	1	3	0	0	1
CATGAGGTGGCTAG	1	0	0	1	0
CATGAACCAGACGG	1	0	0	0	0
CATGTCCGGGTTTT	1	0	0	0	0
CATGGTTAGGAGGC	1	0	0	0	0
CATGTCTCGAACCA	1	1	1	1	3
CATGTATCGGTCTA	1	1	0	1	1
CATGGAGCCCGTAG	1	2	0	0	1
CATGATTCGAAGGC	1	0	0	0	0
CATGATGTCCACGT	1	0	0	0	0
CATGCCGTACCAGG	1	1	1	1	1
CATGGGACGAGATG	1	0	0	0	1
CATGCATCGTACAG	1	1	1	1	1
CATGGGTACGTGTC	1	0	0	0	0
CATGCCGGTGAGAG	1	0	0	0	0
CATGTACGAACTCA	1	0	0	0	0
CATGACGCGTAGGA	1	2	0	0	4
CATGCGTCCGAATA	1	0	0	0	0
CATGTCTTCGTTGA	1	0	0	0	0
CATGTTAAGCGATG	1	3	0	0	0
CATGCTCGCCTTAC	1	1	0	0	1
CATGATAAACCGAT	1	0	0	0	0
CATGGGTATGTACG	1	0	0	0	0
CATGACTGCGCGCA	1	1	0	1	1
CATGGGGGAGATCC	1	0	0	0	0
CATGCCGTTCGCAG	1	0	0	0	0
CATGGTCATTACGG	1	0	0	0	0
CATGCCGGTAGAAG	1	0	0	0	0
CATGACCGAATGAC	1	0	0	0	0
CATGTTCCCGCCTG	1	0	0	0	0
CATGTCGGTAAATA	1	0	0	0	0
CATGAACTGCCGGT	1	0	0	0	0
CATGGGATGCGCGT	1	1	0	0	1
CATGGCGCTTGGGG	1	0	0	0	0
CATGTACGCTATGA	1	0	0	0	0
CATGCTCGTGCGTT	1	1	1	1	1
CATGACGCTCCATC	1	1	1	1	1
CATGCAGATAGCGA	1	1	0	0	0
CATGGGATCGCTGT	1	0	0	0	0
CATGGTGCGTGACG	1	0	0	1	1
CATGGTTCGGACCC	1	0	0	0	0
CATGACTCTAATCG	1	0	0	0	0
CATGGGGATTCACG	1	0	0	0	0
CATGACACGTCTGA	1	0	0	0	0
CATGTCTGGGCGGC	1	1	1	1	3
CATGAAGGTCCACG	1	1	0	1	1
CATGGAGACCGATG	1	1	1	1	1
CATGCTCTTACGGT	1	0	0	0	0
CATGTTTGCGCATC	1	0	0	0	0
CATGCGCGATAAAA	1	0	0	0	0
CATGGTTCGAACGG	1	1	1	1	1
CATGGTGATAACGC	1	2	1	2	3
CATGCGAAGAATGA	1	0	0	0	0
CATGTCGATGGCAC	1	0	0	0	0
CATGAGTTACGTGG	1	1	1	1	2
CATGACCGGATTTG	1	1	1	1	4
CATGGTAGACGGGT	1	0	0	0	0
CATGTCACGACCTT	1	0	0	2	0
CATGTCGCCTATAG	1	0	0	0	0
CATGCCACATCGAA	1	3	1	3	4
CATGGCTCGGGAAT	1	3	1	1	4
CATGCGGACTCGCT	1	2	0	0	0
CATGGAGCGGACAC	1	1	1	1	1
CATGAGGCTGACGG	1	0	0	0	0
CATGTCAATCCGCA	1	0	0	0	0
CATGCATCGGATCA	1	0	0	0	0
CATGTAGGCCGGTA	1	0	0	0	0
CATGGTTTAACGTC	1	0	0	0	0
CATGACCGAATCGA	1	0	0	0	0
CATGCTTGCGGCTA	1	4	0	0	1
CATGTGTCTCGTGG	1	1	1	2	1
CATGATAGGCGGAC	1	0	0	0	0
CATGCGCGCGCTAA	1	0	0	0	0
CATGAGCGGAACCG	1	0	0	0	0
CATGATCGGTTCCC	1	0	1	1	1
CATGCCGTGTCCGA	1	0	0	0	0
CATGATCCGTCACG	1	1	1	1	0
CATGGTTTGAACGG	1	2	1	0	1
CATGCGCGCAACAC	1	0	0	0	0
CATGTCATCACGTA	1	0	0	0	0
CATGAAGCCTCGCA	1	1	0	0	1
CATGAGACAAGCCG	1	2	1	1	4
CATGACGATATGAA	1	0	0	1	1
CATGCCGGCTCTAC	1	0	0	0	0
CATGGACGATCAAA	1	1	1	1	2
CATGACAACACCCG	1	1	1	1	1
CATGACTAACGATA	1	0	0	0	0
CATGAAGGGTAGGC	1	0	0	0	0
CATGCCGTAATAGT	1	0	0	0	0
CATGCGGTTTGCAT	1	2	0	1	2
CATGCTTGCGAGTC	1	0	0	0	0
CATGATCAACGTGC	1	0	0	0	0
CATGTGCGAGGGTG	1	1	1	1	1
CATGAGCCGTATGT	1	0	0	0	0
CATGGATATGCGCA	1	0	0	0	0
CATGCAAGGTCGCA	1	1	1	1	1
CATGACTGGTCCGG	1	0	0	0	0
CATGACGTCTGCGT	1	0	0	0	0
CATGCCCTCCGGAA	1	2	0	0	1
CATGTTGCAACTCG	1	0	0	0	1
CATGTGACAATCGA	1	1	1	1	1
CATGTTTCGTTGCA	1	0	0	0	0
CATGTTCGTATGAC	1	0	0	0	0
CATGTCTGGAGACG	1	0	0	2	0
CATGACAAACCGAC	1	2	1	0	5
CATGCTAAGTAGGT	1	2	1	1	1
CATGCGTTCCGGCA	1	0	0	0	0
CATGAGCGATAACG	1	0	1	2	3
CATGATCATCGACA	1	0	0	0	0
CATGGCGTATTGTT	1	0	0	0	0
CATGGTGAGACCTC	1	0	0	0	0
CATGCCCAATGGCG	1	1	0	1	1
CATGTCGGACCATT	1	0	0	1	1
CATGGGGAGCTAGT	1	0	0	0	0
CATGCTCGACCAGC	1	1	0	0	1
CATGCGGCACCCTT	1	0	0	0	0
CATGGCGGGGATGA	1	0	1	2	1
CATGACCGGTGTTA	1	0	0	0	0
CATGTACTCCGTTA	1	0	1	1	1
CATGTCGGGTAGCG	1	0	0	0	1
CATGTGATGCGCAA	1	1	1	1	1
CATGCGGACTCAGC	1	1	0	1	1
CATGGTGTTGACGA	1	0	0	0	0
CATGGTGCCGCAGA	1	1	0	0	1
CATGGTTAGTTCCG	1	0	0	1	0
CATGTTGCACCGGC	1	1	1	1	2
CATGGGCGCACAGA	1	0	0	0	0
CATGTAATCATCGA	1	0	0	0	0
CATGCGTCTATCTC	1	1	0	0	2
CATGGGACGGTGAT	1	0	0	0	0
CATGTCGGAGGTCA	1	0	0	0	2
CATGGATCGAAAGA	1	3	0	0	0
CATGCCGACTTTTA	1	0	0	0	0
CATGGCCTTCGATA	1	0	0	0	0
CATGGACGGTCTGC	1	0	0	0	0
CATGGGTCGCCCCC	1	1	1	1	1
CATGTGATTCGACT	1	0	0	0	0
CATGACGCCGAGTT	1	0	0	0	1
CATGCGACGGGGGG	1	0	0	0	0
CATGAGGCTCGCTG	1	0	0	0	1
CATGAAACGCCTAC	1	0	0	0	0
CATGTTTCACGCTA	1	0	0	0	0
CATGGTCTTGTGCG	1	0	0	0	2
CATGCCCCGACACC	1	2	1	1	1
CATGTTCACGGCGG	1	0	1	1	1
CATGCTTGTCGTGA	1	3	0	0	1
CATGTAGCAATCGT	1	1	0	0	1
CATGGAAGGGGCGC	1	0	0	1	2
CATGAGACGCACTG	1	0	0	0	0
CATGAGCGGGCTGT	1	1	0	2	3
CATGCGATGCGTAA	1	1	0	1	2
CATGTATTTCTCCG	1	0	0	0	0
CATGGGATACGGGG	1	0	1	1	1
CATGTCGGTGTGGC	1	2	1	1	2
CATGGCGCGTTTCA	1	0	0	0	0
CATGCATCGCCAGG	1	0	0	0	0
CATGCTGACCGGTG	1	0	0	1	0
CATGAGAGAACGAA	1	2	1	1	1
CATGCAACACCGAA	1	0	0	0	0
CATGCCGTACCGAG	1	1	0	0	1
CATGCTAAGCGGTT	1	1	0	0	0
CATGCGGAACATAG	1	0	0	0	0
CATGGCGACTGGAG	1	0	0	0	0
CATGATTACCGGAA	1	0	0	0	0
CATGAAATCGACAA	1	0	0	0	0
CATGTAGCAGTGCG	1	0	0	0	1
CATGAGAATCGGTG	1	1	0	0	1
CATGACGTGGTTGC	1	0	0	0	0
CATGTACCCGGAAA	1	0	0	0	0
CATGGAAGTCGAGT	1	0	0	0	0
CATGGCACTAACGA	1	0	0	0	0
CATGAGAGGCGAAT	1	0	0	0	0
CATGCCTTCGCACA	1	1	0	0	0
CATGTCGGTAATGG	1	0	0	0	0
CATGGTTTCGATCG	1	1	1	1	2
CATGCTAGGATCGA	1	0	0	0	0
CATGGACCGCTGAA	1	1	0	0	1
CATGTGGGCCGATG	1	3	0	0	1
CATGGCTCGGCAAT	1	0	0	0	0
CATGTGACCGGTTA	1	0	0	0	0
CATGGTGACTGCGA	1	3	0	0	0
CATGGGGTACGCCT	1	1	1	1	1
CATGATAATTCACG	1	0	0	0	0
CATGTTTTGCGCAC	1	0	0	0	0
CATGTCCGGCCGCC	1	1	1	1	1
CATGCTGAGCGGAA	1	0	0	0	0
CATGGCACGGCATC	1	1	0	0	0
CATGAACAACGTTC	1	0	0	0	0
CATGCTCGTGTTGA	1	0	0	0	0
CATGTCGTCTAGGT	1	0	0	0	0
CATGACAGCCCGGG	1	1	1	1	1
CATGACGAAGGTTT	1	0	0	0	0
CATGCGCGTAGACT	1	1	0	0	0
CATGTACTCGTAGG	1	2	0	1	1
CATGTCCATCGAAA	1	0	0	0	0
CATGGGTCGGGTGA	1	0	0	0	0
CATGTTCGACATAG	1	0	0	0	1
CATGCCCACAGTCG	1	0	0	0	0
CATGCTCATAAGGT	1	0	0	0	0
CATGTAACGCAAAC	1	0	0	0	1
CATGAAAGCCGTAA	1	1	1	3	2
CATGGTGCGGGTCG	1	0	0	0	0
CATGTCTGCGGCAT	1	0	0	1	1
CATGGCCGAGAACG	1	0	0	0	0
CATGGCCTCGTTTC	1	0	0	0	2
CATGCGGCAGTTCA	1	0	0	1	1
CATGAGGAGCGTAA	1	0	0	0	0
CATGTAGCGGTATC	1	0	0	0	0
CATGCAATCGGGCA	1	0	0	0	0
CATGACGATACCTT	1	0	0	1	0
CATGTCGGACTCGG	1	0	0	1	2
CATGGAGTGGCCGT	1	0	0	0	0
CATGTGTCGCCTTC	1	1	0	0	0
CATGATGTACCGCC	1	1	0	1	2
CATGCGCCTGGGGA	1	0	0	0	0
CATGGCCCGCGTTG	1	1	1	1	1
CATGATGTTACTCG	1	0	0	0	0
CATGGCAATGCACG	1	0	0	0	0
CATGGGAAACCGGA	1	0	0	0	0
CATGTGCGCTGGGT	1	0	0	0	0
CATGACTTGGACGA	1	0	0	0	1
CATGGGCTACTCGC	1	0	0	0	0
CATGACAGCGAAAA	1	0	0	0	0
CATGGCGGACGGGG	1	0	0	1	1
CATGTAGCTGGGCG	1	0	0	0	0
CATGGCGGCGTTTC	1	0	0	0	0
CATGTCATCGTCTC	1	0	0	0	0
CATGATCAAGCGAA	1	1	0	2	2
CATGACCTCCGGAA	1	8	0	0	0
CATGGAGCGTACGG	1	1	1	1	1
CATGGACGTTCTTA	1	0	0	0	0
CATGTCGCAGATGA	1	0	0	0	0
CATGAGCACGAAAT	1	0	0	0	0
CATGTTCGCGGTAC	1	0	0	1	0
CATGCACCCCCGTG	1	1	1	1	1
CATGTCATTTGCGG	1	1	1	1	1
CATGGCTGAAAGCG	1	1	1	1	0
CATGTTCGGTGCTC	1	0	0	0	0
CATGTGCGATGCCT	1	0	0	0	0
CATGTAGACTATCG	1	1	0	1	2
CATGGTAGCGGGAC	1	0	0	0	1
CATGCACTCCGTTA	1	0	0	0	0
CATGCTACGTTAAT	1	1	1	1	1
CATGTCGTCCGTAA	1	0	0	0	0
CATGTCTACTGCGG	1	0	0	0	0
CATGCATTTCCGCT	1	0	0	0	2
CATGCGGCTTAAGA	1	0	0	0	0
CATGAAGCCTCGGA	1	0	0	0	0
CATGAATCGAGACG	1	1	1	1	2
CATGGATGCCTTCG	1	3	1	0	1
CATGCCGACTTTGT	1	0	0	0	0
CATGGGGTCGTTCC	1	0	0	2	0
CATGTTGTCTTGCG	1	0	0	0	0
CATGTTGGGGCCGC	1	0	0	0	0
CATGTTGTTTCCGG	1	0	0	0	0
CATGCGCTACTGTA	1	0	0	0	0
CATGGACGCGTTTG	1	1	0	0	0
CATGCAGACGTCCA	1	1	1	1	1
CATGTCGTAAAATG	1	0	0	0	1
CATGGCTAGAAGCG	1	0	0	0	0
CATGCGGGCCTTAT	1	0	0	0	0
CATGTATTCCGTAT	1	1	1	1	0
CATGCAAGCGCCCC	1	1	1	1	1
CATGGGCGGGAGTC	1	1	0	0	1
CATGGGCTTCCGGA	1	1	1	1	1
CATGTCGTTCCGGA	1	2	0	0	2
CATGTTCGAAGTCG	1	1	1	1	1
CATGCAGCTGATCG	1	2	1	1	2
CATGCGCTGCCCCC	1	0	0	2	1
CATGCGTCACAAAG	1	1	1	2	2
CATGCGAAGCCGGA	1	0	0	2	1
CATGGGTACTCGTT	1	1	1	1	2
CATGGCGTTCAATA	1	0	0	0	0
CATGGCGGTCTCAT	1	0	0	0	0
CATGCGGAGATCCT	1	0	0	1	0
CATGCAAATATCCG	1	0	0	0	0
CATGGGCTGTCTTA	1	0	0	0	0
CATGGTCAGGACGT	1	0	0	0	0
CATGTGCGCCTGAC	1	0	0	0	0
CATGCGACTATTGT	1	0	0	0	0
CATGTCGCAGTTCA	1	0	0	0	0
CATGTGAACGGACT	1	0	0	1	1
CATGTGCTCGGCAA	1	0	0	0	0
CATGACGTTTGGAT	1	0	0	0	1
CATGGTCCAACGCG	1	0	0	0	0
CATGTCTCTCCGCG	1	0	0	0	0
CATGACGCTCAGGC	1	1	1	1	2
CATGCGCAAGACAC	1	0	0	0	0
CATGGACTCTATTC	1	0	0	0	0
CATGGCCACCGGGA	1	0	0	0	0
CATGCGGTTTACAT	1	0	0	0	0
CATGTCGTTCTGAT	1	0	1	1	1
CATGTAGCTCGGGC	1	0	1	1	1
CATGCAAGACTGCG	1	1	0	1	1
CATGTGGCAGCGTG	1	0	0	1	0
CATGTATGGCGCAG	1	0	0	1	1
CATGTCGGATAAGC	1	0	0	0	1
CATGGATGCCGTTC	1	1	0	0	0
CATGGGTATAGTCC	1	0	0	0	0
CATGACGGCGCAGT	1	0	0	0	0
CATGCCATCGTAGA	1	0	0	0	0
CATGCGTCGGAGAG	1	0	0	0	1
CATGTGCGTCGTGG	1	1	0	0	0
CATGTGGGGCCTGC	1	0	0	0	0
CATGAGGCAGACGA	1	0	0	0	0
CATGCAGTCTCGGC	1	0	0	0	0
CATGCGAGGACTTG	1	2	1	1	2
CATGCGTGCTGGCC	1	1	1	1	1
CATGTAACGGCTGG	1	1	1	1	1
CATGCCGACGGGGG	1	0	0	0	1
CATGAACGACCTGG	1	1	1	2	1
CATGTAGTCGCCTA	1	0	0	0	0
CATGCGATGGTGTC	1	0	0	0	0
CATGGACCGCTATA	1	1	1	1	2
CATGCGTAGAGAGT	1	0	0	1	0
CATGAGAGAGACCG	1	1	0	0	0
CATGGAGTCTATCG	1	0	0	0	0
CATGCCGTCGGGGG	1	0	0	0	0
CATGCTCGGAACCA	1	1	0	0	1
CATGTTACTAGGCG	1	0	0	0	0
CATGGAACGGTCTT	1	0	0	0	0
CATGAGGCTCCCAG	1	0	0	0	0
CATGAACCCCACGC	1	1	1	1	1
CATGGCGCCGGGCA	1	0	0	0	0
CATGCACGTTCGTT	1	0	0	0	0
CATGGCTTGCCGGG	1	0	0	0	1
CATGAAAACGGCCG	1	0	0	0	0
CATGCACTGCCGGG	1	0	0	0	0
CATGGGCTTAGCGT	1	0	0	0	0
CATGCGCGACTACG	1	1	1	1	1
CATGCGACACCAAC	1	0	1	0	1
CATGGTGCGACCGC	1	0	0	1	0
CATGTGAGCCGCAA	1	0	0	1	0
CATGTGGAAGTTCG	1	0	0	0	1
CATGCGAAACAGTC	1	0	0	0	0
CATGAAACGCCCTC	1	0	1	1	1
CATGATTCGCAGAA	1	0	0	0	0
CATGTACTGCGAAT	1	1	1	1	1
CATGGCGGGCTTCA	1	0	0	0	0
CATGCCCGTACTTC	1	0	0	0	0
CATGGCAACGGATT	1	0	0	0	0
CATGGAAACGCGAC	1	2	1	2	1
CATGCTAGCGGCGC	1	0	0	0	0
CATGAGAGCCTTCG	1	0	0	0	0
CATGTGTCGGGGCA	1	1	0	1	3
CATGTGAGCCACGA	1	0	0	1	0
CATGAAGCGTACGG	1	0	0	0	0
CATGTCGTTGCAGT	1	1	0	0	2
CATGTCCGTTTCCC	1	1	0	0	0
CATGCGAGTGGGTT	1	0	0	0	1
CATGGAGCCCGTGG	1	0	0	0	1
CATGCCAGTCTCGA	1	0	1	1	1
CATGGTAATCGAGA	1	0	0	0	0
CATGCAGGACGATA	1	1	0	0	1
CATGCAGCGACACG	1	1	1	1	1
CATGCGTGTCCAGA	1	0	0	0	1
CATGGGTGGAGCCC	1	1	1	1	1
CATGCCGGGGGGGT	1	1	1	1	1
CATGTTGTCACCGG	1	1	1	2	1
CATGGTATTGCGGA	1	1	1	2	1
CATGTTGTACCGAA	1	0	0	0	0
CATGCGCGGTGGAC	1	1	1	1	1
CATGTTGCCGGGCG	1	0	0	0	0
CATGACGTAGCCGA	1	0	0	0	0
CATGACGAGGTCAC	1	0	0	0	0
CATGTGCGATCCAG	1	0	0	0	0
CATGCCAATGCGTG	1	0	0	0	0
CATGAAAGTTGGTC	1	0	0	0	0
CATGGAGGTTAGCG	1	1	1	1	1
CATGGCGTCCGTAA	1	0	1	1	2
CATGGAGTCTCCGA	1	0	0	0	0
CATGAGCGTCGGGA	1	0	0	0	0
CATGCAAGAGGCGT	1	1	1	1	1
CATGAGCGGTAAGG	1	0	0	0	0
CATGCTCCAGGCCG	1	0	0	0	1
CATGTCGGGGATGG	1	0	0	0	0
CATGTCTTCGGTGT	1	0	0	0	1
CATGGCCGGATAGG	1	0	0	0	0
CATGGTACCGTGGA	1	0	0	0	0
CATGGACCCGGGCT	1	2	1	1	1
CATGATTCCTCCCG	1	0	0	0	0
CATGTCCGACAGCG	1	0	1	1	3
CATGGGCCGTGTCA	1	0	0	0	1
CATGAAGCGACTTG	1	1	0	1	1
CATGTCGTAGCGGC	1	0	0	0	0
CATGACATTCGGAG	1	0	0	1	1
CATGCCCGGATTCA	1	1	1	1	3
CATGGCCCCGACGT	1	1	0	2	1
CATGATGTCGGCCC	1	1	1	1	1
CATGATCGGCAGCC	1	1	0	0	2
CATGTTAAAGCCGT	1	0	0	0	0
CATGTGCACCATCG	1	0	0	0	0
CATGCGGGGGGAGT	1	0	0	0	0
CATGCTGCGAATAT	1	0	0	1	0
CATGGATGACAGCG	1	0	0	0	0
CATGGTGCTCGCCG	1	1	1	1	1
CATGTACCGCCGAC	1	1	1	0	1
CATGTTTCGCGTTT	1	0	0	0	0
CATGTACCGCGCCT	1	1	0	1	2
CATGAACGATTCTG	1	0	0	0	0
CATGTCGGGTGCTC	1	0	0	0	0
CATGTCTGCGGATC	1	0	0	1	2
CATGCTTCCGCTTT	1	0	0	0	0
CATGCGGCTCTGCA	1	0	0	0	0
CATGGTCGGAATGC	1	1	0	0	3
CATGGAGATCCGTG	1	0	0	0	0
CATGCGATGCCGAC	1	1	1	1	2
CATGACGGCGAGTT	1	1	0	0	1
CATGACTACCGGAA	1	1	1	2	1
CATGCGTTTGACTG	1	2	0	0	1
CATGTCTGCTCCGG	1	0	0	0	0
CATGCGAGGTTTGC	1	0	0	0	0
CATGTGTTCGATTG	1	0	0	0	0
CATGCCCCCGTCAC	1	0	0	0	0
CATGCAGATGTACG	1	1	0	1	1
CATGTCAGACGTCG	1	0	0	1	1
CATGGCCGACGAGG	1	1	1	1	1
CATGACGCAACAGA	1	0	0	1	0
CATGGCTCGCAGCT	1	0	0	0	1
CATGGCCGAAGGAG	1	0	0	0	1
CATGGAATACTCGC	1	1	1	1	1
CATGGTAACGGACT	1	1	0	1	1
CATGTAAACGACCC	1	0	0	0	0
CATGGCGCGTGATA	1	0	0	0	0
CATGTCCGACGGCC	1	1	0	1	1
CATGAAACCCACGG	1	0	0	0	0
CATGGCGGCCCGGC	1	1	0	0	0
CATGATGAGGCGCC	1	0	0	1	1
CATGGAGTTGACGA	1	1	1	1	9
CATGAACCCGCAAT	1	3	0	0	1
CATGGCACATCCGG	1	0	0	0	0
CATGGTTACCACGG	1	0	0	0	0
CATGCAACCGCCGC	1	2	0	0	2
CATGGAGTGCGAGG	1	2	1	1	1
CATGGCGCGGGCAC	1	0	0	0	0
CATGAACTTCGTGC	1	3	0	0	0
CATGGCGGCGTGGA	1	0	0	0	0
CATGTAGGCGGTTC	1	0	0	1	1
CATGTCTCTCGCCG	1	0	0	0	0
CATGTCCTCGTACA	1	0	0	0	0
CATGCCCCCGCGTC	1	0	0	1	0
CATGGCCGTATTAG	1	1	0	0	0
CATGGGCGAAGGTG	1	0	0	0	0
CATGGAGCGGCACG	1	0	0	0	1
CATGCCAACGAGCC	1	1	0	1	2
CATGCTCGGGGTCG	1	4	0	0	0
CATGATGTGCCGGG	1	0	0	0	0
CATGGCGGCCGCTA	1	2	0	0	3
CATGAGGTCGCGCT	1	0	0	0	0
CATGCGCCACTCTA	1	0	0	1	0
CATGATGGGTGCGG	1	0	0	0	0
CATGTGACGGATCC	1	0	1	1	1
CATGGCGGAAACGG	1	1	1	1	1
CATGAACGGACCCC	1	0	1	1	1
CATGGCCCGGGGGG	1	0	0	1	0
CATGCGACAGGTAA	1	0	0	1	0
CATGCAGGGTCGCC	1	0	0	0	0
CATGGGGTCAGTCG	1	0	0	0	0
CATGCTACGAGCCG	1	0	0	0	0
CATGCTGCCGAGCA	1	0	0	0	0
CATGGTCAGCGCCA	1	0	0	0	0
CATGGCGGCAGGCG	1	0	0	1	1
CATGTCGCAGTGGC	1	2	0	0	0
CATGGCCGGCGATG	1	1	0	0	0
CATGTCTTTGCGCG	1	0	0	0	0
CATGGAGAACGGTG	1	1	0	0	0
CATGCTTCCGTCAC	1	2	0	0	0
CATGGCCGTGCCCG	1	0	0	0	0
CATGCTCGCTCGGA	1	0	0	1	2
CATGTTACTCACGA	1	5	1	3	1
CATGAGCAACGTCC	1	9	0	0	0
CATGCGCGACCCGC	1	2	0	0	0
CATGGTGTTCGAAG	1	0	0	0	0
CATGCGCTGGTTCA	1	0	0	0	0
CATGCGGCTCACCA	1	0	0	0	0
CATGGGGCCGCGCT	1	1	0	0	0
CATGGATTAATACG	1	0	0	0	0
CATGCCGATCGGGT	1	0	0	0	0
CATGCCGATTGCTA	1	0	0	0	0
CATGTTGTATCCGG	1	0	0	0	0
CATGGGCTAGAGAT	2	0	0	0	1
CATGGTAAACGTGT	2	0	0	0	0
CATGAAAGCGCCCA	2	0	0	0	1
CATGTCTTCAACCC	2	0	1	1	1
CATGATGTGGGATC	2	3	1	1	3
CATGTGTTACCGTG	2	1	0	0	1
CATGGATAAAGCGT	2	0	0	0	0
CATGTATGGGCGCT	2	0	0	0	0
CATGGTTTGCAACG	2	0	0	0	0
CATGCGAAATCATT	2	0	0	0	0
CATGATCGCTGGAG	2	1	1	0	1
CATGTTTTACGGGT	2	0	0	0	0
CATGGCGAGGCTTT	2	0	0	0	0
CATGCGATTACTAA	2	0	0	0	0
CATGGCGAGGGTGG	2	2	1	1	2
CATGCCTGTCCAGG	2	1	0	1	1
CATGTCAACGCTAT	2	0	0	0	0
CATGGCCGCTGATG	2	1	1	1	1
CATGTGTAGGACGA	2	0	0	2	0
CATGCTGTACGGTG	2	0	0	0	0
CATGAGGGACTCGT	2	0	0	0	0
CATGGAATGGTCCG	2	0	0	0	0
CATGTTCTCCGTTG	2	0	0	0	0
CATGAGCGAAAATC	2	0	0	0	0
CATGGCGGTAGTGT	2	0	0	0	2
CATGCCTCGGACCT	2	3	0	0	0
CATGACTGTGCGGA	2	0	0	0	0
CATGCACGTGCTAC	2	0	0	0	0
CATGTATGCGTTTC	2	0	0	1	1
CATGAGCCTGACGG	2	1	1	1	1
CATGGGTGGGCACG	2	0	0	0	0
CATGTGCCGAAACT	2	0	0	0	0
CATGCATTGGGTTC	2	0	1	1	1
CATGTTTTCGCTCT	2	1	1	0	1
CATGGAACCACGCG	2	0	0	0	0
CATGGCCCGGGAGT	2	1	1	1	1
CATGCATACGCTGG	2	0	0	0	0
CATGGCTCCGGGGT	2	0	0	0	0
CATGACACGTATTA	2	0	0	0	1
CATGGTCCACTTCG	2	0	0	0	0
CATGTCGCTTTCAG	2	0	0	0	0
CATGCTCTGATGTA	2	0	0	0	0
CATGCCAGGTTGGT	2	0	0	0	0
CATGACAGTTAGCG	2	1	0	0	1
CATGCAACGAGTCC	2	0	0	0	0
CATGCCCCGAGGAA	2	0	0	0	0
CATGGGCCTTCCCG	2	1	0	0	2
CATGATGAACGGCT	2	3	1	1	3
CATGTCTCGCCGAC	2	2	2	2	2
CATGAGTGAACGTT	2	0	0	0	2
CATGGCGGATGTGC	2	0	1	1	2
CATGCAGCTTCCGG	2	1	1	1	1
CATGACACCGCCCG	2	1	1	1	3
CATGGCAACGTAAC	2	0	0	0	0
CATGCGATGCTGAA	2	0	0	0	0
CATGAGCGTTTAAG	2	1	1	0	1
CATGATGCGGAACG	2	1	1	1	1
CATGAGGACCTGCC	2	0	0	0	1
CATGCGTGTTTATA	2	1	0	0	1
CATGGTGGGGCGCA	2	0	0	0	2
CATGGGGGCGACCA	2	0	0	0	0
CATGGGAAGACGAC	2	0	0	0	0
CATGGACGTAAAAT	2	0	0	2	1
CATGGCCAAGAGAG	2	0	0	0	0
CATGTCACGGACAG	2	0	0	4	1
CATGTCGGAAATGA	2	0	0	0	2
CATGTTTTCATCGA	2	1	1	1	1
CATGTAATTCACGA	2	0	0	0	0
CATGAGGCTCGCAT	2	0	0	0	0
CATGCCAGATAGTG	2	1	0	0	0
CATGTCGTGGCCCC	2	0	0	0	0
CATGGGATTCGAGT	2	1	0	1	1
CATGACCGATATGG	2	1	0	1	1
CATGCCCAAGACAT	2	0	0	0	0
CATGAGAGCGGTAT	2	1	1	0	1
CATGGTGTCGACCT	2	1	1	1	1
CATGTGCTGCGTTA	2	0	0	0	0
CATGCATTTTGCGG	2	0	1	1	1
CATGGATGGAATCG	2	1	0	1	2
CATGTGGCTCGTGA	2	0	0	0	0
CATGACCTCTCGGC	2	0	0	0	2
CATGTTCCTCGGCA	2	1	0	2	1
CATGAGTGACCCTC	2	0	0	0	0
CATGGATCGTAGCA	2	0	0	0	0
CATGGGAGCGTGTG	2	0	0	0	0
CATGTCCGAGGGGA	2	1	0	0	1
CATGCGTTACAGCC	2	0	0	0	1
CATGGTTTGAGACC	2	0	0	0	0
CATGGTACACCTAC	2	0	1	1	1
CATGCCAGCGACTG	2	1	1	1	1
CATGACGTAAGAAC	2	0	0	0	0
CATGTTACCGCACT	2	0	0	0	0
CATGAGAAATCGCT	2	0	1	1	2
CATGTGAGTGACGG	2	1	1	1	1
CATGTCGCCCCTGA	2	0	0	0	0
CATGACTAATGTGG	2	0	0	0	0
CATGCCAGCGTGAG	2	0	0	1	1
CATGCCTAGCCCAG	2	0	0	0	0
CATGCGGTTTCATA	2	0	0	0	0
CATGACTTCCGGAG	2	0	0	0	0
CATGGCGGACGCCA	2	0	0	0	0
CATGTGTCCAGCGA	2	1	1	1	1
CATGTTCTACGCCA	2	2	0	0	0
CATGAACGCATCCA	2	2	1	1	2
CATGCCTGAGTTCT	2	0	0	0	0
CATGATTCCGGGAG	2	0	0	0	0
CATGTAGCAAGCGT	2	0	0	0	0
CATGACGGTTGTAT	2	0	0	1	1
CATGATCATCGGTA	2	1	1	1	1
CATGAGAACCCCGA	2	1	1	1	1
CATGATCTCCGAAG	2	0	0	0	0
CATGAAACTCGCTT	2	0	0	0	0
CATGAGGAGGAACC	2	1	0	1	1
CATGTTACGTGATC	2	0	0	0	0
CATGCACCTAAGTT	2	0	0	0	0
CATGCTAAGACTTC	2	0	0	0	0
CATGCTTGTAGTAC	2	0	0	0	0
CATGGCGCTGATTT	2	2	0	0	1
CATGAAGATTGAGT	2	3	1	2	4
CATGTCGTCTACGT	2	1	1	1	1
CATGCGGGCACTGT	2	0	0	0	0
CATGCTTGCGTGAT	2	0	0	0	1
CATGATCAACACCC	2	0	0	0	0
CATGTGGAAACCGC	2	0	0	0	0
CATGGTTTGAGCCG	2	0	0	0	0
CATGCAAGCGAAAT	2	0	0	0	0
CATGTTAAACCGGG	2	0	0	0	0
CATGTGAATAGCGA	2	0	0	0	0
CATGGTGTGTTTCG	2	0	0	0	0
CATGAAATCGTTGC	2	0	0	1	4
CATGCGAAAATCTT	2	0	0	0	0
CATGGCTCTGCCGA	2	0	0	0	0
CATGCGTGCTTCTA	2	0	0	0	1
CATGGATGGCTTAC	2	0	0	0	0
CATGTAGAGCCGGC	2	0	0	0	0
CATGCCGCCGCCTT	2	0	1	1	1
CATGCAAGCCTCTT	2	2	0	1	1
CATGCACGTAGAGA	2	0	0	0	0
CATGGCCGCTGGGA	2	0	0	0	0
CATGTGTGAGCGTT	2	0	0	0	0
CATGAGGGATGAGA	2	0	0	0	0
CATGACGCTTATCA	2	0	0	0	0
CATGAAGTGACCGG	2	0	0	0	10
CATGACCGACTTGG	2	0	0	0	0
CATGAAGGTTTCCG	2	0	0	0	0
CATGTTCCCGAAAA	2	0	0	0	0
CATGAACAATTCCG	2	0	0	0	0
CATGGCACTACGGG	2	0	1	1	3
CATGTCGCTCAAAT	2	0	0	0	0
CATGACAAGGTCTA	2	0	0	0	0
CATGGCCGCAGGTT	2	0	0	0	1
CATGCCAAATCGCT	2	0	0	0	0
CATGGTTGAAAACG	2	1	1	1	1
CATGTATGATCGTT	2	0	0	0	0
CATGTCGTAACAAT	2	0	0	0	0
CATGGGCTTAACGG	2	0	0	0	0
CATGTGCGCATTAA	2	1	1	1	2
CATGTAATGCGCAT	2	2	1	1	3
CATGTTACATACGG	2	1	0	0	1
CATGTCCGTGACTG	2	0	0	1	1
CATGCCAATTTCGC	2	0	0	0	0
CATGGTGAGGAACG	2	0	0	0	0
CATGGAGTTTTGCG	2	1	0	0	1
CATGGTACGTGACT	2	0	0	0	1
CATGCAAGAAGCGG	2	0	0	0	0
CATGCCGCGGCTGT	2	1	0	0	0
CATGAGTGTATCCC	2	1	1	1	1
CATGTCAACGATTT	2	2	0	1	2
CATGGCGGGTTCTA	2	0	0	0	0
CATGAACGTGGCCG	2	1	1	1	6
CATGACGGGTTTGG	2	0	0	0	0
CATGATGATGCGGG	2	2	1	2	2
CATGACTTGGCGTT	2	0	0	1	1
CATGTGTCGCGTTA	2	0	0	1	2
CATGGATTCTCCCG	2	3	0	1	2
CATGAGACCCCCCA	2	0	1	1	3
CATGCTGGTCCTCC	2	0	0	0	0
CATGATATACCTCC	2	0	0	0	0
CATGGTGCGCTTGG	2	0	0	1	2
CATGTCCTTCGTTA	2	1	1	1	4
CATGCTTTGACGCA	2	0	0	0	0
CATGAATTCGACTC	2	1	0	0	1
CATGTACCGATTCA	2	0	0	0	0
CATGGGCTTCCGTG	2	0	0	0	0
CATGTGGCCGGCGT	2	0	0	0	1
CATGCTTACACGTC	2	0	0	1	0
CATGCCCTCAGAAG	2	1	0	0	0
CATGTGACGACAGG	2	0	1	2	1
CATGGATGCCGATA	2	0	0	0	0
CATGTCGATAAGAA	2	0	0	0	0
CATGCGACTGTATT	2	1	0	0	1
CATGTACACAGTCG	2	0	0	1	1
CATGCAGAGCGTGA	2	1	1	1	1
CATGTCGCCGTACA	2	0	0	0	0
CATGGGGCCTACCT	2	0	0	0	1
CATGCCATCCGCCA	2	2	1	1	1
CATGAGAGATAGTG	2	0	0	0	1
CATGAACGGTTATG	2	0	0	1	1
CATGAAACGGCATA	2	1	1	1	4
CATGATAGGCTCTG	2	0	0	0	0
CATGACAACGAAAA	2	0	0	0	0
CATGCGCATTTCGA	2	1	1	1	1
CATGTCGTGTTTCG	2	0	0	1	0
CATGCCACACGTAT	2	0	0	0	0
CATGGCGATTCCTC	2	0	0	0	0
CATGGCGGAATTGC	2	1	1	1	2
CATGACGAACTATA	2	1	0	0	1
CATGTCGAGACTGA	2	1	0	0	1
CATGGGTTCCGGCC	2	1	0	0	1
CATGACGTTGCCAA	2	0	0	0	0
CATGAAAGCATCGG	2	0	0	0	0
CATGTCCGCAGAGT	2	0	0	0	0
CATGAAAGACTCGC	2	0	0	0	0
CATGATCTGCGGTG	2	0	0	1	1
CATGGAGGTAAACC	2	0	0	1	0
CATGAGGCCCCCAT	2	0	0	0	0
CATGTTATCTCGTA	2	0	0	0	0
CATGTTCTAGGGGA	2	0	0	0	0
CATGTTCCGCAATC	2	0	1	1	1
CATGCTGCGGGTTG	2	0	0	0	0
CATGCGATTAAAGG	2	0	0	1	1
CATGGTAGACGTGT	2	1	0	0	0
CATGGATGCCGTGA	2	0	0	0	0
CATGAAGTGAGGCT	2	0	0	0	0
CATGATTATTCGTT	2	0	0	0	1
CATGTTGCGCCCAG	2	0	0	0	0
CATGATGGGACCAC	2	1	1	2	1
CATGTCACGGGGGT	2	0	0	0	0
CATGCCGTAGAGTC	2	3	0	1	1
CATGGGAACGCACT	2	0	0	1	3
CATGCCTCAGAACG	2	2	1	2	1
CATGGGTGGACACG	2	0	0	0	2
CATGGATAGGCCAC	2	2	1	1	1
CATGATGAACCTAC	2	1	0	0	1
CATGAAATGGCCGA	2	3	1	2	5
CATGCGGCAAGAGC	2	0	0	0	1
CATGGGTCATCCCT	2	1	0	0	1
CATGATGACGTTAC	2	0	0	0	0
CATGTGCGGAGCTT	2	0	0	0	0
CATGGTAAACCCCC	2	0	0	0	0
CATGCTCGCACTCT	2	0	0	0	0
CATGTACGGCTCTC	2	1	1	1	1
CATGCAGTGTTCCG	2	0	0	0	3
CATGATAGACTATT	2	0	0	0	0
CATGACGACCCTGA	2	0	0	0	0
CATGCGCGTCGGAA	2	2	1	1	3
CATGGACCCCCGCC	2	0	1	1	1
CATGTGTCGTGTTT	2	0	0	0	0
CATGTGCGTTGAAG	2	2	2	3	1
CATGTACGGATTTA	2	0	0	0	0
CATGGGGCTTCGGT	2	0	0	1	0
CATGGATAGCACAC	2	0	0	1	0
CATGTTTCGTGAAG	2	0	0	2	0
CATGAACGGTAACT	2	0	0	0	0
CATGACAACGATCC	2	0	1	1	1
CATGACCTAAGAAC	2	1	1	1	1
CATGAGCGATTAGT	2	0	0	0	0
CATGGAGGACGATG	2	2	1	1	2
CATGTTGCACGACA	2	1	0	0	1
CATGGGCCGTGCAA	2	1	1	1	1
CATGCCGTTTAGAT	2	0	0	0	0
CATGAATTAGACTC	2	0	0	0	0
CATGTGGTAACGTG	2	0	0	0	0
CATGGAAGCGGAAT	2	1	0	0	1
CATGCCAGCGCTAT	2	0	1	1	2
CATGAGTGTGGCGG	2	1	0	0	0
CATGTCTTTCCGGA	2	0	0	0	0
CATGCTCCTGCGGG	2	0	0	0	0
CATGCCGAAGGGCA	2	0	0	0	1
CATGAGCTGCTCGG	2	0	0	0	0
CATGATAGCCCGAG	2	1	1	3	3
CATGGTCTGCTCCG	2	0	0	0	0
CATGTATGGACGGA	2	0	0	0	0
CATGTGGGGCCGAG	2	2	1	2	5
CATGGTACATAACG	2	1	1	1	1
CATGCGATCAGAGG	2	0	0	0	0
CATGGAAACGTACC	2	1	1	1	1
CATGTTCGCTGTTC	2	2	1	1	1
CATGGTGCGGAAAA	2	0	0	0	0
CATGGTCCGGCAAC	2	0	0	0	0
CATGCCCGGTGACA	2	2	1	1	1
CATGGACCGTTGTT	2	1	0	0	1
CATGGGGCGACCAT	2	0	1	1	1
CATGTTGGGGGGCG	2	0	0	0	0
CATGGACCCCTCAA	2	0	0	1	1
CATGGCGGTCTCGG	2	0	1	2	3
CATGTTTATAATCG	2	0	0	0	1
CATGTACGCAACTG	2	1	1	1	1
CATGTACCCGTGAT	2	0	0	0	0
CATGGACACGGATG	2	1	1	1	1
CATGGGGAGTTCCG	2	1	1	1	1
CATGGCCGCTGGTG	2	0	0	0	0
CATGCAGTCCACTC	2	1	1	1	2
CATGTACCCGCTTG	2	0	0	0	0
CATGTCTTCTCGAG	2	0	0	0	0
CATGCTTGCGCGGT	2	0	0	0	2
CATGTAGCTGGCCC	2	1	1	1	0
CATGTCGTCTGATC	2	1	1	1	1
CATGTAGCCGGCCT	2	1	0	0	2
CATGGATGATCTTG	2	1	0	1	2
CATGGGGACGAGAG	2	0	0	0	0
CATGTCTCGGCTAA	2	3	0	0	4
CATGGAGGTGACGT	2	0	0	0	0
CATGTCTTTCGCTT	2	0	0	0	0
CATGCTGTAATACG	2	1	1	1	1
CATGAGCGCAGAAT	2	1	1	1	1
CATGGCCTCGTGTT	2	1	1	1	1
CATGCTACAAGGGT	2	0	0	0	0
CATGCAGCGGTTCC	2	0	0	0	1
CATGCGATGGCCTG	2	0	0	0	0
CATGTTGGCGGCCT	2	0	0	0	0
CATGTTTACCGATG	2	1	1	1	5
CATGACGTTGACCA	2	0	0	0	0
CATGCCACATCGCT	2	0	0	0	0
CATGGGAGACGCTG	2	1	1	1	2
CATGCGTTGGAACC	2	1	1	1	3
CATGCAACAGGCGA	2	0	1	1	0
CATGCGTGGCTCAG	2	0	0	0	0
CATGTGCGAGCCAA	2	0	0	0	0
CATGCCCACGGTTG	2	1	0	1	1
CATGCTGCGCAATC	2	1	0	0	1
CATGATCACGTGGT	2	0	0	0	1
CATGTTCGAATTTT	2	0	0	1	0
CATGTAGTGACGCA	2	0	0	0	0
CATGTGCGAGCTAA	2	1	1	1	1
CATGCCATCCCGCA	2	0	0	0	0
CATGTGTCTTCCCG	2	1	0	1	1
CATGCAGAACCGGG	2	0	0	0	0
CATGCCCAGGCCGA	2	0	0	1	0
CATGCGAGACAACA	2	1	0	0	1
CATGACAAAATTCG	2	1	1	1	1
CATGCCACCGAAAA	2	0	0	0	0
CATGGGTGCGCTTC	2	0	0	0	0
CATGTCCAAATCGG	2	1	1	1	1
CATGCGCCCCTCCG	2	1	0	0	0
CATGCAAAAAGGCG	2	0	0	0	0
CATGCCCCTGTAAG	2	0	0	0	0
CATGCGACTTCTGG	2	0	0	0	0
CATGGCGCAAGATG	2	1	1	1	2
CATGTAGGCGCCCT	2	0	0	0	0
CATGTGGAGAGTGC	2	0	0	0	0
CATGGTTGATCACC	2	0	0	0	0
CATGATGACGGCAC	2	0	0	0	0
CATGGCGTCGCCCT	2	0	0	0	0
CATGTGTTTCCGCT	2	0	0	0	0
CATGCGCACTATGG	2	0	0	0	0
CATGTGGGCTGACT	2	0	0	0	0
CATGATATCGGAAA	2	0	0	0	0
CATGCGCTTACCTT	2	0	0	0	0
CATGTATAAGCCGT	2	0	0	0	0
CATGGACTCGTCAG	2	0	0	0	0
CATGATAGGTGTGC	2	0	0	0	1
CATGTGCGCAAGGA	2	2	0	0	1
CATGCAACGCAGAG	2	1	1	1	1
CATGCGCATTTCTA	2	0	0	0	0
CATGACCGTGTCAT	2	0	0	1	0
CATGGGTCTCCGTG	2	1	1	1	1
CATGCAGTTCGGAC	2	1	1	1	2
CATGAGGCCGTTCA	2	2	1	1	1
CATGGCCTGAGGAT	2	1	1	1	1
CATGCGCGACTTTG	2	2	0	1	2
CATGCGTCTTCTTG	2	2	0	0	1
CATGAGGTGTCTCA	2	6	0	0	0
CATGTTGGCGAGGC	2	0	0	0	0
CATGATAAGCCGTC	2	0	0	0	0
CATGTTGTCGACAA	2	0	0	0	0
CATGTTTGACGCCT	2	0	0	0	0
CATGTCGCTCTGGG	2	1	0	1	1
CATGAGGGCTAAGA	2	1	1	1	1
CATGAGGCTTGACA	2	0	0	0	0
CATGAAACACGGAA	2	0	0	0	1
CATGGATAGCTAGA	2	0	0	0	0
CATGGTAATTGCGC	2	1	1	1	2
CATGTGTCGAACTG	2	0	0	1	0
CATGTTCCGGCTAG	2	1	1	1	1
CATGTCGCTATTAA	2	0	0	0	1
CATGCTGCCTCGAT	2	1	1	1	1
CATGTGTAACCCGA	2	1	0	0	0
CATGAGCACCGTCA	2	1	1	1	1
CATGAACAAGAGCG	2	0	0	0	0
CATGGGATCTGGCT	2	0	0	0	0
CATGTATTCACGGG	2	1	1	1	1
CATGGCAGAACGGG	2	0	0	0	0
CATGCCCGATCACA	2	0	0	0	1
CATGGTGAGACGTT	2	0	0	0	0
CATGTGGACTCTGG	2	1	1	5	1
CATGTTGCGGACCT	2	2	1	1	2
CATGTTCAATTCGT	2	0	0	0	0
CATGGATCCGGGTT	2	0	0	0	0
CATGGGTAGATGGC	2	1	0	0	1
CATGATGCGTTGGA	2	1	0	0	1
CATGTTGCCGTAGT	2	1	1	1	0
CATGGTCGTTTGTG	2	0	0	0	1
CATGGGCGGCCGGG	2	0	1	1	3
CATGATACAGCCGC	2	0	0	0	0
CATGATGGAGTCTG	2	0	0	0	0
CATGATGCTTTCGG	2	0	0	0	0
CATGGTTTTACGAA	2	0	0	0	0
CATGGTGCGATGTG	2	1	1	1	0
CATGCCGAACTGGA	2	1	1	2	2
CATGGCGTTCAGGA	2	0	0	0	0
CATGATCCGGGCCT	2	0	1	0	1
CATGTCTTGCATAC	2	0	1	1	1
CATGCCGGGTTTTT	2	0	0	1	0
CATGAGTCTGGGGA	2	0	0	1	1
CATGTCCAACACGA	2	0	0	0	0
CATGCTGGACGTGT	2	1	1	1	1
CATGCGTTTGTGGC	2	1	1	0	1
CATGAGGAGGATGG	2	0	0	1	1
CATGCAGCGCTTGG	2	0	1	1	1
CATGATGTCGATCC	2	3	1	4	1
CATGTGTTCGACTC	2	0	0	0	1
CATGTATCTTTCGA	2	0	1	1	0
CATGACGCTGGGCC	2	0	0	0	0
CATGACGGTTTACT	2	1	0	0	1
CATGTCGTAATTTG	2	0	0	0	0
CATGCCGTCAGCTT	2	0	0	0	3
CATGTGGGCGTAGA	2	0	0	0	0
CATGTTTCCCGCTG	2	2	1	1	3
CATGTTAGGCCGTC	2	0	0	0	0
CATGGTGTTCTTCG	2	0	0	0	0
CATGCCGGGGTTCT	2	0	1	1	1
CATGGTACCGGCAA	2	0	0	0	0
CATGTTTCATACGG	2	0	0	0	0
CATGAGGCAAACGG	2	0	0	0	0
CATGGTCCGACCTG	2	2	1	1	1
CATGAGGATACCTG	2	0	0	1	0
CATGATGGCGACCA	2	1	1	1	1
CATGCGTTGTTTGA	2	0	0	1	2
CATGCGAGAGGCAA	2	1	0	0	1
CATGCGTTATCAAA	2	0	0	0	0
CATGCGCTGGTCAC	2	0	0	0	1
CATGCAGTTCGTGT	2	1	1	1	1
CATGCGATTCCTAC	2	0	0	0	0
CATGGTACCGACCA	2	0	0	1	1
CATGGGCTACGAAA	2	1	1	1	1
CATGAATACACCGA	2	0	0	0	0
CATGGTGAGGCGGG	2	0	0	0	0
CATGCTGTAGAGCG	2	0	0	0	0
CATGGTGTGACGTT	2	0	0	0	2
CATGACCAATTCCC	2	0	1	0	1
CATGGCAAACTCGT	2	1	1	1	1
CATGGCGGAAGGTG	2	0	1	0	3
CATGGGGCTATCAG	2	1	1	1	0
CATGACTCGGTGGT	2	0	0	0	0
CATGTCAACACGTT	2	2	1	1	1
CATGTATCCAGGCG	2	1	0	0	0
CATGTCCGAGGTAA	2	0	0	1	0
CATGCGTATAGACT	2	0	0	0	0
CATGTCGCCTTTGA	2	0	0	0	1
CATGGCCGTAGTAG	2	1	0	0	0
CATGAACAGACGCA	2	0	0	0	0
CATGGCGAAAGTCT	2	0	1	2	1
CATGGACCGGGGAG	2	1	1	1	5
CATGTGTGGCAACG	2	0	0	0	0
CATGCCACGTTGCT	2	1	0	0	0
CATGAGGCCACCGG	2	1	1	1	2
CATGCACCAACGGA	2	1	1	1	0
CATGAAACCTGCGT	2	0	0	0	0
CATGAGTGGAGTTC	2	0	0	0	0
CATGGCGTGATCAA	2	1	0	1	2
CATGTCCACGTCGC	2	0	0	0	0
CATGACCTCAATCC	2	1	1	1	4
CATGACCACGGCCC	2	0	0	0	0
CATGCCACGACATA	2	0	0	0	0
CATGATCGAAAGGC	2	0	0	0	0
CATGGACGTGAGCT	2	1	0	2	3
CATGATATCGTTTA	2	0	0	0	0
CATGATATTCGTGT	2	0	0	0	0
CATGGAGAGATACG	2	1	1	0	1
CATGCCGTGAAGAA	2	1	1	1	1
CATGCGTGTAGCCA	2	1	1	1	1
CATGTCTACAAACG	2	0	1	1	1
CATGTCTAGCCCTC	2	1	1	2	1
CATGTTTTGCGGGT	2	1	1	1	1
CATGAGGGTTGAAC	2	0	0	0	0
CATGGTGGCGTCAG	2	0	0	0	0
CATGGTCAGTACGT	2	1	0	0	0
CATGATTTACCGAT	2	0	0	0	0
CATGGCTTTGCCGC	2	1	0	0	1
CATGCTTCGTCTGA	2	1	0	1	1
CATGTATTAACGTG	2	1	1	2	3
CATGAACTTGACGT	2	0	0	1	1
CATGTTGATCGAGA	2	1	0	1	1
CATGAACCAGGCCG	2	1	0	0	0
CATGATGCGAGGGG	2	1	1	1	1
CATGTCGGAATTCA	2	1	1	2	1
CATGCTTTTGCGTG	2	0	1	1	0
CATGAAACGTCTAC	2	1	1	1	1
CATGCGACCATTCA	2	0	0	1	1
CATGGTCGTGTGGG	2	1	1	3	2
CATGGCACGGGAGT	2	1	1	1	1
CATGTCTCGTGTTA	2	1	1	1	1
CATGCTGAGACCAA	2	1	1	0	1
CATGGCACCGGATA	2	0	0	0	0
CATGTACGCCCTCT	2	1	1	1	1
CATGTTGCGGAACA	2	0	1	1	1
CATGGCGAACGCCA	2	0	0	0	0
CATGAAGGAAGCCG	2	1	1	2	1
CATGCGTCAACAGT	2	0	0	0	0
CATGAGGAGGAGCG	2	1	1	1	1
CATGGTGGTTGAGC	2	0	0	0	0
CATGCGCCCGATCA	2	0	0	0	4
CATGGAGCCGCGGA	2	1	0	0	1
CATGGGGGTCGGTC	2	0	0	0	0
CATGTCCGTATTAA	2	0	0	0	0
CATGCTGCTGCGTA	2	0	0	0	0
CATGGGCCTGTCGT	2	0	0	0	0
CATGCCGTTCCAGA	2	0	0	0	1
CATGGCGTTTAAAT	2	0	0	0	1
CATGGCACCCGCCG	2	0	0	0	0
CATGCGGTTACAGA	2	1	1	1	1
CATGTACCTAGCTC	2	0	0	0	0
CATGGATCGGGCCG	2	2	0	2	2
CATGTTACCGGCTA	2	0	0	0	0
CATGACTGGGCGAA	2	0	0	0	0
CATGAGGGTCCAGT	2	0	0	1	0
CATGGCGGTGCCTA	2	0	0	0	0
CATGCTTTGTACGC	2	0	0	0	0
CATGTCTTCGTGGA	2	0	0	1	0
CATGTCGCTGTTAT	2	0	0	0	0
CATGCTCGAAGTAT	2	1	1	1	1
CATGACTCACCCCA	2	0	0	1	1
CATGAAGCCGCCCT	2	4	0	0	1
CATGGTTGTCTGAT	2	1	0	0	0
CATGAATGCCGACC	2	0	0	0	2
CATGGAACCGCTCC	2	1	0	1	1
CATGCCCCGATGCT	2	0	0	0	0
CATGACCGCCGCCG	2	0	0	1	0
CATGGCAACGGACG	2	0	0	0	0
CATGGAAGGCCGGA	2	0	0	0	0
CATGAACACATTCG	2	0	0	0	0
CATGTCCGAGCTTG	2	3	0	0	0
CATGCTGTCCATCG	2	1	0	0	0
CATGCAGTCGGTAT	2	0	0	0	0
CATGCGTTTGAATA	2	1	1	1	1
CATGTTGCGTGTCC	2	0	0	0	0
CATGTCGCATTGAG	2	0	0	0	0
CATGTATATCGACA	2	1	1	1	1
CATGGCCTCTGCGC	2	0	0	0	0
CATGGATGCGCACA	2	0	0	0	0
CATGGCGCCGGGTC	2	1	1	1	1
CATGGTGGCTCGTG	2	0	0	0	1
CATGGCATCGGGCC	2	1	1	1	2
CATGGCGGCCGTTG	2	0	0	0	3
CATGTCGCAGGAGG	2	1	1	1	1
CATGTTTCTCGCAC	2	0	0	1	0
CATGACCATCGATG	2	0	0	0	2
CATGACCGGCCAAT	2	0	0	0	0
CATGTTGCCGATGC	2	0	0	0	1
CATGGGCCCGAGGG	2	1	0	1	1
CATGAGGCGCCACA	2	4	0	1	1
CATGCAAGCGCCCT	2	0	0	0	0
CATGCGATGGAGCA	2	0	0	1	0
CATGTTGGTCGTTG	2	1	1	1	1
CATGCCGAAGACCA	2	1	1	1	2
CATGTCTGAGCTCG	2	0	0	0	0
CATGGAGCGGCCTA	2	0	0	0	0
CATGCTTCGAGTTA	2	0	0	0	0
CATGGCGAGCTACA	2	0	0	0	0
CATGAATGCGACAC	2	0	0	0	0
CATGCCCCTAGAAG	2	0	1	1	1
CATGCGCAAGCTCT	2	1	0	0	2
CATGTCGAAGGATA	2	0	0	1	0
CATGGTCATTCCGG	2	0	1	1	1
CATGGCCGTGTTCG	2	1	1	3	1
CATGTTCCGCCCTG	2	0	0	0	0
CATGGGCGGCCTAG	2	0	0	0	0
CATGAAGAGACCGG	2	0	0	0	0
CATGCCGATCTAAG	2	1	0	0	1
CATGGGCCGAAAGA	2	0	0	0	0
CATGGCGGACAACG	2	1	2	2	2
CATGTTACCGAAAC	2	0	0	0	0
CATGTCGCTGTAAC	2	0	0	0	0
CATGGCTCCGGGGG	2	0	0	1	0
CATGACGGTTCCTT	2	0	0	2	2
CATGCGGCCGGATA	2	1	0	1	5
CATGGTTGGATCCC	2	0	0	0	1
CATGGTCTTTCCCG	2	1	0	0	0
CATGCTTTGCGTGT	2	0	0	0	0
CATGGAGAACGCCT	2	1	1	1	4
CATGTGTCAGTCGG	2	0	0	0	0
CATGCCCGTAGGAA	2	0	0	0	0
CATGTAGTGAAACG	2	0	0	0	0
CATGTTTCGATTGG	2	1	0	1	0
CATGTAGTCGGGAA	2	1	0	0	1
CATGGGCGCTGTGC	2	1	1	1	3
CATGGAATCGCGAC	2	0	0	0	0
CATGCTGACCGAGC	2	0	0	0	0
CATGGTCTCGGTGT	2	0	0	0	0
CATGCCGTTGCGTG	2	0	0	0	0
CATGGGAACTCCCC	2	0	0	0	0
CATGTCCGCATACT	2	0	0	0	0
CATGTGTGCTAGGC	2	0	0	0	0
CATGTAGCTCACCG	2	1	1	1	1
CATGTCCAGGCCCG	2	1	0	1	0
CATGATTGCACGGA	2	0	0	0	0
CATGGTGCAGCGGG	2	0	0	0	0
CATGTTCCGAGTTG	2	0	0	0	0
CATGCTCTTAGTCC	2	0	0	0	0
CATGGATGCTTCGA	2	0	0	0	0
CATGACCGATCTCC	2	0	0	0	0
CATGTTCCTACCCG	2	0	0	0	0
CATGCGTCTTTGCA	2	0	0	0	0
CATGTGGAACCGAA	2	1	2	2	3
CATGTTCCGAGCAA	2	1	0	0	0
CATGCGCCTCCCTG	2	0	0	0	0
CATGAAAGTCGGAA	2	0	0	0	0
CATGTAGCGGCGAC	2	0	0	0	0
CATGCAACTCTCCG	2	0	0	0	0
CATGGCTCTTACGG	2	1	1	0	1
CATGACCGAAAATT	2	0	0	0	2
CATGTTGCTCGGTT	2	0	0	0	0
CATGGCCGCTGTCA	2	1	0	0	1
CATGAGATACTCGC	2	1	1	1	1
CATGATGATCGAGA	2	0	1	2	3
CATGTCTCGACACT	2	0	0	0	0
CATGTGTGACGACC	2	2	0	1	2
CATGTGACCGTGCA	2	1	0	0	1
CATGCTACGTTTGT	2	0	0	0	0
CATGATACGGATCA	2	0	0	0	0
CATGGATGTCACGG	2	0	0	0	1
CATGTCTCGCAGTT	2	0	0	0	0
CATGAAATCGTAAA	2	0	1	1	1
CATGGCCACGTTGC	2	0	0	0	0
CATGATTACGGTCT	2	0	0	0	0
CATGCGAGACCGGG	2	0	0	0	0
CATGGTCCGGCAAA	2	0	0	0	0
CATGGACTCCACGG	2	0	0	0	0
CATGTTGGGCCGAG	2	0	0	0	0
CATGGGCGATGGGA	2	0	0	0	0
CATGTCACCATCGG	2	0	0	0	0
CATGGTGGTCCCGA	2	0	0	0	0
CATGGAAGCGAGTT	2	0	0	0	0
CATGCCGCTAACAA	2	0	1	1	1
CATGCAGCTAGGCC	2	1	1	1	1
CATGCGGTACAACA	2	0	0	0	0
CATGTGGCGTTGAA	2	0	0	1	0
CATGGCTACTCCCT	2	1	1	1	3
CATGCTCTCTTCGG	2	0	0	0	0
CATGACTTATGGCG	2	2	1	1	1
CATGCCGTGGATTG	2	0	0	1	0
CATGTCTGCGAGTT	2	0	0	0	0
CATGCCTGTTATGA	2	0	0	0	1
CATGGAGCCGTGCT	2	1	0	1	1
CATGCTTCCGTTTG	2	0	0	0	0
CATGCTCGAATAAA	2	0	0	0	1
CATGGTGCGGCCGC	2	0	0	0	0
CATGTGCGTACCGC	2	2	1	1	1
CATGCAACCCGGGC	2	1	0	1	1
CATGTCCGAGGGGG	2	3	0	0	0
CATGGAGGACCCCC	2	0	1	1	1
CATGCGCCTTTTGG	2	0	0	1	1
CATGTTGCCCGAAT	2	0	0	1	0
CATGACCGATAGCC	2	0	0	0	0
CATGGCGACCGCGT	2	0	0	0	2
CATGCTTCAATTGA	2	1	1	1	1
CATGTTTCCGTTGC	2	0	0	0	0
CATGTTTACACGCG	2	0	0	0	0
CATGTCTGTGATCG	2	0	0	0	0
CATGCCGCTTACCC	2	0	0	0	0
CATGCGGGTCAGGG	2	1	0	1	5
CATGGCTCCGGCGC	2	0	0	0	0
CATGTTGAAAGCGG	2	0	0	0	0
CATGCCGGACGTGT	2	0	0	0	0
CATGCGCGGCCTGG	2	0	0	0	0
CATGCGATGGTCAC	2	0	0	0	0
CATGTTGCCGCAGT	2	0	0	0	0
CATGCGGATCCACT	2	0	0	1	0
CATGGCGAGGTCCC	2	0	0	0	0
CATGGGTCCTCAAT	2	0	0	0	0
CATGCAGGTTAGTC	2	0	0	0	0
CATGGCGGCTCTAC	2	1	1	1	1
CATGTACCGGTCAC	2	1	1	1	1
CATGTCGTTGTAGC	2	0	0	0	0
CATGGGACTCAGAC	2	1	1	1	1
CATGGACTTGGGAC	2	1	1	1	4
CATGTGATGCGATG	2	0	0	0	1
CATGGTAGGGGTGA	2	0	0	0	0
CATGGCTCTGCGCG	2	0	0	1	1
CATGCGTGTCCTCT	2	0	0	1	0
CATGCCCCGTAGGG	2	1	0	0	2
CATGCACGACTTGG	2	0	0	0	0
CATGCTTAGACGTA	2	0	0	0	0
CATGCTTGTACGCC	2	0	0	0	1
CATGTGACTCGGGC	2	1	1	1	1
CATGCTAAAGCGGT	2	1	1	1	1
CATGTATATCGAGT	2	0	0	0	1
CATGAAGCGCCGCC	2	1	1	1	1
CATGGCCACGCTTG	2	0	0	0	0
CATGTGGCCGAGCC	2	0	0	1	1
CATGCCTGAACGAG	2	0	0	1	0
CATGAGTAGGCGCA	2	0	0	1	1
CATGCCCCGGTTTT	2	0	0	0	0
CATGCCGCTTCCTC	2	1	0	1	1
CATGTTTCCGGAGG	2	0	0	1	0
CATGGTCCTTTGCG	2	0	0	2	0
CATGCGTGAGAGTA	2	0	0	0	1
CATGTGCTGCGCAT	2	0	0	0	0
CATGCGAATGAGAC	2	1	1	1	1
CATGCGGGAAGATT	2	1	0	0	0
CATGGCGTGAGACC	2	0	0	0	0
CATGTCTCATCAGG	2	1	0	1	1
CATGTAGCGTGGGC	2	0	0	1	0
CATGGTCCGTGCCA	2	1	1	0	1
CATGTCTGCGAAAG	2	0	0	0	0
CATGCAGGACGGTT	2	0	0	0	0
CATGTGCGAGGCGT	2	1	1	1	2
CATGCGCCTAACCA	2	0	0	0	0
CATGCCCGCGCACT	2	1	0	0	0
CATGTCCCCCGTAC	2	0	0	0	0
CATGAGCGCAGCGT	2	2	1	1	2
CATGACGCAGCCTA	2	0	0	1	0
CATGGTTGGCGGCC	2	0	0	0	0
CATGCCCAGGGAGT	2	1	1	0	0
CATGGGAACGAATA	2	0	0	0	0
CATGTTCCGAAGTT	2	0	0	0	0
CATGGCGACTCGAG	2	0	0	1	1
CATGGGACTCGATG	2	1	0	0	0
CATGACACAACGGC	2	0	0	0	0
CATGCGTTTGAAAC	2	1	1	1	1
CATGAGCGGTAACT	2	2	0	0	1
CATGGGACCTGGCG	2	0	0	0	2
CATGGTTTCGATAG	2	0	0	0	1
CATGTCGCCCTTGA	2	0	0	0	0
CATGCCGATACACA	2	0	0	0	0
CATGAACGGTGCAA	2	0	0	0	3
CATGAGACTAGGTT	2	0	0	0	0
CATGCTACCTCAAC	2	4	0	1	1
CATGATGCCGCCTC	2	0	0	0	0
CATGGAACAGGCGG	2	0	0	2	3
CATGCAGAGCCGGT	2	0	0	0	0
CATGGAACGGTCCT	2	3	0	0	1
CATGTACAGAGGCG	2	0	0	0	0
CATGAATCCGCCCT	2	0	0	0	0
CATGGGCACGTTTA	2	0	0	0	0
CATGCTTCTCCGTA	2	0	0	0	0
CATGAGGCCGCGCT	2	0	0	0	0
CATGGCCCTCGTCA	2	1	0	0	2
CATGATCCGCAAGG	2	2	1	1	1
CATGGGACCCTGAG	2	1	1	1	1
CATGCCGACAAGTG	2	1	1	1	1
CATGCAAACGGTGA	2	1	0	1	3
CATGAGGCGTCTCT	2	0	0	0	1
CATGGAATGGATCG	2	1	1	1	1
CATGGCAATGCGGG	2	0	0	0	0
CATGGGAAGTCACG	2	0	0	1	1
CATGTCCGCGCCAG	2	0	0	0	1
CATGCCGGCACACA	2	0	0	0	2
CATGCTCGCACCCT	2	0	0	0	0
CATGTTACGTGCGT	2	0	0	0	0
CATGAAGGACTCCG	2	0	0	1	1
CATGGGTGCGATGA	2	1	1	1	4
CATGTATCGAGGAA	2	0	0	0	0
CATGGCGTCTTTAC	2	0	0	0	0
CATGTTATTACCGC	2	0	0	0	0
CATGGGAACGGTTG	2	2	0	0	0
CATGCTGACCGCCA	2	0	0	0	0
CATGCGCCAGCGGC	2	1	1	1	15
CATGTATTTGGCGT	2	0	0	1	0
CATGCCGCTTCCCT	2	0	0	0	0
CATGACGCTTTATT	2	1	1	1	1
CATGTCTCTCCGGA	2	0	0	0	1
CATGCCAAGGTCGC	2	0	0	0	0
CATGGCGGCACGTA	2	1	0	1	1
CATGCCGCTCCTGG	2	1	0	1	1
CATGGAGTTGGCGA	2	0	0	0	0
CATGCAGGGGCCGC	2	1	0	0	0
CATGTTTCCTTTCG	2	1	0	0	0
CATGAGAGGATTGA	2	1	0	1	1
CATGAGTCCAGCCG	2	0	0	0	0
CATGGTGGCGGCTT	2	0	0	0	0
CATGAACCGCCGTG	2	0	0	3	0
CATGGCCGCACTGA	2	0	0	0	0
CATGTACGGGCGGG	2	3	1	1	1
CATGGATGAAGGAC	2	2	1	1	2
CATGGCGGTAGCCC	2	0	1	1	1
CATGCGGGTTTAGT	2	0	1	2	1
CATGTCGAAGAAAA	2	0	0	0	0
CATGGAGGTGAGAG	2	1	0	0	0
CATGTTCCGGCGCA	2	1	1	3	1
CATGCACGCTACAT	2	0	0	0	1
CATGTGACTCGCCA	2	0	0	0	0
CATGCCGGCCATAA	2	1	0	0	1
CATGACCCATACTT	2	0	0	1	1
CATGAGCATCACCG	2	1	1	1	1
CATGGTGACGCTTT	2	0	1	1	1
CATGGTTAGGGTCT	2	0	0	0	0
CATGATACGGCAGA	2	2	0	1	1
CATGCGAGGTGTAG	2	0	0	0	0
CATGACCGCCTCCA	2	0	0	0	0
CATGGCGGAGACAC	2	0	0	0	0
CATGTACCTCCAAT	2	0	0	0	1
CATGCCGGAGGCGG	2	2	0	0	0
CATGCCGGGCCGGG	2	2	1	1	1
CATGATCCGGCGAG	2	2	0	0	0
CATGGCGTAGTTGT	2	3	0	1	1
CATGAACACCCCTC	2	0	0	0	0
CATGGAGGAGTGTC	2	0	0	0	0
CATGCGAGAACTAT	2	0	0	0	1
CATGTCGCAGGTTG	2	1	1	1	2
CATGGCAGGAGGCG	2	0	0	0	1
CATGTAACCGGCCT	2	0	0	0	2
CATGGACGAAATTT	2	0	0	0	0
CATGTCCGGCCAGC	2	0	0	0	0
CATGAACGCGACAC	2	0	0	0	0
CATGTTGGCCGAAT	2	0	0	0	0
CATGAGCGTAATAG	2	2	1	1	2
CATGATAGCACGAT	2	1	1	1	1
CATGGTGCTCCGTG	2	0	0	0	0
CATGTACGCTAGAT	2	1	0	0	1
CATGGAGACCGAGA	2	1	1	3	5
CATGTTCGACAGAC	2	2	1	2	4
CATGTTCGGCACAA	2	1	1	1	1
CATGGCGTTGGTAA	2	0	1	1	2
CATGACGCCCGGCT	2	1	0	0	1
CATGTCGAATGTAA	2	1	0	0	0
CATGGCGTGTAAAC	2	0	0	1	1
CATGATTGAACGCT	2	4	0	0	1
CATGAGAAGTCACG	2	0	0	0	0
CATGCCGGGAGAGA	2	0	0	0	0
CATGTTGGCGGCAC	2	1	0	0	0
CATGCGCTCTGGTC	2	2	0	0	0
CATGTTACGCTCAT	2	0	0	0	0
CATGTGATTTCCGT	2	0	0	0	0
CATGGGCGGCAGCC	2	0	0	0	0
CATGTGGACCACGG	2	2	1	2	1
CATGCAGTAGCGCT	2	0	0	0	0
CATGAAGAAGGTCG	2	0	0	0	0
CATGGAAAGCGCCG	2	0	0	0	0
CATGAGTTACGATC	2	1	1	0	1
CATGGGTCCATCCG	2	0	0	0	0
CATGCGCTTCTTGA	2	0	0	0	0
CATGGCGGAGACCG	2	1	0	1	1
CATGATGTACGGTG	2	1	1	1	1
CATGGTCCCTCGTG	2	0	0	0	1
CATGGGAGCTGAGG	2	0	0	0	1
CATGTTTGGGTCCG	2	0	0	0	0
CATGATCCGTGAGG	2	1	1	1	1
CATGTAAAGACGAA	2	0	0	0	0
CATGGGTCCGTGCA	2	1	1	1	1
CATGGCCCGGAGGG	2	0	0	0	0
CATGTCCGGCTTCG	2	1	1	1	2
CATGAGCGTCTGCG	2	0	1	1	1
CATGTCCCGGTATT	2	1	1	1	0
CATGGGGCGAGTCT	2	0	0	1	0
CATGGTACGTTCTA	2	0	0	0	0
CATGGATACTCGTT	2	0	0	0	0
CATGCGAATGTTTA	2	0	0	0	0
CATGGAACGGGGAA	2	0	0	0	3
CATGGTTTGCTCGC	2	1	1	1	1
CATGAACACCGTTA	2	5	1	2	1
CATGCTCGGTGTCA	2	0	0	0	0
CATGCCGGTTACGA	2	5	0	0	0
CATGGCGGTACCGG	2	0	0	1	4
CATGCGCTGCCGCA	2	0	0	0	0
CATGTGGAGTACAA	2	0	0	0	0
CATGGCCGAGGAAT	2	2	0	2	1
CATGGGACGTGTCA	2	1	0	1	1
CATGATACGAGCTC	2	0	0	0	0
CATGGCTTGCGCCC	2	0	0	0	0
CATGAGCGATTAAA	2	0	0	0	0
CATGCCAAACGTGT	2	3	2	1	2
CATGGTGGCCGATC	2	1	1	1	1
CATGGCGGGACCGC	2	0	0	0	1
CATGTAGCGTGGGT	2	0	0	0	0
CATGTGTTTCGGTA	2	0	0	0	0
CATGCCCCGTACAT	2	0	0	0	0
CATGGGGAGTCGGA	2	0	0	0	0
CATGGGGCGACCGT	2	0	0	0	0
CATGGGCTACGGCT	2	1	1	1	2
CATGTAAAGCGTCT	2	0	0	0	2
CATGTTAAGCCGTT	2	2	0	0	1
CATGGACGTGTTGT	2	1	1	1	1
CATGGCGGCGCCGC	2	0	0	0	1
CATGCGGCTCAGGA	2	0	0	0	0
CATGGGTGGCAGCG	2	1	0	1	2
CATGTACAGCTCGG	2	0	0	1	0
CATGGAGACGGCGG	2	1	1	1	1
CATGCGTGAGCAAG	2	0	0	0	0
CATGTGATTCCGCA	2	0	0	0	0
CATGACGACGGTCT	2	1	1	1	5
CATGGCCGTGACGC	2	5	1	1	1
CATGGAGGACGGGA	2	1	0	0	1
CATGGTTCTCTCCG	2	0	0	0	0
CATGAGTTCGAGTC	2	0	0	1	1
CATGTAGGGCCGGG	2	2	1	1	1
CATGGTCATCGTGG	2	2	0	1	0
CATGAGGGGGAACC	2	0	0	0	0
CATGTACGGATCTA	2	2	0	1	1
CATGGGCACGTCGG	2	3	0	0	0
CATGAAGTGCCGGG	2	4	0	0	0
CATGGCGTTCCCGG	2	0	0	0	1
CATGGGCGAAGTGG	2	0	0	0	0
CATGGTGGGCGAAT	2	0	0	0	0
CATGGGGATGGACA	2	3	0	2	7
CATGTACCTGGGCG	2	0	0	0	0
CATGTCCGGTGATG	2	0	0	0	0
CATGACCCGCCGAG	2	0	0	1	0
CATGACCAGGACGA	2	1	0	0	0
CATGGGGAAACGAA	3	0	0	0	0
CATGGACAAGTACC	3	0	0	0	0
CATGCTCCGGCCCT	3	1	1	1	1
CATGAGCATCCGCT	3	1	0	1	1
CATGACCGATACCT	3	1	1	1	1
CATGCGTCATTAAA	3	0	0	0	0
CATGAGGATTGCCC	3	0	0	0	0
CATGAGACTCCGGT	3	0	0	0	0
CATGTGTGTTTGCG	3	0	0	0	0
CATGAGGCCTTGGC	3	3	1	3	3
CATGGAACTGAACG	3	0	0	0	0
CATGGATTGTTGCG	3	0	0	0	0
CATGGAACACGCGG	3	0	0	0	0
CATGTATGCGGGGA	3	0	0	0	1
CATGGTGGAGATCG	3	4	2	2	5
CATGGGCTGCATCG	3	2	0	0	0
CATGTCTTGATAGG	3	0	0	0	1
CATGTCACCTGGTT	3	3	0	1	2
CATGTGGTAAGCGC	3	0	0	0	1
CATGAAGAGTGTGC	3	0	0	1	1
CATGGGTAGGCCTA	3	0	0	0	0
CATGTACACTCTAA	3	3	0	1	0
CATGACCACCTTAC	3	0	0	0	0
CATGCCAATACTCC	3	1	1	1	0
CATGAGACCAGCCA	3	0	0	0	0
CATGCGCAACAAAG	3	0	0	0	0
CATGAACGTTCTGT	3	0	0	0	0
CATGCTCGCTTAAT	3	0	0	0	0
CATGCCGGATATTT	3	0	0	0	0
CATGGCTTAGCCTC	3	0	0	0	0
CATGTAGACTGACC	3	0	0	0	0
CATGTGTTTCCGAC	3	0	0	0	0
CATGCAGCGGTATT	3	0	0	0	0
CATGGCACGTAATT	3	0	0	0	0
CATGATCGTCTTCT	3	2	0	1	3
CATGCTTAGTCTTC	3	0	0	0	0
CATGGCGCCTTAAA	3	0	0	0	1
CATGCGATGTGACT	3	0	0	1	1
CATGTCCACCAGCG	3	1	1	0	1
CATGTAAATCAGCG	3	0	0	0	0
CATGGAAACCGTTC	3	0	0	0	2
CATGTCGCTTTCCT	3	1	1	1	1
CATGGACACCCGTG	3	0	0	1	4
CATGGGTGGGGGCG	3	0	0	0	0
CATGATTGGTACCT	3	2	1	1	4
CATGTTTTGGACGT	3	0	0	0	0
CATGAGACCTGGTA	3	0	0	0	0
CATGCGTGTGCACC	3	1	0	1	2
CATGAAGGTACACT	3	0	0	0	0
CATGGTTATAACCC	3	1	0	0	1
CATGCCCTCGTTCA	3	0	0	0	0
CATGAGGTTAGCTG	3	1	0	0	1
CATGGTGTGGCTTG	3	0	0	0	0
CATGAACTCGTATG	3	2	0	1	1
CATGGGATCTTCAC	3	0	0	0	0
CATGGAAACCGGTG	3	0	0	0	1
CATGCTAGAGTGGC	3	0	0	0	0
CATGGGCTCGGTGT	3	0	0	0	0
CATGTGTTGTGCGT	3	0	0	0	0
CATGGGCGCCAGAG	3	1	1	1	1
CATGGGTCTACTCA	3	1	1	1	1
CATGCCAGCGAGAG	3	3	1	2	5
CATGATGACCGCAA	3	1	1	1	0
CATGTTCGCATACA	3	2	0	0	1
CATGTTCAATCTCA	3	0	0	0	0
CATGTGAGCGTGTG	3	0	1	1	1
CATGAGATCCATTC	3	1	1	1	1
CATGTGGGACTCAA	3	0	0	0	0
CATGTGCCCGGCCA	3	0	0	0	1
CATGGAGACGAGCA	3	4	0	1	1
CATGAACTAGATTG	3	0	1	1	1
CATGTCCAGGTCGG	3	0	1	1	3
CATGCCCATACATC	3	0	0	0	0
CATGTCAACACGTC	3	0	0	0	0
CATGGGGCTGGGCG	3	0	0	0	0
CATGAGGAAGATGC	3	0	0	0	1
CATGTTAAAACTCG	3	0	0	0	0
CATGGGCCGTATTG	3	2	1	1	3
CATGCTACGTATTC	3	0	0	1	1
CATGGCCGAGCAGT	3	2	0	0	0
CATGCCTAAGAGTC	3	0	0	2	0
CATGGCGCAGACAG	3	0	0	1	0
CATGGGAACGAGGA	3	0	0	0	0
CATGGGCGGAACTT	3	0	0	0	0
CATGTGAAGTCGAT	3	0	0	0	0
CATGAACCTGGGCG	3	1	0	1	1
CATGCTGCGTTGCA	3	0	0	0	0
CATGTTGAGGGGGG	3	0	0	0	0
CATGAACATTCGTC	3	1	1	1	1
CATGACCGAGTTTA	3	0	0	0	0
CATGGTAACGGAAG	3	0	1	1	1
CATGTCGGGGGACG	3	1	1	1	1
CATGAGAACACCAA	3	0	0	0	0
CATGGGCAGTGGAC	3	0	0	0	0
CATGGGACCAGCAG	3	0	0	0	0
CATGCATTCCTCGT	3	2	0	0	1
CATGGTCAAGATGG	3	0	0	0	0
CATGAACCAACGCA	3	0	0	0	2
CATGCGCAAAGTAT	3	3	0	1	1
CATGTCGCAAGTGC	3	1	0	1	1
CATGCGTTTTCCAA	3	0	0	0	0
CATGATTGCGCCTA	3	0	0	0	0
CATGCAATGCCGTG	3	0	0	0	0
CATGTCTGCACGCT	3	1	0	1	1
CATGCTTACCAAGA	3	0	0	0	3
CATGTTCGGTATTT	3	0	0	0	1
CATGTTCTTCTTCG	3	0	0	0	0
CATGTATCTACTAT	3	1	0	0	3
CATGCGCTTGTTGG	3	0	0	0	0
CATGGAGGCCTGGT	3	0	0	0	0
CATGCTCCGCTTAG	3	0	0	0	0
CATGCTCGAAAGAT	3	2	1	1	3
CATGATTGCATTCG	3	1	1	1	1
CATGGTAGGTGCTG	3	4	1	1	1
CATGATGCGCGTCC	3	1	0	0	0
CATGTGGCGTCCAC	3	0	0	0	0
CATGCACGAAGAGA	3	1	0	0	0
CATGCCCCACTGCG	3	1	1	1	1
CATGCGTTGTGGAC	3	0	0	0	0
CATGAGACTCACTC	3	0	0	0	2
CATGCGGTTCAACA	3	2	0	1	3
CATGACCGGGGAAT	3	0	0	2	0
CATGTTTTCGCCCT	3	0	0	0	0
CATGACTGCGGTGC	3	0	0	0	2
CATGATTGCACCGA	3	1	0	0	0
CATGAGGTCCTGGG	3	0	0	0	0
CATGTCTAGTCTCC	3	2	1	1	1
CATGCAAATCGGGA	3	0	0	0	0
CATGCTCTCAATAC	3	0	0	0	0
CATGGCTCCGACTG	3	0	0	0	0
CATGGAGTGGCCTA	3	6	0	0	0
CATGTGATACGAAA	3	0	0	0	0
CATGGCGAAGCCAT	3	0	0	0	0
CATGTCGACAAGTG	3	0	0	0	0
CATGACGTGGGGTT	3	1	1	1	2
CATGGTTCCGCGCG	3	1	1	1	1
CATGCTCGGGCTTC	3	1	0	1	0
CATGACCGCAGCAT	3	1	1	1	1
CATGGACGTCGGAA	3	1	1	1	1
CATGTCACCGGCGG	3	1	1	1	1
CATGTTGCACGAGG	3	3	0	1	3
CATGGAGCGTGGCA	3	1	0	0	0
CATGCAGTACGACA	3	0	0	0	0
CATGGGCCCTTGTC	3	0	0	0	0
CATGAGACTCCCTA	3	0	0	0	0
CATGAGGCAGGCGG	3	2	0	0	1
CATGGCATCACGCC	3	0	0	0	0
CATGTCTGAGTTGC	3	0	0	0	0
CATGCACGTGTTGG	3	1	0	0	1
CATGTAATCGGCCA	3	0	0	0	1
CATGCGGGGGCATT	3	1	1	2	4
CATGTTCCGGTGGA	3	1	0	1	0
CATGCCGCAGTTAT	3	0	0	0	0
CATGAAGTTTTCGG	3	0	0	0	0
CATGGCCACCCGGA	3	0	0	0	0
CATGTAATCGGGCA	3	0	0	0	1
CATGACCTTGAGTC	3	2	0	0	1
CATGTAATTCGGAG	3	0	0	0	0
CATGTTAGCTACGA	3	1	2	2	2
CATGCAACGTGCTT	3	0	0	0	0
CATGAATTCACCCG	3	4	1	2	1
CATGCAGACCGGAT	3	0	0	1	1
CATGTGGGGATGCG	3	1	2	2	2
CATGAAAGGATACG	3	1	1	1	1
CATGTAGTATCTGG	3	1	0	1	1
CATGAGCGCCGTGG	3	2	0	0	1
CATGCTAATCTGAC	3	0	0	0	0
CATGTCCGTGAAGT	3	0	0	1	1
CATGGCGTGTAGCC	3	0	0	0	0
CATGGTAAGCAAGC	3	3	0	0	2
CATGCACGCATCTG	3	0	0	0	0
CATGGGAAGCGGAA	3	1	0	0	1
CATGGGCCCGGATT	3	0	0	0	0
CATGTATGATCCAG	3	0	0	1	2
CATGAAGAGGATTC	3	1	1	1	1
CATGCCGTCAGTGA	3	0	0	1	3
CATGCTGAGGTGGC	3	0	0	0	0
CATGTCAGTGCGGA	3	0	0	0	0
CATGCTGAGAACGT	3	1	0	1	3
CATGTACGAATGCC	3	0	0	0	1
CATGGTTGCCCGTG	3	0	0	0	0
CATGGGCACCCGAT	3	0	0	0	0
CATGCCGTAATGGT	3	0	0	3	0
CATGAATCGGTTCA	3	0	0	0	0
CATGTCCCCGACAT	3	0	0	0	1
CATGACGTTGTTCT	3	1	1	2	1
CATGAACTCCACTC	3	0	0	0	0
CATGTTGCGCTGCC	3	0	1	1	5
CATGTGCGCGTGGT	3	1	0	1	1
CATGTGCGGGTTGT	3	0	0	1	1
CATGTAACGAGGAA	3	0	0	0	0
CATGCTAGATGATG	3	1	1	1	1
CATGTACGACTTAA	3	0	0	0	0
CATGTCGGTGCTAC	3	0	0	0	0
CATGGCTAGGGGGT	3	0	0	0	0
CATGCTAACAGACT	3	0	0	0	0
CATGACACGAGTGT	3	0	0	0	1
CATGCTATAAAGAC	3	0	0	0	1
CATGCGCTGCCCCA	3	0	0	0	0
CATGTCAAACACGA	3	0	0	0	0
CATGAGCCGTTAAA	3	0	0	0	1
CATGCGTGTAACAG	3	3	1	2	1
CATGTCGCCTCCTG	3	0	0	0	0
CATGGAAGAAGGCG	3	0	0	0	1
CATGCAAATCGGCA	3	0	0	0	0
CATGCGTTGAAAAG	3	0	0	0	0
CATGATCCGGGGTG	3	0	0	0	0
CATGGCACGTTGGT	3	0	1	1	1
CATGGCCACCGGTT	3	0	0	0	1
CATGCACACGTGGA	3	0	0	0	0
CATGAGTCAAGAGG	3	0	0	0	0
CATGCGCAATGCTC	3	1	1	1	1
CATGAACGGAAGAG	3	1	1	1	1
CATGGAAATCCGGT	3	1	1	0	1
CATGTTGGACCCTC	3	0	0	0	0
CATGTAGAAACCGA	3	0	0	1	0
CATGCCGCCAAATA	3	0	1	1	1
CATGGGCCGCTGAT	3	0	0	0	0
CATGTTCGTGCAAA	3	1	1	1	3
CATGTTACCCCTGA	3	10	0	1	1
CATGCCCTTGGGTC	3	2	0	1	1
CATGCGGAAAGAAT	3	0	0	0	0
CATGTACCGTACCA	3	1	0	1	0
CATGAGTGACGGGG	3	0	0	0	0
CATGATGTCGAGTT	3	0	0	0	3
CATGACGTTGGAAT	3	1	0	0	0
CATGTTCCGAAAGT	3	1	0	0	1
CATGATCTCTTGCC	3	0	0	0	0
CATGGATATCGAAG	3	1	1	1	1
CATGCCATTCCGCA	3	0	0	0	0
CATGAACGCACTTG	3	0	0	0	0
CATGTGCTCTTCCG	3	1	0	0	1
CATGACACACTGCG	3	0	1	1	1
CATGGGTTTCGTGT	3	1	1	1	3
CATGATGCACGTGG	3	0	0	0	0
CATGCCCTCTTGAC	3	0	1	1	1
CATGCGGCCCCCCG	3	0	0	0	0
CATGGACGAGCACA	3	1	1	1	3
CATGCGACAGTTGC	3	3	0	0	0
CATGTGGTCGATGC	3	1	0	1	1
CATGTAGAACGGGT	3	0	0	0	2
CATGGGCTAGTGTG	3	0	0	0	0
CATGACAACATCGT	3	0	0	0	0
CATGGAGAAATGCG	3	2	1	1	0
CATGAGCCGGCAGA	3	1	1	1	1
CATGCCGTACACAC	3	0	0	0	0
CATGTGAGGAACGC	3	0	0	0	1
CATGCCGCTCAGAC	3	1	1	1	1
CATGAGCAGGCTCT	3	0	0	0	0
CATGCGGCGGCCAG	3	0	0	0	0
CATGTAACGAGAGG	3	0	0	0	0
CATGGACGCTGGAA	3	1	1	1	1
CATGGGTGGCCTAT	3	1	0	1	2
CATGGAGTGGTTAA	3	0	0	1	1
CATGCGTTTGGTGG	3	0	0	0	0
CATGGTAAAAGCGA	3	0	0	0	0
CATGGCACACGCAC	3	1	1	1	1
CATGTAGCGGCAAA	3	0	0	0	0
CATGGAAATCGAAA	3	0	0	0	0
CATGAAGGAATCGA	3	0	0	0	4
CATGTGGCAACTAG	3	0	0	0	0
CATGCCAGCGCCTT	3	0	0	0	3
CATGGGCCGCTGAC	3	0	0	0	0
CATGCGCCCTGAAG	3	0	0	0	0
CATGTGGACTTCTA	3	1	0	0	2
CATGTGTCCACCAC	3	0	0	1	0
CATGGGAACTAGAC	3	0	0	0	0
CATGTTAAACCACG	3	2	0	0	1
CATGATGTGGTGTC	3	0	0	0	0
CATGCGTTGTTAAA	3	0	0	0	0
CATGCTTAAGACAA	3	1	0	0	0
CATGAGAAGCTATC	3	0	0	0	1
CATGCGGTTCAGAC	3	0	0	0	0
CATGTTGTTCCTCG	3	0	0	0	1
CATGGGGGGCTTTC	3	0	0	1	2
CATGTACGGACTCT	3	0	1	1	3
CATGCCGGTAAAAA	3	0	0	0	0
CATGCTCTTGAATC	3	0	0	0	0
CATGAATGAGCGCT	3	0	0	0	2
CATGGTAAGACTCA	3	0	0	0	1
CATGCTACCTCCTA	3	1	0	0	1
CATGCAAGAGTCAC	3	0	0	0	0
CATGATGGGTCCAG	3	0	0	0	0
CATGTCTCAGATAG	3	0	0	1	1
CATGATCTAGAGTT	3	0	0	1	1
CATGTCGCCACACA	3	0	0	0	1
CATGCACTCCGTCA	3	0	0	0	0
CATGTCCGTAGAAC	3	0	0	0	0
CATGTTTCGAGTTA	3	0	0	0	0
CATGATTCGAGTGT	3	0	0	0	0
CATGACGAAGATGC	3	2	1	0	5
CATGGGCCTCGTCT	3	1	1	1	1
CATGTATTAAGACC	3	0	0	0	1
CATGCCGGGCCAGG	3	0	0	0	0
CATGTAGAGGCCCT	3	0	0	0	0
CATGGACACTAGAC	3	0	0	0	0
CATGGCGTTGGCTG	3	1	1	1	1
CATGCTTCGATTGC	3	0	0	1	0
CATGAATACGGAGT	3	1	1	1	1
CATGTTGGTAGCGG	3	0	0	1	1
CATGGGCTGAGCCG	3	0	0	0	1
CATGGGCATACACC	3	0	0	0	0
CATGATTTGCGCTT	3	0	0	0	0
CATGCCGAGCAAGA	3	0	0	0	0
CATGGGCGTGAACG	3	0	0	0	0
CATGGCATCGCTAC	3	1	0	1	1
CATGCACACGTTTA	3	0	0	0	0
CATGAAGCACCGTT	3	1	1	1	0
CATGCGAGTCTGAA	3	0	0	0	0
CATGTATGCCGCTG	3	3	0	0	0
CATGAGCAGACCCG	3	0	0	0	0
CATGGTCAGTCCAA	3	0	0	0	0
CATGAGCTCCCCGG	3	1	1	1	2
CATGGACAACCTGT	3	1	1	1	6
CATGAGACGTCTCT	3	0	0	0	0
CATGTCAAGAGCCC	3	1	0	0	1
CATGTTTGCTCGCT	3	0	0	0	0
CATGGATGGTCCAC	3	0	0	0	0
CATGTGGCGCCCTC	3	1	0	1	1
CATGGGACTAGGGT	3	0	0	0	0
CATGCTGTCTTAGG	3	1	0	0	1
CATGGAGTCTCCTA	3	1	0	2	1
CATGTTTGCGGTTC	3	0	0	0	1
CATGTCGGAAGGAT	3	0	0	1	1
CATGATCCGAAATA	3	1	1	1	1
CATGGGAAGCGCTG	3	1	0	0	1
CATGACGAATATTT	3	1	0	0	1
CATGGCATTTGCGG	3	0	0	0	0
CATGACTTACAACT	3	1	1	1	1
CATGAAGTCTAGGC	3	0	0	0	0
CATGCCATCTTAGG	3	2	0	1	2
CATGGTAAGCGCAC	3	0	0	0	0
CATGGCACCGATAA	3	1	1	1	2
CATGGTGGGTTCTC	3	1	0	0	0
CATGTAGGCCTCAC	3	0	0	0	0
CATGTAGCGAGTGT	3	0	0	0	0
[truncated: 21,456 more rows]
