# Supplementary material for: Identification of novel transcripts with differential dorso-ventral expression in Xenopus gastrula using serial analysis of gene expression
Source: Genome Biol. 2009 Feb 11;10(2):R15. doi: 10.1186/gb-2009-10-2-r15 (PMC2688288; doi:10.1186/gb-2009-10-2-r15)
Supplement: Additional data file 11 — Tag-mapping of experimental tags to the Ensembl database. [file gb-2009-10-2-r15-S11.xls]

## Sheet: ensembl_tagmapping
Sequence	gene_ID	transcript_ID	UTR_type	position from 3'-end	lower position (considering internal polyA)
CATGGGTGAGAGTC	ENSXETG00000017980	ENSXETT00000038990	known	1	1
CATGAGGCCTGCTA	ENSXETG00000018803	ENSXETT00000040774	known	1	1
CATGGCTCAGAACA	ENSXETG00000001924	ENSXETT00000004081	known	1	1
CATGTTTTGTAAAT	ENSXETG00000001935	ENSXETT00000004119	known	1	1
CATGTGTTCATTGA	ENSXETG00000028081	ENSXETT00000058265	known	1	1
CATGAGAATTTATT	ENSXETG00000001949	ENSXETT00000004149	known	1	1
CATGAATGAACTAT	ENSXETG00000003378	ENSXETT00000007327	known	1	1
CATGTATTTCTTAT	ENSXETG00000006676	ENSXETT00000014619	known	1	1
CATGAAGATTCTGG	ENSXETG00000028082	ENSXETT00000058267	known	1	1
CATGAGAAAATGAA	ENSXETG00000008183	ENSXETT00000017945	known	1	1
CATGTTTTGTAAAT	ENSXETG00000001935	ENSXETT00000058295	known	1	1
CATGTGGCAAGTGG	ENSXETG00000018694	ENSXETT00000040480	known	1	1
CATGTGTTCATTGA	ENSXETG00000028081	ENSXETT00000058264	known	1	1
CATGGAGGAGCGAT	ENSXETG00000006678	ENSXETT00000014622	known	1	1
CATGGGAAGCACAA	ENSXETG00000028035	ENSXETT00000015609	known	1	1
CATGCTTTTCAACC	ENSXETG00000023063	ENSXETT00000049862	known	1	1
CATGCCCTAAAAGC	ENSXETG00000023059	ENSXETT00000049856	known	1	1
CATGGTGTCCGGAT	ENSXETG00000022865	ENSXETT00000049454	known	1	1
CATGCCCTAAAAGC	ENSXETG00000023059	ENSXETT00000049855	known	1	1
CATGTCAAGAAGAA	ENSXETG00000005326	ENSXETT00000011683	known	4	1
CATGTGGCTCCCTG	ENSXETG00000006306	ENSXETT00000013820	known	1	1
CATGACTGTGGGTG	ENSXETG00000023090	ENSXETT00000049937	known	1	1
CATGTATTGTCTCA	ENSXETG00000021513	ENSXETT00000046506	known	1	1
CATGCTCAGGAGCA	ENSXETG00000008324	ENSXETT00000018253	known	1	1
CATGGCTGTGGACC	ENSXETG00000028029	ENSXETT00000028124	known	1	1
CATGTAACGGCTGG	ENSXETG00000017599	ENSXETT00000038206	known	1	1
CATGCCTAGAAATA	ENSXETG00000017565	ENSXETT00000038127	known	1	1
CATGTCAAGAAGAA	ENSXETG00000005326	ENSXETT00000011682	known	4	1
CATGGAAGTTGGAC	ENSXETG00000008804	ENSXETT00000019356	known	3	1
CATGGTTCATCTTT	ENSXETG00000021514	ENSXETT00000046507	known	1	1
CATGAAAATTGGTC	ENSXETG00000015815	ENSXETT00000034484	known	1	1
CATGGTTCCCTCTG	ENSXETG00000020594	ENSXETT00000044498	known	1	1
CATGGGCATCTCTG	ENSXETG00000018804	ENSXETT00000040773	known	1	1
CATGAGATTTCTAC	ENSXETG00000001951	ENSXETT00000004150	known	1	1
CATGTTTTACTGCT	ENSXETG00000027987	ENSXETT00000058109	known	1	1
CATGCTGACAGAGC	ENSXETG00000002535	ENSXETT00000005395	known	4	1
CATGTCTTTAACAG	ENSXETG00000002540	ENSXETT00000005404	known	1	1
CATGCAGTTCATTA	ENSXETG00000006697	ENSXETT00000047681	known	1	1
CATGCTGCCTTTTT	ENSXETG00000012387	ENSXETT00000058134	known	1	1
CATGGCATCTATTT	ENSXETG00000012387	ENSXETT00000058134	known	3	1
CATGGGCATCTCTG	ENSXETG00000018804	ENSXETT00000058121	known	1	1
CATGTTTTACTGCT	ENSXETG00000027987	ENSXETT00000058107	known	1	1
CATGCTTCAATTGA	ENSXETG00000006705	ENSXETT00000014671	known	1	1
CATGGGCAAGTACC	ENSXETG00000015309	ENSXETT00000033475	known	1	1
CATGTTTCATACTT	ENSXETG00000012654	ENSXETT00000027696	known	1	1
CATGCCAGAAGACT	ENSXETG00000020607	ENSXETT00000044525	known	1	1
CATGAGTTCTCAAC	ENSXETG00000015804	ENSXETT00000034477	known	1	1
CATGATTGCCAGTT	ENSXETG00000006962	ENSXETT00000015179	known	1	1
CATGTTACACCGAG	ENSXETG00000027994	ENSXETT00000019578	known	1	1
CATGAATTACAGGT	ENSXETG00000012392	ENSXETT00000027095	known	1	1
CATGGGCAGGGAAG	ENSXETG00000016768	ENSXETT00000036572	known	1	1
CATGGCAGCAACAG	ENSXETG00000016768	ENSXETT00000036572	known	10	1
CATGAGCATCCGCT	ENSXETG00000006790	ENSXETT00000000655	known	1	1
CATGCTTAAGGATC	ENSXETG00000012394	ENSXETT00000042692	known	1	1
CATGGATATATATT	ENSXETG00000006716	ENSXETT00000014690	known	1	1
CATGGGTACTTGGA	ENSXETG00000002534	ENSXETT00000005393	known	1	1
CATGTTCTGGTTAA	ENSXETG00000012372	ENSXETT00000027052	known	1	1
CATGGAATTCGTAC	ENSXETG00000006317	ENSXETT00000010789	known	1	1
CATGCAGGATCTGT	ENSXETG00000001943	ENSXETT00000004144	known	1	1
CATGATCAGGTGTA	ENSXETG00000020602	ENSXETT00000044513	known	1	1
CATGAAGATCACTC	ENSXETG00000020781	ENSXETT00000044898	known	1	1
CATGTGTAAAACCC	ENSXETG00000024337	ENSXETT00000016155	known	1	1
CATGGCTGAAGCAA	ENSXETG00000007407	ENSXETT00000016127	known	1	1
CATGAGAGAGACTG	ENSXETG00000014198	ENSXETT00000031010	known	1	1
CATGTGTCACTGTA	ENSXETG00000012081	ENSXETT00000057999	known	1	1
CATGGCGTGGGCTG	ENSXETG00000019914	ENSXETT00000043086	known	1	1
CATGAGAAAGAAAA	ENSXETG00000004314	ENSXETT00000009381	known	1	1
CATGCCAATGATTA	ENSXETG00000006739	ENSXETT00000014723	known	1	1
CATGTAAAATGGGA	ENSXETG00000002126	ENSXETT00000011270	known	1	1
CATGCTTTCAGCAT	ENSXETG00000019862	ENSXETT00000057929	known	1	1
CATGTTTATATTAA	ENSXETG00000024073	ENSXETT00000051932	known	1	1
CATGCTAACATCCT	ENSXETG00000000982	ENSXETT00000002140	known	1	1
CATGTCTGTGTGAT	ENSXETG00000027932	ENSXETT00000058034	known	1	1
CATGCATTTTGTAA	ENSXETG00000027883	ENSXETT00000057942	known	1	1
CATGCTTTCAGCAT	ENSXETG00000019862	ENSXETT00000057926	known	1	1
CATGCGCTTCTGTA	ENSXETG00000024074	ENSXETT00000051933	known	1	1
CATGCAGCTCTAAA	ENSXETG00000006731	ENSXETT00000014709	known	1	1
CATGTTTGATTGGT	ENSXETG00000015952	ENSXETT00000034818	known	1	1
CATGATGGAACCCA	ENSXETG00000020233	ENSXETT00000043656	known	1	1
CATGCTGGAACAGT	ENSXETG00000007373	ENSXETT00000016072	known	1	1
CATGGGGGTGGGAT	ENSXETG00000012083	ENSXETT00000026378	known	1	1
CATGAAGAACTGGT	ENSXETG00000021199	ENSXETT00000045843	known	1	1
CATGGCTGCCTTCC	ENSXETG00000024070	ENSXETT00000051929	known	1	1
CATGTAAAATGGGA	ENSXETG00000002126	ENSXETT00000030703	known	1	1
CATGGCTATATATA	ENSXETG00000022757	ENSXETT00000049238	known	1	1
CATGAGTGGAATTT	ENSXETG00000014472	ENSXETT00000031667	known	1	1
CATGCGTGTCTGGC	ENSXETG00000014472	ENSXETT00000031667	known	5	1
CATGCAGAGTCAAC	ENSXETG00000021199	ENSXETT00000045841	known	3	1
CATGTGCTTGGACA	ENSXETG00000006396	ENSXETT00000013992	known	1	1
CATGCAGCAATTTT	ENSXETG00000016904	ENSXETT00000036826	known	1	1
CATGTTCAAATTTA	ENSXETG00000006744	ENSXETT00000014727	known	1	1
CATGATCATAACTT	ENSXETG00000006391	ENSXETT00000046505	known	1	1
CATGGCAAAACCAG	ENSXETG00000020262	ENSXETT00000043707	known	1	1
CATGGAGGCAATCC	ENSXETG00000022166	ENSXETT00000047968	known	1	1
CATGGGGTCTGCAC	ENSXETG00000027935	ENSXETT00000058038	known	1	1
CATGCCAGTATTTA	ENSXETG00000027927	ENSXETT00000058030	known	1	1
CATGGATGCTGCTA	ENSXETG00000002914	ENSXETT00000006384	known	1	1
CATGTTTCGGAAAT	ENSXETG00000012362	ENSXETT00000027029	known	1	1
CATGGATCAGTTAA	ENSXETG00000020788	ENSXETT00000044904	known	1	1
CATGGTGGCCTATT	ENSXETG00000027887	ENSXETT00000029091	known	1	1
CATGTAGCATTAAA	ENSXETG00000027887	ENSXETT00000029091	known	7	1
CATGCAGTCTATAC	ENSXETG00000015913	ENSXETT00000034720	known	1	1
CATGTTGGAAGGAG	ENSXETG00000027925	ENSXETT00000058025	known	1	1
CATGCAAGCAAAAG	ENSXETG00000019855	ENSXETT00000042964	known	1	1
CATGGTTCATATTG	ENSXETG00000024084	ENSXETT00000052187	known	1	1
CATGAGTATCAAAT	ENSXETG00000001001	ENSXETT00000002188	known	1	1
CATGTAGTATGATA	ENSXETG00000027904	ENSXETT00000011882	known	1	1
CATGGCAAGAGGAA	ENSXETG00000027904	ENSXETT00000011882	known	3	1
CATGAACTCAGAGA	ENSXETG00000006736	ENSXETT00000014720	known	1	1
CATGCAGAATTTAT	ENSXETG00000018545	ENSXETT00000040136	known	1	1
CATGGGATCAGTTA	ENSXETG00000019929	ENSXETT00000043128	known	1	1
CATGATGTACAGTT	ENSXETG00000001016	ENSXETT00000002219	known	1	1
CATGGAGTGTTATC	ENSXETG00000001323	ENSXETT00000002822	known	1	1
CATGACGATGAAAT	ENSXETG00000014474	ENSXETT00000031671	known	1	1
CATGAACTGGCTGT	ENSXETG00000014474	ENSXETT00000031671	known	2	1
CATGGTGGCCTATT	ENSXETG00000027887	ENSXETT00000002972	known	1	1
CATGTAGCATTAAA	ENSXETG00000027887	ENSXETT00000002972	known	7	1
CATGATCCGTGAGG	ENSXETG00000027840	ENSXETT00000057890	known	1	1
CATGCCAAACGTGT	ENSXETG00000022641	ENSXETT00000049009	known	1	1
CATGTAACTAAGGC	ENSXETG00000027804	ENSXETT00000057849	known	1	1
CATGGAGACCCAGA	ENSXETG00000007198	ENSXETT00000015641	known	1	1
CATGGATTGAAAAG	ENSXETG00000027811	ENSXETT00000057856	known	1	1
CATGAAATGGACTT	ENSXETG00000027802	ENSXETT00000057843	known	1	1
CATGTCAAAATTGT	ENSXETG00000009121	ENSXETT00000020003	known	1	1
CATGGGTCGCCCCC	ENSXETG00000009576	ENSXETT00000021114	known	1	1
CATGTGTGCGCAAA	ENSXETG00000018122	ENSXETT00000039302	known	1	1
CATGGAATATAGGA	ENSXETG00000007465	ENSXETT00000016264	known	1	1
CATGTCTTGCAACT	ENSXETG00000023496	ENSXETT00000050713	known	1	1
CATGTCTCTGAAAT	ENSXETG00000001148	ENSXETT00000057725	known	1	1
CATGGAAAACCCTT	ENSXETG00000016963	ENSXETT00000036948	known	1	1
CATGAACCTCTGAA	ENSXETG00000012190	ENSXETT00000026614	known	1	1
CATGTATGTCTTTT	ENSXETG00000027759	ENSXETT00000025270	known	1	1
CATGCAGAGTAGTG	ENSXETG00000022092	ENSXETT00000047800	known	1	1
CATGTAAAATTTAG	ENSXETG00000005246	ENSXETT00000011457	known	1	1
CATGTTTACCGATG	ENSXETG00000005246	ENSXETT00000011457	known	2	1
CATGTGACTTTAAA	ENSXETG00000027667	ENSXETT00000057603	known	1	1
CATGTTTGTATTCT	ENSXETG00000009123	ENSXETT00000020009	known	1	1
CATGTACGACAAAA	ENSXETG00000002161	ENSXETT00000004622	known	1	1
CATGACCTTGTTCT	ENSXETG00000005241	ENSXETT00000011447	known	1	1
CATGCAAGCGCCCA	ENSXETG00000027833	ENSXETT00000057881	known	1	1
CATGGAGACTCACT	ENSXETG00000004521	ENSXETT00000009812	known	1	1
CATGTCACAAGCTT	ENSXETG00000023995	ENSXETT00000016157	known	1	1
CATGTTCATTATGA	ENSXETG00000027656	ENSXETT00000057576	known	1	1
CATGTGTGTGGTAC	ENSXETG00000007319	ENSXETT00000015945	known	1	1
CATGGCTCAGATCT	ENSXETG00000007218	ENSXETT00000015706	known	1	1
CATGCCGATTTAAA	ENSXETG00000027728	ENSXETT00000020841	known	1	1
CATGGACGAAAATG	ENSXETG00000006616	ENSXETT00000014504	known	1	1
CATGTACAATTTCA	ENSXETG00000007102	ENSXETT00000015452	known	1	1
CATGATTTTGACAG	ENSXETG00000007102	ENSXETT00000015452	known	3	1
CATGCACAGGGAGA	ENSXETG00000004510	ENSXETT00000009796	known	1	1
CATGACAGAATCCC	ENSXETG00000021908	ENSXETT00000047416	known	1	1
CATGCCTGGAAGCG	ENSXETG00000019263	ENSXETT00000041737	known	1	1
CATGTTGTTAGGTC	ENSXETG00000027677	ENSXETT00000041915	known	1	1
CATGGAGACTCACT	ENSXETG00000004521	ENSXETT00000008182	known	1	1
CATGATCCTCTCTA	ENSXETG00000006598	ENSXETT00000014461	known	1	1
CATGCCACTTAAGG	ENSXETG00000000157	ENSXETT00000000312	known	1	1
CATGTTTGAGGAAA	ENSXETG00000000157	ENSXETT00000000312	known	3	1
CATGCTGGCTACCT	ENSXETG00000027683	ENSXETT00000057629	known	1	1
CATGCCGGGCCGGG	ENSXETG00000012213	ENSXETT00000026683	known	1	1
CATGAAAATAAAAG	ENSXETG00000004501	ENSXETT00000009779	known	1	1
CATGGATGAGTGTG	ENSXETG00000004501	ENSXETT00000009779	known	7	1
CATGCACAAGACAC	ENSXETG00000016109	ENSXETT00000035125	known	1	1
CATGAAATAAATTC	ENSXETG00000000155	ENSXETT00000000309	known	1	1
CATGTTGTGCAGTA	ENSXETG00000007436	ENSXETT00000016187	known	1	1
CATGTGATGACATT	ENSXETG00000027832	ENSXETT00000049065	known	1	1
CATGTTGCGTGTAT	ENSXETG00000007948	ENSXETT00000017424	known	1	1
CATGTGGAGTTAGA	ENSXETG00000019713	ENSXETT00000042663	known	1	1
CATGTGAAATATTA	ENSXETG00000021311	ENSXETT00000046096	known	1	1
CATGTTGTATGGTA	ENSXETG00000021311	ENSXETT00000046096	known	2	1
CATGCAGCATTCAG	ENSXETG00000018651	ENSXETT00000040362	known	1	1
CATGCAGCTCAATA	ENSXETG00000022010	ENSXETT00000047640	known	1	1
CATGTTAATTGCCA	ENSXETG00000005197	ENSXETT00000011337	known	1	1
CATGACTACCGGAA	ENSXETG00000000359	ENSXETT00000000752	known	1	1
CATGACAGAATCCC	ENSXETG00000021908	ENSXETT00000047417	known	1	1
CATGCTTAGGATTG	ENSXETG00000010036	ENSXETT00000022116	known	1	1
CATGGAGGAGCAGG	ENSXETG00000007199	ENSXETT00000015645	known	1	1
CATGAAGAAGGAGG	ENSXETG00000016930	ENSXETT00000036884	known	1	1
CATGCAGCTTAATA	ENSXETG00000024393	ENSXETT00000027083	known	1	1
CATGGCTTATGTGT	ENSXETG00000023495	ENSXETT00000050707	known	1	1
CATGTGTTGGCTAC	ENSXETG00000022045	ENSXETT00000047721	known	1	1
CATGCTGTTTTATC	ENSXETG00000022124	ENSXETT00000047855	known	4	1
CATGGACACGGATG	ENSXETG00000027727	ENSXETT00000057710	known	1	1
CATGGACATTAAAT	ENSXETG00000027693	ENSXETT00000057642	known	1	1
CATGCCTATGTGGT	ENSXETG00000007451	ENSXETT00000016230	known	1	1
CATGTCAGTACAGG	ENSXETG00000007447	ENSXETT00000016241	known	1	1
CATGCCTCACTTCC	ENSXETG00000023156	ENSXETT00000050082	known	1	1
CATGTTTTTAATGT	ENSXETG00000022641	ENSXETT00000028563	known	1	1
CATGCCAAACGTGT	ENSXETG00000022641	ENSXETT00000028563	known	5	1
CATGTGTTTGCAGA	ENSXETG00000023134	ENSXETT00000050048	known	1	1
CATGTTGCCCTTAA	ENSXETG00000005242	ENSXETT00000011450	known	5	1
CATGATTCAGATTA	ENSXETG00000002490	ENSXETT00000005307	known	1	1
CATGGGCGAGGTGT	ENSXETG00000002490	ENSXETT00000005307	known	6	1
CATGACTTTTATAT	ENSXETG00000005363	ENSXETT00000011771	known	1	1
CATGTTGCCGCTCC	ENSXETG00000008840	ENSXETT00000019419	known	1	1
CATGGAAAGCTGGG	ENSXETG00000023627	ENSXETT00000050983	known	1	1
CATGTGTTCAATGA	ENSXETG00000027778	ENSXETT00000040283	known	1	1
CATGTTAACCCCCC	ENSXETG00000027740	ENSXETT00000057723	known	1	1
CATGTTTATCAGCC	ENSXETG00000007189	ENSXETT00000015637	known	1	1
CATGGAGACTCACT	ENSXETG00000004521	ENSXETT00000009811	known	1	1
CATGGAACTCTGCA	ENSXETG00000001794	ENSXETT00000003748	known	1	1
CATGTTTGGTCCCT	ENSXETG00000023141	ENSXETT00000050059	known	1	1
CATGCAGAATGGTT	ENSXETG00000000161	ENSXETT00000000335	known	1	1
CATGACTCCATTTC	ENSXETG00000007370	ENSXETT00000057870	known	1	1
CATGCATATTACCT	ENSXETG00000015198	ENSXETT00000033255	known	1	1
CATGGTACACCTCA	ENSXETG00000007435	ENSXETT00000016182	known	12	1
CATGCCAAGCTCCC	ENSXETG00000016951	ENSXETT00000036934	known	1	1
CATGTGTTTTTCAC	ENSXETG00000015190	ENSXETT00000033243	known	1	1
CATGGACGATCAAA	ENSXETG00000015190	ENSXETT00000033243	known	20	1
CATGGAAATACTAC	ENSXETG00000027807	ENSXETT00000011639	known	1	1
CATGCTCTTACCCT	ENSXETG00000027722	ENSXETT00000057702	known	1	1
CATGTTAATTCAAA	ENSXETG00000011625	ENSXETT00000025424	known	1	1
CATGTACATCTGTT	ENSXETG00000021335	ENSXETT00000046141	known	1	1
CATGGAATAAATGC	ENSXETG00000001364	ENSXETT00000002899	known	1	1
CATGATATATGCCT	ENSXETG00000012187	ENSXETT00000026594	known	1	1
CATGCCCCAGTTTT	ENSXETG00000018516	ENSXETT00000040078	known	1	1
CATGGTGGCAAATA	ENSXETG00000018516	ENSXETT00000040078	known	4	1
CATGAAACGGCATA	ENSXETG00000018516	ENSXETT00000040078	known	7	1
CATGCCATAAGTAT	ENSXETG00000015297	ENSXETT00000033442	known	3	1
CATGAATTTCTATT	ENSXETG00000005247	ENSXETT00000011458	known	1	1
CATGTTCTTTAGCC	ENSXETG00000018120	ENSXETT00000039298	known	1	1
CATGCCAAGACTCT	ENSXETG00000027658	ENSXETT00000057587	known	1	1
CATGTTTTGTAAAT	ENSXETG00000027751	ENSXETT00000021269	known	1	1
CATGGATCTGGTGC	ENSXETG00000027723	ENSXETT00000057703	known	1	1
CATGTCTTAAACTG	ENSXETG00000007339	ENSXETT00000015978	known	1	1
CATGATGGATGATT	ENSXETG00000018917	ENSXETT00000041034	known	3	1
CATGTACATAGATC	ENSXETG00000021312	ENSXETT00000046098	known	1	1
CATGGCTTGATGTC	ENSXETG00000014192	ENSXETT00000030996	known	1	1
CATGTAAACTTTGT	ENSXETG00000015034	ENSXETT00000032891	known	1	1
CATGGCTTTTTGGC	ENSXETG00000009559	ENSXETT00000036317	known	1	1
CATGAAGGAATCTC	ENSXETG00000027641	ENSXETT00000057558	known	1	1
CATGTACCACAGCC	ENSXETG00000023711	ENSXETT00000051152	known	1	1
CATGACTAAAGCTT	ENSXETG00000020438	ENSXETT00000044120	known	1	1
CATGTCGTTCTAAA	ENSXETG00000023792	ENSXETT00000051302	known	1	1
CATGATTTATAAAA	ENSXETG00000027743	ENSXETT00000057732	known	1	1
CATGGGCAGGCCTA	ENSXETG00000027638	ENSXETT00000011484	known	1	1
CATGTATGCGCACA	ENSXETG00000005257	ENSXETT00000011490	known	1	1
CATGAAATAAACCA	ENSXETG00000008827	ENSXETT00000019396	known	1	1
CATGACCGTGGCAG	ENSXETG00000021279	ENSXETT00000046025	known	1	1
CATGGATGTCTCTC	ENSXETG00000014838	ENSXETT00000032477	known	1	1
CATGGAATACTATA	ENSXETG00000018775	ENSXETT00000040682	known	1	1
CATGTTCATTTTAT	ENSXETG00000009109	ENSXETT00000019981	known	1	1
CATGGACAGTAATA	ENSXETG00000017901	ENSXETT00000057366	known	1	1
CATGTTTTCGCTCT	ENSXETG00000014539	ENSXETT00000031815	known	1	1
CATGTCCTGACTGT	ENSXETG00000027536	ENSXETT00000057402	known	1	1
CATGAGGCAAATGC	ENSXETG00000016693	ENSXETT00000036400	known	2	1
CATGACCGCAGCAT	ENSXETG00000016662	ENSXETT00000036348	known	1	1
CATGGGGGTGTGGT	ENSXETG00000006839	ENSXETT00000014964	known	1	1
CATGTGCTAAACTG	ENSXETG00000000453	ENSXETT00000000958	known	1	1
CATGAAAAGACGGT	ENSXETG00000027344	ENSXETT00000057070	known	1	1
CATGACTTAAGTGC	ENSXETG00000018832	ENSXETT00000040843	known	1	1
CATGAAACGGTTCA	ENSXETG00000001813	ENSXETT00000003818	known	1	1
CATGGATTAATATG	ENSXETG00000002211	ENSXETT00000004701	known	1	1
CATGCAGGTCAAGA	ENSXETG00000015470	ENSXETT00000033764	known	1	1
CATGCACGCCATTT	ENSXETG00000003269	ENSXETT00000007094	known	1	1
CATGTAGTTGTAGT	ENSXETG00000011488	ENSXETT00000025076	known	1	1
CATGTTCATATCTG	ENSXETG00000027496	ENSXETT00000057357	known	1	1
CATGAATATGATAA	ENSXETG00000027403	ENSXETT00000057162	known	1	1
CATGCTGAAAAAAA	ENSXETG00000010379	ENSXETT00000022798	known	1	1
CATGCAAGGTTCTA	ENSXETG00000006087	ENSXETT00000013410	known	1	1
CATGCAGTATTTGT	ENSXETG00000027491	ENSXETT00000057335	known	1	1
CATGATTTTTTTGT	ENSXETG00000016078	ENSXETT00000035066	known	1	1
CATGTTGCTCAAGT	ENSXETG00000018809	ENSXETT00000040775	known	1	1
CATGCCCAAGGATA	ENSXETG00000027507	ENSXETT00000030180	known	1	1
CATGTGTATGAATG	ENSXETG00000015818	ENSXETT00000034496	known	1	1
CATGATTCATCTCC	ENSXETG00000001618	ENSXETT00000003411	known	1	1
CATGAACATTCGTC	ENSXETG00000027631	ENSXETT00000057547	known	1	1
CATGACGCATTAAC	ENSXETG00000027589	ENSXETT00000023270	known	1	1
CATGTTGATTTTAA	ENSXETG00000027581	ENSXETT00000057468	known	1	1
CATGTTTTGTGGTT	ENSXETG00000015813	ENSXETT00000016605	known	1	1
CATGTGTGGGGAAA	ENSXETG00000001778	ENSXETT00000003695	known	1	1
CATGCAGGATTTGT	ENSXETG00000027542	ENSXETT00000010687	known	1	1
CATGACTAAATAAA	ENSXETG00000021277	ENSXETT00000046023	known	1	1
CATGAGAACTCGCC	ENSXETG00000021857	ENSXETT00000047298	known	1	1
CATGTGCCTTTGAC	ENSXETG00000002100	ENSXETT00000004490	known	1	1
CATGTCCAAAGCAA	ENSXETG00000022971	ENSXETT00000049682	known	1	1
CATGTGCCATTCAG	ENSXETG00000014376	ENSXETT00000031434	known	1	1
CATGGGGAGGGAGG	ENSXETG00000002510	ENSXETT00000005350	known	1	1
CATGGCAATAAAAA	ENSXETG00000016660	ENSXETT00000036344	known	1	1
CATGGCAGCTGCCT	ENSXETG00000001340	ENSXETT00000002848	known	1	1
CATGTGCAAGTAAC	ENSXETG00000027330	ENSXETT00000057045	known	1	1
CATGCCACCATTTG	ENSXETG00000012044	ENSXETT00000026301	known	1	1
CATGGGGTTTTCTG	ENSXETG00000012181	ENSXETT00000026585	known	1	1
CATGCACTATAGGA	ENSXETG00000020089	ENSXETT00000043383	known	1	1
CATGGAGACTCTAA	ENSXETG00000027405	ENSXETT00000057164	known	1	1
CATGGAAAAACAAA	ENSXETG00000018690	ENSXETT00000040452	known	1	1
CATGTTTGTATATT	ENSXETG00000008793	ENSXETT00000019319	known	1	1
CATGACTAAATAAA	ENSXETG00000021277	ENSXETT00000046024	known	1	1
CATGTAAATATTTT	ENSXETG00000015491	ENSXETT00000033790	known	1	1
CATGGCCCTAAATA	ENSXETG00000018736	ENSXETT00000040579	known	1	1
CATGTATTGGTCCC	ENSXETG00000005935	ENSXETT00000013054	known	1	1
CATGTCTTTATATT	ENSXETG00000017534	ENSXETT00000038102	known	1	1
CATGCTGAGCTAAA	ENSXETG00000010660	ENSXETT00000023343	known	1	1
CATGCATAACTGCC	ENSXETG00000012063	ENSXETT00000026340	known	1	1
CATGGGTTCTGATC	ENSXETG00000000638	ENSXETT00000001412	known	1	1
CATGTCAAAGTGAG	ENSXETG00000000638	ENSXETT00000001412	known	2	1
CATGACAGCTTTAC	ENSXETG00000000229	ENSXETT00000057075	known	1	1
CATGCCCTAATGAC	ENSXETG00000024058	ENSXETT00000051890	known	1	1
CATGCAGAATAAAC	ENSXETG00000022968	ENSXETT00000049673	known	1	1
CATGGTGTCTTTAT	ENSXETG00000024394	ENSXETT00000052749	known	1	1
CATGTTGAACAGCA	ENSXETG00000002620	ENSXETT00000005605	known	1	1
CATGCACCTATAGG	ENSXETG00000019588	ENSXETT00000042368	known	1	1
CATGACAGCTTTAC	ENSXETG00000000229	ENSXETT00000057073	known	1	1
CATGTGTAACCTTC	ENSXETG00000009993	ENSXETT00000021994	known	1	1
CATGAAAGCTCCGC	ENSXETG00000008383	ENSXETT00000018365	known	1	1
CATGGTATAGTGCC	ENSXETG00000008383	ENSXETT00000018365	known	3	1
CATGTATATTTTAT	ENSXETG00000027527	ENSXETT00000057385	known	1	1
CATGTAAAATAAAA	ENSXETG00000015996	ENSXETT00000034895	known	1	1
CATGAGTCTCTGCT	ENSXETG00000009120	ENSXETT00000020001	known	1	1
CATGCCTTCCGTGA	ENSXETG00000027376	ENSXETT00000057130	known	1	1
CATGCCCCAAGGGG	ENSXETG00000013435	ENSXETT00000029442	known	1	1
CATGACTTATAACA	ENSXETG00000024395	ENSXETT00000052759	known	1	1
CATGTTTGTTCCAA	ENSXETG00000018696	ENSXETT00000040493	known	1	1
CATGCTCACCTTTG	ENSXETG00000012459	ENSXETT00000027235	known	1	1
CATGTGAACACGGC	ENSXETG00000001656	ENSXETT00000003488	known	1	1
CATGAAGATTGTGC	ENSXETG00000004651	ENSXETT00000010103	known	1	1
CATGGGCTCTTTGG	ENSXETG00000027487	ENSXETT00000027382	known	1	1
CATGCAAACAGTAA	ENSXETG00000027487	ENSXETT00000027382	known	3	1
CATGCAGTGGACTG	ENSXETG00000010666	ENSXETT00000023353	known	1	1
CATGATTATTTGGA	ENSXETG00000015486	ENSXETT00000033788	known	1	1
CATGGATTGTAAGT	ENSXETG00000001783	ENSXETT00000003706	known	1	1
CATGTGGGGCCGAG	ENSXETG00000001783	ENSXETT00000003706	known	2	1
CATGATGTAGTATA	ENSXETG00000023924	ENSXETT00000051603	known	1	1
CATGGTTTTCTTTC	ENSXETG00000010135	ENSXETT00000019606	known	1	1
CATGCCCATTCCCA	ENSXETG00000002208	ENSXETT00000004695	known	1	1
CATGGCTGAGGGCC	ENSXETG00000003604	ENSXETT00000007770	known	1	1
CATGTTTGAATTAA	ENSXETG00000027593	ENSXETT00000057501	known	1	1
CATGCACAGCGGGT	ENSXETG00000011392	ENSXETT00000024877	known	1	1
CATGATGCAAGCAG	ENSXETG00000011392	ENSXETT00000024877	known	4	1
CATGGACGGTGATC	ENSXETG00000016759	ENSXETT00000036563	known	1	1
CATGCTACAGGTAA	ENSXETG00000016759	ENSXETT00000036563	known	5	1
CATGTCACCTGGTT	ENSXETG00000010257	ENSXETT00000057160	known	1	1
CATGCTGCTAAACT	ENSXETG00000027406	ENSXETT00000057169	known	1	1
CATGCCCTGGTTTT	ENSXETG00000013674	ENSXETT00000029931	known	1	1
CATGGGCTTCTGTG	ENSXETG00000013674	ENSXETT00000029931	known	4	1
CATGATATAGCTGT	ENSXETG00000027374	ENSXETT00000057126	known	1	1
CATGAGCGCAGAAT	ENSXETG00000018628	ENSXETT00000040321	known	1	1
CATGTTTCTGCAAT	ENSXETG00000012326	ENSXETT00000026959	known	1	1
CATGAAATGGTTTT	ENSXETG00000012326	ENSXETT00000026959	known	3	1
CATGCTGTTTTTTT	ENSXETG00000014520	ENSXETT00000031778	known	1	1
CATGGTGCTCAGAT	ENSXETG00000017583	ENSXETT00000038158	known	1	1
CATGTTTATTCAAA	ENSXETG00000027418	ENSXETT00000032950	known	1	1
CATGTTAAACATTG	ENSXETG00000018742	ENSXETT00000040594	known	1	1
CATGAGGCACTGAA	ENSXETG00000018742	ENSXETT00000040594	known	2	1
CATGAATAGAAACT	ENSXETG00000006840	ENSXETT00000014968	known	1	1
CATGGAGTCCTACT	ENSXETG00000002227	ENSXETT00000004740	known	1	1
CATGTACTCTGATT	ENSXETG00000027337	ENSXETT00000057051	known	1	1
CATGTGTGCAGAGA	ENSXETG00000006703	ENSXETT00000014663	known	1	1
CATGTTATAAATGT	ENSXETG00000015951	ENSXETT00000034829	known	1	1
CATGACCAATCAGA	ENSXETG00000027459	ENSXETT00000057276	known	1	1
CATGCTGTAATATA	ENSXETG00000027331	ENSXETT00000057046	known	1	1
CATGCGCGAGCTTT	ENSXETG00000019578	ENSXETT00000042340	known	1	1
CATGCAAAGGAAAG	ENSXETG00000003403	ENSXETT00000007379	known	1	1
CATGAAGTGCCAAA	ENSXETG00000024008	ENSXETT00000051789	known	1	1
CATGGCAAAATGCC	ENSXETG00000016373	ENSXETT00000035744	known	1	1
CATGACTGGAAAAA	ENSXETG00000024053	ENSXETT00000051883	known	1	1
CATGGAGACTCTAA	ENSXETG00000023923	ENSXETT00000051602	known	1	1
CATGGATGCATTCT	ENSXETG00000009112	ENSXETT00000019988	known	1	1
CATGAACCAGGCCG	ENSXETG00000027311	ENSXETT00000057031	known	1	1
CATGGACTTTCTTT	ENSXETG00000027545	ENSXETT00000039791	known	1	1
CATGGGGAGATCAG	ENSXETG00000008824	ENSXETT00000019393	known	1	1
CATGGGCCCTTCAG	ENSXETG00000023826	ENSXETT00000057409	known	1	1
CATGACATTTTAGG	ENSXETG00000005162	ENSXETT00000011292	known	1	1
CATGTTTGCCAAAT	ENSXETG00000027347	ENSXETT00000057080	known	1	1
CATGTTTATCTTAA	ENSXETG00000003156	ENSXETT00000006860	known	1	1
CATGTCCATATTTG	ENSXETG00000017466	ENSXETT00000037959	known	1	1
CATGTACATAAGTT	ENSXETG00000027492	ENSXETT00000057345	known	1	1
CATGGCTGCCTGTT	ENSXETG00000010380	ENSXETT00000022799	known	1	1
CATGTGGGGTGATG	ENSXETG00000021938	ENSXETT00000047467	known	1	1
CATGAATTGTGCTT	ENSXETG00000000021	ENSXETT00000000028	known	1	1
CATGTTCCAGGTAT	ENSXETG00000027428	ENSXETT00000057208	known	1	1
CATGCTTAATTGTT	ENSXETG00000027370	ENSXETT00000057118	known	1	1
CATGTACATATACT	ENSXETG00000027628	ENSXETT00000057543	known	1	1
CATGTCTTCTTGAC	ENSXETG00000027525	ENSXETT00000057383	known	1	1
CATGGCTGCCTTCC	ENSXETG00000003152	ENSXETT00000006853	known	1	1
CATGTGTCCAATGT	ENSXETG00000002497	ENSXETT00000005317	known	1	1
CATGACACTGCTGC	ENSXETG00000027416	ENSXETT00000057182	known	1	1
CATGAACTGTTTTG	ENSXETG00000016688	ENSXETT00000036389	known	1	1
CATGGATTAATATG	ENSXETG00000002211	ENSXETT00000057107	known	1	1
CATGGAAACTGTGG	ENSXETG00000014823	ENSXETT00000032442	known	1	1
CATGCACAGCGGGT	ENSXETG00000011392	ENSXETT00000057121	known	1	1
CATGATGCAAGCAG	ENSXETG00000011392	ENSXETT00000057121	known	4	1
CATGGGGTTGTGGA	ENSXETG00000015845	ENSXETT00000034550	known	1	1
CATGACACTGCTGC	ENSXETG00000027416	ENSXETT00000057183	known	1	1
CATGTTAATGCTTC	ENSXETG00000012175	ENSXETT00000026572	known	1	1
CATGAAATAAAACG	ENSXETG00000020094	ENSXETT00000043390	known	1	1
CATGGCTTTTGTGC	ENSXETG00000000246	ENSXETT00000057059	known	1	1
CATGGATGCTGACC	ENSXETG00000004294	ENSXETT00000009347	known	1	1
CATGGCGGAAGTGA	ENSXETG00000003419	ENSXETT00000007410	known	1	1
CATGGGAATACATC	ENSXETG00000016202	ENSXETT00000035366	known	1	1
CATGTCGTCTGATC	ENSXETG00000016202	ENSXETT00000035366	known	4	1
CATGTATTATACTG	ENSXETG00000006835	ENSXETT00000014953	known	1	1
CATGCTGTTAATAA	ENSXETG00000020399	ENSXETT00000044006	known	1	1
CATGAGAACTTTTG	ENSXETG00000016574	ENSXETT00000036136	known	1	1
CATGAACTGTTTTG	ENSXETG00000016688	ENSXETT00000021127	known	1	1
CATGCCTTATTTTT	ENSXETG00000010197	ENSXETT00000022480	known	1	1
CATGGACGGTGATC	ENSXETG00000016759	ENSXETT00000057503	known	1	1
CATGCTACAGGTAA	ENSXETG00000016759	ENSXETT00000057503	known	5	1
CATGTGGTGTTATA	ENSXETG00000027338	ENSXETT00000057052	known	1	1
CATGAAAATCTGTA	ENSXETG00000020472	ENSXETT00000044251	known	1	1
CATGTGCTAAACTG	ENSXETG00000000453	ENSXETT00000025092	known	1	1
CATGACGTGGGGTT	ENSXETG00000001682	ENSXETT00000003540	known	1	1
CATGAACTCTAGTT	ENSXETG00000027597	ENSXETT00000057505	known	1	1
CATGCAAGGAGGAT	ENSXETG00000017762	ENSXETT00000038537	known	1	1
CATGTGTTTTAGGT	ENSXETG00000021962	ENSXETT00000047517	known	1	1
CATGGTTTTGCATT	ENSXETG00000000232	ENSXETT00000000481	known	1	1
CATGTTGGGGAATA	ENSXETG00000003398	ENSXETT00000013310	known	1	1
CATGCCCTGGTTTT	ENSXETG00000013674	ENSXETT00000045552	known	1	1
CATGGGCTTCTGTG	ENSXETG00000013674	ENSXETT00000045552	known	4	1
CATGAACTTCAAAA	ENSXETG00000010656	ENSXETT00000023337	known	1	1
CATGACTGATCTCC	ENSXETG00000006737	ENSXETT00000014722	known	1	1
CATGAGCAACGTTC	ENSXETG00000027622	ENSXETT00000057536	known	1	1
CATGTATCAAAGCG	ENSXETG00000017550	ENSXETT00000038093	known	1	1
CATGGCTTAGCCTA	ENSXETG00000017903	ENSXETT00000038858	known	1	1
CATGCTCTACAGCA	ENSXETG00000021952	ENSXETT00000047504	known	1	1
CATGTTAGTTGAGC	ENSXETG00000002201	ENSXETT00000039542	known	1	1
CATGCTATTCAGCA	ENSXETG00000014368	ENSXETT00000031419	known	1	1
CATGGTCAGAAGAA	ENSXETG00000002359	ENSXETT00000005025	known	1	1
CATGCAAAGAAAAC	ENSXETG00000010942	ENSXETT00000023918	known	1	1
CATGAGACTGAGAC	ENSXETG00000000256	ENSXETT00000000518	known	1	1
CATGTTTATATTAA	ENSXETG00000007392	ENSXETT00000016099	known	1	1
CATGTACTAAAAAT	ENSXETG00000027596	ENSXETT00000057504	known	1	1
CATGCGAGAACCTT	ENSXETG00000027596	ENSXETT00000057504	known	3	1
CATGTTAGTTGAGC	ENSXETG00000011972	ENSXETT00000026182	known	1	1
CATGTAAAATAACA	ENSXETG00000006397	ENSXETT00000013995	known	1	1
CATGAATAGAAACT	ENSXETG00000006840	ENSXETT00000014969	known	1	1
CATGCATAAGCAAT	ENSXETG00000021683	ENSXETT00000046885	known	1	1
CATGTATTTTGTTG	ENSXETG00000005411	ENSXETT00000011904	known	1	1
CATGTCACTGGCGC	ENSXETG00000020397	ENSXETT00000044005	known	1	1
CATGTACAATAATT	ENSXETG00000010651	ENSXETT00000023330	known	1	1
CATGCTGAAGGTTA	ENSXETG00000014636	ENSXETT00000032095	known	1	1
CATGATCTTGGCTG	ENSXETG00000014636	ENSXETT00000032095	known	14	1
CATGCAAACGTATC	ENSXETG00000008275	ENSXETT00000018153	known	1	1
CATGTTTTTGGTGG	ENSXETG00000008278	ENSXETT00000018156	known	1	1
CATGCAGCTACTAA	ENSXETG00000022830	ENSXETT00000049381	known	1	1
CATGTGACTTCACC	ENSXETG00000027460	ENSXETT00000057278	known	1	1
CATGTATCAATAGG	ENSXETG00000003470	ENSXETT00000007508	known	1	1
CATGCTATTTAAAT	ENSXETG00000016764	ENSXETT00000036574	known	1	1
CATGTTACGGTTTT	ENSXETG00000017992	ENSXETT00000039007	known	1	1
CATGCACTTCCTGT	ENSXETG00000012964	ENSXETT00000028401	known	1	1
CATGTCATAGAAAC	ENSXETG00000013995	ENSXETT00000030555	known	1	1
CATGCTGTTTAATG	ENSXETG00000013412	ENSXETT00000029397	known	1	1
CATGTGTAACCTTC	ENSXETG00000009993	ENSXETT00000021992	known	1	1
CATGAAGTTATTAA	ENSXETG00000027508	ENSXETT00000057369	known	1	1
CATGGCAGATTGGG	ENSXETG00000001355	ENSXETT00000002889	known	1	1
CATGTTTTCAAGGG	ENSXETG00000027377	ENSXETT00000022519	known	1	1
CATGGTTTTTTTTT	ENSXETG00000027472	ENSXETT00000057305	known	1	1
CATGGGTTGGCACT	ENSXETG00000027472	ENSXETT00000057305	known	8	1
CATGTAGCTTATGT	ENSXETG00000018759	ENSXETT00000057083	known	1	1
CATGCAGAGACATT	ENSXETG00000018759	ENSXETT00000057083	known	2	1
CATGCATATACTTG	ENSXETG00000017725	ENSXETT00000038460	known	1	1
CATGTACGATATGC	ENSXETG00000006112	ENSXETT00000013472	known	1	1
CATGTTAATTCTGC	ENSXETG00000026842	ENSXETT00000016924	known	1	1
CATGGGGCAGGGGG	ENSXETG00000014428	ENSXETT00000031562	known	1	1
CATGCATTGGAATC	ENSXETG00000009788	ENSXETT00000021555	known	1	1
CATGCAAGGTCGCA	ENSXETG00000000805	ENSXETT00000001790	known	1	1
CATGAAAAGATATG	ENSXETG00000026838	ENSXETT00000056323	known	1	1
CATGATTTGGGCCT	ENSXETG00000013108	ENSXETT00000028705	known	1	1
CATGACCTAATGAT	ENSXETG00000012905	ENSXETT00000028241	known	1	1
CATGTGCTTTCTCA	ENSXETG00000003689	ENSXETT00000007960	known	1	1
CATGAGCTTAGTGA	ENSXETG00000006072	ENSXETT00000013375	known	1	1
CATGGAGAGCAGCA	ENSXETG00000014353	ENSXETT00000031406	known	1	1
CATGTATAATGCTA	ENSXETG00000021646	ENSXETT00000046776	known	1	1
CATGTAAAGGGATA	ENSXETG00000009368	ENSXETT00000056965	known	1	1
CATGTTTTCTATGT	ENSXETG00000017182	ENSXETT00000037457	known	1	1
CATGTTGCCCACAG	ENSXETG00000001461	ENSXETT00000003074	known	1	1
CATGCCTTTGCTAC	ENSXETG00000023421	ENSXETT00000050590	known	1	1
CATGAATAAAGCAT	ENSXETG00000026649	ENSXETT00000008271	known	1	1
CATGGCTATTACTG	ENSXETG00000003714	ENSXETT00000008020	known	1	1
CATGTTAACTGATT	ENSXETG00000005933	ENSXETT00000013046	known	1	1
CATGACTCCTGGAA	ENSXETG00000000673	ENSXETT00000001472	known	1	1
CATGTAGACTTGGG	ENSXETG00000017947	ENSXETT00000038923	known	1	1
CATGGAATAGAGTG	ENSXETG00000026601	ENSXETT00000036860	known	1	1
CATGTTCTAAAGGC	ENSXETG00000003693	ENSXETT00000007978	known	1	1
CATGAGGCCCTATT	ENSXETG00000009598	ENSXETT00000021163	known	1	1
CATGGGGTCACTAC	ENSXETG00000003385	ENSXETT00000007341	known	1	1
CATGCCAAAAACAA	ENSXETG00000026793	ENSXETT00000056256	known	1	1
CATGGAAGTGTTTC	ENSXETG00000014778	ENSXETT00000032368	known	1	1
CATGTTCTGAATGT	ENSXETG00000027173	ENSXETT00000052339	known	1	1
CATGTATAAATTGG	ENSXETG00000013137	ENSXETT00000047315	known	1	1
CATGTTATTTAAAA	ENSXETG00000022301	ENSXETT00000048254	known	1	1
CATGATTTGATATG	ENSXETG00000019690	ENSXETT00000042627	known	1	1
CATGCAGCTAGTTC	ENSXETG00000008699	ENSXETT00000019036	known	1	1
CATGTCATCTTTGC	ENSXETG00000013089	ENSXETT00000028669	known	1	1
CATGTTCGCTTCCT	ENSXETG00000026942	ENSXETT00000041250	known	1	1
CATGTCCATCCTTA	ENSXETG00000016054	ENSXETT00000035007	known	1	1
CATGCCAATCCGCA	ENSXETG00000019835	ENSXETT00000042937	known	1	1
CATGCAGCACCATT	ENSXETG00000023418	ENSXETT00000050588	known	1	1
CATGAGGCAGACTG	ENSXETG00000001182	ENSXETT00000002561	known	1	1
CATGCACCAAAGCA	ENSXETG00000018625	ENSXETT00000040315	known	1	1
CATGTTCATTTTAA	ENSXETG00000015571	ENSXETT00000033971	known	1	1
CATGAAGTTGTGGT	ENSXETG00000027254	ENSXETT00000056959	known	1	1
CATGTTCATTGTTT	ENSXETG00000023113	ENSXETT00000050005	known	1	1
CATGGTCTTATTCC	ENSXETG00000005618	ENSXETT00000012387	known	1	1
CATGGGAGAGCGAT	ENSXETG00000005934	ENSXETT00000056826	known	1	1
CATGGTGGCAAAAG	ENSXETG00000005934	ENSXETT00000056826	known	2	1
CATGGAATGCTCTG	ENSXETG00000005934	ENSXETT00000056826	known	6	1
CATGCTGAAGCACG	ENSXETG00000022060	ENSXETT00000047748	known	1	1
CATGAAACCGAGAA	ENSXETG00000026847	ENSXETT00000038150	known	1	1
CATGGGTTACCATC	ENSXETG00000026571	ENSXETT00000041978	known	1	1
CATGAAAAGGCTTT	ENSXETG00000023813	ENSXETT00000038377	known	1	1
CATGACTTTTGTAG	ENSXETG00000016542	ENSXETT00000000617	known	1	1
CATGAGTGGGTATG	ENSXETG00000003704	ENSXETT00000056347	known	1	1
CATGTACCTTATGC	ENSXETG00000013044	ENSXETT00000056401	known	1	1
CATGATGCCATTCT	ENSXETG00000001209	ENSXETT00000002601	known	1	1
CATGCAAGAAGCTG	ENSXETG00000003251	ENSXETT00000007062	known	1	1
CATGCGTTATTAAA	ENSXETG00000008403	ENSXETT00000018419	known	1	1
CATGTTACAAAAAT	ENSXETG00000015541	ENSXETT00000033891	known	1	1
CATGGCGAAGCTGG	ENSXETG00000004674	ENSXETT00000010170	known	1	1
CATGGGTAAATGCA	ENSXETG00000013436	ENSXETT00000029443	known	1	1
CATGCTCATCTGGA	ENSXETG00000006328	ENSXETT00000013869	known	1	1
CATGCAGACACAGC	ENSXETG00000009316	ENSXETT00000020526	known	1	1
CATGTTAATAAAGT	ENSXETG00000017184	ENSXETT00000037468	known	1	1
CATGATCATAGAAT	ENSXETG00000003402	ENSXETT00000007378	known	1	1
CATGAAAGTAGTTG	ENSXETG00000027304	ENSXETT00000011726	known	5	1
CATGCATTATAACT	ENSXETG00000010288	ENSXETT00000022669	known	1	1
CATGAAAAAGCTGT	ENSXETG00000009190	ENSXETT00000020169	known	1	1
CATGATTTTTGATA	ENSXETG00000026827	ENSXETT00000013442	known	1	1
CATGAGCTGAAAAG	ENSXETG00000023941	ENSXETT00000051664	known	7	1
CATGCAGTGTTTCC	ENSXETG00000027168	ENSXETT00000001210	known	1	1
CATGTAATATTTTA	ENSXETG00000019671	ENSXETT00000042582	known	1	1
CATGAAGGAACTTC	ENSXETG00000019671	ENSXETT00000042582	known	8	1
CATGGGGAGTTCCG	ENSXETG00000021724	ENSXETT00000046985	known	1	1
CATGACAACACCCA	ENSXETG00000016035	ENSXETT00000034979	known	1	1
CATGCACACTAGGG	ENSXETG00000013109	ENSXETT00000028706	known	1	1
CATGTGAATCATAA	ENSXETG00000014955	ENSXETT00000032683	known	1	1
CATGTACAAATGTA	ENSXETG00000019924	ENSXETT00000043113	known	1	1
CATGGTTTGAACGG	ENSXETG00000026602	ENSXETT00000036847	known	1	1
CATGTGGTATTTGG	ENSXETG00000013439	ENSXETT00000029447	known	1	1
CATGTAAAGGAAAA	ENSXETG00000005775	ENSXETT00000056389	known	1	1
CATGAAAATAATGA	ENSXETG00000027207	ENSXETT00000056902	known	1	1
CATGGACTAACTTT	ENSXETG00000014348	ENSXETT00000031376	known	1	1
CATGTGTCCTACAT	ENSXETG00000026940	ENSXETT00000026703	known	1	1
CATGAAGTGGTAAG	ENSXETG00000013236	ENSXETT00000028966	known	1	1
CATGCACTGATCCT	ENSXETG00000007932	ENSXETT00000017396	known	1	1
CATGACTTATATGC	ENSXETG00000000595	ENSXETT00000001311	known	1	1
CATGTGCAGAGCCG	ENSXETG00000014674	ENSXETT00000032149	known	1	1
CATGTTGCCTGAAG	ENSXETG00000003430	ENSXETT00000007432	known	1	1
CATGGGGGTGTTTG	ENSXETG00000003238	ENSXETT00000007039	known	1	1
CATGAGGGAAATAC	ENSXETG00000020683	ENSXETT00000044693	known	1	1
CATGGCCTTTAGTA	ENSXETG00000021256	ENSXETT00000045970	known	1	1
CATGGCTCGGGAAT	ENSXETG00000020308	ENSXETT00000043811	known	1	1
CATGCCCTGCAGAG	ENSXETG00000006015	ENSXETT00000013246	known	1	1
CATGTTTGCTAACA	ENSXETG00000013295	ENSXETT00000029122	known	1	1
CATGCAACTACCAA	ENSXETG00000026931	ENSXETT00000024243	known	1	1
CATGTACAGCCTTT	ENSXETG00000026716	ENSXETT00000048743	known	1	1
CATGGTCAAAATGA	ENSXETG00000026681	ENSXETT00000050850	known	1	1
CATGTTAAATCCTT	ENSXETG00000013053	ENSXETT00000028597	known	1	1
CATGGAAATAATGA	ENSXETG00000013053	ENSXETT00000028597	known	6	1
CATGCAAATTAACA	ENSXETG00000027072	ENSXETT00000056756	known	1	1
CATGTTTCAAATGG	ENSXETG00000008530	ENSXETT00000018674	known	1	1
CATGAAGGCTTAAA	ENSXETG00000026976	ENSXETT00000056596	known	1	1
CATGGCTTCACTCA	ENSXETG00000019259	ENSXETT00000041721	known	1	1
CATGCATTCAATTT	ENSXETG00000027230	ENSXETT00000056931	known	1	1
CATGCCTGAAACAC	ENSXETG00000027230	ENSXETT00000056931	known	5	1
CATGTGTTTTTGCA	ENSXETG00000010870	ENSXETT00000023772	known	1	1
CATGGCGCTGCTGA	ENSXETG00000007927	ENSXETT00000017377	known	1	1
CATGCAGGAGTTTT	ENSXETG00000001769	ENSXETT00000003678	known	1	1
CATGTTCTCTGCCA	ENSXETG00000026886	ENSXETT00000000803	known	1	1
CATGCCTGAGGTGC	ENSXETG00000009698	ENSXETT00000021361	known	1	1
CATGTCTAGAATGC	ENSXETG00000005960	ENSXETT00000013096	known	1	1
CATGGAAAATACGG	ENSXETG00000000688	ENSXETT00000001517	known	1	1
CATGGAGAAAAACA	ENSXETG00000003885	ENSXETT00000008453	known	1	1
CATGCAGTATTCTG	ENSXETG00000013350	ENSXETT00000029268	known	1	1
CATGTGATAATACA	ENSXETG00000026979	ENSXETT00000035204	known	1	1
CATGTCTAGTCTCC	ENSXETG00000003248	ENSXETT00000007056	known	1	1
CATGAGGCCTTGGC	ENSXETG00000026656	ENSXETT00000034167	known	1	1
CATGTGAAAAGAAT	ENSXETG00000012226	ENSXETT00000026712	known	1	1
CATGGGCGCCAGAG	ENSXETG00000005484	ENSXETT00000012056	known	1	1
CATGAAAACGTTGA	ENSXETG00000013238	ENSXETT00000028986	known	1	1
CATGTCAAGTACAA	ENSXETG00000006145	ENSXETT00000013520	known	1	1
CATGCTTTCTGTTC	ENSXETG00000019232	ENSXETT00000041678	known	1	1
CATGTATATAACTG	ENSXETG00000005273	ENSXETT00000011525	known	1	1
CATGCAGAGCATCT	ENSXETG00000018326	ENSXETT00000039688	known	1	1
CATGTCTACTGCAG	ENSXETG00000003925	ENSXETT00000008525	known	1	1
CATGTTTACCTAAT	ENSXETG00000023062	ENSXETT00000049858	known	1	1
CATGCTGATGGCTG	ENSXETG00000023062	ENSXETT00000049858	known	4	1
CATGTATTCCCCTA	ENSXETG00000023839	ENSXETT00000051379	known	1	1
CATGTGTATTGGGA	ENSXETG00000003366	ENSXETT00000007309	known	1	1
CATGACTAAACTGC	ENSXETG00000023292	ENSXETT00000050322	known	1	1
CATGGAGTAGTGCA	ENSXETG00000003291	ENSXETT00000007134	known	1	1
CATGTTCAAAAAAA	ENSXETG00000026988	ENSXETT00000005755	known	7	1
CATGTAGCTGGGTG	ENSXETG00000012516	ENSXETT00000027383	known	1	1
CATGTTCTGAGATA	ENSXETG00000001505	ENSXETT00000003150	known	1	1
CATGTATTTTGCAC	ENSXETG00000007864	ENSXETT00000017194	known	1	1
CATGGAGTATATCA	ENSXETG00000019257	ENSXETT00000041718	known	1	1
CATGTCTAGTCTCC	ENSXETG00000003248	ENSXETT00000007055	known	1	1
CATGGTTGCCCAGT	ENSXETG00000012324	ENSXETT00000026953	known	1	1
CATGTTGATGTTTC	ENSXETG00000007638	ENSXETT00000016617	known	1	1
CATGCAAGTGCTTG	ENSXETG00000026776	ENSXETT00000003047	known	1	1
CATGCAACGTCAAA	ENSXETG00000011655	ENSXETT00000025487	known	1	1
CATGGATCCTCTGT	ENSXETG00000027259	ENSXETT00000056971	known	1	1
CATGAAAAGGATGG	ENSXETG00000013271	ENSXETT00000029083	known	1	1
CATGGAGAGCAGCA	ENSXETG00000014353	ENSXETT00000031397	known	1	1
CATGTGGGTCCTCC	ENSXETG00000006722	ENSXETT00000014692	known	1	1
CATGTGCGACTTTG	ENSXETG00000015745	ENSXETT00000034315	known	1	1
CATGTGTAAACTAT	ENSXETG00000027066	ENSXETT00000056750	known	1	1
CATGTGAATGTCTT	ENSXETG00000023416	ENSXETT00000050583	known	1	1
CATGTAACCCCTGG	ENSXETG00000008879	ENSXETT00000019491	known	1	1
CATGGATTGATGTC	ENSXETG00000023263	ENSXETT00000050270	known	1	1
CATGGCATTAATTC	ENSXETG00000005842	ENSXETT00000012852	known	1	1
CATGTTTTGTACCA	ENSXETG00000005842	ENSXETT00000012852	known	4	1
CATGCTCTGTGCTG	ENSXETG00000019244	ENSXETT00000041697	known	1	1
CATGATGACTGTAT	ENSXETG00000026594	ENSXETT00000056004	known	1	1
CATGCCAGGGCGCA	ENSXETG00000026594	ENSXETT00000056004	known	6	1
CATGCAGACGTCCA	ENSXETG00000027099	ENSXETT00000031565	known	1	1
CATGTTGAACAGGT	ENSXETG00000005849	ENSXETT00000012870	known	1	1
CATGTGCGAGGGTG	ENSXETG00000007236	ENSXETT00000015728	known	1	1
CATGATAGCCCGAG	ENSXETG00000012139	ENSXETT00000026490	known	1	1
CATGTTTTTTTTTT	ENSXETG00000003532	ENSXETT00000007628	known	1	1
CATGTAAATCACCA	ENSXETG00000013349	ENSXETT00000029258	known	1	1
CATGAAAGTAAAAC	ENSXETG00000007607	ENSXETT00000016558	known	1	1
CATGATTGCAAAAT	ENSXETG00000011255	ENSXETT00000024578	known	1	1
CATGGAGAGCAGCA	ENSXETG00000014353	ENSXETT00000031409	known	1	1
CATGTAAAACATTA	ENSXETG00000016655	ENSXETT00000036335	known	1	1
CATGTGTGCCAGAG	ENSXETG00000026562	ENSXETT00000055962	known	1	1
CATGGCTGCAGACT	ENSXETG00000020754	ENSXETT00000044860	known	1	1
CATGGACTGAAGGG	ENSXETG00000017884	ENSXETT00000038770	known	1	1
CATGCTTTATAATC	ENSXETG00000027225	ENSXETT00000056922	known	1	1
CATGTTTTGCTTTC	ENSXETG00000026791	ENSXETT00000007991	known	1	1
CATGTCATCGACTC	ENSXETG00000012129	ENSXETT00000026472	known	1	1
CATGCCCAAGATCT	ENSXETG00000013848	ENSXETT00000030302	known	1	1
CATGGCTACTGGAT	ENSXETG00000015954	ENSXETT00000034820	known	1	1
CATGCACTTTCCCT	ENSXETG00000015954	ENSXETT00000034820	known	4	1
CATGTATCTAGCTA	ENSXETG00000020653	ENSXETT00000044625	known	1	1
CATGGTTGGCTTTT	ENSXETG00000012132	ENSXETT00000026479	known	1	1
CATGAAAACATTCT	ENSXETG00000022298	ENSXETT00000048248	known	1	1
CATGGCATTCTCCC	ENSXETG00000003519	ENSXETT00000007603	known	1	1
CATGTTTTAAACAA	ENSXETG00000005266	ENSXETT00000011510	known	1	1
CATGTTTAACAGGA	ENSXETG00000019176	ENSXETT00000041569	known	1	1
CATGTTGGGTATTT	ENSXETG00000019176	ENSXETT00000041569	known	3	1
CATGTCAAAAAAAA	ENSXETG00000000373	ENSXETT00000000795	known	1	1
CATGGACTATCAAA	ENSXETG00000019386	ENSXETT00000042000	known	1	1
CATGGGGGATGTTA	ENSXETG00000014610	ENSXETT00000031964	known	1	1
CATGTGTATGCAAA	ENSXETG00000002865	ENSXETT00000006277	known	1	1
CATGTATTATAAGG	ENSXETG00000012121	ENSXETT00000026475	known	1	1
CATGTTTAAATAAA	ENSXETG00000017858	ENSXETT00000038708	known	1	1
CATGGGCTCCTCCC	ENSXETG00000022502	ENSXETT00000048709	known	1	1
CATGAACTTTATAT	ENSXETG00000026537	ENSXETT00000055911	known	1	1
CATGTTTTGTATTT	ENSXETG00000021612	ENSXETT00000046706	known	1	1
CATGTCTGAGTTCT	ENSXETG00000004743	ENSXETT00000030366	known	1	1
CATGACATTAGAAG	ENSXETG00000026979	ENSXETT00000056599	known	1	1
CATGGGAAGAATAT	ENSXETG00000013137	ENSXETT00000028784	known	1	1
CATGTTCTCTAAAC	ENSXETG00000014776	ENSXETT00000032365	known	1	1
CATGACCAATGCAT	ENSXETG00000000802	ENSXETT00000001783	known	1	1
CATGCTCCAACTGC	ENSXETG00000003899	ENSXETT00000008467	known	1	1
CATGTATTGACATT	ENSXETG00000026983	ENSXETT00000002157	known	1	1
CATGCGTCACAAAG	ENSXETG00000027158	ENSXETT00000044979	known	1	1
CATGCTCTGCAAGC	ENSXETG00000009189	ENSXETT00000020167	known	1	1
CATGTCGTGGCACA	ENSXETG00000022388	ENSXETT00000048456	known	1	1
CATGTTTTATCTTT	ENSXETG00000026846	ENSXETT00000056336	known	1	1
CATGTAATGAAGGC	ENSXETG00000015129	ENSXETT00000033121	known	1	1
CATGTTTTTTCCTT	ENSXETG00000027217	ENSXETT00000015552	known	1	1
CATGTTACTTGTTA	ENSXETG00000013095	ENSXETT00000028690	known	1	1
CATGATGGATCTCA	ENSXETG00000009304	ENSXETT00000020485	known	1	1
CATGTAGTTAGGGG	ENSXETG00000006537	ENSXETT00000014298	known	1	1
CATGGTCACATTTT	ENSXETG00000027035	ENSXETT00000056707	known	1	1
CATGGGTCTTACAT	ENSXETG00000014750	ENSXETT00000032322	known	1	1
CATGTAAGATTGGT	ENSXETG00000023814	ENSXETT00000055993	known	1	1
CATGTCTAATAAAC	ENSXETG00000026944	ENSXETT00000056546	known	1	1
CATGCTTTTCTGTT	ENSXETG00000021498	ENSXETT00000046482	known	1	1
CATGTAGCAACAAC	ENSXETG00000023061	ENSXETT00000049854	known	1	1
CATGGGGTTTGGGA	ENSXETG00000010300	ENSXETT00000022687	known	1	1
CATGATTGTATTAT	ENSXETG00000011780	ENSXETT00000025770	known	1	1
CATGATACCTGTAA	ENSXETG00000013046	ENSXETT00000028584	known	1	1
CATGGAAGGGGTTA	ENSXETG00000013046	ENSXETT00000028584	known	2	1
CATGTCTATGGTGT	ENSXETG00000013046	ENSXETT00000028584	known	3	1
CATGTGAAAAATAA	ENSXETG00000006766	ENSXETT00000014789	known	1	1
CATGTGGCGTTCCA	ENSXETG00000013835	ENSXETT00000030275	known	1	1
CATGTTAGACCTTA	ENSXETG00000003283	ENSXETT00000007116	known	1	1
CATGCTTCTATTTA	ENSXETG00000011407	ENSXETT00000024903	known	1	1
CATGCATTATGTTC	ENSXETG00000002305	ENSXETT00000030581	known	1	1
CATGTGCCAGGCAT	ENSXETG00000010418	ENSXETT00000022874	known	1	1
CATGGTTTGAACGG	ENSXETG00000026602	ENSXETT00000036862	known	1	1
CATGTCAATAAATA	ENSXETG00000021323	ENSXETT00000046120	known	1	1
CATGTCAACTTTGT	ENSXETG00000011897	ENSXETT00000026002	known	1	1
CATGCGCAGTAGAG	ENSXETG00000013261	ENSXETT00000029031	known	5	1
CATGCTAGGAGATT	ENSXETG00000009042	ENSXETT00000019813	known	1	1
CATGTCTCACTGCA	ENSXETG00000005954	ENSXETT00000013087	known	1	1
CATGGAGAATATTT	ENSXETG00000022451	ENSXETT00000048602	known	1	1
CATGAGTTGACTGG	ENSXETG00000012164	ENSXETT00000026545	known	1	1
CATGGTTGTGAAGA	ENSXETG00000026823	ENSXETT00000056298	known	1	1
CATGTAAAGGGATA	ENSXETG00000009368	ENSXETT00000020653	known	1	1
CATGCTATGGTGAT	ENSXETG00000005469	ENSXETT00000012028	known	1	1
CATGACATAGCCCT	ENSXETG00000004454	ENSXETT00000009681	known	1	1
CATGGTTGGAGGCT	ENSXETG00000018412	ENSXETT00000039881	known	1	1
CATGTCTAAAAGAT	ENSXETG00000027231	ENSXETT00000056932	known	1	1
CATGCATTAAAGTT	ENSXETG00000001626	ENSXETT00000003422	known	1	1
CATGCACTCTACTT	ENSXETG00000019419	ENSXETT00000055923	known	1	1
CATGAAGGAACTTA	ENSXETG00000006346	ENSXETT00000013895	known	1	1
CATGTGAACTTTAA	ENSXETG00000011258	ENSXETT00000024583	known	1	1
CATGTTGAAATACT	ENSXETG00000011430	ENSXETT00000024960	known	1	1
CATGAAATTCCTCT	ENSXETG00000020654	ENSXETT00000044632	known	1	1
CATGCAAAGCATTA	ENSXETG00000002072	ENSXETT00000004447	known	1	1
CATGTTCCATTAAA	ENSXETG00000009257	ENSXETT00000020321	known	1	1
CATGATGTTAATAA	ENSXETG00000007191	ENSXETT00000024964	known	1	1
CATGCACCCATTGG	ENSXETG00000007191	ENSXETT00000024964	known	2	1
CATGCATCACTCTC	ENSXETG00000001117	ENSXETT00000002451	known	1	1
CATGTAGCATTTGA	ENSXETG00000020913	ENSXETT00000045185	known	2	1
CATGTACAAATAAT	ENSXETG00000007092	ENSXETT00000015436	known	1	1
CATGAGTGGGTATG	ENSXETG00000003704	ENSXETT00000008002	known	1	1
CATGGCATTGCATT	ENSXETG00000007996	ENSXETT00000017526	known	1	1
CATGAAATGGAAAT	ENSXETG00000001434	ENSXETT00000003026	known	1	1
CATGTTGGATAGCA	ENSXETG00000022055	ENSXETT00000047742	known	1	1
CATGTTAAAGCAAC	ENSXETG00000002073	ENSXETT00000004449	known	1	1
CATGCTGTTTAGAT	ENSXETG00000010878	ENSXETT00000023795	known	1	1
CATGGATATGGAAG	ENSXETG00000014602	ENSXETT00000031946	known	1	1
CATGAGTCAAGAGA	ENSXETG00000027249	ENSXETT00000056954	known	1	1
CATGGTTTTTTTTT	ENSXETG00000027060	ENSXETT00000056747	known	1	1
CATGTCAAGGATGC	ENSXETG00000027073	ENSXETT00000056755	known	1	1
CATGATTTATAACT	ENSXETG00000000838	ENSXETT00000001862	known	1	1
CATGAAGCTGCTGA	ENSXETG00000026892	ENSXETT00000028879	known	1	1
CATGACTGATACTT	ENSXETG00000001466	ENSXETT00000003084	known	1	1
CATGCTCAGGGCAG	ENSXETG00000005767	ENSXETT00000012699	known	1	1
CATGCACTATGCAG	ENSXETG00000018784	ENSXETT00000040704	known	1	1
CATGAAAAAAATAA	ENSXETG00000026488	ENSXETT00000044559	known	1	1
CATGAGCTTTATTG	ENSXETG00000007481	ENSXETT00000016306	known	1	1
CATGCACACATAGA	ENSXETG00000011261	ENSXETT00000024596	known	1	1
CATGGAAGACTGCT	ENSXETG00000002941	ENSXETT00000006431	known	1	1
CATGGTGCTTATAG	ENSXETG00000027097	ENSXETT00000056806	known	1	1
CATGCTACATTTTA	ENSXETG00000027226	ENSXETT00000056924	known	1	1
CATGTACGCCCTCT	ENSXETG00000003386	ENSXETT00000007343	known	1	1
CATGCATTTCAAGC	ENSXETG00000000368	ENSXETT00000000780	known	1	1
CATGAAATGAAAAA	ENSXETG00000006340	ENSXETT00000013886	known	11	1
CATGGAATCTGACT	ENSXETG00000027282	ENSXETT00000028961	known	1	1
CATGGCACACGCAC	ENSXETG00000003703	ENSXETT00000008001	known	1	1
CATGGCTACTCCCG	ENSXETG00000000869	ENSXETT00000001913	known	1	1
CATGTGGTAAGAGA	ENSXETG00000011083	ENSXETT00000024209	known	1	1
CATGTATGTTTGTA	ENSXETG00000006075	ENSXETT00000013380	known	1	1
CATGCTATAGTAAA	ENSXETG00000003527	ENSXETT00000007619	known	1	1
CATGGGAGAGCGAT	ENSXETG00000005934	ENSXETT00000013053	known	1	1
CATGGTGGCAAAAG	ENSXETG00000005934	ENSXETT00000013053	known	2	1
CATGGAATGCTCTG	ENSXETG00000005934	ENSXETT00000013053	known	6	1
CATGGAAGTGCACT	ENSXETG00000026907	ENSXETT00000056433	known	1	1
CATGGTCTGGGAGG	ENSXETG00000011340	ENSXETT00000024764	known	1	1
CATGGGTACTACAT	ENSXETG00000022465	ENSXETT00000048630	known	1	1
CATGATCTGATTTT	ENSXETG00000020123	ENSXETT00000043428	known	1	1
CATGCCTGTGCAGA	ENSXETG00000007220	ENSXETT00000015711	known	1	1
CATGCTTAATGGCA	ENSXETG00000012153	ENSXETT00000056406	known	1	1
CATGACTAAACTGC	ENSXETG00000023292	ENSXETT00000050325	known	1	1
CATGGCATTTTATA	ENSXETG00000011510	ENSXETT00000025161	known	1	1
CATGGTCTTTGTAA	ENSXETG00000018588	ENSXETT00000040231	known	1	1
CATGAGTGCAAAGT	ENSXETG00000023897	ENSXETT00000056565	known	1	1
CATGTAGAGCCAGC	ENSXETG00000001108	ENSXETT00000002439	known	1	1
CATGCTTTCTAATT	ENSXETG00000023038	ENSXETT00000049818	known	1	1
CATGAAAAAATGAC	ENSXETG00000014365	ENSXETT00000031413	known	1	1
CATGCCTCCCAACA	ENSXETG00000026772	ENSXETT00000056231	known	1	1
CATGTTCCTGCCAT	ENSXETG00000020351	ENSXETT00000043894	known	1	1
CATGGCCGACGAGG	ENSXETG00000020838	ENSXETT00000045001	known	1	1
CATGTGATGTTTTT	ENSXETG00000005370	ENSXETT00000011786	known	1	1
CATGATAAACCAAC	ENSXETG00000006151	ENSXETT00000013528	known	1	1
CATGTAGAAAAAGT	ENSXETG00000013836	ENSXETT00000030276	known	1	1
CATGGTGCGATGTG	ENSXETG00000009532	ENSXETT00000021053	known	1	1
CATGTGTCTCGTGG	ENSXETG00000010421	ENSXETT00000022880	known	1	1
CATGAGGCAGACTG	ENSXETG00000001182	ENSXETT00000056638	known	1	1
CATGTGACCTGCCT	ENSXETG00000026938	ENSXETT00000046535	known	1	1
CATGACTGTCTTGT	ENSXETG00000021310	ENSXETT00000046093	known	1	1
CATGGTGCCAGTGA	ENSXETG00000004542	ENSXETT00000009856	known	1	1
CATGCAGTGTTTCC	ENSXETG00000027168	ENSXETT00000036181	known	1	1
CATGTTTGGGAACT	ENSXETG00000004387	ENSXETT00000009560	known	1	1
CATGCTAAAGAAAT	ENSXETG00000004387	ENSXETT00000009560	known	5	1
CATGCACTATGCAG	ENSXETG00000018784	ENSXETT00000040705	known	1	1
CATGGGGTTGCTCT	ENSXETG00000004556	ENSXETT00000009896	known	1	1
CATGGATTTTAGTT	ENSXETG00000008912	ENSXETT00000019548	known	1	1
CATGACTCCAGCGC	ENSXETG00000023935	ENSXETT00000051634	known	1	1
CATGTGAATACCTA	ENSXETG00000027218	ENSXETT00000032004	known	1	1
CATGTTGTATTGTA	ENSXETG00000027218	ENSXETT00000032004	known	3	1
CATGTCTCTCAAAC	ENSXETG00000026975	ENSXETT00000015658	known	1	1
CATGAGTGGGTATG	ENSXETG00000003704	ENSXETT00000056349	known	1	1
CATGGTCATCTTGT	ENSXETG00000006356	ENSXETT00000013922	known	1	1
CATGAAGGAGCTGT	ENSXETG00000008433	ENSXETT00000018464	known	1	1
CATGCCACTGAATA	ENSXETG00000002853	ENSXETT00000006250	known	1	1
CATGTTTTAAAAAG	ENSXETG00000014677	ENSXETT00000032154	known	1	1
CATGTTGGTGCTGA	ENSXETG00000026901	ENSXETT00000034059	known	1	1
CATGTCTGCTGTCA	ENSXETG00000011342	ENSXETT00000024776	known	1	1
CATGAAGCAGAACA	ENSXETG00000011252	ENSXETT00000024569	known	1	1
CATGTAACTACTTC	ENSXETG00000006357	ENSXETT00000013925	known	1	1
CATGAGGTTACATC	ENSXETG00000006357	ENSXETT00000013925	known	6	1
CATGGAAGAGATGC	ENSXETG00000020366	ENSXETT00000043952	known	1	1
CATGGCACTATGTG	ENSXETG00000023853	ENSXETT00000051413	known	1	1
CATGCTTAATGGCA	ENSXETG00000012153	ENSXETT00000026524	known	1	1
CATGTGACATTGCT	ENSXETG00000026706	ENSXETT00000056165	known	1	1
CATGGGAATGGTAA	ENSXETG00000009529	ENSXETT00000022080	known	1	1
CATGAACTGTTTAC	ENSXETG00000020292	ENSXETT00000043789	known	1	1
CATGAAAAGAATGA	ENSXETG00000006795	ENSXETT00000014836	known	1	1
CATGTTCAGATAAT	ENSXETG00000001439	ENSXETT00000003033	known	1	1
CATGCTCTGATGTG	ENSXETG00000005347	ENSXETT00000011734	known	1	1
CATGTGCCAATAAG	ENSXETG00000009238	ENSXETT00000020290	known	1	1
CATGAATTTATTTA	ENSXETG00000027126	ENSXETT00000048363	known	1	1
CATGAGCGGTAACT	ENSXETG00000017830	ENSXETT00000033811	known	1	1
CATGAAGCAAGATA	ENSXETG00000002076	ENSXETT00000004454	known	1	1
CATGACGGGTTTTT	ENSXETG00000013698	ENSXETT00000056859	known	1	1
CATGGACAACGCGG	ENSXETG00000008484	ENSXETT00000018561	known	1	1
CATGTGTTAGCCAA	ENSXETG00000012520	ENSXETT00000027387	known	1	1
CATGAAATACAGTC	ENSXETG00000003286	ENSXETT00000007125	known	1	1
CATGAGTTGTGTGT	ENSXETG00000011778	ENSXETT00000025763	known	1	1
CATGGGAGGCTCCT	ENSXETG00000020901	ENSXETT00000045160	known	1	1
CATGCCAAAGCCAC	ENSXETG00000011677	ENSXETT00000025536	known	1	1
CATGTAGGTATGTG	ENSXETG00000011038	ENSXETT00000024144	known	1	1
CATGTAAAGGAAAA	ENSXETG00000005775	ENSXETT00000012710	known	1	1
CATGATCAGCAGTG	ENSXETG00000022938	ENSXETT00000049612	known	1	1
CATGTGCGAGGCGT	ENSXETG00000003282	ENSXETT00000007115	known	1	1
CATGGGTCAGTATG	ENSXETG00000026889	ENSXETT00000048903	known	1	1
CATGGATCAGACGT	ENSXETG00000026889	ENSXETT00000048903	known	5	1
CATGTGATAGATGT	ENSXETG00000015811	ENSXETT00000039086	known	1	1
CATGAAACAGAATT	ENSXETG00000026783	ENSXETT00000056247	known	1	1
CATGTTCAGTTTTA	ENSXETG00000012322	ENSXETT00000026944	known	1	1
CATGCTTTTCACAA	ENSXETG00000021932	ENSXETT00000047461	known	1	1
CATGTGTAATGGAA	ENSXETG00000007010	ENSXETT00000015279	known	1	1
CATGAACAAGTTCT	ENSXETG00000009868	ENSXETT00000021733	known	1	1
CATGACCAATGGGA	ENSXETG00000006188	ENSXETT00000013605	known	1	1
CATGCACCCTCCAT	ENSXETG00000015703	ENSXETT00000034242	known	1	1
CATGGAACAGCACC	ENSXETG00000020686	ENSXETT00000044704	known	1	1
CATGCCTTTGGAAA	ENSXETG00000026897	ENSXETT00000056417	known	1	1
CATGAGTGCAAAGT	ENSXETG00000023897	ENSXETT00000051513	known	1	1
CATGTTCTTACGTA	ENSXETG00000026840	ENSXETT00000056329	known	1	1
CATGTGACCATTTT	ENSXETG00000011697	ENSXETT00000028257	known	1	1
CATGTTTGCATTGA	ENSXETG00000011697	ENSXETT00000028257	known	2	1
CATGGATCATATGT	ENSXETG00000006150	ENSXETT00000013527	known	1	1
CATGTTTTAAAATC	ENSXETG00000024144	ENSXETT00000052108	known	1	1
CATGCTCTCCCGCT	ENSXETG00000027063	ENSXETT00000027356	known	1	1
CATGCAAATCTGCC	ENSXETG00000019429	ENSXETT00000042099	known	1	1
CATGGGAAGGCAAA	ENSXETG00000020627	ENSXETT00000044572	known	1	1
CATGACTGCGCGCA	ENSXETG00000007202	ENSXETT00000015653	known	1	1
CATGACCAATGGGA	ENSXETG00000006188	ENSXETT00000013606	known	1	1
CATGAGTTACAGTT	ENSXETG00000003394	ENSXETT00000007369	known	1	1
CATGTGAATTTAAG	ENSXETG00000026943	ENSXETT00000056541	known	1	1
CATGAAAGATTTGG	ENSXETG00000007608	ENSXETT00000016559	known	1	1
CATGAGACAGCATT	ENSXETG00000024159	ENSXETT00000052142	known	4	1
CATGGAAGTGATTG	ENSXETG00000009030	ENSXETT00000019794	known	1	1
CATGTGAATGTCTT	ENSXETG00000023416	ENSXETT00000050584	known	1	1
CATGTTTAAAATGT	ENSXETG00000004378	ENSXETT00000009546	known	1	1
CATGAATGTTGGCT	ENSXETG00000027138	ENSXETT00000041583	known	1	1
CATGCTTGAAATGC	ENSXETG00000012222	ENSXETT00000026707	known	1	1
CATGACTCAACTAT	ENSXETG00000027274	ENSXETT00000056993	known	1	1
CATGCAGATACAAA	ENSXETG00000003521	ENSXETT00000007606	known	1	1
CATGATTTTATTCA	ENSXETG00000026798	ENSXETT00000056265	known	1	1
CATGGCGAAGCTGG	ENSXETG00000004674	ENSXETT00000010169	known	1	1
CATGTTTATACAGC	ENSXETG00000003514	ENSXETT00000007597	known	1	1
CATGTTAGGTTTTT	ENSXETG00000013094	ENSXETT00000028675	known	1	1
CATGTACTAACACT	ENSXETG00000013094	ENSXETT00000028675	known	3	1
CATGGACATTTAGA	ENSXETG00000003362	ENSXETT00000007305	known	1	1
CATGTGGTAAGAGA	ENSXETG00000011083	ENSXETT00000024210	known	1	1
CATGCAGTGGTTTG	ENSXETG00000002673	ENSXETT00000005753	known	1	1
CATGTTAAGCGCTG	ENSXETG00000024117	ENSXETT00000052045	known	1	1
CATGGACTTGTCAC	ENSXETG00000026998	ENSXETT00000056642	known	1	1
CATGCTGGCTGAAA	ENSXETG00000019702	ENSXETT00000045848	known	1	1
CATGAGCAGATAAA	ENSXETG00000010306	ENSXETT00000022695	known	1	1
CATGTGTGCAGCCA	ENSXETG00000005916	ENSXETT00000013012	known	1	1
CATGAAGTAATAGA	ENSXETG00000018597	ENSXETT00000040263	known	1	1
CATGTACTGTGGAA	ENSXETG00000010995	ENSXETT00000024062	known	1	1
CATGACAAAATTCG	ENSXETG00000024034	ENSXETT00000051831	known	1	1
CATGCAAAGAACCC	ENSXETG00000012074	ENSXETT00000014049	known	1	1
CATGCTGTTTACTG	ENSXETG00000010712	ENSXETT00000023439	known	3	1
CATGTTGCTCTTGT	ENSXETG00000023296	ENSXETT00000050330	known	1	1
CATGGGTCCCTCTA	ENSXETG00000017874	ENSXETT00000038743	known	1	1
CATGTTCCCAGCCC	ENSXETG00000005911	ENSXETT00000013003	known	1	1
CATGGGTGAAACAG	ENSXETG00000007937	ENSXETT00000017402	known	1	1
CATGTTTTGTAAAT	ENSXETG00000026802	ENSXETT00000056272	known	1	1
CATGGAGATTTATA	ENSXETG00000001201	ENSXETT00000002586	known	1	1
CATGATTTTAATGT	ENSXETG00000012747	ENSXETT00000027863	known	1	1
CATGTATATTTGTA	ENSXETG00000013264	ENSXETT00000029054	known	1	1
CATGCCACTGAATA	ENSXETG00000002853	ENSXETT00000006251	known	1	1
CATGTTAAGAACTT	ENSXETG00000026635	ENSXETT00000056068	known	1	1
CATGGAAGACTGCT	ENSXETG00000002941	ENSXETT00000056875	known	1	1
CATGCTAAATGTTT	ENSXETG00000001501	ENSXETT00000003137	known	1	1
CATGGTGTGCTGTG	ENSXETG00000014597	ENSXETT00000031935	known	1	1
CATGGTATACTCCT	ENSXETG00000014597	ENSXETT00000031935	known	4	1
CATGAAAGAGTAAA	ENSXETG00000002324	ENSXETT00000004964	known	2	1
CATGTCAACTTTGT	ENSXETG00000011897	ENSXETT00000026001	known	1	1
CATGGGGAAAACTA	ENSXETG00000008480	ENSXETT00000018550	known	1	1
CATGTGGTATGAGA	ENSXETG00000000066	ENSXETT00000000113	known	1	1
CATGGTGCTGTGCT	ENSXETG00000023609	ENSXETT00000050947	known	1	1
CATGGGAACTGTGA	ENSXETG00000009196	ENSXETT00000020184	known	1	1
CATGAATGGTGCAG	ENSXETG00000012775	ENSXETT00000027915	known	1	1
CATGCTGAAAAATA	ENSXETG00000005359	ENSXETT00000011770	known	1	1
CATGTTATTGTTTT	ENSXETG00000021669	ENSXETT00000046847	known	1	1
CATGTGCCAAAATC	ENSXETG00000011141	ENSXETT00000024365	known	1	1
CATGAGCAGCTATC	ENSXETG00000018170	ENSXETT00000039402	known	1	1
CATGTTTTCTCCTG	ENSXETG00000017960	ENSXETT00000038938	known	1	1
CATGGCCCAGAGAT	ENSXETG00000015201	ENSXETT00000033260	known	1	1
CATGCAGACAAAAA	ENSXETG00000006536	ENSXETT00000014297	known	1	1
CATGCTCACTGGAA	ENSXETG00000015527	ENSXETT00000033867	known	1	1
CATGCCTGAAGGTA	ENSXETG00000015483	ENSXETT00000033787	known	1	1
CATGTAATATTTTA	ENSXETG00000021119	ENSXETT00000045658	known	1	1
CATGTCACATTTAA	ENSXETG00000009864	ENSXETT00000021716	known	1	1
CATGTTTTTAACAC	ENSXETG00000003583	ENSXETT00000007739	known	1	1
CATGCCGGCCTTGC	ENSXETG00000026277	ENSXETT00000015220	known	3	1
CATGCACAACTTGA	ENSXETG00000026234	ENSXETT00000055431	known	1	1
CATGTATGTTAACT	ENSXETG00000005005	ENSXETT00000010941	known	1	1
CATGTTTGATGGGG	ENSXETG00000008147	ENSXETT00000017867	known	1	1
CATGTTCTCTGTGA	ENSXETG00000000436	ENSXETT00000048167	known	1	1
CATGATGATGTCAG	ENSXETG00000002868	ENSXETT00000006281	known	1	1
CATGCACAAATAAA	ENSXETG00000007874	ENSXETT00000017224	known	1	1
CATGGCACCTAGAA	ENSXETG00000026417	ENSXETT00000055701	known	1	1
CATGATCCGTCACG	ENSXETG00000003878	ENSXETT00000008413	known	1	1
CATGTTTATTTTGT	ENSXETG00000019015	ENSXETT00000045614	known	1	1
CATGCTATGTGCCC	ENSXETG00000026045	ENSXETT00000055125	known	1	1
CATGAATGGAAAGT	ENSXETG00000025443	ENSXETT00000054235	known	1	1
CATGCACATTTTCT	ENSXETG00000002976	ENSXETT00000006501	known	1	1
CATGATGTCATATT	ENSXETG00000026483	ENSXETT00000055821	known	1	1
CATGATCCTGGGAG	ENSXETG00000011534	ENSXETT00000025236	known	1	1
CATGTCGGCAGTGT	ENSXETG00000007286	ENSXETT00000015845	known	1	1
CATGATGTCGATCC	ENSXETG00000005009	ENSXETT00000010943	known	1	1
CATGGTGGATTGTA	ENSXETG00000002709	ENSXETT00000005843	known	1	1
CATGAATGCTTTCT	ENSXETG00000026184	ENSXETT00000055344	known	1	1
CATGCTCTTTTCAA	ENSXETG00000006090	ENSXETT00000013428	known	1	1
CATGGCATTTGAAG	ENSXETG00000005956	ENSXETT00000013090	known	1	1
CATGTCGGTGTGGC	ENSXETG00000009044	ENSXETT00000019815	known	1	1
CATGCGGGTATCTA	ENSXETG00000019486	ENSXETT00000042223	known	1	1
CATGTTCAGTTTGT	ENSXETG00000012669	ENSXETT00000027721	known	1	1
CATGCTTACATCTT	ENSXETG00000012208	ENSXETT00000026664	known	1	1
CATGATCCACAATA	ENSXETG00000010474	ENSXETT00000022991	known	10	1
CATGCACGGCATAA	ENSXETG00000010403	ENSXETT00000022849	known	1	1
CATGATGCTCCATA	ENSXETG00000003063	ENSXETT00000006652	known	1	1
CATGATCCTAATTG	ENSXETG00000025884	ENSXETT00000054899	known	1	1
CATGAAAAACGAAA	ENSXETG00000005077	ENSXETT00000011074	known	1	1
CATGTTAATAATGT	ENSXETG00000001569	ENSXETT00000003313	known	1	1
CATGATCTATTGCA	ENSXETG00000023323	ENSXETT00000050379	known	1	1
CATGTTTAAATGGA	ENSXETG00000009183	ENSXETT00000020156	known	1	1
CATGCCAATTTAGT	ENSXETG00000010737	ENSXETT00000023486	known	1	1
CATGATTTTGCTTG	ENSXETG00000026058	ENSXETT00000026302	known	1	1
CATGGTGGGAGAGC	ENSXETG00000011538	ENSXETT00000025239	known	1	1
CATGTTTGAGAAAC	ENSXETG00000019634	ENSXETT00000042522	known	2	1
CATGCTGAGACCAA	ENSXETG00000016819	ENSXETT00000036668	known	1	1
CATGCAACACTGCA	ENSXETG00000009828	ENSXETT00000021637	known	1	1
CATGGAGAAATGCG	ENSXETG00000010159	ENSXETT00000022413	known	1	1
CATGTAGATTTAAT	ENSXETG00000010159	ENSXETT00000022413	known	2	1
CATGTTGTATTTCA	ENSXETG00000022904	ENSXETT00000055105	known	1	1
CATGAGGCAGACGG	ENSXETG00000022604	ENSXETT00000048899	known	1	1
CATGGAGAGCTTGG	ENSXETG00000021097	ENSXETT00000045597	known	1	1
CATGTTTTCAGTCC	ENSXETG00000019071	ENSXETT00000041328	known	1	1
CATGTATGGTTTGT	ENSXETG00000007259	ENSXETT00000015774	known	1	1
CATGAAGAAACTGG	ENSXETG00000004524	ENSXETT00000009814	known	1	1
CATGCTTTCCCCAG	ENSXETG00000016290	ENSXETT00000035553	known	1	1
CATGAATCCATATT	ENSXETG00000025461	ENSXETT00000005540	known	1	1
CATGGAGTGCTTGG	ENSXETG00000017864	ENSXETT00000038721	known	1	1
CATGGTAACATAGC	ENSXETG00000025629	ENSXETT00000054521	known	1	1
CATGCTGTTTCTAT	ENSXETG00000005311	ENSXETT00000011631	known	1	1
CATGACATTGATCT	ENSXETG00000019385	ENSXETT00000041998	known	1	1
CATGTATGATGACC	ENSXETG00000015279	ENSXETT00000033408	known	1	1
CATGATTGGATTGT	ENSXETG00000018924	ENSXETT00000041049	known	1	1
CATGGTAGGACAGG	ENSXETG00000001266	ENSXETT00000002719	known	1	1
CATGGAAAATCTAT	ENSXETG00000003986	ENSXETT00000008646	known	1	1
CATGTAAAAAAATA	ENSXETG00000025594	ENSXETT00000054453	known	1	1
CATGAAATAAATGG	ENSXETG00000017950	ENSXETT00000038920	known	1	1
CATGGGGGGGGGCG	ENSXETG00000010896	ENSXETT00000023816	known	1	1
CATGTTTTTTTCCC	ENSXETG00000001539	ENSXETT00000003233	known	1	1
CATGTGTATAAATA	ENSXETG00000019473	ENSXETT00000042188	known	1	1
CATGAATACGGAGT	ENSXETG00000019473	ENSXETT00000042188	known	2	1
CATGCAAGCAACTT	ENSXETG00000004023	ENSXETT00000008714	known	1	1
CATGGAACCTATAA	ENSXETG00000000783	ENSXETT00000001739	known	1	1
CATGCAGAGCAGAA	ENSXETG00000016821	ENSXETT00000036673	known	1	1
CATGTGATCAATGT	ENSXETG00000002260	ENSXETT00000004805	known	1	1
CATGCAGTTTGAGA	ENSXETG00000010543	ENSXETT00000023116	known	1	1
CATGTTCCCATATG	ENSXETG00000016335	ENSXETT00000035656	known	1	1
CATGATGGGGTACC	ENSXETG00000025300	ENSXETT00000040586	known	1	1
CATGTAATAAATTG	ENSXETG00000011112	ENSXETT00000024268	known	1	1
CATGGACAGTCTGA	ENSXETG00000009004	ENSXETT00000019720	known	1	1
CATGATTGTACTGA	ENSXETG00000013210	ENSXETT00000028932	known	1	1
CATGGAGAATAATT	ENSXETG00000022799	ENSXETT00000049330	known	1	1
CATGAGGCAAATCA	ENSXETG00000017613	ENSXETT00000038242	known	1	1
CATGCTGTCTGTAA	ENSXETG00000007628	ENSXETT00000016586	known	1	1
CATGCAGCTATTGT	ENSXETG00000008953	ENSXETT00000019612	known	1	1
CATGCCTGATGAAG	ENSXETG00000021590	ENSXETT00000046650	known	1	1
CATGTTGGTAATTG	ENSXETG00000002944	ENSXETT00000006436	known	1	1
CATGCTGCATTGCA	ENSXETG00000025941	ENSXETT00000054973	known	1	1
CATGTTGAGGTTTT	ENSXETG00000016955	ENSXETT00000036931	known	1	1
CATGGCTAATATTT	ENSXETG00000025737	ENSXETT00000054650	known	1	1
CATGTAATAAAGAA	ENSXETG00000025990	ENSXETT00000055048	known	1	1
CATGCCAACCACTG	ENSXETG00000000324	ENSXETT00000055213	known	1	1
CATGGCATAATGGG	ENSXETG00000008104	ENSXETT00000017754	known	1	1
CATGTGTATTCTTG	ENSXETG00000006008	ENSXETT00000013218	known	1	1
CATGTTTCTAAAAA	ENSXETG00000014592	ENSXETT00000031916	known	1	1
CATGGGGGGCAGTG	ENSXETG00000021355	ENSXETT00000046186	known	1	1
CATGGGCACAGTGA	ENSXETG00000023523	ENSXETT00000050759	known	1	1
CATGGCACAGGCAG	ENSXETG00000015918	ENSXETT00000034733	known	1	1
CATGATCTGATTAA	ENSXETG00000025363	ENSXETT00000054158	known	1	1
CATGTGTGTCTTTC	ENSXETG00000008602	ENSXETT00000018796	known	1	1
CATGGCACTTGTTT	ENSXETG00000012916	ENSXETT00000028269	known	1	1
CATGTCCACAAAGG	ENSXETG00000019441	ENSXETT00000042154	known	1	1
CATGTTAGGGGAGC	ENSXETG00000014992	ENSXETT00000032782	known	1	1
CATGAGTGCTGTGT	ENSXETG00000009182	ENSXETT00000020161	known	1	1
CATGTTTGTATATT	ENSXETG00000009182	ENSXETT00000020161	known	2	1
CATGTTCAATATGG	ENSXETG00000008004	ENSXETT00000017539	known	1	1
CATGGCCCAGAGAT	ENSXETG00000015201	ENSXETT00000033261	known	1	1
CATGGAGGAGGGTG	ENSXETG00000007975	ENSXETT00000001095	known	1	1
CATGCATTACTCTG	ENSXETG00000012969	ENSXETT00000028419	known	1	1
CATGGGCTACGGCT	ENSXETG00000011268	ENSXETT00000024600	known	1	1
CATGGATCTTGTTT	ENSXETG00000004548	ENSXETT00000009877	known	1	1
CATGAGACAATGCC	ENSXETG00000006234	ENSXETT00000013692	known	1	1
CATGTTTGTATAGC	ENSXETG00000011865	ENSXETT00000025926	known	1	1
CATGGGAGAACTAA	ENSXETG00000008976	ENSXETT00000019672	known	1	1
CATGTATTAGAGAA	ENSXETG00000026283	ENSXETT00000055497	known	1	1
CATGGATGACAGCA	ENSXETG00000021905	ENSXETT00000047407	known	1	1
CATGTCTTTGAAAT	ENSXETG00000001837	ENSXETT00000055185	known	1	1
CATGAAGGCTTGTG	ENSXETG00000002997	ENSXETT00000006542	known	1	1
CATGTGCATTAAGC	ENSXETG00000016788	ENSXETT00000036611	known	1	1
CATGTTCAAATGAA	ENSXETG00000010892	ENSXETT00000023809	known	1	1
CATGAGACCTTGAT	ENSXETG00000019460	ENSXETT00000042168	known	1	1
CATGAATGCTTTCT	ENSXETG00000026184	ENSXETT00000055343	known	1	1
CATGTGTACCATTG	ENSXETG00000007972	ENSXETT00000017468	known	1	1
CATGTGTTTGCTAT	ENSXETG00000004037	ENSXETT00000008737	known	1	1
CATGCTGTGTGCCT	ENSXETG00000017883	ENSXETT00000054904	known	1	1
CATGATGAGCCAAT	ENSXETG00000013323	ENSXETT00000029211	known	1	1
CATGTTTATGGGTC	ENSXETG00000020159	ENSXETT00000043481	known	1	1
CATGGTTTTCCCTC	ENSXETG00000006212	ENSXETT00000054128	known	1	1
CATGCATAATAAAC	ENSXETG00000003134	ENSXETT00000006797	known	1	1
CATGTTTTGTAATA	ENSXETG00000025929	ENSXETT00000054955	known	1	1
CATGACTGCCATAG	ENSXETG00000007454	ENSXETT00000016234	known	1	1
CATGAAACCTGTTT	ENSXETG00000026171	ENSXETT00000055323	known	1	1
CATGAGCGAAGGGG	ENSXETG00000026298	ENSXETT00000055523	known	1	1
CATGTTCTAAATGT	ENSXETG00000023108	ENSXETT00000049978	known	1	1
CATGCTTTGTCAGA	ENSXETG00000024209	ENSXETT00000052236	known	1	1
CATGAATAAAGTTA	ENSXETG00000014011	ENSXETT00000030593	known	1	1
CATGTGACATCTTC	ENSXETG00000025376	ENSXETT00000012315	known	1	1
CATGTTATGAGATT	ENSXETG00000012918	ENSXETT00000028280	known	1	1
CATGGCTGCCTTCT	ENSXETG00000015687	ENSXETT00000034219	known	1	1
CATGAACAGGGCTC	ENSXETG00000005388	ENSXETT00000011857	known	1	1
CATGCTGTGGCATC	ENSXETG00000018992	ENSXETT00000041186	known	1	1
CATGGGTGATATGT	ENSXETG00000008628	ENSXETT00000018862	known	1	1
CATGCTACTGCCAG	ENSXETG00000020020	ENSXETT00000043265	known	1	1
CATGGACTCTGGCT	ENSXETG00000013112	ENSXETT00000028716	known	1	1
CATGGCAAGCTGTT	ENSXETG00000025372	ENSXETT00000054171	known	1	1
CATGCTCTGCACTT	ENSXETG00000025248	ENSXETT00000054012	known	1	1
CATGTTTTTGTCAT	ENSXETG00000017816	ENSXETT00000038623	known	1	1
CATGACTCCCAGGA	ENSXETG00000021175	ENSXETT00000045788	known	1	1
CATGAAACAATACG	ENSXETG00000025316	ENSXETT00000054095	known	1	1
CATGTCATATGGGG	ENSXETG00000019656	ENSXETT00000042557	known	1	1
CATGTGTACATATA	ENSXETG00000009659	ENSXETT00000021259	known	1	1
CATGTTGTGCATAT	ENSXETG00000023394	ENSXETT00000050561	known	1	1
CATGTCATAATACC	ENSXETG00000011222	ENSXETT00000024518	known	1	1
CATGTAAATAAAGA	ENSXETG00000016928	ENSXETT00000036907	known	1	1
CATGTGGCTGTTTT	ENSXETG00000003876	ENSXETT00000008408	known	1	1
CATGGATTGTAATA	ENSXETG00000006720	ENSXETT00000014702	known	1	1
CATGTAAGGCTAAG	ENSXETG00000006669	ENSXETT00000014609	known	1	1
CATGAAACCTTTTA	ENSXETG00000007434	ENSXETT00000016191	known	1	1
CATGAAGAACGCAG	ENSXETG00000007434	ENSXETT00000016191	known	11	1
CATGAAAAACCACT	ENSXETG00000003750	ENSXETT00000008120	known	1	1
CATGCCACAGCCTG	ENSXETG00000010729	ENSXETT00000023473	known	1	1
CATGTTTTAAACTA	ENSXETG00000018149	ENSXETT00000039361	known	2	1
CATGCCAGTCACGT	ENSXETG00000017150	ENSXETT00000037396	known	1	1
CATGTGACCTGTGC	ENSXETG00000014349	ENSXETT00000031379	known	1	1
CATGAGATTGCCTT	ENSXETG00000014349	ENSXETT00000031379	known	32	1
CATGATGTGGGATC	ENSXETG00000023328	ENSXETT00000050392	known	1	1
CATGAGACTAGGGA	ENSXETG00000023677	ENSXETT00000051090	known	1	1
CATGTTACAGACAC	ENSXETG00000026026	ENSXETT00000055094	known	1	1
CATGCTAAACTTTA	ENSXETG00000025633	ENSXETT00000019272	known	1	1
CATGACAACTTTTT	ENSXETG00000001142	ENSXETT00000002495	known	1	1
CATGGATTTTTGTT	ENSXETG00000025713	ENSXETT00000054616	known	1	1
CATGGACAACAAGA	ENSXETG00000007258	ENSXETT00000015768	known	1	1
CATGAAGAGCTTTT	ENSXETG00000025475	ENSXETT00000025122	known	2	1
CATGTGTGCTGCTC	ENSXETG00000013481	ENSXETT00000029518	known	1	1
CATGGTCATCCTTT	ENSXETG00000020882	ENSXETT00000045090	known	1	1
CATGTCAGTAACAT	ENSXETG00000003502	ENSXETT00000007572	known	1	1
CATGTTGCTTGCCT	ENSXETG00000010627	ENSXETT00000023283	known	1	1
CATGTGGAATATGC	ENSXETG00000018313	ENSXETT00000039666	known	1	1
CATGTATATACATT	ENSXETG00000010865	ENSXETT00000023778	known	1	1
CATGCTATAAAATC	ENSXETG00000007193	ENSXETT00000015634	known	1	1
CATGGCCTTTTGCT	ENSXETG00000021760	ENSXETT00000047045	known	1	1
CATGAGCCAGTGTT	ENSXETG00000002989	ENSXETT00000006526	known	1	1
CATGGGAGTAGGAG	ENSXETG00000000399	ENSXETT00000033801	known	1	1
CATGTAAAGTCTTT	ENSXETG00000005391	ENSXETT00000011893	known	1	1
CATGTATACTTTTG	ENSXETG00000005831	ENSXETT00000012818	known	1	1
CATGTTTAAAAAAA	ENSXETG00000008099	ENSXETT00000017747	known	1	1
CATGACCACAGTGA	ENSXETG00000025900	ENSXETT00000017453	known	1	1
CATGCTCCGGCCCT	ENSXETG00000017793	ENSXETT00000038584	known	1	1
CATGTAGTTTTTTT	ENSXETG00000016584	ENSXETT00000036162	known	1	1
CATGTTTTGTGTCA	ENSXETG00000021589	ENSXETT00000046647	known	1	1
CATGAATACTGTCA	ENSXETG00000002770	ENSXETT00000006024	known	1	1
CATGGCTCTAATGC	ENSXETG00000018919	ENSXETT00000041039	known	1	1
CATGGTTTCTTATG	ENSXETG00000005062	ENSXETT00000011055	known	1	1
CATGTAACTTAATG	ENSXETG00000005062	ENSXETT00000011055	known	9	1
CATGACAGAACCTT	ENSXETG00000025551	ENSXETT00000054391	known	1	1
CATGTCAATATTTT	ENSXETG00000002040	ENSXETT00000004359	known	1	1
CATGTTCTCCAGGC	ENSXETG00000020574	ENSXETT00000044454	known	1	1
CATGTTCCCTGTAA	ENSXETG00000025483	ENSXETT00000042649	known	1	1
CATGCTAATCCCCC	ENSXETG00000025413	ENSXETT00000054206	known	1	1
CATGCTTACTTTCC	ENSXETG00000008954	ENSXETT00000019608	known	1	1
CATGGTGTAATTGT	ENSXETG00000004115	ENSXETT00000007595	known	1	1
CATGAGTTACGTGG	ENSXETG00000017934	ENSXETT00000038871	known	1	1
CATGTAAATAAAGA	ENSXETG00000002877	ENSXETT00000036328	known	1	1
CATGGAGATTTCCA	ENSXETG00000025578	ENSXETT00000054433	known	1	1
CATGCTGGTGTCAT	ENSXETG00000025271	ENSXETT00000054042	known	1	1
CATGGGAAGCAGTT	ENSXETG00000012658	ENSXETT00000025069	known	1	1
CATGTTTGTCTAAA	ENSXETG00000004473	ENSXETT00000009703	known	1	1
CATGAATTCCTTCA	ENSXETG00000005199	ENSXETT00000011342	known	1	1
CATGTGAAAACTAT	ENSXETG00000022566	ENSXETT00000048863	known	1	1
CATGACTGCTAAAG	ENSXETG00000006555	ENSXETT00000014344	known	1	1
CATGAATATTTCTG	ENSXETG00000016594	ENSXETT00000036200	known	1	1
CATGGAAGAAGAAA	ENSXETG00000012569	ENSXETT00000027494	known	1	1
CATGTCTGGGAGGA	ENSXETG00000016575	ENSXETT00000036137	known	1	1
CATGAAAAAAAGTA	ENSXETG00000017930	ENSXETT00000038849	known	1	1
CATGATTCACAGAA	ENSXETG00000019507	ENSXETT00000042239	known	1	1
CATGCGGAGAAACC	ENSXETG00000021381	ENSXETT00000055458	known	1	1
CATGACTGATGAAT	ENSXETG00000026217	ENSXETT00000055386	known	1	1
CATGGCCTGTTCTC	ENSXETG00000022216	ENSXETT00000048076	known	1	1
CATGGTTCTTAAAT	ENSXETG00000015731	ENSXETT00000034368	known	1	1
CATGACTTTGTGGC	ENSXETG00000007840	ENSXETT00000017141	known	1	1
CATGACACAAAGAC	ENSXETG00000025651	ENSXETT00000014034	known	6	1
CATGACATTTTCCT	ENSXETG00000025513	ENSXETT00000054340	known	1	1
CATGGGTTTCTGTT	ENSXETG00000008472	ENSXETT00000018532	known	1	1
CATGAAATAAATGG	ENSXETG00000013257	ENSXETT00000029033	known	1	1
CATGCAGCATTATC	ENSXETG00000003657	ENSXETT00000007895	known	1	1
CATGAGCTCCCTCA	ENSXETG00000025435	ENSXETT00000054224	known	1	1
CATGGGTGGGTATG	ENSXETG00000016927	ENSXETT00000036888	known	1	1
CATGCTTGCATATA	ENSXETG00000011867	ENSXETT00000025928	known	1	1
CATGAGATGCTAGA	ENSXETG00000024109	ENSXETT00000052013	known	1	1
CATGCATTACTCTG	ENSXETG00000012969	ENSXETT00000028418	known	1	1
CATGTCTGAGGCCA	ENSXETG00000010440	ENSXETT00000039208	known	1	1
CATGTGAAGAATGA	ENSXETG00000011876	ENSXETT00000025940	known	1	1
CATGAGTTAATAGA	ENSXETG00000011876	ENSXETT00000025940	known	3	1
CATGTCGCGCAAAA	ENSXETG00000023755	ENSXETT00000051244	known	16	1
CATGCTGGAAGAAC	ENSXETG00000026002	ENSXETT00000055064	known	1	1
CATGTTTCAGGTAC	ENSXETG00000002912	ENSXETT00000006373	known	1	1
CATGCATACCAGCA	ENSXETG00000015696	ENSXETT00000034230	known	1	1
CATGCTGCTTGCCC	ENSXETG00000015696	ENSXETT00000034230	known	2	1
CATGCATTTGTATA	ENSXETG00000003731	ENSXETT00000008077	known	1	1
CATGTAGATATGTA	ENSXETG00000009008	ENSXETT00000019726	known	1	1
CATGTAAAGCTGTT	ENSXETG00000018967	ENSXETT00000041146	known	1	1
CATGTATAAAAAAA	ENSXETG00000006541	ENSXETT00000014312	known	1	1
CATGTCTTTCAATG	ENSXETG00000004589	ENSXETT00000020972	known	1	1
CATGTATATGTGTA	ENSXETG00000004589	ENSXETT00000020972	known	3	1
CATGAAATCCTTTT	ENSXETG00000007303	ENSXETT00000015911	known	1	1
CATGAACTCTAACG	ENSXETG00000023672	ENSXETT00000051082	known	1	1
CATGTTACCCCCGG	ENSXETG00000010836	ENSXETT00000023699	known	1	1
CATGATGAAAAGAA	ENSXETG00000019549	ENSXETT00000042292	known	1	1
CATGATTCAAGCAA	ENSXETG00000009649	ENSXETT00000021247	known	1	1
CATGAAATACCTGG	ENSXETG00000011858	ENSXETT00000025914	known	1	1
CATGTGATCAGTTT	ENSXETG00000010952	ENSXETT00000023941	known	1	1
CATGGATATATCTA	ENSXETG00000001399	ENSXETT00000002965	known	1	1
CATGTAGTCCTATA	ENSXETG00000018331	ENSXETT00000039701	known	1	1
CATGCATATGTTGG	ENSXETG00000021414	ENSXETT00000046302	known	1	1
CATGATCTTATTTT	ENSXETG00000025168	ENSXETT00000053891	known	1	1
CATGGAATATTTTG	ENSXETG00000010153	ENSXETT00000022402	known	1	1
CATGAGTTTAAAGT	ENSXETG00000026230	ENSXETT00000055425	known	1	1
CATGAGGTGCAAAA	ENSXETG00000002934	ENSXETT00000006420	known	1	1
CATGCAACTGCCAT	ENSXETG00000020285	ENSXETT00000043756	known	1	1
CATGCAATGCTTTT	ENSXETG00000025484	ENSXETT00000054294	known	1	1
CATGGGCTTTATGA	ENSXETG00000018137	ENSXETT00000055443	known	1	1
CATGACGGTTACAA	ENSXETG00000004822	ENSXETT00000010467	known	1	1
CATGTATCTTCACC	ENSXETG00000002980	ENSXETT00000006504	known	1	1
CATGCTTTGTGTCT	ENSXETG00000001037	ENSXETT00000002277	known	1	1
CATGCAGCCTACAG	ENSXETG00000025571	ENSXETT00000054428	known	1	1
CATGTATGTTTTTA	ENSXETG00000018483	ENSXETT00000040023	known	1	1
CATGGTTATATCAG	ENSXETG00000017379	ENSXETT00000024290	known	1	1
CATGGGCATCAAGT	ENSXETG00000010537	ENSXETT00000023109	known	1	1
CATGAATAAATAAG	ENSXETG00000025427	ENSXETT00000054221	known	1	1
CATGCATAATAAAC	ENSXETG00000003134	ENSXETT00000006796	known	1	1
CATGAATATTAAAA	ENSXETG00000001731	ENSXETT00000003619	known	1	1
CATGTAATATAAAC	ENSXETG00000023568	ENSXETT00000050858	known	1	1
CATGTTGTAAATAA	ENSXETG00000021761	ENSXETT00000047043	known	1	1
CATGACCCTCCCAT	ENSXETG00000023227	ENSXETT00000050201	known	1	1
CATGTTTTTGTTTT	ENSXETG00000012095	ENSXETT00000026404	known	1	1
CATGCCAGGCACAG	ENSXETG00000018991	ENSXETT00000041191	known	1	1
CATGGTCAGCAAGA	ENSXETG00000010606	ENSXETT00000023269	known	1	1
CATGGTGGTGGAGG	ENSXETG00000005519	ENSXETT00000012124	known	4	1
CATGATATTTTATA	ENSXETG00000018182	ENSXETT00000039423	known	1	1
CATGATGTCACTCA	ENSXETG00000020017	ENSXETT00000043258	known	1	1
CATGTAAGCCCTGA	ENSXETG00000006294	ENSXETT00000013798	known	1	1
CATGCGCCTTATCC	ENSXETG00000012856	ENSXETT00000028106	known	1	1
CATGGACACAAAGC	ENSXETG00000021174	ENSXETT00000045783	known	1	1
CATGTTCCAGTGAC	ENSXETG00000010833	ENSXETT00000023696	known	1	1
CATGCAGGGGCTGG	ENSXETG00000014667	ENSXETT00000032125	known	1	1
CATGGAGGAGCTGC	ENSXETG00000012738	ENSXETT00000027856	known	1	1
CATGAGGAAAAAAC	ENSXETG00000011982	ENSXETT00000026205	known	1	1
CATGGCTCTTACGG	ENSXETG00000025853	ENSXETT00000054872	known	1	1
CATGTAAGATTTTA	ENSXETG00000023207	ENSXETT00000050173	known	2	1
CATGAAAAAAACAA	ENSXETG00000011728	ENSXETT00000025661	known	1	1
CATGGAATAGATTT	ENSXETG00000025901	ENSXETT00000054920	known	1	1
CATGATGCCTTCAA	ENSXETG00000025457	ENSXETT00000054267	known	1	1
CATGATGCAGATCC	ENSXETG00000020416	ENSXETT00000044055	known	1	1
CATGAATAAATAAG	ENSXETG00000025427	ENSXETT00000054219	known	1	1
CATGACTTTAAAAC	ENSXETG00000019501	ENSXETT00000042228	known	1	1
CATGGGCCTCGTCT	ENSXETG00000024343	ENSXETT00000052598	known	1	1
CATGAGTGAAGTGT	ENSXETG00000016842	ENSXETT00000036713	known	1	1
CATGCTAAAAAGCA	ENSXETG00000018896	ENSXETT00000040979	known	1	1
CATGCTAGCAGCAA	ENSXETG00000025402	ENSXETT00000054190	known	1	1
CATGTTGCAGTTCA	ENSXETG00000010945	ENSXETT00000023916	known	1	1
CATGCTTTATAAAA	ENSXETG00000010945	ENSXETT00000023916	known	2	1
CATGGCAACTGGCA	ENSXETG00000007422	ENSXETT00000016146	known	1	1
CATGGATAAATAAA	ENSXETG00000013543	ENSXETT00000029677	known	1	1
CATGGACCACAAAA	ENSXETG00000010457	ENSXETT00000022953	known	1	1
CATGCTGTACCTGC	ENSXETG00000003499	ENSXETT00000007570	known	1	1
CATGTGCAGTTTTT	ENSXETG00000025497	ENSXETT00000054324	known	1	1
CATGAAAGGATACG	ENSXETG00000015247	ENSXETT00000033364	known	1	1
CATGATGGGATAAG	ENSXETG00000014893	ENSXETT00000032571	known	1	1
CATGTTTAAAGGAT	ENSXETG00000005016	ENSXETT00000010969	known	1	1
CATGCAAAAATGCA	ENSXETG00000010845	ENSXETT00000023716	known	1	1
CATGTTGTACTGTG	ENSXETG00000008736	ENSXETT00000054358	known	1	1
CATGTTTCACTACA	ENSXETG00000016251	ENSXETT00000035476	known	1	1
CATGGGGAGAACTT	ENSXETG00000014411	ENSXETT00000031535	known	1	1
CATGTGGTACAGTA	ENSXETG00000007529	ENSXETT00000016401	known	1	1
CATGATTACAGCTT	ENSXETG00000005655	ENSXETT00000031733	known	1	1
CATGTTTGCATTAA	ENSXETG00000005655	ENSXETT00000031733	known	3	1
CATGTTGCCATCTA	ENSXETG00000021099	ENSXETT00000045608	known	1	1
CATGATGAGCCAAT	ENSXETG00000013323	ENSXETT00000054165	known	1	1
CATGGAGAAATACC	ENSXETG00000013593	ENSXETT00000029788	known	1	1
CATGCAGTACAACA	ENSXETG00000026219	ENSXETT00000055390	known	1	1
CATGGCTTTTGTGC	ENSXETG00000008227	ENSXETT00000018038	known	1	1
CATGTAAATAAACT	ENSXETG00000000972	ENSXETT00000002104	known	1	1
CATGTACTGCGTTA	ENSXETG00000008743	ENSXETT00000019176	known	1	1
CATGCAGCGACACG	ENSXETG00000009133	ENSXETT00000020055	known	1	1
CATGTTATTGAAAA	ENSXETG00000025716	ENSXETT00000054617	known	1	1
CATGTGCTGCCATT	ENSXETG00000023153	ENSXETT00000050109	known	1	1
CATGTACATTTTTA	ENSXETG00000023153	ENSXETT00000050109	known	2	1
CATGACTTACAACT	ENSXETG00000023127	ENSXETT00000050044	known	1	1
CATGAAATTGGCTG	ENSXETG00000008958	ENSXETT00000019654	known	3	1
CATGAATTAGCTTA	ENSXETG00000025153	ENSXETT00000053879	known	1	1
CATGAGAAACATTT	ENSXETG00000007740	ENSXETT00000016891	known	1	1
CATGGCTTCATAGC	ENSXETG00000025266	ENSXETT00000054036	known	1	1
CATGAAGAACTGCT	ENSXETG00000019049	ENSXETT00000041289	known	1	1
CATGCTTTCAAATT	ENSXETG00000012227	ENSXETT00000026714	known	1	1
CATGGTCAATGGGA	ENSXETG00000019052	ENSXETT00000041302	known	1	1
CATGTGTAATAAGT	ENSXETG00000026459	ENSXETT00000013608	known	1	1
CATGTGGCTGTAAA	ENSXETG00000026459	ENSXETT00000013608	known	3	1
CATGAGTAACTGGT	ENSXETG00000006560	ENSXETT00000014352	known	1	1
CATGTATAAATACA	ENSXETG00000013362	ENSXETT00000029297	known	1	1
CATGAAAGAGGTCA	ENSXETG00000022747	ENSXETT00000049211	known	1	1
CATGTAGTTCCAGT	ENSXETG00000022747	ENSXETT00000049211	known	2	1
CATGCATTTATATA	ENSXETG00000011319	ENSXETT00000024708	known	1	1
CATGAAAACCCTGA	ENSXETG00000002955	ENSXETT00000006449	known	1	1
CATGTAAATAAAGA	ENSXETG00000002877	ENSXETT00000006288	known	1	1
CATGGGGTGCAGCC	ENSXETG00000025955	ENSXETT00000044973	known	1	1
CATGGCATAATGGG	ENSXETG00000026438	ENSXETT00000001541	known	1	1
CATGTTTAACTCTG	ENSXETG00000025317	ENSXETT00000032965	known	1	1
CATGTGGGTCTTAC	ENSXETG00000013246	ENSXETT00000029007	known	1	1
CATGGGAATTGCTG	ENSXETG00000014001	ENSXETT00000030571	known	1	1
CATGTTTGTTAATG	ENSXETG00000014001	ENSXETT00000030571	known	5	1
CATGCCATTATTCA	ENSXETG00000025934	ENSXETT00000054962	known	1	1
CATGTATTCAAGAA	ENSXETG00000004047	ENSXETT00000008755	known	18	1
CATGTGCTGCCATT	ENSXETG00000023153	ENSXETT00000050107	known	1	1
CATGTACATTTTTA	ENSXETG00000023153	ENSXETT00000050107	known	2	1
CATGTAGCTTATAC	ENSXETG00000025864	ENSXETT00000054881	known	1	1
CATGACTTGGTGTG	ENSXETG00000001890	ENSXETT00000004005	known	1	1
CATGCCACTGCAAT	ENSXETG00000002946	ENSXETT00000006435	known	1	1
CATGTCAGGAGCAG	ENSXETG00000016526	ENSXETT00000036025	known	1	1
CATGACGCTCCATC	ENSXETG00000002996	ENSXETT00000006540	known	1	1
CATGGTTTTATGCG	ENSXETG00000025749	ENSXETT00000019368	known	1	1
CATGGTGAAGATTG	ENSXETG00000023189	ENSXETT00000050138	known	1	1
CATGTATTTTTTAA	ENSXETG00000007291	ENSXETT00000015856	known	1	1
CATGTGGTAACTTC	ENSXETG00000002887	ENSXETT00000006310	known	1	1
CATGGGATCTGCGT	ENSXETG00000004228	ENSXETT00000009203	known	1	1
CATGGTAACCACTA	ENSXETG00000025311	ENSXETT00000054090	known	1	1
CATGCTTTCAAATG	ENSXETG00000004027	ENSXETT00000054232	known	1	1
CATGTAAGAAGAAA	ENSXETG00000008591	ENSXETT00000018775	known	4	1
CATGTTTTTAAGTA	ENSXETG00000025466	ENSXETT00000054277	known	1	1
CATGAAAAGGAAGC	ENSXETG00000025433	ENSXETT00000042178	known	1	1
CATGGGACTATGCC	ENSXETG00000005180	ENSXETT00000011273	known	1	1
CATGGAGGAGGGTG	ENSXETG00000007975	ENSXETT00000017485	known	1	1
CATGTTATTTAAAA	ENSXETG00000021222	ENSXETT00000045895	known	1	1
CATGGAAGGAAACC	ENSXETG00000026104	ENSXETT00000020832	known	1	1
CATGCTTTATTTGG	ENSXETG00000008620	ENSXETT00000018837	known	1	1
CATGGACCAAACTA	ENSXETG00000022315	ENSXETT00000048290	known	1	1
CATGTTCTGTGCCG	ENSXETG00000007732	ENSXETT00000016874	known	1	1
CATGATGTCGGCCC	ENSXETG00000026447	ENSXETT00000055772	known	1	1
CATGGACGTGTTGT	ENSXETG00000010956	ENSXETT00000023946	known	1	1
CATGGCATAAATGC	ENSXETG00000009802	ENSXETT00000021590	known	1	1
CATGACTTGTAGAA	ENSXETG00000008168	ENSXETT00000017918	known	1	1
CATGTTTGGTATTT	ENSXETG00000017319	ENSXETT00000037725	known	1	1
CATGTTCTAATTTG	ENSXETG00000026269	ENSXETT00000025310	known	1	1
CATGTTAATGAACA	ENSXETG00000009655	ENSXETT00000021255	known	1	1
CATGTGCTTTTAGA	ENSXETG00000001170	ENSXETT00000002550	known	1	1
CATGGAAGCAGACA	ENSXETG00000022762	ENSXETT00000049248	known	1	1
CATGTTATTTGCGT	ENSXETG00000019653	ENSXETT00000042542	known	1	1
CATGCTTTATTTGG	ENSXETG00000008620	ENSXETT00000054337	known	1	1
CATGTAGGTTTATT	ENSXETG00000025293	ENSXETT00000054072	known	1	1
CATGCACTTTCTGA	ENSXETG00000014477	ENSXETT00000031684	known	1	1
CATGGACAATAAAG	ENSXETG00000009101	ENSXETT00000019969	known	1	1
CATGTTAAACTTCA	ENSXETG00000016790	ENSXETT00000036619	known	1	1
CATGCACACAGCCC	ENSXETG00000022669	ENSXETT00000048923	known	1	1
CATGGAATAACTCT	ENSXETG00000002038	ENSXETT00000004356	known	1	1
CATGCTTGTCTAAG	ENSXETG00000012910	ENSXETT00000028255	known	1	1
CATGTAATTATTAA	ENSXETG00000022613	ENSXETT00000048931	known	1	1
CATGTAATAACACA	ENSXETG00000005018	ENSXETT00000010970	known	1	1
CATGTTGGTCTATG	ENSXETG00000009544	ENSXETT00000021069	known	1	1
CATGGTCTTAATCT	ENSXETG00000019728	ENSXETT00000042712	known	1	1
CATGCCCGGTCTTA	ENSXETG00000001388	ENSXETT00000002941	known	1	1
CATGTTCTGGCACT	ENSXETG00000021117	ENSXETT00000045656	known	1	1
CATGGGAACACTTT	ENSXETG00000008685	ENSXETT00000019009	known	1	1
CATGCGTTTGTGGC	ENSXETG00000001967	ENSXETT00000004204	known	1	1
CATGGAATTCCCTT	ENSXETG00000001967	ENSXETT00000004204	known	2	1
CATGCCACTGGGCC	ENSXETG00000004596	ENSXETT00000010002	known	1	1
CATGCTACTTGATT	ENSXETG00000021126	ENSXETT00000045679	known	1	1
CATGTTCCCATATG	ENSXETG00000016335	ENSXETT00000035655	known	1	1
CATGAAAGTAGAGG	ENSXETG00000021667	ENSXETT00000046845	known	1	1
CATGTTTTGTAAAT	ENSXETG00000001085	ENSXETT00000002367	known	1	1
CATGGACGTGAGCT	ENSXETG00000007745	ENSXETT00000016900	known	1	1
CATGAGGAGATTGA	ENSXETG00000018409	ENSXETT00000039863	known	1	1
CATGACAGCCCGGG	ENSXETG00000015206	ENSXETT00000033270	known	1	1
CATGTTGCTCTCAG	ENSXETG00000015266	ENSXETT00000033393	known	1	1
CATGTATGTGTGGT	ENSXETG00000019453	ENSXETT00000042151	known	1	1
CATGAAGTATCTGC	ENSXETG00000001885	ENSXETT00000003982	known	1	1
CATGAATCAGTGGA	ENSXETG00000007537	ENSXETT00000016425	known	1	1
CATGTTAAATAAAG	ENSXETG00000005918	ENSXETT00000013017	known	1	1
CATGCAAAAAAAAG	ENSXETG00000005918	ENSXETT00000013017	known	2	1
CATGTTTTTAACCC	ENSXETG00000020882	ENSXETT00000055745	known	1	1
CATGTATGTGAAGA	ENSXETG00000022797	ENSXETT00000049327	known	1	1
CATGGTACTCACAT	ENSXETG00000022797	ENSXETT00000049327	known	3	1
CATGCTTCTCTTTC	ENSXETG00000025859	ENSXETT00000054876	known	1	1
CATGATTACATTAG	ENSXETG00000000439	ENSXETT00000000931	known	1	1
CATGGGCTTCGGTC	ENSXETG00000023754	ENSXETT00000051233	known	1	1
CATGTCACCCTATT	ENSXETG00000024108	ENSXETT00000052023	known	1	1
CATGAGGCAGACTT	ENSXETG00000024108	ENSXETT00000052023	known	3	1
CATGGATATTTGTG	ENSXETG00000026047	ENSXETT00000051117	known	1	1
CATGTAGCTTATAC	ENSXETG00000025864	ENSXETT00000054879	known	1	1
CATGGACTTCCATA	ENSXETG00000004022	ENSXETT00000008713	known	1	1
CATGGACACCGGGG	ENSXETG00000017349	ENSXETT00000037784	known	1	1
CATGAAAAGTAATC	ENSXETG00000015948	ENSXETT00000034814	known	1	1
CATGAATCTTCAAA	ENSXETG00000015948	ENSXETT00000034814	known	3	1
CATGTATATGAATT	ENSXETG00000025677	ENSXETT00000054574	known	1	1
CATGAAAGACTGTT	ENSXETG00000018435	ENSXETT00000055319	known	1	1
CATGATGACGGACA	ENSXETG00000005013	ENSXETT00000010967	known	1	1
CATGTACAATTTGA	ENSXETG00000016392	ENSXETT00000035776	known	1	1
CATGAGATACTCGC	ENSXETG00000002559	ENSXETT00000005460	known	1	1
CATGCAACAGTGCA	ENSXETG00000022900	ENSXETT00000049520	known	1	1
CATGACTCCCTCAG	ENSXETG00000026463	ENSXETT00000055800	known	1	1
CATGACAGAAAGTA	ENSXETG00000018230	ENSXETT00000039538	known	1	1
CATGGTAGTTTCAG	ENSXETG00000026235	ENSXETT00000055430	known	1	1
CATGGACAATAAAG	ENSXETG00000009101	ENSXETT00000019968	known	1	1
CATGTTTATTTTTT	ENSXETG00000018705	ENSXETT00000040514	known	1	1
CATGAGTTGATTGC	ENSXETG00000026267	ENSXETT00000055480	known	1	1
CATGAAGCTAATGA	ENSXETG00000005647	ENSXETT00000012456	known	1	1
CATGCTCCAAACTA	ENSXETG00000010162	ENSXETT00000022410	known	1	1
CATGGGATGATGCC	ENSXETG00000025166	ENSXETT00000053888	known	1	1
CATGTAATGCGCAT	ENSXETG00000002746	ENSXETT00000036930	known	1	1
CATGCCTGACTGAA	ENSXETG00000006534	ENSXETT00000014289	known	1	1
CATGTTACTCTTTT	ENSXETG00000023026	ENSXETT00000027520	known	1	1
CATGGAAAGCACCC	ENSXETG00000013325	ENSXETT00000029195	known	1	1
CATGCAGCACGTGT	ENSXETG00000002003	ENSXETT00000004295	known	1	1
CATGAATGGATCTT	ENSXETG00000000140	ENSXETT00000000267	known	1	1
CATGGAGTACAAGC	ENSXETG00000025345	ENSXETT00000046167	known	1	1
CATGGGTTATTTTT	ENSXETG00000025404	ENSXETT00000005340	known	1	1
CATGATTTATTTAA	ENSXETG00000005817	ENSXETT00000012795	known	1	1
CATGCTTAGATTGG	ENSXETG00000019701	ENSXETT00000042645	known	1	1
CATGTGTCCAGCGA	ENSXETG00000017322	ENSXETT00000037728	known	1	1
CATGAGGTGTTTCA	ENSXETG00000011845	ENSXETT00000025890	known	1	1
CATGTCTGAGCTTG	ENSXETG00000007856	ENSXETT00000017172	known	1	1
CATGGCGGCTCCTT	ENSXETG00000005589	ENSXETT00000012314	known	1	1
CATGCGTTGGAACC	ENSXETG00000021105	ENSXETT00000045623	known	1	1
CATGGCAGAAGTGA	ENSXETG00000004768	ENSXETT00000010334	known	1	1
CATGCTTAAAATAA	ENSXETG00000005663	ENSXETT00000012491	known	1	1
CATGCCGAAAATCC	ENSXETG00000012966	ENSXETT00000028407	known	1	1
CATGAGGCAGCTCA	ENSXETG00000014346	ENSXETT00000031371	known	1	1
CATGCCCAGCCTTG	ENSXETG00000012030	ENSXETT00000026283	known	1	1
CATGCAATCTGCAA	ENSXETG00000025397	ENSXETT00000054186	known	1	1
CATGCCAATGTGCA	ENSXETG00000000963	ENSXETT00000002100	known	1	1
CATGCAGTATCAAA	ENSXETG00000012204	ENSXETT00000026651	known	1	1
CATGGCTCTCTACA	ENSXETG00000012203	ENSXETT00000026644	known	1	1
CATGTCATTCCCCC	ENSXETG00000025335	ENSXETT00000032293	known	1	1
CATGTTGTTTCACT	ENSXETG00000013633	ENSXETT00000029860	known	1	1
CATGTCTCATCTGG	ENSXETG00000025533	ENSXETT00000054366	known	1	1
CATGATCATTACAC	ENSXETG00000008989	ENSXETT00000019702	known	1	1
CATGGCCTCTTCAT	ENSXETG00000026163	ENSXETT00000055312	known	1	1
CATGGCCGTCTGCT	ENSXETG00000026163	ENSXETT00000055312	known	4	1
CATGGTGGTAACAA	ENSXETG00000010449	ENSXETT00000022925	known	1	1
CATGCCCTGAAAAC	ENSXETG00000025471	ENSXETT00000003278	known	1	1
CATGCTGGTAATTA	ENSXETG00000016809	ENSXETT00000036647	known	1	1
CATGGAGAAACTTA	ENSXETG00000026404	ENSXETT00000055685	known	1	1
CATGGCAAAGTACA	ENSXETG00000026404	ENSXETT00000055685	known	5	1
CATGATTTCTTTGA	ENSXETG00000000334	ENSXETT00000000703	known	1	1
CATGGGGCTGCAAA	ENSXETG00000001184	ENSXETT00000031000	known	1	1
CATGGCACCTAGAA	ENSXETG00000026417	ENSXETT00000055702	known	1	1
CATGCACACTGAAA	ENSXETG00000002767	ENSXETT00000006019	known	1	1
CATGATCTTATTTT	ENSXETG00000025286	ENSXETT00000054060	known	1	1
CATGTGAGGAAGAA	ENSXETG00000016954	ENSXETT00000036932	known	1	1
CATGTTTGCATTTT	ENSXETG00000008154	ENSXETT00000017880	known	1	1
CATGCAGAGATCGA	ENSXETG00000022287	ENSXETT00000048225	known	1	1
CATGGAAGTGCAGG	ENSXETG00000021160	ENSXETT00000045753	known	1	1
CATGTTTTTTTTTT	ENSXETG00000004118	ENSXETT00000008894	known	1	1
CATGTTTGTATAGC	ENSXETG00000011865	ENSXETT00000054632	known	1	1
CATGCCCCTCTCCC	ENSXETG00000010542	ENSXETT00000023115	known	1	1
CATGTGTGCAGTGA	ENSXETG00000013194	ENSXETT00000028881	known	1	1
CATGGCGGAGAGAT	ENSXETG00000009296	ENSXETT00000020435	known	1	1
CATGGCTTGGCTCT	ENSXETG00000023001	ENSXETT00000049747	known	1	1
CATGTACTCGTAGG	ENSXETG00000008150	ENSXETT00000017875	known	1	1
CATGACACCGCCCG	ENSXETG00000008826	ENSXETT00000019398	known	1	1
CATGTTGCCTGCCA	ENSXETG00000015784	ENSXETT00000034403	known	1	1
CATGATATCTTCAT	ENSXETG00000014596	ENSXETT00000031929	known	1	1
CATGACTTTTGTAT	ENSXETG00000001082	ENSXETT00000002354	known	1	1
CATGGGAGGCCCTT	ENSXETG00000005015	ENSXETT00000010962	known	1	1
CATGATGTGTAACA	ENSXETG00000000153	ENSXETT00000000299	known	1	1
CATGTTCAAATACC	ENSXETG00000019113	ENSXETT00000041428	known	1	1
CATGTAGTTTTCCA	ENSXETG00000012209	ENSXETT00000026666	known	1	1
CATGTAAAGAGTTT	ENSXETG00000007518	ENSXETT00000016376	known	1	1
CATGGTTTTAGGCA	ENSXETG00000007518	ENSXETT00000016376	known	2	1
CATGGTCAAAAAAA	ENSXETG00000007518	ENSXETT00000016376	known	4	1
CATGTCATCTTAAA	ENSXETG00000012404	ENSXETT00000027115	known	1	1
CATGAAATTCAAAC	ENSXETG00000020160	ENSXETT00000043485	known	1	1
CATGCAATGTCCTA	ENSXETG00000010120	ENSXETT00000022308	known	1	1
CATGGCGAGGGTGG	ENSXETG00000009396	ENSXETT00000020709	known	1	1
CATGTAATCTCACA	ENSXETG00000019442	ENSXETT00000042130	known	1	1
CATGTGATTTGGTA	ENSXETG00000020828	ENSXETT00000044981	known	1	1
CATGCTTTATTTGG	ENSXETG00000008620	ENSXETT00000054339	known	1	1
CATGCCTTTCCAGC	ENSXETG00000025676	ENSXETT00000006619	known	1	1
CATGAAGATACCAG	ENSXETG00000025676	ENSXETT00000006619	known	4	1
CATGATGAATGGTT	ENSXETG00000025676	ENSXETT00000006619	known	7	1
CATGGCCTCTAAGG	ENSXETG00000011528	ENSXETT00000055696	known	1	1
CATGAAGTGGGTTT	ENSXETG00000004471	ENSXETT00000009701	known	1	1
CATGTTAGCCTTGC	ENSXETG00000005405	ENSXETT00000011920	known	1	1
CATGATATTTTATC	ENSXETG00000016386	ENSXETT00000035775	known	1	1
CATGCAATTATCAG	ENSXETG00000011183	ENSXETT00000024438	known	1	1
CATGTTCACTTTGT	ENSXETG00000007178	ENSXETT00000015599	known	1	1
CATGTTCATTAAAC	ENSXETG00000023678	ENSXETT00000051096	known	1	1
CATGTAATTATTAA	ENSXETG00000022613	ENSXETT00000048928	known	1	1
CATGATGATAATGA	ENSXETG00000021636	ENSXETT00000046753	known	1	1
CATGCCAACCACTG	ENSXETG00000000324	ENSXETT00000000670	known	1	1
CATGAGAATTTGGA	ENSXETG00000023300	ENSXETT00000050334	known	1	1
CATGAATTATTAGG	ENSXETG00000020289	ENSXETT00000043770	known	1	1
CATGGCAATTGGGA	ENSXETG00000004762	ENSXETT00000010319	known	1	1
CATGTATGCTATAT	ENSXETG00000003607	ENSXETT00000007782	known	1	1
CATGTACAGGCCAA	ENSXETG00000005085	ENSXETT00000011086	known	1	1
CATGTTGCTTTGCA	ENSXETG00000022804	ENSXETT00000049343	known	1	1
CATGGCTTTAAATT	ENSXETG00000022377	ENSXETT00000048431	known	1	1
CATGAGGGCTAAGA	ENSXETG00000025843	ENSXETT00000054859	known	1	1
CATGACTTTGATAC	ENSXETG00000003501	ENSXETT00000007571	known	1	1
CATGTAAGATCACA	ENSXETG00000004144	ENSXETT00000039397	known	1	1
CATGTACCTAGAAA	ENSXETG00000007168	ENSXETT00000015567	known	1	1
CATGTGTGCATTGG	ENSXETG00000026046	ENSXETT00000018536	known	1	1
CATGGTCAGATTTC	ENSXETG00000008957	ENSXETT00000019617	known	1	1
CATGGGTGTGTATG	ENSXETG00000019033	ENSXETT00000041262	known	1	1
CATGCAAAACTGTA	ENSXETG00000011938	ENSXETT00000026115	known	1	1
CATGTGATGCGCAA	ENSXETG00000004038	ENSXETT00000008738	known	1	1
CATGTCCACACTGC	ENSXETG00000011838	ENSXETT00000025876	known	1	1
CATGTAACTGGACT	ENSXETG00000002963	ENSXETT00000006465	known	1	1
CATGTCAGCAGCTG	ENSXETG00000004791	ENSXETT00000010398	known	1	1
CATGTTTCTTTCTT	ENSXETG00000023585	ENSXETT00000050912	known	1	1
CATGTTTTCAGATT	ENSXETG00000025641	ENSXETT00000054548	known	1	1
CATGGATTTTTTTT	ENSXETG00000021121	ENSXETT00000045659	known	1	1
CATGGCAAGCACAA	ENSXETG00000021121	ENSXETT00000045659	known	2	1
CATGCATTTTGTTG	ENSXETG00000007798	ENSXETT00000054113	known	1	1
CATGCAAGGAACTG	ENSXETG00000025525	ENSXETT00000054359	known	1	1
CATGATTGCATTCG	ENSXETG00000025525	ENSXETT00000054359	known	3	1
CATGGGGAACACAT	ENSXETG00000013916	ENSXETT00000030434	known	1	1
CATGCCTTCCTCAT	ENSXETG00000013916	ENSXETT00000030434	known	9	1
CATGGAGGCAGCCA	ENSXETG00000004705	ENSXETT00000010211	known	1	1
CATGGATAAAACAG	ENSXETG00000026004	ENSXETT00000043540	known	1	1
CATGGAGCGTACGG	ENSXETG00000025642	ENSXETT00000054549	known	1	1
CATGTAACATCTCT	ENSXETG00000017667	ENSXETT00000038345	known	1	1
CATGTGGGCCAGAT	ENSXETG00000001248	ENSXETT00000002692	known	1	1
CATGTTGGATTGAA	ENSXETG00000025788	ENSXETT00000054726	known	1	1
CATGGCAGTGAATG	ENSXETG00000017744	ENSXETT00000038508	known	1	1
CATGTGTGTCAATT	ENSXETG00000003528	ENSXETT00000029787	known	1	1
CATGTCTCAGCGTA	ENSXETG00000008998	ENSXETT00000019715	known	1	1
CATGGCTGCTCTCC	ENSXETG00000000132	ENSXETT00000000259	known	1	1
CATGACAACTTTTT	ENSXETG00000001142	ENSXETT00000054568	known	1	1
CATGGAGCATTCTA	ENSXETG00000018015	ENSXETT00000039054	known	1	1
CATGTGAAGGAGTT	ENSXETG00000018877	ENSXETT00000035520	known	1	1
CATGACAATACTGG	ENSXETG00000007251	ENSXETT00000015753	known	1	1
CATGTAAATAAGAA	ENSXETG00000002763	ENSXETT00000006015	known	1	1
CATGGCAGCCTTCT	ENSXETG00000011592	ENSXETT00000025347	known	1	1
CATGCTTTTAAAGA	ENSXETG00000004144	ENSXETT00000008972	known	1	1
CATGCAACTGCCAT	ENSXETG00000020285	ENSXETT00000043746	known	1	1
CATGTACAAATTCC	ENSXETG00000011308	ENSXETT00000024679	known	1	1
CATGGCTGTGTATG	ENSXETG00000022737	ENSXETT00000049195	known	1	1
CATGCTTTCAAATG	ENSXETG00000004027	ENSXETT00000008723	known	1	1
CATGTCTGTCACTA	ENSXETG00000020904	ENSXETT00000045165	known	1	1
CATGCCACAATTTC	ENSXETG00000003427	ENSXETT00000017254	known	1	1
CATGAATTATACCT	ENSXETG00000017438	ENSXETT00000037923	known	1	1
CATGTTCTCCATCT	ENSXETG00000010459	ENSXETT00000022964	known	1	1
CATGGAAGAAGAAA	ENSXETG00000012569	ENSXETT00000027493	known	1	1
CATGGTTTCTTATG	ENSXETG00000005062	ENSXETT00000011053	known	1	1
CATGTAACTTAATG	ENSXETG00000005062	ENSXETT00000011053	known	9	1
CATGGTGGCCCAGG	ENSXETG00000025791	ENSXETT00000054731	known	1	1
CATGTTTAAAAAAA	ENSXETG00000025630	ENSXETT00000054522	known	1	1
CATGTGACACACTA	ENSXETG00000022439	ENSXETT00000048568	known	1	1
CATGTAACTGGACT	ENSXETG00000002963	ENSXETT00000006464	known	1	1
CATGTAGCCAGTGA	ENSXETG00000002963	ENSXETT00000006464	known	9	1
CATGTTTTCTCCTG	ENSXETG00000017960	ENSXETT00000054717	known	1	1
CATGACATAATACT	ENSXETG00000002589	ENSXETT00000005523	known	1	1
CATGTTGCTTGTTT	ENSXETG00000004426	ENSXETT00000009646	known	1	1
CATGCTTCCCCAAC	ENSXETG00000013501	ENSXETT00000029591	known	14	1
CATGCCTGATGTTG	ENSXETG00000005791	ENSXETT00000012740	known	1	1
CATGGAGAAGATGA	ENSXETG00000008167	ENSXETT00000017921	known	1	1
CATGCATACATTTA	ENSXETG00000013480	ENSXETT00000029517	known	1	1
CATGCAAATTAAAA	ENSXETG00000016495	ENSXETT00000035979	known	1	1
CATGGTAGGTGCTG	ENSXETG00000018123	ENSXETT00000054195	known	1	1
CATGAAAGTCCTGC	ENSXETG00000003775	ENSXETT00000008186	known	1	1
CATGTTTATTGAGT	ENSXETG00000008232	ENSXETT00000018043	known	1	1
CATGTACAGCACTA	ENSXETG00000004136	ENSXETT00000008942	known	1	1
CATGTAAATCTGTA	ENSXETG00000005659	ENSXETT00000012482	known	1	1
CATGTTTCTTTCTT	ENSXETG00000023585	ENSXETT00000050911	known	1	1
CATGAGCAGCAACG	ENSXETG00000025147	ENSXETT00000053876	known	1	1
CATGTTGTACTGTG	ENSXETG00000008736	ENSXETT00000019156	known	1	1
CATGGAACTTGTGT	ENSXETG00000004792	ENSXETT00000010391	known	1	1
CATGTACAGTATAT	ENSXETG00000002908	ENSXETT00000006368	known	1	1
CATGGTATCACAAG	ENSXETG00000013204	ENSXETT00000028911	known	1	1
CATGGCTGCCCGTT	ENSXETG00000017909	ENSXETT00000019252	known	1	1
CATGTTGGGGTATT	ENSXETG00000017909	ENSXETT00000019252	known	2	1
CATGTATATTTTGC	ENSXETG00000026436	ENSXETT00000055749	known	1	1
CATGTGCAACTAAT	ENSXETG00000026436	ENSXETT00000055749	known	8	1
CATGTTACTTTGGG	ENSXETG00000000073	ENSXETT00000000137	known	1	1
CATGGTAGGTGCTG	ENSXETG00000018123	ENSXETT00000039311	known	1	1
CATGGGCCAAAAAA	ENSXETG00000012124	ENSXETT00000026456	known	1	1
CATGATGATAATGA	ENSXETG00000021636	ENSXETT00000046755	known	1	1
CATGGGAGTTACTC	ENSXETG00000019485	ENSXETT00000042207	known	1	1
CATGAACAAGTCAT	ENSXETG00000018887	ENSXETT00000040966	known	1	1
CATGATTCTTATGG	ENSXETG00000014696	ENSXETT00000032207	known	1	1
CATGCTTTGGTTGG	ENSXETG00000006384	ENSXETT00000010935	known	2	1
CATGTAATGCTAAC	ENSXETG00000019492	ENSXETT00000042220	known	1	1
CATGAATGGATGTT	ENSXETG00000023872	ENSXETT00000051462	known	1	1
CATGGCAATGGGGG	ENSXETG00000003345	ENSXETT00000007260	known	1	1
CATGTAACGTTTTG	ENSXETG00000003345	ENSXETT00000007260	known	6	1
CATGAGTTACGATC	ENSXETG00000001998	ENSXETT00000004281	known	1	1
CATGGAACAGCAAA	ENSXETG00000001714	ENSXETT00000003595	known	1	1
CATGGAAAAAATAT	ENSXETG00000026236	ENSXETT00000025066	known	1	1
CATGTTTGATCTGG	ENSXETG00000019042	ENSXETT00000041281	known	1	1
CATGGAGAGATACG	ENSXETG00000025460	ENSXETT00000054273	known	1	1
CATGCTGTATAAGA	ENSXETG00000022260	ENSXETT00000048172	known	1	1
CATGTAGAAATAAA	ENSXETG00000019215	ENSXETT00000041633	known	1	1
CATGTATGGTTTGT	ENSXETG00000007259	ENSXETT00000015772	known	1	1
CATGATTCTTCAAA	ENSXETG00000013610	ENSXETT00000029832	known	1	1
CATGTAACTAATAA	ENSXETG00000025768	ENSXETT00000054691	known	1	1
CATGTCCACAAAGG	ENSXETG00000019441	ENSXETT00000042149	known	1	1
CATGTGAAGTAGGA	ENSXETG00000017537	ENSXETT00000038066	known	1	1
CATGGCGTATTATT	ENSXETG00000023186	ENSXETT00000050127	known	1	1
CATGCTGCCAGTTT	ENSXETG00000026427	ENSXETT00000055717	known	1	1
CATGATTCAATACA	ENSXETG00000005598	ENSXETT00000012334	known	1	1
CATGTCACACTGAG	ENSXETG00000025177	ENSXETT00000053907	known	1	1
CATGAAAGCCAAAA	ENSXETG00000022222	ENSXETT00000048085	known	1	1
CATGTTGCTCTCAG	ENSXETG00000002013	ENSXETT00000004313	known	1	1
CATGTAGGGGCAGA	ENSXETG00000020027	ENSXETT00000043278	known	1	1
CATGAGTGCAAGGT	ENSXETG00000020027	ENSXETT00000043278	known	2	1
CATGTTAATATAAA	ENSXETG00000012929	ENSXETT00000028300	known	1	1
CATGTACTACCAAG	ENSXETG00000011296	ENSXETT00000024644	known	1	1
CATGCTATGAAAAT	ENSXETG00000003550	ENSXETT00000007674	known	1	1
CATGAATAACTTAA	ENSXETG00000025507	ENSXETT00000054333	known	1	1
CATGAATAAAGTCA	ENSXETG00000001255	ENSXETT00000002706	known	1	1
CATGTACTACACTG	ENSXETG00000008224	ENSXETT00000018034	known	1	1
CATGACCAGCTGCT	ENSXETG00000005855	ENSXETT00000012881	known	1	1
CATGCTTATAAAAA	ENSXETG00000022289	ENSXETT00000048227	known	1	1
CATGTTTGTTGGAA	ENSXETG00000008174	ENSXETT00000017928	known	1	1
CATGTGTTGTGTCT	ENSXETG00000016095	ENSXETT00000035098	known	1	1
CATGTACCGCCGAC	ENSXETG00000013668	ENSXETT00000029907	known	1	1
CATGAAAATATATT	ENSXETG00000020409	ENSXETT00000044036	known	1	1
CATGATTAAATGGC	ENSXETG00000012846	ENSXETT00000028075	known	8	1
CATGCCCTAGTAAT	ENSXETG00000019457	ENSXETT00000042167	known	1	1
CATGTGATCCTTGT	ENSXETG00000019457	ENSXETT00000042167	known	2	1
CATGTGAGACTGTT	ENSXETG00000021114	ENSXETT00000045649	known	1	1
CATGTTCACAAGTC	ENSXETG00000002017	ENSXETT00000004318	known	1	1
CATGTTTCAGTGTG	ENSXETG00000000108	ENSXETT00000000209	known	1	1
CATGTATTGCTACC	ENSXETG00000014519	ENSXETT00000031780	known	1	1
CATGCCAAAGACTC	ENSXETG00000025415	ENSXETT00000013014	known	1	1
CATGAGTTCAGCAG	ENSXETG00000025415	ENSXETT00000013014	known	2	1
CATGGAACAGCAAA	ENSXETG00000018894	ENSXETT00000040971	known	1	1
CATGAATTGGCTGG	ENSXETG00000025511	ENSXETT00000054338	known	1	1
CATGCTCTGCACTT	ENSXETG00000025248	ENSXETT00000054013	known	1	1
CATGGCTGCTGCCC	ENSXETG00000003203	ENSXETT00000006963	known	1	1
CATGGACGTTTTTA	ENSXETG00000016092	ENSXETT00000035093	known	1	1
CATGCTGAAGTGGC	ENSXETG00000016092	ENSXETT00000035093	known	3	1
CATGTGATGGGTGT	ENSXETG00000025925	ENSXETT00000054949	known	1	1
CATGGGAGAAAAAA	ENSXETG00000011576	ENSXETT00000025326	known	1	1
CATGGTGGGACCAA	ENSXETG00000004489	ENSXETT00000009744	known	1	1
CATGTTGCACTTAT	ENSXETG00000018172	ENSXETT00000039406	known	1	1
CATGCCTTAAATGC	ENSXETG00000009654	ENSXETT00000021254	known	1	1
CATGTTGTCTATTT	ENSXETG00000009654	ENSXETT00000021254	known	3	1
CATGTTTATATATT	ENSXETG00000001732	ENSXETT00000003620	known	1	1
CATGAGGCTTCCTA	ENSXETG00000012054	ENSXETT00000026326	known	1	1
CATGTTCTTTGATT	ENSXETG00000000849	ENSXETT00000001887	known	1	1
CATGGAACCTATAA	ENSXETG00000000783	ENSXETT00000001741	known	1	1
CATGGTTGAAACCC	ENSXETG00000010633	ENSXETT00000023302	known	1	1
CATGTCCGCAGAGC	ENSXETG00000013600	ENSXETT00000029812	known	1	1
CATGCCTTTGAAAT	ENSXETG00000020355	ENSXETT00000043902	known	1	1
CATGTCTTTTTAAG	ENSXETG00000016775	ENSXETT00000036588	known	1	1
CATGGAAGTATAAG	ENSXETG00000019166	ENSXETT00000041556	known	1	1
CATGTCTGCTAAGG	ENSXETG00000019166	ENSXETT00000041556	known	2	1
CATGGGGTCTCCTT	ENSXETG00000010838	ENSXETT00000023701	known	3	1
CATGTCACATCTTA	ENSXETG00000016301	ENSXETT00000035576	known	1	1
CATGTTAAGAAGAG	ENSXETG00000011826	ENSXETT00000025856	known	1	1
CATGATGGGCTGTA	ENSXETG00000024210	ENSXETT00000052237	known	1	1
CATGCTTTGCTATT	ENSXETG00000000784	ENSXETT00000001748	known	1	1
CATGTTGTGTTTGT	ENSXETG00000009628	ENSXETT00000021212	known	1	1
CATGATGCAGATCC	ENSXETG00000020416	ENSXETT00000044057	known	1	1
CATGCTTTTATGTA	ENSXETG00000007777	ENSXETT00000016990	known	1	1
CATGGGTGACTAAT	ENSXETG00000008156	ENSXETT00000017889	known	1	1
CATGTTGTGCCGGT	ENSXETG00000026087	ENSXETT00000055200	known	1	1
CATGGCTTCAGTGT	ENSXETG00000011279	ENSXETT00000010395	known	1	1
CATGCCTGTGAGCA	ENSXETG00000015227	ENSXETT00000033309	known	1	1
CATGTCAGGATTCC	ENSXETG00000021156	ENSXETT00000045741	known	1	1
CATGAAGCCCCCAT	ENSXETG00000010098	ENSXETT00000022275	known	1	1
CATGATTGTGGCAT	ENSXETG00000022178	ENSXETT00000047995	known	1	1
CATGCTTGTTTAAT	ENSXETG00000010835	ENSXETT00000023698	known	1	1
CATGGGATCTGTTA	ENSXETG00000020806	ENSXETT00000044925	known	1	1
CATGGAAGTACAGT	ENSXETG00000022342	ENSXETT00000048326	known	1	1
CATGTAATTGCAGT	ENSXETG00000025422	ENSXETT00000054213	known	1	1
CATGACAAACACAA	ENSXETG00000018460	ENSXETT00000039969	known	18	1
CATGTGCCAACAGT	ENSXETG00000018320	ENSXETT00000039675	known	1	1
CATGGTTTCTTCTA	ENSXETG00000016502	ENSXETT00000035989	known	1	1
CATGCAGGGCAGTT	ENSXETG00000008153	ENSXETT00000017879	known	1	1
CATGGAGCTGTTAA	ENSXETG00000024097	ENSXETT00000051994	known	1	1
CATGGGAAGTGCTG	ENSXETG00000025348	ENSXETT00000054138	known	1	1
CATGTTTTTTGTTT	ENSXETG00000025420	ENSXETT00000054211	known	1	1
CATGGAACAGCAAA	ENSXETG00000001714	ENSXETT00000003881	known	1	1
CATGTACAGAAACC	ENSXETG00000026185	ENSXETT00000055345	known	1	1
CATGCCATCTGGAG	ENSXETG00000019024	ENSXETT00000041249	known	1	1
CATGCACAAATTAT	ENSXETG00000008101	ENSXETT00000017749	known	1	1
CATGTTGACCCAAA	ENSXETG00000023009	ENSXETT00000049760	known	1	1
CATGTCGGTGTGGC	ENSXETG00000009044	ENSXETT00000019816	known	1	1
CATGCTGAAACTTA	ENSXETG00000019013	ENSXETT00000041234	known	1	1
CATGTATGTTTTCA	ENSXETG00000023673	ENSXETT00000051087	known	1	1
CATGTAATAAAACT	ENSXETG00000025777	ENSXETT00000054708	known	1	1
CATGTGTATCTGCT	ENSXETG00000019384	ENSXETT00000041997	known	1	1
CATGTTAATATCCA	ENSXETG00000007821	ENSXETT00000017086	known	1	1
CATGTGACTATTGT	ENSXETG00000019743	ENSXETT00000042751	known	1	1
CATGTAGGTCAATT	ENSXETG00000010014	ENSXETT00000022068	known	1	1
CATGGTGAAAAGCC	ENSXETG00000026099	ENSXETT00000055217	known	1	1
CATGCAACACAGGA	ENSXETG00000021359	ENSXETT00000046193	known	1	1
CATGCCACTGCTTT	ENSXETG00000011572	ENSXETT00000054421	known	1	1
CATGGGGCATATGA	ENSXETG00000018204	ENSXETT00000039475	known	1	1
CATGTAAATATTTT	ENSXETG00000000116	ENSXETT00000000222	known	1	1
CATGATGTGTGCCA	ENSXETG00000003396	ENSXETT00000007367	known	1	1
CATGTCTTTGCTGG	ENSXETG00000019700	ENSXETT00000042639	known	1	1
CATGCAGGGAGAAA	ENSXETG00000010723	ENSXETT00000023462	known	1	1
CATGGCGGCTCTAC	ENSXETG00000025234	ENSXETT00000017753	known	1	1
CATGAGTTATGTCA	ENSXETG00000007843	ENSXETT00000017145	known	1	1
CATGTGTGGTATAT	ENSXETG00000007843	ENSXETT00000017145	known	2	1
CATGTAAGCTTCAT	ENSXETG00000007843	ENSXETT00000017145	known	4	1
CATGTTCGTGCAAA	ENSXETG00000022198	ENSXETT00000048042	known	1	1
CATGGTTCCCAGTG	ENSXETG00000004761	ENSXETT00000010318	known	1	1
CATGATCTGATTAA	ENSXETG00000025363	ENSXETT00000054159	known	1	1
CATGGGGCTGCAAA	ENSXETG00000001184	ENSXETT00000002563	known	1	1
CATGAAGGAATGTT	ENSXETG00000015267	ENSXETT00000033395	known	1	1
CATGTAGCTGCTGA	ENSXETG00000018174	ENSXETT00000039412	known	1	1
CATGTGTATTTTTC	ENSXETG00000025963	ENSXETT00000013809	known	1	1
CATGTACTCGTAGG	ENSXETG00000008150	ENSXETT00000017877	known	1	1
CATGTATGTTATCT	ENSXETG00000021353	ENSXETT00000046179	known	1	1
CATGATGGCGACCA	ENSXETG00000013630	ENSXETT00000029853	known	1	1
CATGTTAAAAAGTG	ENSXETG00000015859	ENSXETT00000034590	known	1	1
CATGTTTAAAGGAT	ENSXETG00000005016	ENSXETT00000054332	known	1	1
CATGGAGAATGAAA	ENSXETG00000012963	ENSXETT00000028399	known	1	1
CATGATACTCACTG	ENSXETG00000023417	ENSXETT00000050582	known	7	1
CATGGCTGGAAACT	ENSXETG00000005583	ENSXETT00000012296	known	1	1
CATGCGCAGTAGAG	ENSXETG00000004702	ENSXETT00000010208	known	5	1
CATGTAGCTAAAAC	ENSXETG00000000061	ENSXETT00000000099	known	1	1
CATGGATGTGGTTT	ENSXETG00000010084	ENSXETT00000022228	known	1	1
CATGTTTTGTAATA	ENSXETG00000025929	ENSXETT00000054956	known	1	1
CATGTTCCGCTGTG	ENSXETG00000018661	ENSXETT00000040399	known	1	1
CATGCAAAGACAAT	ENSXETG00000013573	ENSXETT00000029739	known	1	1
CATGTATGACTGCT	ENSXETG00000018210	ENSXETT00000039482	known	1	1
CATGACAAAAAAAA	ENSXETG00000003301	ENSXETT00000007165	known	1	1
CATGCTACAGGCTT	ENSXETG00000013200	ENSXETT00000028894	known	1	1
CATGATTGATGCTG	ENSXETG00000025329	ENSXETT00000017028	known	1	1
CATGGGTGTGTTCT	ENSXETG00000026178	ENSXETT00000055335	known	1	1
CATGAGCATTTCCT	ENSXETG00000016927	ENSXETT00000036876	known	1	1
CATGAAACTGATAT	ENSXETG00000001536	ENSXETT00000003210	known	1	1
CATGTGGACTGCTG	ENSXETG00000025574	ENSXETT00000054430	known	1	1
CATGTTGTTATTAT	ENSXETG00000026378	ENSXETT00000006971	known	1	1
CATGTTTATTAAAA	ENSXETG00000026282	ENSXETT00000055495	known	1	1
CATGACGTTGTTCT	ENSXETG00000026341	ENSXETT00000044591	known	1	1
CATGGAATGCTCTT	ENSXETG00000016852	ENSXETT00000036731	known	1	1
CATGAACTATTTGT	ENSXETG00000014487	ENSXETT00000031718	known	1	1
CATGTTTTTTTAGG	ENSXETG00000018674	ENSXETT00000040424	known	1	1
CATGGACAAAATAA	ENSXETG00000018674	ENSXETT00000040424	known	2	1
CATGTTCTGGCTAA	ENSXETG00000001143	ENSXETT00000002496	known	1	1
CATGGCAACTGACA	ENSXETG00000004914	ENSXETT00000010697	known	1	1
CATGTTCCAGTCTT	ENSXETG00000012025	ENSXETT00000026273	known	1	1
CATGGGAATAAAAC	ENSXETG00000010401	ENSXETT00000022847	known	1	1
CATGAATGCATTTT	ENSXETG00000013562	ENSXETT00000029726	known	1	1
CATGGCATCACTAT	ENSXETG00000009056	ENSXETT00000019847	known	1	1
CATGCTTCATCCAC	ENSXETG00000009023	ENSXETT00000019780	known	1	1
CATGGTAATAAATT	ENSXETG00000011962	ENSXETT00000026164	known	1	1
CATGTCAGACCAAT	ENSXETG00000025728	ENSXETT00000017673	known	1	1
CATGCAAATACTTT	ENSXETG00000016586	ENSXETT00000036165	known	1	1
CATGAAAGAAGATC	ENSXETG00000021289	ENSXETT00000046041	known	1	1
CATGTGGGATGTTT	ENSXETG00000020022	ENSXETT00000043274	known	1	1
CATGGCCTCCAGCA	ENSXETG00000020022	ENSXETT00000043274	known	3	1
CATGGGAAGTTCTG	ENSXETG00000011864	ENSXETT00000025924	known	1	1
CATGTTTATTTTGT	ENSXETG00000019015	ENSXETT00000045620	known	1	1
CATGGCTCAAGTGG	ENSXETG00000003765	ENSXETT00000008155	known	1	1
CATGATCTATTGGG	ENSXETG00000014000	ENSXETT00000030568	known	1	1
CATGTGTTTATAGT	ENSXETG00000005797	ENSXETT00000012757	known	1	1
CATGGAGTAAGATA	ENSXETG00000007539	ENSXETT00000016429	known	1	1
CATGTCTTTCAATG	ENSXETG00000004589	ENSXETT00000009980	known	1	1
CATGTATATGTGTA	ENSXETG00000004589	ENSXETT00000009980	known	3	1
CATGCACTTGCCCA	ENSXETG00000007140	ENSXETT00000015516	known	1	1
CATGTTCTTTTGAT	ENSXETG00000001671	ENSXETT00000003512	known	1	1
CATGTGCTGTGCAT	ENSXETG00000015477	ENSXETT00000033769	known	1	1
CATGTGCTGCAACA	ENSXETG00000026414	ENSXETT00000055698	known	1	1
CATGTATAAAAGAA	ENSXETG00000005824	ENSXETT00000012807	known	1	1
CATGTTTCAGGCCT	ENSXETG00000019654	ENSXETT00000042554	known	1	1
CATGCTGATGGCAT	ENSXETG00000019415	ENSXETT00000042074	known	1	1
CATGCTGACCCCTG	ENSXETG00000000143	ENSXETT00000000280	known	1	1
CATGGGAGAAAAAG	ENSXETG00000003233	ENSXETT00000007018	known	1	1
CATGAAATAAACAA	ENSXETG00000000091	ENSXETT00000000167	known	1	1
CATGGTAAAAAAAG	ENSXETG00000020372	ENSXETT00000043970	known	1	1
CATGAAGGGGAGAC	ENSXETG00000018957	ENSXETT00000041138	known	1	1
CATGATAACCATTT	ENSXETG00000015774	ENSXETT00000034386	known	1	1
CATGTGTTCTCTGC	ENSXETG00000020868	ENSXETT00000045057	known	1	1
CATGAACCCCAAGC	ENSXETG00000011939	ENSXETT00000026117	known	1	1
CATGGGGCTTGGTT	ENSXETG00000016789	ENSXETT00000036613	known	1	1
CATGGATTTTGTTT	ENSXETG00000022434	ENSXETT00000048552	known	1	1
CATGGATGTCGTGA	ENSXETG00000018981	ENSXETT00000041184	known	1	1
CATGTTGGTAAATA	ENSXETG00000025696	ENSXETT00000017239	known	1	1
CATGTTGGTAATTG	ENSXETG00000002944	ENSXETT00000048638	known	1	1
CATGGATCCAATGC	ENSXETG00000004763	ENSXETT00000010320	known	1	1
CATGCAGCCTACAG	ENSXETG00000025571	ENSXETT00000054427	known	1	1
CATGACGGCGAGTT	ENSXETG00000023486	ENSXETT00000050692	known	1	1
CATGAGTCTTACAG	ENSXETG00000002919	ENSXETT00000006394	known	1	1
CATGGAAAGAAAGA	ENSXETG00000004533	ENSXETT00000009839	known	1	1
CATGTTCTGCTGCA	ENSXETG00000019603	ENSXETT00000042392	known	1	1
CATGACCAAAACCA	ENSXETG00000018309	ENSXETT00000054984	known	1	1
CATGTTAATTTCAG	ENSXETG00000026179	ENSXETT00000021209	known	1	1
CATGTTGCCAATTA	ENSXETG00000026179	ENSXETT00000021209	known	7	1
CATGATTACAGCTT	ENSXETG00000005655	ENSXETT00000012478	known	1	1
CATGTCTGAGGCCA	ENSXETG00000010440	ENSXETT00000022912	known	1	1
CATGCGTGTGCACC	ENSXETG00000002236	ENSXETT00000004762	known	1	1
CATGTGATTTGTTT	ENSXETG00000026008	ENSXETT00000055074	known	1	1
CATGTGGCTGTGAG	ENSXETG00000026059	ENSXETT00000023728	known	1	1
CATGTCATCCCCAG	ENSXETG00000007898	ENSXETT00000017331	known	1	1
CATGCACTTGGGGA	ENSXETG00000025899	ENSXETT00000031995	known	1	1
CATGGACCGCTGAA	ENSXETG00000022674	ENSXETT00000049078	known	1	1
CATGAGCTGCAACT	ENSXETG00000026372	ENSXETT00000055629	known	1	1
CATGTGCAGAGGAA	ENSXETG00000016796	ENSXETT00000036627	known	1	1
CATGTCCAAATCGG	ENSXETG00000001840	ENSXETT00000003879	known	1	1
CATGGTATTAAACG	ENSXETG00000026014	ENSXETT00000055079	known	1	1
CATGCGGAGAAACC	ENSXETG00000021381	ENSXETT00000046246	known	1	1
CATGAATTTGCACT	ENSXETG00000020018	ENSXETT00000043262	known	1	1
CATGGCCTCTAAGG	ENSXETG00000011528	ENSXETT00000025203	known	1	1
CATGTTGCTTTTTT	ENSXETG00000023254	ENSXETT00000050259	known	1	1
CATGAGAATAAATG	ENSXETG00000008018	ENSXETT00000017566	known	1	1
CATGTACACAATAG	ENSXETG00000025606	ENSXETT00000016199	known	1	1
CATGTTAATCAACA	ENSXETG00000014714	ENSXETT00000032252	known	1	1
CATGGGGTTTGAGG	ENSXETG00000000082	ENSXETT00000000147	known	1	1
CATGATCTTGTCCT	ENSXETG00000017490	ENSXETT00000038004	known	1	1
CATGGATAGGCCAC	ENSXETG00000026112	ENSXETT00000055228	known	1	1
CATGATGTATATAT	ENSXETG00000013321	ENSXETT00000029190	known	1	1
CATGCTACCACTTG	ENSXETG00000020148	ENSXETT00000043466	known	1	1
CATGTTGAACTCTC	ENSXETG00000021080	ENSXETT00000045563	known	1	1
CATGCCTGTGACCC	ENSXETG00000023299	ENSXETT00000050337	known	1	1
CATGCCTGAAGGTA	ENSXETG00000015483	ENSXETT00000054784	known	1	1
CATGCCAGCATACA	ENSXETG00000010534	ENSXETT00000023103	known	1	1
CATGTTTAAAAATG	ENSXETG00000021367	ENSXETT00000046201	known	1	1
CATGCTCAGGTATT	ENSXETG00000025515	ENSXETT00000011008	known	1	1
CATGTAGTTTTTTT	ENSXETG00000001245	ENSXETT00000054771	known	1	1
CATGTGAATGATAT	ENSXETG00000025164	ENSXETT00000029015	known	4	1
CATGACACAAAATA	ENSXETG00000005097	ENSXETT00000011114	known	1	1
CATGGGAAAGCTGT	ENSXETG00000007829	ENSXETT00000017106	known	1	1
CATGGACTGGAATG	ENSXETG00000018177	ENSXETT00000039416	known	1	1
CATGTGTATCCAAT	ENSXETG00000022729	ENSXETT00000049178	known	1	1
CATGGCCTGCACCA	ENSXETG00000022729	ENSXETT00000049178	known	2	1
CATGTCAGCTGGAC	ENSXETG00000016385	ENSXETT00000035769	known	1	1
CATGCTCATAGGAC	ENSXETG00000021624	ENSXETT00000046731	known	1	1
CATGTGCGCTTGGG	ENSXETG00000007264	ENSXETT00000015780	known	1	1
CATGATCATTCAAA	ENSXETG00000012917	ENSXETT00000028271	known	1	1
CATGAAGGTTGTTA	ENSXETG00000012917	ENSXETT00000028271	known	4	1
CATGCAATAAAAGT	ENSXETG00000009646	ENSXETT00000021239	known	1	1
CATGTTGTTTTTAT	ENSXETG00000011966	ENSXETT00000026166	known	1	1
CATGAGGGAAAATG	ENSXETG00000007983	ENSXETT00000017505	known	1	1
CATGTCGCCTCCCT	ENSXETG00000025826	ENSXETT00000054813	known	1	1
CATGTTTCTTTCTT	ENSXETG00000023585	ENSXETT00000050910	known	1	1
CATGTTTGGTTAGA	ENSXETG00000008178	ENSXETT00000017934	known	1	1
CATGAGACTTTTGC	ENSXETG00000022255	ENSXETT00000048155	known	1	1
CATGCTAAAGAAAG	ENSXETG00000005805	ENSXETT00000012776	known	1	1
CATGTGCAAGAAAA	ENSXETG00000013007	ENSXETT00000028512	known	1	1
CATGTGGTTGACAT	ENSXETG00000023978	ENSXETT00000051732	known	1	1
CATGTTTTGTGTTT	ENSXETG00000008518	ENSXETT00000018644	known	1	1
CATGTATGGTAAAG	ENSXETG00000024442	ENSXETT00000052849	known	1	1
CATGTGCCTTAAAA	ENSXETG00000024897	ENSXETT00000053523	known	1	1
CATGACCACACTTT	ENSXETG00000008075	ENSXETT00000017696	known	1	1
CATGTGCAGACTAA	ENSXETG00000014726	ENSXETT00000032272	known	1	1
CATGCTGTCTACTT	ENSXETG00000020019	ENSXETT00000043267	known	1	1
CATGCTAGCAGCTC	ENSXETG00000024439	ENSXETT00000052845	known	1	1
CATGGGGAGGGTGG	ENSXETG00000016176	ENSXETT00000035269	known	1	1
CATGTTAATATATG	ENSXETG00000016176	ENSXETT00000035269	known	3	1
CATGCTTCCATTTG	ENSXETG00000015934	ENSXETT00000034748	known	1	1
CATGTTTTAAAAGT	ENSXETG00000018864	ENSXETT00000040910	known	1	1
CATGAGTTGATTTT	ENSXETG00000000170	ENSXETT00000000357	known	1	1
CATGATCATACCTA	ENSXETG00000014231	ENSXETT00000031141	known	1	1
CATGTCCTAAGCAT	ENSXETG00000006434	ENSXETT00000014105	known	1	1
CATGGTATATCTAG	ENSXETG00000017362	ENSXETT00000037817	known	1	1
CATGTTGTGAGCAA	ENSXETG00000015021	ENSXETT00000032875	known	1	1
CATGGTGTAAATGT	ENSXETG00000023341	ENSXETT00000050426	known	1	1
CATGTAAATTAAAT	ENSXETG00000024771	ENSXETT00000053313	known	1	1
CATGTAAAAGGAAG	ENSXETG00000009347	ENSXETT00000020594	known	1	1
CATGTACAATAAAC	ENSXETG00000022520	ENSXETT00000048737	known	1	1
CATGTACACAGATA	ENSXETG00000014017	ENSXETT00000030600	known	1	1
CATGAGAATCAAGA	ENSXETG00000023330	ENSXETT00000050395	known	1	1
CATGTACACACCCA	ENSXETG00000008090	ENSXETT00000017726	known	1	1
CATGTTTAAAAAAA	ENSXETG00000021566	ENSXETT00000046598	known	8	1
CATGTGGTGCACAA	ENSXETG00000013741	ENSXETT00000030062	known	1	1
CATGATTTAAAGAT	ENSXETG00000017809	ENSXETT00000031844	known	1	1
CATGAAGTCTATGA	ENSXETG00000025032	ENSXETT00000034768	known	1	1
CATGATTTGAAGTC	ENSXETG00000024938	ENSXETT00000053585	known	1	1
CATGGGGAAGAAAG	ENSXETG00000010353	ENSXETT00000022771	known	5	1
CATGTCTGTAGATA	ENSXETG00000008193	ENSXETT00000017963	known	1	1
CATGCAAAAGAGAA	ENSXETG00000010219	ENSXETT00000005911	known	1	1
CATGGAATTGGGTT	ENSXETG00000024667	ENSXETT00000053141	known	1	1
CATGTATGGTGGGA	ENSXETG00000004712	ENSXETT00000010225	known	1	1
CATGCCGCTCAGAC	ENSXETG00000024453	ENSXETT00000052870	known	1	1
CATGACCTGTATTT	ENSXETG00000013767	ENSXETT00000053741	known	1	1
CATGTAGATGTTGC	ENSXETG00000014181	ENSXETT00000030963	known	1	1
CATGTCTCTCTCTA	ENSXETG00000010321	ENSXETT00000022718	known	1	1
CATGTTGATGGACC	ENSXETG00000006278	ENSXETT00000013753	known	1	1
CATGTTTTATTGCT	ENSXETG00000003838	ENSXETT00000008341	known	1	1
CATGTCATTCTGCC	ENSXETG00000012727	ENSXETT00000027827	known	1	1
CATGTCTCACAGTT	ENSXETG00000006894	ENSXETT00000015085	known	1	1
CATGTGAGAATGGG	ENSXETG00000005385	ENSXETT00000011851	known	1	1
CATGTCTTCTTGAA	ENSXETG00000008206	ENSXETT00000017989	known	1	1
CATGGTGAGCAAGA	ENSXETG00000023101	ENSXETT00000052911	known	1	1
CATGTTTCTTGGAA	ENSXETG00000006905	ENSXETT00000015096	known	1	1
CATGGCTGTAGTTT	ENSXETG00000024499	ENSXETT00000052932	known	1	1
CATGTCTTTTTACA	ENSXETG00000003891	ENSXETT00000008444	known	1	1
CATGCAGCATTTAC	ENSXETG00000004230	ENSXETT00000009192	known	1	1
CATGTTGTACTGTA	ENSXETG00000006439	ENSXETT00000014113	known	1	1
CATGTTTGTTGCTG	ENSXETG00000022073	ENSXETT00000047767	known	1	1
CATGAATCCTTTTT	ENSXETG00000012863	ENSXETT00000028114	known	1	1
CATGAAGTGAATAT	ENSXETG00000022358	ENSXETT00000048365	known	1	1
CATGTCTCCTGAAT	ENSXETG00000010177	ENSXETT00000022447	known	1	1
CATGAAAATGTGGG	ENSXETG00000007908	ENSXETT00000017351	known	1	1
CATGCAGAAGGGAA	ENSXETG00000022535	ENSXETT00000048781	known	1	1
CATGTTCTGATGTA	ENSXETG00000024466	ENSXETT00000029143	known	1	1
CATGCCAAGGCAAA	ENSXETG00000020674	ENSXETT00000044682	known	1	1
CATGAACGTGCAGA	ENSXETG00000008516	ENSXETT00000018642	known	1	1
CATGACCCTTTCAC	ENSXETG00000016162	ENSXETT00000035243	known	1	1
CATGCCAAGGGGAA	ENSXETG00000015887	ENSXETT00000034662	known	1	1
CATGAGACTGCACC	ENSXETG00000015887	ENSXETT00000034662	known	6	1
CATGTGAATGAAGA	ENSXETG00000024423	ENSXETT00000052813	known	1	1
CATGTCTCTGTATC	ENSXETG00000025116	ENSXETT00000003955	known	1	1
CATGCTGCAATAAA	ENSXETG00000016489	ENSXETT00000035964	known	1	1
CATGTGTGTGAAAA	ENSXETG00000017448	ENSXETT00000037938	known	1	1
CATGGATTTTAACG	ENSXETG00000025051	ENSXETT00000053756	known	1	1
CATGTGACTTCTGG	ENSXETG00000001701	ENSXETT00000019790	known	1	1
CATGCTCGAAGTAT	ENSXETG00000017286	ENSXETT00000037630	known	1	1
CATGCTGTCCCCCA	ENSXETG00000016160	ENSXETT00000035239	known	1	1
CATGTCCATTGCAT	ENSXETG00000020455	ENSXETT00000044186	known	1	1
CATGTGTGTATTTA	ENSXETG00000015894	ENSXETT00000034676	known	1	1
CATGTTCCATACAC	ENSXETG00000023547	ENSXETT00000050810	known	1	1
CATGGAGAAGTTTG	ENSXETG00000010361	ENSXETT00000022778	known	1	1
CATGGAGCCAAGGA	ENSXETG00000021867	ENSXETT00000047323	known	1	1
CATGTGGTATTGCC	ENSXETG00000009506	ENSXETT00000020990	known	1	1
CATGCTGCAATAAA	ENSXETG00000024537	ENSXETT00000052969	known	1	1
CATGTGGGGCCCTG	ENSXETG00000004436	ENSXETT00000009660	known	1	1
CATGCAGATTAGAA	ENSXETG00000000040	ENSXETT00000000062	known	1	1
CATGCCAGTCTCTG	ENSXETG00000024532	ENSXETT00000052966	known	1	1
CATGCTCTTTTTTT	ENSXETG00000014984	ENSXETT00000032762	known	1	1
CATGTTGCCGTAGT	ENSXETG00000014984	ENSXETT00000032762	known	2	1
CATGGTATGCCTTT	ENSXETG00000021850	ENSXETT00000047260	known	1	1
CATGTCAGCAGAGA	ENSXETG00000002840	ENSXETT00000006204	known	1	1
CATGTTTTTTTAAC	ENSXETG00000000380	ENSXETT00000000816	known	1	1
CATGGTACTGGAAA	ENSXETG00000002173	ENSXETT00000004638	known	1	1
CATGAGAGCTTGTT	ENSXETG00000007731	ENSXETT00000016859	known	1	1
CATGCCAAAGTCTG	ENSXETG00000004195	ENSXETT00000053542	known	1	1
CATGGCATAAGGAG	ENSXETG00000004195	ENSXETT00000053542	known	14	1
CATGATAATGAGGC	ENSXETG00000013282	ENSXETT00000029095	known	1	1
CATGCATTTTTTTT	ENSXETG00000024882	ENSXETT00000053490	known	1	1
CATGTAATGTGACG	ENSXETG00000024625	ENSXETT00000053072	known	1	1
CATGCCAAAGGTGT	ENSXETG00000024480	ENSXETT00000052896	known	1	1
CATGGTGTAAATAT	ENSXETG00000010319	ENSXETT00000022713	known	1	1
CATGGTGTGGTCCC	ENSXETG00000010267	ENSXETT00000022627	known	1	1
CATGCACTTTCTAC	ENSXETG00000024449	ENSXETT00000007163	known	1	1
CATGAGTCTGTAAA	ENSXETG00000010902	ENSXETT00000053787	known	1	1
CATGAAAGCCTGCT	ENSXETG00000013590	ENSXETT00000029784	known	1	1
CATGTGGCCCCTGG	ENSXETG00000011180	ENSXETT00000024430	known	1	1
CATGGACGAGCACA	ENSXETG00000011180	ENSXETT00000024430	known	2	1
CATGGATTTTTTTT	ENSXETG00000007561	ENSXETT00000016468	known	1	1
CATGCTGCCCAGCA	ENSXETG00000021446	ENSXETT00000046368	known	1	1
CATGTTTCCTTTTG	ENSXETG00000020939	ENSXETT00000045249	known	1	1
CATGTTCGTGGAGG	ENSXETG00000004886	ENSXETT00000010606	known	1	1
CATGGAGTCAAAAT	ENSXETG00000000548	ENSXETT00000001184	known	1	1
CATGACAATGACCG	ENSXETG00000011562	ENSXETT00000025300	known	1	1
CATGAAATATCCTG	ENSXETG00000024896	ENSXETT00000053520	known	1	1
CATGCATTCCTTAC	ENSXETG00000024896	ENSXETT00000053520	known	2	1
CATGTACAATTTTG	ENSXETG00000024999	ENSXETT00000053687	known	1	1
CATGTAAATAAGTT	ENSXETG00000019070	ENSXETT00000041323	known	1	1
CATGGAATATTTGT	ENSXETG00000016613	ENSXETT00000036232	known	1	1
CATGCACCAACTCT	ENSXETG00000007570	ENSXETT00000016481	known	1	1
CATGTTTTCAATAA	ENSXETG00000021236	ENSXETT00000045921	known	1	1
CATGCAGGTGGGAC	ENSXETG00000015322	ENSXETT00000033500	known	1	1
CATGCACATTTCAT	ENSXETG00000013664	ENSXETT00000029904	known	1	1
CATGCAAATATTTT	ENSXETG00000024588	ENSXETT00000053021	known	1	1
CATGACATAGGACA	ENSXETG00000014394	ENSXETT00000031497	known	1	1
CATGGTTGACACTT	ENSXETG00000014077	ENSXETT00000030736	known	1	1
CATGTGGTATTAAT	ENSXETG00000002694	ENSXETT00000005799	known	1	1
CATGTCAAACACCA	ENSXETG00000009476	ENSXETT00000020903	known	1	1
CATGATTAAGAGCT	ENSXETG00000025009	ENSXETT00000053699	known	1	1
CATGCATTTAGCTC	ENSXETG00000025009	ENSXETT00000053699	known	3	1
CATGTTCCTCGGCA	ENSXETG00000024931	ENSXETT00000048353	known	1	1
CATGCCTATAAATG	ENSXETG00000002424	ENSXETT00000005166	known	1	1
CATGTGATACTAAG	ENSXETG00000024773	ENSXETT00000045430	known	2	1
CATGGACACATCCT	ENSXETG00000025105	ENSXETT00000053817	known	1	1
CATGAACTGTTTTA	ENSXETG00000018600	ENSXETT00000040255	known	1	1
CATGATGATGATGA	ENSXETG00000020670	ENSXETT00000044675	known	1	1
CATGTTATGAATAA	ENSXETG00000013655	ENSXETT00000029891	known	1	1
CATGCCTATTATTT	ENSXETG00000001058	ENSXETT00000002311	known	1	1
CATGAGACAATAAA	ENSXETG00000002414	ENSXETT00000005145	known	1	1
CATGGCCTTCAATA	ENSXETG00000012580	ENSXETT00000027529	known	1	1
CATGGCTGAGCGCT	ENSXETG00000022543	ENSXETT00000053806	known	1	1
CATGCTTCTGACTG	ENSXETG00000012896	ENSXETT00000028204	known	1	1
CATGACTACAATAA	ENSXETG00000024639	ENSXETT00000053095	known	1	1
CATGCACAGAGCTA	ENSXETG00000012497	ENSXETT00000027320	known	1	1
CATGCTGTAATGGA	ENSXETG00000018441	ENSXETT00000039937	known	4	1
CATGTAACAGTTCA	ENSXETG00000006910	ENSXETT00000015103	known	1	1
CATGCACTGGCTAA	ENSXETG00000013224	ENSXETT00000028951	known	1	1
CATGTGAGCTTTGT	ENSXETG00000004205	ENSXETT00000009115	known	1	1
CATGTATCTTTATA	ENSXETG00000025118	ENSXETT00000053828	known	1	1
CATGTAAAAAAAAA	ENSXETG00000000991	ENSXETT00000002171	known	15	1
CATGTCCATACCTT	ENSXETG00000011718	ENSXETT00000025634	known	1	1
CATGATGTGCAGAA	ENSXETG00000024650	ENSXETT00000053107	known	1	1
CATGTAATGCAAAC	ENSXETG00000012488	ENSXETT00000027305	known	1	1
CATGCCAGTGACTC	ENSXETG00000010327	ENSXETT00000022726	known	1	1
CATGCTTTTGCTTG	ENSXETG00000017213	ENSXETT00000037493	known	1	1
CATGCTGTTTCTAA	ENSXETG00000019765	ENSXETT00000042787	known	1	1
CATGGATATATCCA	ENSXETG00000012858	ENSXETT00000042148	known	6	1
CATGCGCAATGCTC	ENSXETG00000010348	ENSXETT00000022757	known	1	1
CATGGAGAAATACT	ENSXETG00000003171	ENSXETT00000006898	known	1	1
CATGAGCCCCTCCT	ENSXETG00000024806	ENSXETT00000050104	known	1	1
CATGAAACTGTTTT	ENSXETG00000024641	ENSXETT00000034888	known	1	1
CATGGAAAGATGTG	ENSXETG00000005206	ENSXETT00000011367	known	1	1
CATGTCTCTCGCTG	ENSXETG00000001594	ENSXETT00000003369	known	1	1
CATGTGTGTTTGTA	ENSXETG00000016899	ENSXETT00000048066	known	1	1
CATGTGTCTGTGTG	ENSXETG00000014371	ENSXETT00000031439	known	1	1
CATGGACACATCCT	ENSXETG00000025105	ENSXETT00000053816	known	1	1
CATGTTCTGTGTCC	ENSXETG00000000290	ENSXETT00000000571	known	1	1
CATGCTTGTAGTAT	ENSXETG00000024909	ENSXETT00000053539	known	1	1
CATGGGTTGCAGGA	ENSXETG00000024199	ENSXETT00000052216	known	1	1
CATGTGCGTTTCTG	ENSXETG00000003628	ENSXETT00000007838	known	1	1
CATGCTGGTCTTGT	ENSXETG00000010077	ENSXETT00000022229	known	1	1
CATGAATCCTGTAC	ENSXETG00000025056	ENSXETT00000053762	known	1	1
CATGAGAAGAATGG	ENSXETG00000015330	ENSXETT00000033517	known	5	1
CATGTTGGTAAATG	ENSXETG00000016614	ENSXETT00000036240	known	1	1
CATGTGGTACAAGT	ENSXETG00000004087	ENSXETT00000008843	known	1	1
CATGCATTTTAGCA	ENSXETG00000009331	ENSXETT00000020560	known	1	1
CATGCATTTGTATA	ENSXETG00000025007	ENSXETT00000016323	known	9	1
CATGTCTAGCCCTC	ENSXETG00000024749	ENSXETT00000043002	known	1	1
CATGTTTTATTCTT	ENSXETG00000016222	ENSXETT00000035421	known	1	1
CATGGTTATCAGTG	ENSXETG00000010183	ENSXETT00000022463	known	1	1
CATGGATTACTGAT	ENSXETG00000010183	ENSXETT00000022463	known	2	1
CATGTGTGTTTTGG	ENSXETG00000003833	ENSXETT00000008337	known	1	1
CATGCTGATTATAA	ENSXETG00000007501	ENSXETT00000053824	known	1	1
CATGTTTGGTTTGT	ENSXETG00000003826	ENSXETT00000008323	known	1	1
CATGCAACACTGAA	ENSXETG00000024458	ENSXETT00000052876	known	1	1
CATGTGCAAAAAAA	ENSXETG00000024458	ENSXETT00000052876	known	3	1
CATGTAATTGATAA	ENSXETG00000001057	ENSXETT00000002310	known	1	1
CATGGGGCAAAATT	ENSXETG00000007667	ENSXETT00000016677	known	1	1
CATGTTTTTACATT	ENSXETG00000016175	ENSXETT00000035266	known	1	1
CATGGAAAACAAAA	ENSXETG00000009885	ENSXETT00000021769	known	6	1
CATGCACAAAGTTT	ENSXETG00000014379	ENSXETT00000031442	known	1	1
CATGTTCCAAGGTT	ENSXETG00000004086	ENSXETT00000008842	known	1	1
CATGGATTTTACGC	ENSXETG00000018242	ENSXETT00000039563	known	1	1
CATGTGTTTCCTAT	ENSXETG00000022926	ENSXETT00000049581	known	1	1
CATGGTGGGGCAAA	ENSXETG00000022926	ENSXETT00000049581	known	2	1
CATGGCCAGTTACC	ENSXETG00000010234	ENSXETT00000022566	known	1	1
CATGTCGGAATTCA	ENSXETG00000024782	ENSXETT00000053335	known	1	1
CATGAACTAAAACC	ENSXETG00000014730	ENSXETT00000032302	known	1	1
CATGTATGATTTTA	ENSXETG00000017488	ENSXETT00000037999	known	1	1
CATGACCACCTCAC	ENSXETG00000019128	ENSXETT00000041471	known	1	1
CATGCCTTTCATTA	ENSXETG00000009354	ENSXETT00000020613	known	1	1
CATGGGAATGGCAT	ENSXETG00000007681	ENSXETT00000016718	known	1	1
CATGCCTTAGTTTA	ENSXETG00000022912	ENSXETT00000049536	known	1	1
CATGTTTAGCTTTT	ENSXETG00000013383	ENSXETT00000029342	known	1	1
CATGTTTTGTTTTC	ENSXETG00000013383	ENSXETT00000029342	known	2	1
CATGGCTCATAGAA	ENSXETG00000020457	ENSXETT00000044191	known	1	1
CATGCTTGTTTAAA	ENSXETG00000000549	ENSXETT00000001186	known	1	1
CATGTTTTAATACA	ENSXETG00000007915	ENSXETT00000017361	known	4	1
CATGCTCAGAAATG	ENSXETG00000024498	ENSXETT00000035697	known	1	1
CATGAGGCTAAGCC	ENSXETG00000020431	ENSXETT00000044104	known	1	1
CATGGCAGGAAGTT	ENSXETG00000003677	ENSXETT00000007942	known	1	1
CATGAAGTTATTAA	ENSXETG00000018044	ENSXETT00000039112	known	1	1
CATGGCATTTTATC	ENSXETG00000024880	ENSXETT00000027372	known	1	1
CATGCCAAATGGGC	ENSXETG00000017378	ENSXETT00000037831	known	1	1
CATGTCCTTCGTTA	ENSXETG00000020212	ENSXETT00000043615	known	1	1
CATGGAAGAGGCTG	ENSXETG00000004012	ENSXETT00000008697	known	1	1
CATGAATGTGTCAT	ENSXETG00000003165	ENSXETT00000006885	known	1	1
CATGTTAAAAAATA	ENSXETG00000002419	ENSXETT00000005152	known	1	1
CATGAATCCCCTTG	ENSXETG00000009505	ENSXETT00000020982	known	1	1
CATGAGCCAAACCG	ENSXETG00000009505	ENSXETT00000020982	known	5	1
CATGAGGCCACAAT	ENSXETG00000018594	ENSXETT00000040246	known	1	1
CATGCAGCAGAACC	ENSXETG00000002284	ENSXETT00000004875	known	1	1
CATGAAGATAACAG	ENSXETG00000008514	ENSXETT00000018640	known	1	1
CATGAAAAATAAAA	ENSXETG00000016492	ENSXETT00000035970	known	1	1
CATGAACTTATATG	ENSXETG00000020044	ENSXETT00000043306	known	1	1
CATGAGAGAGAGCA	ENSXETG00000022152	ENSXETT00000047914	known	1	1
CATGCTGCTGCTTA	ENSXETG00000012515	ENSXETT00000027390	known	1	1
CATGCAATTTGGTC	ENSXETG00000002288	ENSXETT00000004881	known	1	1
CATGACACATTTGT	ENSXETG00000001022	ENSXETT00000002224	known	1	1
CATGTTTGTAACTG	ENSXETG00000001808	ENSXETT00000003783	known	1	1
CATGAATACTCCCT	ENSXETG00000001808	ENSXETT00000003783	known	3	1
CATGTAATAAAAAA	ENSXETG00000017061	ENSXETT00000037194	known	1	1
CATGAATTGTATAA	ENSXETG00000022154	ENSXETT00000047920	known	1	1
CATGCATCATTCCA	ENSXETG00000010200	ENSXETT00000022494	known	1	1
CATGCCCTTGTGTA	ENSXETG00000007509	ENSXETT00000016354	known	1	1
CATGGAAGGAAATT	ENSXETG00000014420	ENSXETT00000031540	known	1	1
CATGTTAATAGTTC	ENSXETG00000008056	ENSXETT00000017657	known	1	1
CATGGCCCCAAAAT	ENSXETG00000020259	ENSXETT00000043696	known	1	1
CATGCAGTAAACTA	ENSXETG00000025087	ENSXETT00000053791	known	1	1
CATGCAAAAATACA	ENSXETG00000024472	ENSXETT00000026589	known	3	1
CATGATATTCTGTA	ENSXETG00000010910	ENSXETT00000023846	known	1	1
CATGAAAATTAAAT	ENSXETG00000017353	ENSXETT00000037788	known	1	1
CATGTGGGTGTTTT	ENSXETG00000020454	ENSXETT00000044178	known	1	1
CATGTTCTATAGTG	ENSXETG00000022659	ENSXETT00000049034	known	1	1
CATGGGTGCGATGA	ENSXETG00000010916	ENSXETT00000023852	known	1	1
CATGCTATTTTTTT	ENSXETG00000015022	ENSXETT00000032859	known	1	1
CATGCAGTACTGCC	ENSXETG00000020966	ENSXETT00000045309	known	1	1
CATGCACTGCCCTA	ENSXETG00000024940	ENSXETT00000053590	known	7	1
CATGTGGAAGCTGA	ENSXETG00000024447	ENSXETT00000052866	known	1	1
CATGCTCAGGGAAC	ENSXETG00000016420	ENSXETT00000035836	known	1	1
CATGTCACAGCCCA	ENSXETG00000007549	ENSXETT00000016445	known	1	1
CATGTTTTGTGACA	ENSXETG00000024664	ENSXETT00000053136	known	1	1
CATGAACTATGCAA	ENSXETG00000019484	ENSXETT00000042209	known	1	1
CATGGAATACAGTT	ENSXETG00000007730	ENSXETT00000016858	known	1	1
[truncated: 30,162 more rows]
