# Supplementary material for: Identification of novel transcripts with differential dorso-ventral expression in Xenopus gastrula using serial analysis of gene expression
Source: Genome Biol. 2009 Feb 11;10(2):R15. doi: 10.1186/gb-2009-10-2-r15 (PMC2688288; doi:10.1186/gb-2009-10-2-r15)
Supplement: Additional data file 12 — Tag-mapping of experimental tags to the NCBI database. [file gb-2009-10-2-r15-S12.xls]

## Sheet: ncbi_tagmapping
tag_sequence	ID_NCBI_mRNA	position from 3'-end	lower position (considering internal polyA)
CATGAAAAAAAAAA	NM_001126577.1	1	1
CATGAAAAAAAAAA	NM_001016708.2	1	1
CATGAAAAAAAAAA	NM_001005626.1	1	1
CATGAAAAAAAAAA	NM_001006840.1	1	1
CATGAAAAAAAAAA	NM_001102827.1	1	1
CATGAAAAAAAAAA	NM_001016769.2	1	1
CATGAAAAAAAAAA	NM_001102890.1	1	1
CATGAAAAAAAAAA	NM_001007500.1	1	1
CATGAAAAAAAAAA	NM_001097292.1	1	1
CATGAAAAAAAAAA	NM_203845.1	1	1
CATGAAAAAAAAAA	NM_001079443.1	1	1
CATGAAAAAAAAAA	NM_205825.2	1	1
CATGAAAAAAAAAA	NM_001008072.1	1	1
CATGAAAAAAAAAA	NM_001016533.2	1	1
CATGAAAAAAAAAA	NM_001103002.1	1	1
CATGAAAAAAAAAA	NM_001079387.1	1	1
CATGAAAAAAAAAA	NM_001017099.2	1	1
CATGAAAAAAAAAA	NM_001039736.1	1	1
CATGAAAAAAAAAA	NM_001128052.1	1	1
CATGAAAAAAAAAA	NM_001030455.1	1	1
CATGAAAAAAAAAA	NM_001017089.2	1	1
CATGAAAAAAAAAA	NM_001113973.1	1	1
CATGAAAAAAAAAA	NM_001006754.1	1	1
CATGAAAAAAAAAA	NM_001016701.2	1	1
CATGAAAAAAAAAA	NM_001078946.1	1	1
CATGAAAAAAAAAA	NM_001102796.1	1	1
CATGAAAAAAAAAA	NM_001078941.1	1	1
CATGAAAAAAAAAA	NM_001030384.1	1	1
CATGAAAAAAAAAA	NM_001004889.1	1	1
CATGAAAAAAAAAA	NM_001114043.1	1	1
CATGAAAAAAAAAA	NM_001007959.1	1	1
CATGAAAAAAAAAA	NM_001126657.1	1	1
CATGAAAAAAAAAA	NM_213672.1	1	1
CATGAAAAAAAAAA	NM_001017252.2	1	1
CATGAAAAAAAAAA	NM_001128001.1	1	1
CATGAAAAAAAAAA	NM_001011060.1	1	1
CATGAAAAAAAAAA	NM_203934.1	1	1
CATGAAAAAAAAAA	NM_001126857.1	1	1
CATGAAAAAAAAAA	NM_204077.1	1	1
CATGAAAAAAAAAA	NM_001015822.1	1	1
CATGAAAAAAAAAA	NM_001016185.2	1	1
CATGAAAAAAAAAA	NM_001079415.1	1	1
CATGAAAAAAAAAA	NM_203830.1	1	1
CATGAAAAAAAAAA	NM_001127073.1	1	1
CATGAAAAAAAAAT	NM_001102891.1	2	1
CATGAAAAAAAAAT	NM_001079110.1	3	1
CATGAAAAAAAAGA	NM_001097166.1	1	1
CATGAAAAAAAATC	NM_001079277.1	1	1
CATGAAAAAAACAA	NM_001030382.1	1	1
CATGAAAAAAAGTA	NM_001079208.1	9	1
CATGAAAAAAAGTA	NM_001016454.3	1	1
CATGAAAAAAATAA	NM_001015696.1	1	1
CATGAAAAAAATGA	NM_001079364.1	1	1
CATGAAAAAACATT	NM_001126076.1	1	1
CATGAAAAAATGAC	NM_001045637.1	1	1
CATGAAAAACGAAA	NM_001017326.3	1	1
CATGAAAAACTGCA	NM_001078703.1	1	1
CATGAAAAACTTGT	NM_001017219.2	1	1
CATGAAAAAGCTGT	NM_001008139.1	1	1
CATGAAAAATAAAA	NM_001005038.1	1	1
CATGAAAAATAAAT	NM_001078794.1	1	1
CATGAAAAATGGGA	NM_001015691.1	1	1
CATGAAAACAAGTC	NM_001128664.1	1	1
CATGAAAACAGGGG	NM_204005.1	6	1
CATGAAAACATTCT	NM_001016580.2	1	1
CATGAAAACCAGTA	NM_001078979.1	1	1
CATGAAAACCCTGA	NM_001016248.2	1	1
CATGAAAACCCTTT	NM_001016334.3	1	1
CATGAAAACGTTGA	NM_001016200.2	1	1
CATGAAAACTTAAA	NM_001102697.1	1	1
CATGAAAAGAAAAA	NM_001112912.1	22	1
CATGAAAAGAAGAG	NM_001005005.1	1	1
CATGAAAAGAATGA	NM_203566.1	1	1
CATGAAAAGACGGT	NM_203737.1	1	1
CATGAAAAGATATG	NM_001016415.2	1	1
CATGAAAAGCTAGA	NM_001037255.1	1	1
CATGAAAAGGAAGC	NM_203522.1	1	1
CATGAAAAGGAGGT	NM_001007971.1	1	1
CATGAAAAGGCTTT	NM_204066.1	1	1
CATGAAAAGTAATC	NM_001001210.2	1	1
CATGAAAAGTACCA	NM_001005456.1	1	1
CATGAAAATAAAAG	NM_001005034.1	1	1
CATGAAAATAAAGA	NM_001008075.1	1	1
CATGAAAATAATGA	NM_001016988.2	1	1
CATGAAAATATTTT	NM_001015918.2	1	1
CATGAAAATATTTT	NM_001113091.1	1	1
CATGAAAATCTGTA	NM_001011022.1	1	1
CATGAAAATCTGTA	NM_001097350.1	1	1
CATGAAAATGTACT	NM_203689.1	4	1
CATGAAAATGTAGT	NM_001102965.1	1	1
CATGAAAATTAAAT	NM_001015970.2	1	1
CATGAAAATTAATG	NM_001127113.1	1	1
CATGAAAATTAATG	NM_001113126.1	1	1
CATGAAAATTGGTC	NM_001016722.3	1	1
CATGAAAATTGTAG	NM_001005137.1	1	1
CATGAAAATTTAAA	NM_001030439.1	1	1
CATGAAACAATAAA	NM_001126871.1	1	1
CATGAAACAATACG	NM_001017236.2	1	1
CATGAAACAATTTG	NM_001078922.1	1	1
CATGAAACACTCAT	NM_001016247.2	1	1
CATGAAACAGAATT	NM_001004981.1	1	1
CATGAAACCATTCT	NM_001126763.1	1	1
CATGAAACCCCAAT	NM_001128004.1	1	1
CATGAAACCCCCAG	NM_001008020.1	1	1
CATGAAACCCTAGA	NM_001078927.1	1	1
CATGAAACCGAGAA	NM_001045667.1	1	1
CATGAAACCTGTTT	NM_203607.1	1	1
CATGAAACCTTTTA	NM_001016788.2	1	1
CATGAAACGCCCTC	NM_001007504.1	1	1
CATGAAACGGCATA	NM_001017007.2	7	1
CATGAAACGGTTCA	NM_001006779.1	1	1
CATGAAACGTCTAC	NM_001078857.1	1	1
CATGAAACTAGGGA	NM_001011305.1	1	1
CATGAAACTGATAT	NM_001008013.1	1	1
CATGAAACTGCAGG	NM_001079442.1	8	1
CATGAAACTGCTTA	NM_001101806.1	1	1
CATGAAACTGGAGC	NM_001011087.2	1	1
CATGAAACTGTTAA	NM_001015720.1	1	1
CATGAAACTGTTAA	NM_001016748.2	1	1
CATGAAACTGTTTT	NM_001016159.2	1	1
CATGAAAGACCTCA	NM_001016951.2	1	1
CATGAAAGACTCGA	NM_204094.1	1	1
CATGAAAGACTGTT	NM_001016510.1	1	1
CATGAAAGAGGTCA	NM_001011437.1	1	1
CATGAAAGATTTGG	NM_001045652.1	1	1
CATGAAAGCACAGT	NM_001128642.1	1	1
CATGAAAGCCAAAA	NM_203823.1	1	1
CATGAAAGCCTGCT	NM_001006765.1	1	1
CATGAAAGCCTTAA	NM_001016271.2	1	1
CATGAAAGCGTTAG	NM_001113009.1	1	1
CATGAAAGCTACAC	NM_001110046.1	1	1
CATGAAAGCTCCGC	NM_001011254.1	1	1
CATGAAAGCTGCTT	NM_001112942.1	1	1
CATGAAAGGAAAGG	NM_203941.1	1	1
CATGAAAGGATACG	NM_001016188.2	1	1
CATGAAAGGGGCAG	NM_001079209.1	1	1
CATGAAAGGTGAAG	NM_001127944.1	1	1
CATGAAAGGTTTAG	NM_001004983.1	1	1
CATGAAAGTAAAAC	NM_001007501.1	1	1
CATGAAAGTAGAGG	NM_001016690.2	1	1
CATGAAAGTAGTTG	NM_001016259.2	5	1
CATGAAAGTATTGT	NM_001017010.2	1	1
CATGAAAGTCCTGC	NM_001004879.1	1	1
CATGAAAGTTAATT	NM_213687.2	1	1
CATGAAATAAAAAA	NM_001113668.1	1	1
CATGAAATAAAAAA	NM_001017046.2	1	1
CATGAAATAAAACG	NM_203537.2	1	1
CATGAAATAAAATG	NM_001005076.1	1	1
CATGAAATAAAATG	NM_001005028.1	1	1
CATGAAATAAACAA	NM_001008205.1	1	1
CATGAAATAAACCA	NM_001005429.1	1	1
CATGAAATAAACCC	NM_001100277.1	1	1
CATGAAATAAACCC	NM_001011062.1	8	1
CATGAAATAAACCC	NM_001006766.1	1	1
CATGAAATAAATGG	NM_001039738.1	1	1
CATGAAATAAATGG	NM_001004851.1	1	1
CATGAAATAAATTC	NM_001045612.2	1	1
CATGAAATACAGTC	NM_213676.2	1	1
CATGAAATACCTGG	NM_001016943.2	1	1
CATGAAATATAATT	NM_001017176.2	1	1
CATGAAATATATGG	NM_001011025.1	1	1
CATGAAATATCCTG	NM_203639.1	1	1
CATGAAATCAGGCT	NM_001017138.2	1	1
CATGAAATCCCAGA	NM_001079103.1	1	1
CATGAAATCCTTTT	NM_001017278.2	1	1
CATGAAATGAAAAA	NM_001030384.1	11	1
CATGAAATGAAAAA	NM_001016534.1	1	1
CATGAAATGAGGTT	NM_001126997.1	1	1
CATGAAATGCATTA	NM_001123014.1	1	1
CATGAAATGGAAAT	NM_001015805.1	1	1
CATGAAATGGACTC	NM_203796.1	1	1
CATGAAATGGACTT	NM_203707.1	1	1
CATGAAATGGACTT	NM_001016559.2	1	1
CATGAAATGGAGAT	NM_203680.1	1	1
CATGAAATGGTTTT	NM_001001458.1	3	1
CATGAAATGTTAAA	NM_001079159.1	1	1
CATGAAATTAAACT	NM_001017356.2	1	1
CATGAAATTAAGGA	NM_001016151.3	1	1
CATGAAATTATTTG	NM_001097380.1	1	1
CATGAAATTCAAAC	NM_001126067.1	1	1
CATGAAATTCCTCT	NM_001017086.2	1	1
CATGAAATTGGCTG	NM_001016886.2	3	1
CATGAACAAAAAAA	NM_001016599.3	1	1
CATGAACAAGTCAT	NM_001016156.2	1	1
CATGAACAAGTTCT	NM_001001219.2	1	1
CATGAACAATAAAC	NM_001005093.1	1	1
CATGAACAATGGTG	NM_001113899.1	1	1
CATGAACAATGGTG	NM_001123467.1	1	1
CATGAACAATTCTG	NM_001017140.2	1	1
CATGAACACACCCT	NM_001011231.1	1	1
CATGAACACTCCAC	NM_001044470.1	1	1
CATGAACAGGGCTC	NM_001015815.1	1	1
CATGAACATTAAAC	NM_001097382.1	1	1
CATGAACATTCGTC	NM_001016243.2	1	1
CATGAACATTTTCA	NM_001016060.2	1	1
CATGAACCAAAATT	NM_001114038.1	1	1
CATGAACCATAGGG	NM_001097364.1	1	1
CATGAACCCATTGT	NM_001011359.1	1	1
CATGAACCCCAAGC	NM_001011051.1	1	1
CATGAACCCCACGC	NM_001048068.1	1	1
CATGAACCTCTCTG	NM_001103029.1	1	1
CATGAACCTCTGAA	NM_001015925.2	1	1
CATGAACCTGAAAT	NM_001126766.1	1	1
CATGAACCTTTAAA	NM_001011365.1	1	1
CATGAACGACCTGG	NM_001078982.2	1	1
CATGAACGCATCCA	NM_001008123.1	1	1
CATGAACGGACCCC	NM_001011341.1	1	1
CATGAACGGCAAGG	NM_204061.1	1	1
CATGAACGTGAGCG	NM_213697.2	10	1
CATGAACGTGCAGA	NM_001006106.1	1	1
CATGAACGTGGATC	NM_203913.1	1	1
CATGAACGTTGTTT	NM_203572.1	1	1
CATGAACTAAAAAA	NM_001008099.1	1	1
CATGAACTAGATTG	NM_001005712.1	1	1
CATGAACTATGCAA	NM_203653.1	1	1
CATGAACTATTTGT	NM_001017297.2	1	1
CATGAACTATTTGT	NM_001114494.1	1	1
CATGAACTCAAAAG	NM_001079414.1	1	1
CATGAACTCAATCA	NM_001044483.2	1	1
CATGAACTCAGAGA	NM_001126545.1	1	1
CATGAACTCATCCT	NM_001112979.1	1	1
CATGAACTCCTCCC	NM_001079308.1	1	1
CATGAACTCCTTTG	NM_001006890.1	1	1
CATGAACTCTAACG	NM_001016269.2	1	1
CATGAACTCTAGTT	NM_001017092.2	1	1
CATGAACTCTTTTT	NM_001044519.1	1	1
CATGAACTGAAAAA	NM_001017093.2	1	1
CATGAACTGGCTGT	NM_001008162.1	2	1
CATGAACTGTATCG	NM_001011475.1	1	1
CATGAACTGTGAAC	NM_001126950.1	1	1
CATGAACTGTGCTG	NM_001045716.1	1	1
CATGAACTGTTTAC	NM_001011168.1	1	1
CATGAACTGTTTGA	NM_001030377.1	1	1
CATGAACTGTTTTA	NM_001016249.2	1	1
CATGAACTTATATG	NM_001011170.1	1	1
CATGAACTTCCTGC	NM_001097214.1	1	1
CATGAACTTCTATG	NM_001126769.1	2	1
CATGAACTTTAGCT	NM_001127081.1	1	1
CATGAACTTTATAT	NM_001004986.1	1	1
CATGAACTTTTATA	NM_203711.1	1	1
CATGAAGAAAAAGA	NM_001006693.1	1	1
CATGAAGAAAAGGA	NM_001005083.1	1	1
CATGAAGAAACTGG	NM_001016731.2	1	1
CATGAAGAAAGGGG	NM_001122798.1	1	1
CATGAAGAACGCAG	NM_001016788.2	11	1
CATGAAGAACTGTC	NM_001016933.2	1	1
CATGAAGAAGATCG	NM_001005109.1	1	1
CATGAAGAAGCCAG	NM_001103019.1	1	1
CATGAAGAAGGAAT	NM_001127151.1	1	1
CATGAAGAAGGAGG	NM_001045711.1	1	1
CATGAAGACTTATA	NM_001006879.1	1	1
CATGAAGAGCTTTT	NM_001004874.1	2	1
CATGAAGATACCAG	NM_001001902.1	5	1
CATGAAGATATTGC	NM_001127092.1	1	1
CATGAAGATCACTC	NM_001045669.1	1	1
CATGAAGATGTCTC	NM_001006826.1	1	1
CATGAAGATTCTGG	NM_001016957.2	1	1
CATGAAGATTGTGC	NM_001015957.2	1	1
CATGAAGATTTATT	NM_001079005.1	1	1
CATGAAGCAAAGCA	NM_001006852.1	1	1
CATGAAGCAAGATA	NM_001007904.1	1	1
CATGAAGCAGAACA	NM_001039740.1	1	1
CATGAAGCAGATGA	NM_001079356.1	1	1
CATGAAGCAGATTG	NM_001126776.1	1	1
CATGAAGCAGCTGT	NM_001016417.2	1	1
CATGAAGCAGGAAG	NM_001006848.1	1	1
CATGAAGCCAACCT	NM_001103006.1	1	1
CATGAAGCCCCCAT	NM_001006876.1	1	1
CATGAAGCGCCGCC	NM_001113880.1	1	1
CATGAAGCGTAGGC	NM_001016699.2	1	1
CATGAAGCTAATGA	NM_001045749.1	1	1
CATGAAGCTCCAAG	NM_001011160.1	1	1
CATGAAGCTCCTAC	NM_001005654.1	1	1
CATGAAGCTGAAAG	NM_001122787.1	1	1
CATGAAGCTGCTGA	NM_203767.1	1	1
CATGAAGGAAATGC	NM_001017060.2	1	1
CATGAAGGAACTTA	NM_001006887.2	2	1
CATGAAGGAACTTC	NM_001016831.2	8	1
CATGAAGGAATCTC	NM_204001.1	1	1
CATGAAGGAATGTT	NM_001017123.2	1	1
CATGAAGGAATTGG	NM_204008.1	1	1
CATGAAGGAGCTGG	NM_001126523.1	1	1
CATGAAGGAGCTGT	NM_001016361.2	1	1
CATGAAGGAGGGTG	NM_001004860.1	1	1
CATGAAGGCCACCG	NM_001017101.2	1	1
CATGAAGGCTTAAA	NM_203844.1	1	1
CATGAAGGCTTGTG	NM_001005689.1	1	1
CATGAAGGGAAACA	NM_001100260.1	1	1
CATGAAGGGATCTG	NM_204033.1	1	1
CATGAAGGGGAGAC	NM_001030397.1	1	1
CATGAAGGGGGTTA	NM_001123440.1	1	1
CATGAAGGGTGAGA	NM_001079094.1	1	1
CATGAAGGTCCTGT	NM_001011182.2	1	1
CATGAAGGTTGTTA	NM_001017183.2	4	1
CATGAAGTAATAAA	NM_001008126.1	1	1
CATGAAGTAATAGA	NM_001016129.2	1	1
CATGAAGTATCTGC	NM_001016472.1	1	1
CATGAAGTATCTGC	NM_001114061.1	1	1
CATGAAGTCTATGA	NM_001015921.2	1	1
CATGAAGTGAATAT	NM_001006810.1	1	1
CATGAAGTGCAAAT	NM_001045618.1	1	1
CATGAAGTGGGTTT	NM_001005147.1	1	1
CATGAAGTGGTAAG	NM_001016258.2	1	1
CATGAAGTTATTAA	NM_001017251.2	1	1
CATGAAGTTATTAA	NM_001016530.2	1	1
CATGAAGTTGGCTG	NM_001016486.2	1	1
CATGAAGTTGTGGT	NM_001005117.2	1	1
CATGAAGTTTAACT	NM_001007907.1	1	1
CATGAATAAAAAAA	NM_001126887.1	1	1
CATGAATAAAAAAG	NM_001079460.1	1	1
CATGAATAAAAAGC	NM_001079260.1	1	1
CATGAATAAAAAGC	NM_001004899.1	1	1
CATGAATAAAACAA	NM_001011204.1	1	1
CATGAATAAAACAA	NM_001127054.1	1	1
CATGAATAAAATCA	NM_001126796.1	1	1
CATGAATAAAATCA	NM_001016928.1	1	1
CATGAATAAAATTT	NM_001126955.1	1	1
CATGAATAAACCTG	NM_001078928.1	1	1
CATGAATAAACGTG	NM_213716.2	1	1
CATGAATAAAGCAT	NM_203873.1	1	1
CATGAATAAAGTCA	NM_001016250.2	1	1
CATGAATAAAGTTA	NM_001004787.2	7	1
CATGAATAAATAAG	NM_203775.1	1	1
CATGAATAAATATC	NM_001030426.1	1	1
CATGAATAACTTAA	NM_001005706.1	1	1
CATGAATAAGAACA	NM_001078957.1	1	1
CATGAATAAGCTAG	NM_001102826.1	1	1
CATGAATACGGAGT	NM_001007978.1	2	1
CATGAATACTCCCT	NM_001007489.2	3	1
CATGAATACTGTCA	NM_001005672.1	1	1
CATGAATACTGTTG	NM_001008037.1	1	1
CATGAATAGAAACT	NM_001006750.1	1	1
CATGAATAGGTGAA	NM_001016128.2	1	1
CATGAATAGTTGAT	NM_001045615.1	1	1
CATGAATATCAACT	NM_001011053.1	1	1
CATGAATATGAACT	NM_001126603.1	1	1
CATGAATATGATAA	NM_203948.1	1	1
CATGAATATTCAGG	NM_001004984.1	1	1
CATGAATATTTATT	NM_001100239.1	1	1
CATGAATATTTCTG	NM_001045690.1	1	1
CATGAATCCATATT	NM_001017240.2	1	1
CATGAATCCTGTAC	NM_203739.1	1	1
CATGAATCTAATGT	NM_213704.2	1	1
CATGAATCTAATGT	NM_001030513.1	1	1
CATGAATCTTCAAA	NM_001001210.2	3	1
CATGAATGAACTAT	NM_001016466.2	1	1
CATGAATGCACAAT	NM_001103043.1	1	1
CATGAATGCCACCC	NM_001004824.1	1	1
CATGAATGCCCAGA	NM_001016882.2	8	1
CATGAATGCCCAGA	NM_001113914.1	10	1
CATGAATGCCCAGA	NM_001017282.2	6	1
CATGAATGCTGGGT	NM_001079286.1	2	1
CATGAATGCTTTCT	NM_001016457.2	1	1
CATGAATGGAAAGT	NM_203683.1	1	1
CATGAATGGATCTT	NM_001016438.2	1	1
CATGAATGGATGTT	NM_001007998.1	1	1
CATGAATGGGGGAG	NM_001114501.1	2	1
CATGAATGGTGCAG	NM_001011317.1	1	1
CATGAATGTATCTG	NM_001016381.2	1	1
CATGAATGTGGGCT	NM_001126634.1	1	1
CATGAATGTGTCAT	NM_001011268.1	1	1
CATGAATGTTGAAG	NM_001011265.1	1	1
CATGAATGTTGCTG	NM_001113877.1	1	1
CATGAATGTTGGCT	NM_203921.1	1	1
CATGAATTAATGGA	NM_001126520.1	1	1
CATGAATTACAGGT	NM_001016151.3	3	1
CATGAATTAGCTTA	NM_203850.1	1	1
CATGAATTATACAG	NM_001103036.1	1	1
CATGAATTATTAGG	NM_001006802.1	1	1
CATGAATTCAAAAC	NM_001016966.1	1	1
CATGAATTCCTTCA	NM_001016544.2	1	1
CATGAATTGCAAAA	NM_001126978.1	1	1
CATGAATTGCTCCT	NM_001005454.1	1	1
CATGAATTGGCTGG	NM_001011288.1	1	1
CATGAATTGTATAA	NM_001016772.2	1	1
CATGAATTGTGCTT	NM_001011109.2	1	1
CATGAATTGTTGAA	NM_203917.1	15	1
CATGAATTTATTTA	NM_001017028.2	1	1
CATGAATTTCTATT	NM_001015781.1	1	1
CATGAATTTCTATT	NM_001016779.2	1	1
CATGAATTTGCACT	NM_001016322.2	1	1
CATGAATTTTTAAA	NM_001097155.1	1	1
CATGACAAAAAAAA	NM_001126841.1	1	1
CATGACAAAAAAAA	NM_001016802.2	1	1
CATGACAAAAAAAA	NM_001006126.1	1	1
CATGACAAAAATCT	NM_213716.2	2	1
CATGACAAAATTCG	NM_001011315.2	1	1
CATGACAAACACAA	NM_001008007.1	17	1
CATGACAAACACAA	NM_001078936.1	2	1
CATGACAAACCCCT	NM_001004811.1	1	1
CATGACAAATACAC	NM_001079032.1	3	1
CATGACAACACCCA	NM_001005812.1	1	1
CATGACAACACCCG	NM_213695.1	1	1
CATGACAACTTTTT	NM_001016313.2	1	1
CATGACAACTTTTT	NM_001015803.1	1	1
CATGACAATACTGG	NM_001017144.2	1	1
CATGACAATGACCG	NM_001005458.1	1	1
CATGACAATGGGAA	NM_001011181.2	1	1
CATGACACAAAATA	NM_001016227.2	1	1
CATGACACAAAATA	NM_001015850.1	1	1
CATGACACAAAGAC	NM_204002.1	6	1
CATGACACAAGTAA	NM_203756.1	1	1
CATGACACATTGGG	NM_001097262.1	15	1
CATGACACATTTGT	NM_001007493.1	1	1
CATGACACCGCCCG	NM_203599.1	1	1
CATGACACTGCTGC	NM_001001199.1	1	1
CATGACAGAAAGTA	NM_001103207.1	1	1
CATGACAGAACCTT	NM_204072.1	1	1
CATGACAGAATCAC	NM_001103068.1	8	1
CATGACAGAATCCC	NM_001015919.2	1	1
CATGACAGCAGTGA	NM_001016018.2	1	1
CATGACAGCCCGGG	NM_001016727.2	1	1
CATGACAGCTGTTT	NM_001079462.1	1	1
CATGACAGCTTTAC	NM_213685.2	1	1
CATGACAGTTTGCA	NM_001126637.1	1	1
CATGACATAAGAGA	NM_203719.1	1	1
CATGACATAATACT	NM_001016852.2	1	1
CATGACATAATACT	NM_001015752.1	1	1
CATGACATAGCCCT	NM_001008022.1	1	1
CATGACATAGGACA	NM_204071.1	1	1
CATGACATCAGAAA	NM_001102689.1	18	1
CATGACATCATTGA	NM_001007859.1	1	1
CATGACATTAATAA	NM_001113086.1	1	1
CATGACATTGATCT	NM_001011278.1	1	1
CATGACATTTGTTA	NM_001004883.1	1	1
CATGACATTTTAGG	NM_203867.1	1	1
CATGACATTTTCCT	NM_001004875.1	1	1
CATGACCAAAACCA	NM_001005443.1	1	1
CATGACCAAGTACT	NM_001016937.2	12	1
CATGACCAATCAGA	NM_001079310.1	1	1
CATGACCAATGCAT	NM_001015834.1	1	1
CATGACCAATGGGA	NM_001008119.1	1	1
CATGACCAATTCCC	NM_001011436.1	1	1
CATGACCACACTTT	NM_001016813.2	1	1
CATGACCACAGTGA	NM_001016960.2	1	1
CATGACCACCTCAC	NM_001001217.2	1	1
CATGACCACCTCAC	NM_001016998.2	1	1
CATGACCAGCTGCT	NM_001008109.1	1	1
CATGACCAGTATGT	NM_001017319.2	1	1
CATGACCATATTTA	NM_001114244.1	1	1
CATGACCCACTTTC	NM_203692.1	1	1
CATGACCCGCAGTT	NM_001004771.2	1	1
CATGACCCTAAGTG	NM_001078886.1	1	1
CATGACCCTCCCAT	NM_001016735.2	1	1
CATGACCCTTTCAC	NM_001005088.1	1	1
CATGACCGATACCT	NM_001078993.1	1	1
CATGACCGCAGCAT	NM_001005649.1	1	1
CATGACCGTGGCAG	NM_203576.1	1	1
CATGACCTAAGAAC	NM_001005063.1	1	1
CATGACCTAATGAT	NM_001016476.2	1	1
CATGACCTGTATTT	NM_203521.1	1	1
CATGACGACCGGAA	NM_001016330.2	1	1
CATGACGATGAAAT	NM_001008162.1	1	1
CATGACGCATTAAC	NM_204050.1	1	1
CATGACGCTCCATC	NM_001016428.2	1	1
CATGACGTGGGGTT	NM_203591.2	1	1
CATGACGTTGTTCT	NM_001079573.1	1	1
CATGACTAAAAAAA	NM_001114072.1	1	1
CATGACTAAACTGC	NM_001011399.1	1	1
CATGACTAAAGCTT	NM_001011346.1	1	1
CATGACTAAATAAA	NM_001079306.1	1	1
CATGACTAAATAAA	NM_001011094.1	1	1
CATGACTACCGGAA	NM_203684.1	1	1
CATGACTAGATAAA	NM_001097410.1	1	1
CATGACTATTAAAA	NM_001016282.2	1	1
CATGACTATTTTCT	NM_001044458.1	1	1
CATGACTCAACTAT	NM_203649.1	1	1
CATGACTCATTTGC	NM_001127036.1	1	1
CATGACTCCAGCGC	NM_203959.1	1	1
CATGACTCCCAGGA	NM_203868.1	1	1
CATGACTCCCAGGA	NM_001079247.1	20	1
CATGACTCCCTCAG	NM_001016073.2	1	1
CATGACTCCTGGAA	NM_001016949.2	1	1
CATGACTCTGATTG	NM_001078924.1	1	1
CATGACTCTGTAGC	NM_001114493.1	1	1
CATGACTGAAAATG	NM_001113910.1	1	1
CATGACTGAAGACA	NM_001011024.1	1	1
CATGACTGAGTTCT	NM_001005648.1	1	1
CATGACTGATACTT	NM_001016391.3	1	1
CATGACTGATCTCC	NM_001005135.1	1	1
CATGACTGATGAAT	NM_203516.1	1	1
CATGACTGATGCAA	NM_001113014.1	1	1
CATGACTGCAGAAT	NM_001079183.1	1	1
CATGACTGCCATAG	NM_001016254.2	1	1
CATGACTGCCGAGT	NM_001015923.2	1	1
CATGACTGCTAAAG	NM_001004793.1	1	1
CATGACTGCTATCC	NM_001006823.1	1	1
CATGACTGGAAAAA	NM_001008197.1	1	1
CATGACTGGAATTA	NM_001079457.1	1	1
CATGACTGGTGTTA	NM_001113675.1	1	1
CATGACTGTACTGT	NM_001123474.1	1	1
CATGACTGTCAAAA	NM_001079296.1	1	1
CATGACTGTCCTAA	NM_203777.1	1	1
CATGACTGTCTTGT	NM_001045598.2	1	1
CATGACTGTGCAAT	NM_001079385.1	1	1
CATGACTGTGGGTG	NM_001044499.1	1	1
CATGACTTAAGTGC	NM_203754.1	1	1
CATGACTTAATTCT	NM_001126878.1	1	1
CATGACTTACAACT	NM_203824.1	1	1
CATGACTTACACAC	NM_001007934.1	1	1
CATGACTTATAACA	NM_001012652.1	1	1
CATGACTTATATGC	NM_001044440.1	1	1
CATGACTTCAGGTG	NM_001005072.1	1	1
CATGACTTGAAGTA	NM_001007511.1	1	1
CATGACTTGCATCA	NM_001015840.1	1	1
CATGACTTGGGGGG	NM_001083354.1	1	1
CATGACTTGGTGTG	NM_001006897.1	1	1
CATGACTTGTAGAA	NM_001011342.1	1	1
CATGACTTTAGTGA	NM_001127095.1	1	1
CATGACTTTGATAC	NM_001011135.1	1	1
CATGACTTTTACTT	NM_001113157.1	1	1
CATGACTTTTATAT	NM_001016273.2	1	1
CATGACTTTTGCAG	NM_001127081.1	6	1
CATGACTTTTGTAG	NM_001004857.1	1	1
CATGACTTTTGTAT	NM_001030405.1	1	1
CATGACTTTTGTAT	NM_001032303.2	1	1
CATGAGAAAATGAA	NM_001015975.3	1	1
CATGAGAAAATGGA	NM_001127106.1	1	1
CATGAGAAACATCT	NM_001001204.1	1	1
CATGAGAAACATTT	NM_001004888.1	1	1
CATGAGAAAGAAAA	NM_001017192.2	1	1
CATGAGAAAGAAGG	NM_001017163.2	1	1
CATGAGAAAGAGAA	NM_001006895.1	1	1
CATGAGAACACAAC	NM_001016127.3	1	1
CATGAGAACATTCA	NM_001127420.1	1	1
CATGAGAACCTGCT	NM_001016709.2	1	1
CATGAGAACTCGCC	NM_213700.2	1	1
CATGAGAACTGAAT	NM_001127986.1	1	1
CATGAGAACTGAGG	NM_001097178.1	1	1
CATGAGAAGAATGG	NM_001006695.1	1	1
CATGAGAAGAGAAA	NM_001006727.1	1	1
CATGAGAAGTCCTG	NM_001044492.1	1	1
CATGAGAAGTGGTC	NM_001078996.1	1	1
CATGAGAATAAACC	NM_001017076.3	1	1
CATGAGAATAAATG	NM_001017287.2	1	1
CATGAGAATCAAGA	NM_001006778.1	1	1
CATGAGAATGAACA	NM_001011201.2	1	1
CATGAGAATTAATG	NM_001079347.1	1	1
CATGAGAATTTATT	NM_001045575.1	1	1
CATGAGAATTTGGA	NM_203994.1	1	1
CATGAGACAATAAA	NM_001016488.2	1	1
CATGAGACAATGCC	NM_001015706.1	1	1
CATGAGACACCCTG	NM_001015989.2	1	1
CATGAGACAGCATT	NM_203845.1	4	1
CATGAGACCCCCCA	NM_001097212.1	1	1
CATGAGACCTTGAT	NM_001016462.2	1	1
CATGAGACTAGGGA	NM_001008157.1	1	1
CATGAGACTCAAAA	NM_001114066.1	1	1
CATGAGACTGAGAC	NM_001017354.2	1	1
CATGAGACTGCACC	NM_001008057.1	6	1
CATGAGACTGTTCT	NM_001126929.1	1	1
CATGAGACTTTTGC	NM_203787.1	1	1
CATGAGAGAACGAA	NM_001097291.1	2	1
CATGAGAGACTCCC	NM_001006883.1	1	1
CATGAGAGAGAAGG	NM_001114070.1	1	1
CATGAGAGAGACTG	NM_001044412.1	1	1
CATGAGAGAGAGCA	NM_001008102.1	1	1
CATGAGAGATCTGG	NM_001097243.1	1	1
CATGAGAGCAATGA	NM_001127310.1	1	1
CATGAGAGCGGTAT	NM_001011059.1	1	1
CATGAGAGCTTCAG	NM_001016300.3	1	1
CATGAGAGCTTGTT	NM_001011052.1	1	1
CATGAGAGTGAGCC	NM_001016945.2	1	1
CATGAGAGTGGCTG	NM_203993.1	1	1
CATGAGAGTGTTTC	NM_001017310.3	1	1
CATGAGATACTCGC	NM_001007885.1	1	1
CATGAGATCTCTAT	NM_001011149.1	1	1
CATGAGATGCCCCC	NM_001097310.1	1	1
CATGAGATGTGTAG	NM_001016691.2	1	1
CATGAGATTAAAAC	NM_204006.1	1	1
CATGAGATTGCCTT	NM_001011034.1	32	1
CATGAGATTGCTAG	NM_001016075.2	1	1
CATGAGATTGCTTA	NM_001078761.1	1	1
CATGAGATTTATGA	NM_001126589.1	1	1
CATGAGATTTCTAC	NM_001097367.1	1	1
CATGAGCAAAAACT	NM_001102765.1	1	1
CATGAGCAAAATAA	NM_001005702.1	1	1
CATGAGCAAAGCAG	NM_001016281.3	1	1
CATGAGCAAATAAT	NM_001008086.1	1	1
CATGAGCAACAATG	NM_001005655.1	1	1
CATGAGCAACGTTC	NM_001004799.1	1	1
CATGAGCAGATAAA	NM_001005041.1	1	1
CATGAGCAGCAACG	NM_001004865.1	1	1
CATGAGCAGCTATC	NM_001015841.1	1	1
CATGAGCAGTCGGC	NM_001079350.1	1	1
CATGAGCATAAGAA	NM_001016888.2	1	1
CATGAGCATTGGAA	NM_203637.1	1	1
CATGAGCATTTCCT	NM_001044496.1	1	1
CATGAGCCAAACCG	NM_001079105.1	1	1
CATGAGCCAGTGTT	NM_001015684.1	1	1
CATGAGCCCCTCCT	NM_001004785.1	1	1
CATGAGCCGGCAGA	NM_203557.1	1	1
CATGAGCCTGGGGA	NM_001126664.1	1	1
CATGAGCGAAGGGG	NM_203791.1	1	1
CATGAGCGCAGAAT	NM_001017198.2	1	1
CATGAGCGGGGGTC	NM_001016953.2	1	1
CATGAGCGTAATAG	NM_001008445.1	1	1
CATGAGCGTTCTGT	NM_001078947.1	1	1
CATGAGCGTTTAAG	NM_001045800.1	1	1
CATGAGCTATACAG	NM_001102844.1	1	1
CATGAGCTCAAGGG	NM_001113874.1	1	1
CATGAGCTCCCCGG	NM_001126808.1	1	1
CATGAGCTGAGGAT	NM_001079280.1	1	1
CATGAGCTGCAACT	NM_203931.1	1	1
CATGAGCTGCAGAT	NM_001005631.1	1	1
CATGAGCTTAAAAA	NM_001006696.1	2	1
CATGAGCTTAGTGA	NM_001005004.1	1	1
CATGAGCTTCTCCA	NM_001008439.1	1	1
CATGAGCTTTATTG	NM_203965.1	1	1
CATGAGGAAAAAAA	NM_001126678.1	1	1
CATGAGGAAAAAAA	NM_001127061.1	1	1
CATGAGGAAAAAAC	NM_001122816.1	1	1
CATGAGGAAAAATA	NM_001079564.1	1	1
CATGAGGAAAATAG	NM_001037265.1	1	1
CATGAGGAACCTGA	NM_001079421.1	1	1
CATGAGGAGATTGA	NM_001015941.2	1	1
CATGAGGATCCAGT	NM_001102803.1	1	1
CATGAGGATCCCCC	NM_204007.1	1	1
CATGAGGATGGTGA	NM_001078816.1	2	1
CATGAGGATTTCTG	NM_001078942.1	5	1
CATGAGGCAAATCA	NM_001016392.2	1	1
CATGAGGCAAATGC	NM_001016666.2	1	1
CATGAGGCAAGAAT	NM_001123452.1	1	1
CATGAGGCACTGAA	NM_203930.1	2	1
CATGAGGCAGACCG	NM_001126860.1	1	1
CATGAGGCAGACGG	NM_203970.2	1	1
CATGAGGCAGACTG	NM_001016692.2	1	1
CATGAGGCAGCTCA	NM_203980.1	1	1
CATGAGGCCACAAT	NM_001045571.2	1	1
CATGAGGCCCTATT	NM_001016166.2	1	1
CATGAGGCCTGCTA	NM_001016867.2	1	1
CATGAGGCCTTGGC	NM_203896.1	1	1
CATGAGGCTTAAGA	NM_001004814.1	1	1
CATGAGGCTTCCTA	NM_001030471.1	1	1
CATGAGGCTTGAAG	NM_001127999.1	2	1
CATGAGGGAAAATG	NM_001011183.2	1	1
CATGAGGGAAATAC	NM_001017206.2	1	1
CATGAGGGAAGCAG	NM_001011180.2	1	1
CATGAGGGAGGCAG	NM_001078880.1	1	1
CATGAGGGATGGCA	NM_001127999.1	1	1
CATGAGGGCTAAGA	NM_001017275.2	1	1
CATGAGGTAATGGA	NM_001016553.2	1	1
CATGAGGTAATGTG	NM_001016593.2	1	1
CATGAGGTAATGTG	NM_001016581.2	1	1
CATGAGGTGCAAAA	NM_001015711.2	1	1
CATGAGGTGGAAGG	NM_001126573.1	1	1
CATGAGGTGTTTCA	NM_001016717.2	1	1
CATGAGGTGTTTGT	NM_001126632.1	1	1
CATGAGGTTACATC	NM_001011137.1	6	1
CATGAGGTTTAATG	NM_001083344.1	1	1
CATGAGTAAAACTC	NM_001005668.1	2	1
CATGAGTAAAAGAA	NM_001016315.2	1	1
CATGAGTAACTGGT	NM_001011334.1	1	1
CATGAGTACAATAA	NM_203646.1	1	1
CATGAGTACTATGC	NM_001126737.1	1	1
CATGAGTATCAAAT	NM_001044471.1	1	1
CATGAGTCAAGAGA	NM_203561.1	1	1
CATGAGTCAGAACT	NM_001044473.1	1	1
CATGAGTCATCAAG	NM_001102841.1	1	1
CATGAGTCGCTCCT	NM_203863.1	1	1
CATGAGTCTCTGCT	NM_001007912.2	1	1
CATGAGTCTGTAAA	NM_001016432.2	1	1
CATGAGTCTTACAG	NM_001008443.1	1	1
CATGAGTGAGAAGC	NM_001102798.1	1	1
CATGAGTGATGAGG	NM_001008043.1	4	1
CATGAGTGCAAAGT	NM_001011264.1	1	1
CATGAGTGCTGTGT	NM_001045676.1	1	1
CATGAGTGGAATTT	NM_001016456.2	1	1
CATGAGTGGGTATG	NM_001006736.1	1	1
CATGAGTGGTCATT	NM_001017343.2	1	1
CATGAGTGTATGAA	NM_001008062.1	4	1
CATGAGTGTTGAAA	NM_001044425.1	1	1
CATGAGTGTTTTTG	NM_001123408.1	7	1
CATGAGTTAATAGA	NM_203704.1	3	1
CATGAGTTACAGTT	NM_001030366.1	1	1
CATGAGTTACGATC	NM_203740.1	1	1
CATGAGTTACGTGG	NM_001011304.1	1	1
CATGAGTTAGCTCT	NM_001004826.1	1	1
CATGAGTTATGTCA	NM_001008438.1	1	1
CATGAGTTATGTTT	NM_001016125.3	1	1
CATGAGTTATTTTA	NM_001017351.2	1	1
CATGAGTTCAGCAG	NM_001004909.1	2	1
CATGAGTTCTCAAC	NM_001011159.1	1	1
CATGAGTTCTGCTC	NM_001079040.1	1	1
CATGAGTTGAACAC	NM_001016242.2	1	1
CATGAGTTGACTGG	NM_001006853.1	1	1
CATGAGTTGATTGC	NM_001016597.2	1	1
CATGAGTTGATTTT	NM_001011097.1	1	1
CATGAGTTGGAGGT	NM_001004876.1	1	1
CATGAGTTGTGTGT	NM_001037270.1	1	1
CATGAGTTTAAAAA	NM_001100198.1	1	1
CATGAGTTTAAAGT	NM_001004893.1	1	1
CATGAGTTTCCTCC	NM_001016827.2	1	1
CATGAGTTTTAAGG	NM_001083345.1	1	1
CATGAGTTTTATAT	NM_204052.1	1	1
CATGAGTTTTGCAC	NM_001114229.1	1	1
CATGAGTTTTGGTG	NM_001045748.1	1	1
CATGATAAAAAAAA	NM_001097349.1	1	1
CATGATAAAAAAAA	NM_001102707.1	1	1
CATGATAAAAAAAA	NM_001015745.1	3	1
CATGATAAAAAAAA	NM_204000.1	1	1
CATGATAAAAAAAA	NM_001126910.1	1	1
CATGATAAAAAAAA	NM_001016780.2	1	1
CATGATAAAAAGGG	NM_001016999.2	1	1
CATGATAAACCAAC	NM_001015991.2	1	1
CATGATAAACTGAC	NM_001030511.1	1	1
CATGATAAAGTTGG	NM_001127119.1	1	1
CATGATAAATATAC	NM_001128033.1	9	1
CATGATAACCATTT	NM_001005707.1	1	1
CATGATAACTGTTT	NM_001126591.1	1	1
CATGATAATGAGGC	NM_001045804.1	1	1
CATGATACCATTTT	NM_001102786.1	1	1
CATGATACCTGGAA	NM_203860.1	1	1
CATGATACCTGTAA	NM_001015927.2	1	1
CATGATACTCACTG	NM_001016568.2	9	1
CATGATACTGCCAT	NM_001102818.1	1	1
CATGATAGAGTAAG	NM_001045660.1	1	1
CATGATAGCAACCG	NM_001113165.1	1	1
CATGATAGCCCGAG	NM_001007515.1	1	1
CATGATAGCTCCAT	NM_001004770.1	1	1
CATGATAGGCACCA	NM_001006740.1	1	1
CATGATAGTAGACT	NM_001006782.1	1	1
CATGATAGTATCAG	NM_001011207.1	1	1
CATGATAGTTTCTG	NM_001102724.1	1	1
CATGATATAAACTA	NM_001016590.2	1	1
CATGATATAAAGAG	NM_001078877.1	1	1
CATGATATAAGGGC	NM_203950.1	1	1
CATGATATAATAAA	NM_203747.2	1	1
CATGATATACAAAT	NM_001011092.1	1	1
CATGATATAGCTGT	NM_001005131.1	1	1
CATGATATATATAC	NM_001016451.2	1	1
CATGATATATGCCT	NM_001005660.1	1	1
CATGATATCAAAAA	NM_001078919.1	1	1
CATGATATCACCTT	NM_001123019.1	1	1
CATGATATCTTCAT	NM_001011269.1	1	1
CATGATATGAGGGG	NM_001045664.1	1	1
CATGATATGCTTCA	NM_001113864.1	1	1
CATGATATGTATGG	NM_001017023.2	1	1
CATGATATTACTTG	NM_001004780.1	1	1
CATGATATTCTGTA	NM_001011179.1	1	1
CATGATATTTTATA	NM_001015948.1	1	1
CATGATATTTTATC	NM_001033938.2	1	1
CATGATCACTGGAG	NM_001123021.1	1	1
CATGATCAGAAAGA	NM_001126656.1	1	1
CATGATCAGCAGTG	NM_001126513.1	1	1
CATGATCAGGTGTA	NM_001011331.1	1	1
CATGATCAGTCTCT	NM_001044444.1	7	1
CATGATCATAACTT	NM_203924.1	1	1
CATGATCATACCTA	NM_001045802.1	1	1
CATGATCATAGAAT	NM_001039733.1	1	1
CATGATCATCTGAC	NM_001113873.1	1	1
CATGATCATTCAAA	NM_001017183.2	1	1
CATGATCCACAATA	NM_001004911.1	10	1
CATGATCCACTCAC	NM_001017279.2	1	1
CATGATCCGCAAGG	NM_001079218.1	1	1
CATGATCCGTCACG	NM_001008137.1	1	1
CATGATCCGTGAGG	NM_001005100.1	1	1
CATGATCCTAATTG	NM_203782.1	1	1
CATGATCCTCTCTA	NM_001016283.2	1	1
CATGATCCTGAAAG	NM_001016094.2	1	1
CATGATCCTGTGGA	NM_001044493.1	1	1
CATGATCGCTGCTA	NM_001017096.2	1	1
CATGATCGCTGGAG	NM_001017095.2	1	1
CATGATCGGTTCCC	NM_001078718.1	1	1
CATGATCTATTGCA	NM_001005625.1	1	1
CATGATCTATTGGG	NM_001011032.1	1	1
CATGATCTGATTAA	NM_203874.1	1	1
CATGATCTGATTTT	NM_001011139.1	1	1
CATGATCTGGGATA	NM_001113666.1	1	1
CATGATCTTATTTT	NM_001044475.1	1	1
CATGATCTTATTTT	NM_001005628.1	1	1
CATGATCTTATTTT	NM_001126711.1	1	1
CATGATCTTGGCTG	NM_203809.1	14	1
CATGATCTTGTCCT	NM_001004970.1	1	1
CATGATCTTTTAGC	NM_001045613.1	1	1
CATGATCTTTTCCA	NM_001011188.1	1	1
CATGATGAAAAAAA	NM_001078921.1	1	1
CATGATGAAAAAAA	NM_204037.1	1	1
CATGATGAAAAGAA	NM_001011367.1	1	1
CATGATGAACGGCT	NM_001030368.1	1	1
CATGATGAATATTT	NM_001044450.1	1	1
CATGATGAATGGTT	NM_001001902.1	8	1
CATGATGAATTGTG	NM_001100209.1	1	1
CATGATGACATATC	NM_001032307.1	1	1
CATGATGACATTGT	NM_001126537.1	1	1
CATGATGACGGACA	NM_001017300.2	1	1
CATGATGACTGTAT	NM_203595.1	1	1
CATGATGATAATGA	NM_001007887.1	1	1
CATGATGATGAAAA	NM_001128639.1	1	1
CATGATGATGATGA	NM_203612.1	1	1
CATGATGATGTATA	NM_001011302.2	1	1
CATGATGATGTCAG	NM_203828.1	1	1
CATGATGATTTTTT	NM_001113034.1	1	1
CATGATGCAACAAT	NM_001030477.1	1	1
CATGATGCAAGCAG	NM_001016453.2	4	1
CATGATGCAATTCT	NM_001001459.1	1	1
CATGATGCAGATCC	NM_001015937.2	1	1
CATGATGCAGCCTA	NM_001005030.2	1	1
CATGATGCAGGGTC	NM_001127164.1	1	1
CATGATGCCATTCT	NM_001113856.1	1	1
CATGATGCCCACGT	NM_001128048.1	1	1
CATGATGCCCCAGT	NM_001008026.1	1	1
CATGATGCCTTCAA	NM_001005020.1	1	1
CATGATGCGGAACG	NM_001123450.1	1	1
CATGATGCTCCAAA	NM_001114491.1	1	1
CATGATGCTCCATA	NM_203647.1	1	1
CATGATGCTGAGCC	NM_001008005.1	5	1
CATGATGCTGCAGG	NM_001079353.1	1	1
CATGATGCTGGGAA	NM_001126811.1	1	1
CATGATGCTGTAAT	NM_001097322.1	1	1
CATGATGGAGGAGG	NM_001126953.1	4	1
CATGATGGATCTCA	NM_001011502.1	1	1
CATGATGGATGATT	NM_001016007.3	3	1
CATGATGGATGTGG	NM_001045788.1	1	1
CATGATGGCGACCA	NM_001016493.2	1	1
CATGATGGCGGAGC	NM_001102819.1	1	1
CATGATGGCTTCTC	NM_001097183.1	1	1
CATGATGGGAAATT	NM_001039735.1	1	1
CATGATGGGAGAGG	NM_001007861.1	1	1
CATGATGGGATTCT	NM_001126574.1	1	1
CATGATGGGCTGTA	NM_001017058.2	1	1
CATGATGGGGCGGT	NM_001008172.1	1	1
CATGATGGGGTACC	NM_001007486.1	1	1
CATGATGGGTAGGT	NM_001102739.1	1	1
CATGATGGTCTAGC	NM_001008435.1	1	1
CATGATGGTTGCCC	NM_001078949.1	1	1
CATGATGTAAATAT	NM_001127062.1	1	1
CATGATGTAAATGC	NM_203523.1	1	1
CATGATGTAACCAA	NM_001127968.1	1	1
CATGATGTACACGT	NM_001126780.1	1	1
CATGATGTACAGTT	NM_001006767.1	1	1
CATGATGTAGTATA	NM_001114234.1	1	1
CATGATGTATATAT	NM_001015853.1	1	1
CATGATGTATGTTA	NM_001005692.1	1	1
CATGATGTATTTTT	NM_001017261.2	1	1
CATGATGTCACTCA	NM_001017262.2	1	1
CATGATGTCATATT	NM_001016940.2	1	1
CATGATGTCCTCCT	NM_001011476.1	1	1
CATGATGTCGATCC	NM_001078691.1	1	1
CATGATGTCGGCCC	NM_203848.1	1	1
CATGATGTGAATTA	NM_001126713.1	1	1
CATGATGTGCAGAA	NM_001005024.1	1	1
CATGATGTGCCCAG	NM_203552.1	1	1
CATGATGTGGGATC	NM_001016704.2	1	1
CATGATGTGTGATT	NM_001016423.3	1	1
CATGATGTGTGCCA	NM_001011491.1	1	1
CATGATGTTACTTG	NM_001008032.1	1	1
CATGATGTTCCAGT	NM_001113887.1	1	1
CATGATTAAATGGC	NM_001013610.1	8	1
CATGATTAAGAGCT	NM_001004813.1	1	1
CATGATTACACTCT	NM_001044430.1	1	1
CATGATTACAGCTT	NM_001004963.1	1	1
CATGATTACCTTTC	NM_001016285.2	1	1
CATGATTACCTTTT	NM_001127971.1	1	1
CATGATTACTGCTG	NM_001127159.1	1	1
CATGATTATCTTGT	NM_001126731.1	1	1
CATGATTATTTGGA	NM_001127003.1	1	1
CATGATTCAAGCAA	NM_001006125.1	1	1
CATGATTCAATACA	NM_001011071.1	1	1
CATGATTCACAAAC	NM_001102922.1	3	1
CATGATTCACACTT	NM_001103022.1	1	1
CATGATTCACAGAA	NM_203579.2	1	1
CATGATTCAGACAA	NM_001030445.1	4	1
CATGATTCAGATTA	NM_001044505.1	1	1
CATGATTCAGCTTG	NM_001079048.1	1	1
CATGATTCATCTCC	NM_204055.1	1	1
CATGATTCCAAGTG	NM_001126665.1	1	1
CATGATTCTAAATG	NM_001078965.1	1	1
CATGATTCTGTGCC	NM_001122811.1	1	1
CATGATTCTTATGG	NM_001045717.1	1	1
CATGATTCTTCAAA	NM_001017042.2	1	1
CATGATTGAGGGGG	NM_204074.1	1	1
CATGATTGATGCTG	NM_001016663.2	1	1
CATGATTGCATTCG	NM_203534.1	3	1
CATGATTGCCAGTT	NM_001011292.1	1	1
CATGATTGCTGGAA	NM_001032339.1	1	1
CATGATTGGAATTG	NM_001127971.1	4	1
CATGATTGGATTGT	NM_001005708.1	1	1
CATGATTGGCTGCT	NM_001044398.1	1	1
CATGATTGTACTGA	NM_001016963.2	1	1
CATGATTGTGGCAT	NM_001011429.1	1	1
CATGATTTAAAGAT	NM_001016994.2	1	1
CATGATTTAAATAC	NM_001006787.1	1	1
CATGATTTAACAAG	NM_001114240.1	1	1
CATGATTTAACCCT	NM_001127994.1	1	1
CATGATTTAAGAGT	NM_001002902.1	1	1
CATGATTTAAGCAG	NM_001128638.1	1	1
CATGATTTACAAAA	NM_001011064.1	1	1
CATGATTTATAAAA	NM_001126660.1	1	1
CATGATTTATAACT	NM_001007516.1	1	1
CATGATTTATATTT	NM_001100264.1	1	1
CATGATTTATTTAA	NM_001016730.2	1	1
CATGATTTATTTAA	NM_001097230.1	1	1
CATGATTTCAATGT	NM_001006771.1	1	1
CATGATTTCCTAAA	NM_001006889.1	1	1
CATGATTTCTTTGA	NM_203942.2	1	1
CATGATTTGAAGTC	NM_001016374.2	1	1
CATGATTTGATATG	NM_001016083.2	1	1
CATGATTTGATATG	NM_001007986.1	1	1
CATGATTTGGGCCT	NM_001015915.2	1	1
CATGATTTGTTGAT	NM_001016989.3	1	1
CATGATTTTAAAAT	NM_001011074.2	6	1
CATGATTTTAATGT	NM_001007503.1	1	1
CATGATTTTATTCA	NM_203531.1	1	1
CATGATTTTCACTT	NM_001004972.1	1	1
CATGATTTTGAAAA	NM_001113688.1	1	1
CATGATTTTGCTTG	NM_001004784.1	1	1
CATGATTTTGTATT	NM_001004977.1	1	1
CATGATTTTTCTCA	NM_001102799.1	1	1
CATGATTTTTGATA	NM_001004838.1	1	1
CATGATTTTTTTGT	NM_001011380.1	1	1
CATGCAAAAAAAAA	NM_001030481.1	1	1
CATGCAAAAAAAAA	NM_001011471.1	1	1
CATGCAAAAAAAAA	NM_001004982.1	1	1
CATGCAAAAAAAAA	NM_001015833.1	1	1
CATGCAAAAAAAAA	NM_001005633.1	1	1
CATGCAAAAAAAAA	NM_001113824.1	1	1
CATGCAAAAAAAAA	NM_001079190.1	5	1
CATGCAAAAAAAAA	NM_001113669.1	1	1
CATGCAAAAAAAAA	NM_001126895.1	1	1
CATGCAAAAAAAAA	NM_001011010.1	1	1
CATGCAAAAAAAAG	NM_001011388.2	2	1
CATGCAAAAAAAGC	NM_001078992.1	1	1
CATGCAAAAAAATT	NM_001005105.2	1	1
CATGCAAAAACAAA	NM_001127406.1	1	1
CATGCAAAAATGGT	NM_001126076.1	4	1
CATGCAAAACTGTA	NM_001005435.1	1	1
CATGCAAAAGAGAA	NM_001016133.2	1	1
CATGCAAAAGAGCC	NM_001079406.1	1	1
CATGCAAAAGCTTT	NM_001007996.1	1	1
CATGCAAAATCCTA	NM_001016358.2	1	1
CATGCAAAATGGTG	NM_001082415.1	1	1
CATGCAAACAGTAA	NM_001004853.1	3	1
CATGCAAACCAGAA	NM_001113147.1	1	1
CATGCAAACGTATC	NM_001045607.1	1	1
CATGCAAACTCCAA	NM_203597.1	1	1
CATGCAAAGAAAAC	NM_001017161.2	1	1
CATGCAAAGAACCC	NM_001016665.3	1	1
CATGCAAAGACAAT	NM_001017011.1	1	1
CATGCAAAGACAAT	NM_001097222.1	1	1
CATGCAAAGATGTT	NM_001078832.1	1	1
CATGCAAAGCATTA	NM_001011099.1	1	1
CATGCAAAGCCAAT	NM_001011114.1	1	1
CATGCAAAGGAAAG	NM_001045624.1	1	1
CATGCAAAGTGCCT	NM_001005824.1	1	1
CATGCAAATAAAGT	NM_001113687.1	1	1
CATGCAAATAATTA	NM_001011016.1	1	1
CATGCAAATACTTT	NM_001006694.1	1	1
CATGCAAATAGGAT	NM_001102681.1	1	1
CATGCAAATATTTT	NM_001005682.1	1	1
CATGCAAATCTGCC	NM_001017056.3	1	1
CATGCAAATCTTGT	NM_001127993.1	1	1
CATGCAAATGAGAA	NM_001123459.1	1	1
CATGCAAATGTGAT	NM_001113917.1	1	1
CATGCAAATTAAAA	NM_203596.1	1	1
CATGCAACAACTAC	NM_001044452.1	1	1
CATGCAACAACTAC	NM_001102889.1	1	1
CATGCAACACAGGA	NM_001016790.2	1	1
CATGCAACACTGAA	NM_001005691.1	1	1
CATGCAACACTGCA	NM_001016947.2	1	1
CATGCAACAGGCGA	NM_001016865.2	1	1
CATGCAACAGTGCA	NM_001016179.2	1	1
CATGCAACGTCAAA	NM_001015808.1	1	1
CATGCAACTAAACG	NM_001114495.1	1	1
CATGCAACTATTGT	NM_001017228.2	1	1
CATGCAACTCACTT	NM_001114045.1	1	1
CATGCAACTGCCAT	NM_213683.2	1	1
CATGCAACTGTGTT	NM_001078932.1	1	1
CATGCAAGAAAAGT	NM_001017214.2	1	1
CATGCAAGAAGCTG	NM_001011377.1	1	1
CATGCAAGACTGCC	NM_001011039.1	3	1
CATGCAAGAGGCAA	NM_001016074.2	1	1
CATGCAAGAGGCAT	NM_203801.1	1	1
CATGCAAGCAAAAG	NM_001006742.1	1	1
CATGCAAGCAACTT	NM_001016899.3	1	1
CATGCAAGCGCCCA	NM_001016546.2	1	1
CATGCAAGGAACTG	NM_203534.1	1	1
CATGCAAGGAGGAT	NM_001003661.1	1	1
CATGCAAGGGTGAC	NM_001032337.1	1	1
CATGCAAGGTCGCA	NM_001126065.1	1	1
CATGCAAGGTTCTA	NM_001016086.2	1	1
CATGCAAGTAAACA	NM_001011118.1	1	1
CATGCAAGTGAACA	NM_001126814.1	1	1
CATGCAAGTGATTT	NM_001126954.1	1	1
CATGCAAGTTAAAA	NM_203882.1	1	1
CATGCAAGTTGTGT	NM_001127964.1	1	1
CATGCAATAAAACC	NM_001015920.1	1	1
CATGCAATAAAAGA	NM_001126897.1	1	1
CATGCAATAAAAGT	NM_001006792.1	1	1
CATGCAATAATGCA	NM_001114033.1	1	1
CATGCAATACCCTT	NM_001126747.1	1	1
CATGCAATATTTAA	NM_001016291.2	1	1
CATGCAATCTGCAA	NM_001016439.2	1	1
CATGCAATGCTTTT	NM_001011048.1	1	1
CATGCAATGGTATT	NM_001004789.1	1	1
CATGCAATGTCCTA	NM_001016455.2	1	1
CATGCAATTAATGG	NM_001045702.1	1	1
CATGCAATTATCAG	NM_203706.1	1	1
CATGCAATTTAGGG	NM_001113021.1	1	1
CATGCAATTTGGTC	NM_001016783.2	1	1
CATGCACAAAAAAA	NM_001123480.1	1	1
CATGCACAAAGTTG	NM_001016934.2	1	1
CATGCACAAAGTTT	NM_001030454.1	1	1
CATGCACAACTTGA	NM_001126782.1	1	1
CATGCACAAGACAC	NM_203640.1	1	1
CATGCACAAGGAGT	NM_001030418.1	1	1
CATGCACACAATTA	NM_001045709.1	1	1
CATGCACACAGCCC	NM_001030388.1	1	1
CATGCACACATAGA	NM_001127910.1	1	1
CATGCACACCACCA	NM_001006930.2	1	1
CATGCACACGGATG	NM_001112931.1	1	1
CATGCACACTAAAG	NM_001011344.1	1	1
CATGCACACTAGGG	NM_001044480.1	1	1
CATGCACACTGAAA	NM_001044464.1	1	1
CATGCACACTGCTC	NM_001078878.1	1	1
CATGCACACTGTTC	NM_001007992.1	1	1
CATGCACAGAGCTA	NM_001011271.1	1	1
CATGCACAGCGGGT	NM_001016453.2	1	1
CATGCACAGGGAGA	NM_001045636.1	1	1
CATGCACATACCTT	NM_204070.1	1	1
CATGCACATTCCTT	NM_001017068.3	1	1
CATGCACATTGAAA	NM_001017195.2	1	1
CATGCACATTTCAT	NM_001011080.1	1	1
CATGCACATTTTCT	NM_203536.1	1	1
CATGCACATTTTTA	NM_203856.1	1	1
CATGCACCAAAGCA	NM_001016039.2	1	1
CATGCACCAACTCT	NM_001015705.1	1	1
CATGCACCAACTCT	NM_001016474.2	1	1
CATGCACCATCTCT	NM_001114067.1	1	1
CATGCACCATTAAA	NM_001078970.1	1	1
CATGCACCCATTGG	NM_001113086.1	2	1
CATGCACCCCCGTG	NM_203885.1	1	1
CATGCACCCTCCAT	NM_001045689.1	1	1
CATGCACCTATAGG	NM_001011411.2	1	1
CATGCACCTGATAT	NM_213704.2	2	1
CATGCACCTGATAT	NM_001030513.1	2	1
CATGCACGCCATTT	NM_001004788.1	1	1
CATGCACGCTCTCC	NM_001102721.1	1	1
CATGCACTAAGCAG	NM_204020.4	1	1
CATGCACTATAGGA	NM_001008014.1	1	1
CATGCACTATGCAG	NM_001007487.1	1	1
CATGCACTATTTAA	NM_203832.1	1	1
CATGCACTCTACTT	NM_001015746.1	1	1
CATGCACTGATCCT	NM_001016289.2	1	1
CATGCACTGCCCTA	NM_001016705.2	7	1
CATGCACTGGCTAA	NM_001016239.1	1	1
CATGCACTGTGGCT	NM_001008196.1	1	1
CATGCACTTCAATG	NM_001001256.1	1	1
CATGCACTTCCTGT	NM_001011480.1	1	1
CATGCACTTGCCCA	NM_001016805.2	1	1
CATGCACTTTCCCT	NM_001127068.1	1	1
CATGCACTTTCCCT	NM_001008051.1	4	1
CATGCACTTTCGTT	NM_001102692.1	1	1
CATGCACTTTCTAC	NM_001004815.1	1	1
CATGCACTTTCTGA	NM_001030401.1	1	1
CATGCAGAAAAAAC	NM_001126628.1	1	1
CATGCAGAAAGAAC	NM_001016749.1	1	1
CATGCAGAAAGAAC	NM_001123014.1	9	1
CATGCAGAACAAAC	NM_001016815.2	3	1
CATGCAGAAGGGAA	NM_001079571.1	1	1
CATGCAGAATAAAC	NM_001004781.1	1	1
CATGCAGAATGGTT	NM_001016870.2	1	1
CATGCAGAATTTAT	NM_001044469.1	1	1
CATGCAGACAAAAA	NM_001007895.1	1	1
CATGCAGACACACA	NM_001016237.2	1	1
CATGCAGACACAGC	NM_001015909.1	1	1
CATGCAGACAGGAC	NM_001008052.1	1	1
CATGCAGACCCCTT	NM_001079047.1	1	1
CATGCAGACGTCCA	NM_001005656.1	1	1
CATGCAGACTGGAC	NM_001007954.1	1	1
CATGCAGAGACATT	NM_203608.1	2	1
CATGCAGAGATCAA	NM_203771.1	1	1
CATGCAGAGCAGAA	NM_001011103.1	1	1
CATGCAGAGCATCT	NM_203625.1	1	1
CATGCAGAGCATTT	NM_001127147.1	1	1
CATGCAGAGCTGCT	NM_001005650.1	1	1
CATGCAGAGTAGTG	NM_203610.1	1	1
CATGCAGAGTCAAC	NM_001016386.2	1	1
CATGCAGAGTTACA	NM_001078833.1	1	1
CATGCAGATACAAA	NM_001044428.1	1	1
CATGCAGATATTTG	NM_001006687.1	1	1
CATGCAGATGAGGG	NM_001114246.1	1	1
CATGCAGATTAGAA	NM_001006809.1	1	1
CATGCAGATTGAAT	NM_001030404.1	1	1
CATGCAGCAAAGAT	NM_001126882.1	1	1
CATGCAGCAACTGA	NM_001123463.1	1	1
CATGCAGCAATTTT	NM_001007991.1	1	1
CATGCAGCACATCG	NM_001114236.1	1	1
CATGCAGCACCATT	NM_001017108.2	1	1
CATGCAGCAGAACC	NM_001030459.1	1	1
CATGCAGCAGCAAA	NM_001078836.1	1	1
CATGCAGCATTATC	NM_001016102.2	1	1
CATGCAGCATTTAC	NM_001016459.2	1	1
CATGCAGCATTTCT	NM_001102863.1	1	1
CATGCAGCCTACAG	NM_001011287.1	1	1
CATGCAGCCTATTT	NM_001004819.1	1	1
CATGCAGCGACACG	NM_001001898.1	1	1
CATGCAGCTAGTTC	NM_001016564.2	1	1
CATGCAGCTATTGT	NM_001016651.2	1	1
CATGCAGCTCAATA	NM_001007922.1	1	1
CATGCAGCTCTAAA	NM_203658.1	1	1
CATGCAGCTGATCG	NM_203718.1	1	1
CATGCAGCTGATTG	NM_001102816.1	1	1
CATGCAGCTGCTGA	NM_001079254.1	1	1
CATGCAGCTTAATA	NM_203699.1	1	1
CATGCAGCTTCCTT	NM_204066.1	7	1
CATGCAGCTTGACA	NM_001008159.1	3	1
CATGCAGCTTTACC	NM_001032338.1	1	1
CATGCAGGAGATTC	NM_001079389.1	1	1
CATGCAGGAGTTTT	NM_203539.1	1	1
CATGCAGGATCTGT	NM_001016234.2	1	1
CATGCAGGATTTGT	NM_001016122.2	1	1
CATGCAGGCTGTAC	NM_001011439.1	1	1
CATGCAGGGACACT	NM_001006741.1	1	1
CATGCAGGGAGAAA	NM_203708.1	1	1
CATGCAGGGCAGTT	NM_001016146.2	1	1
CATGCAGGGGCTGG	NM_001005057.1	1	1
CATGCAGGTATTCG	NM_203550.1	1	1
CATGCAGGTCAAGA	NM_001011003.1	1	1
CATGCAGGTGGGAC	NM_001016738.2	1	1
CATGCAGGTGTGTC	NM_001079347.1	6	1
CATGCAGGTTTGCT	NM_001126739.1	1	1
CATGCAGTAAACTA	NM_001005460.1	1	1
CATGCAGTAATAAA	NM_001127163.1	1	1
CATGCAGTAATAGC	NM_001044485.1	1	1
CATGCAGTAATGGA	NM_001113860.1	1	1
CATGCAGTACAACA	NM_001005136.1	1	1
CATGCAGTACTGCC	NM_001005066.1	1	1
CATGCAGTATCAAA	NM_001126693.1	1	1
CATGCAGTATCTGG	NM_001127116.1	1	1
CATGCAGTATGAAA	NM_001102810.1	1	1
CATGCAGTATTCTG	NM_001007961.1	1	1
CATGCAGTATTGCC	NM_001015742.1	1	1
CATGCAGTATTTCC	NM_001100241.1	1	1
CATGCAGTATTTGT	NM_203616.1	1	1
CATGCAGTCAAGTG	NM_001128024.1	1	1
CATGCAGTCACAAA	NM_001007932.1	1	1
CATGCAGTCAGGTC	NM_001126538.1	1	1
CATGCAGTCCATAC	NM_001030527.1	5	1
CATGCAGTCCATTA	NM_001079248.1	7	1
CATGCAGTCTATAC	NM_001007893.1	1	1
CATGCAGTCTCTCA	NM_203872.1	1	1
CATGCAGTGAGGGC	NM_001008052.1	2	1
CATGCAGTGATATG	NM_001016926.2	1	1
CATGCAGTGATCTG	NM_001126962.1	1	1
CATGCAGTGATTCT	NM_001079160.1	1	1
CATGCAGTGCAAGA	NM_001102972.1	1	1
CATGCAGTGGACTG	NM_001113112.1	1	1
CATGCAGTGGAGGG	NM_001079169.1	1	1
CATGCAGTGTATAT	NM_001126937.1	1	1
CATGCAGTGTTTCC	NM_001126501.1	1	1
CATGCAGTGTTTCC	NM_001004978.1	1	1
CATGCAGTTCAGTT	NM_001005637.1	1	1
CATGCAGTTCATTA	NM_001097361.1	1	1
CATGCAGTTCATTG	NM_001126976.1	1	1
CATGCAGTTTATTA	NM_001016811.1	2	1
CATGCAGTTTGAGA	NM_001016364.2	1	1
CATGCAGTTTGGCC	NM_001015997.2	1	1
CATGCAGTTTTCCT	NM_001016874.2	1	1
CATGCAGTTTTTCT	NM_001016376.2	1	1
CATGCATAACAGTT	NM_001011348.2	1	1
CATGCATAACTGCC	NM_001006714.1	1	1
CATGCATAATAAAC	NM_001015936.2	1	1
CATGCATACATTTA	NM_203875.1	1	1
CATGCATACCAGCA	NM_203840.1	1	1
CATGCATAGAGTAT	NM_001128657.1	1	1
CATGCATATACTTG	NM_001045719.1	1	1
CATGCATATATACT	NM_001016308.2	1	1
CATGCATATGTTGG	NM_001015960.2	1	1
CATGCATATTACCT	NM_001017137.2	1	1
CATGCATATTCCTA	NM_204073.1	1	1
CATGCATCACTCTC	NM_001078823.1	1	1
CATGCATCAGTGTT	NM_001079379.1	1	1
CATGCATCATATGA	NM_001078776.1	1	1
CATGCATCCTATTG	NM_001097407.1	1	1
CATGCATCTAAATC	NM_001097229.1	4	1
CATGCATCTGAAAC	NM_001045648.1	1	1
CATGCATCTGATTG	NM_203545.1	1	1
CATGCATTAAAGGC	NM_001015839.1	1	1
CATGCATTAAAGTT	NM_001126932.1	1	1
CATGCATTACTCTG	NM_001016101.2	1	1
CATGCATTATAACT	NM_001016389.2	1	1
CATGCATTATGTTC	NM_001008067.1	1	1
CATGCATTCAATTT	NM_001011402.1	1	1
CATGCATTCCTTAC	NM_203639.1	2	1
CATGCATTGGAATC	NM_001045566.1	1	1
CATGCATTGGGTTC	NM_001102789.1	1	1
CATGCATTTACCTT	NM_001011467.1	1	1
CATGCATTTAGCTC	NM_001004813.1	3	1
CATGCATTTATATA	NM_001017295.2	1	1
CATGCATTTCAAAA	NM_001127153.1	4	1
CATGCATTTCAAGC	NM_001011158.1	1	1
CATGCATTTCCAGT	NM_001016119.2	1	1
CATGCATTTGAACA	NM_001097202.1	1	1
CATGCATTTGTATA	NM_001015748.1	1	1
CATGCATTTGTATA	NM_001004870.1	9	1
CATGCATTTTAATA	NM_001044503.1	1	1
CATGCATTTTAGCA	NM_203768.1	1	1
CATGCATTTTCACT	NM_001126567.1	1	1
CATGCATTTTCAGC	NM_001128027.1	1	1
CATGCATTTTGCGG	NM_001016600.3	1	1
CATGCATTTTGTAA	NM_001015994.2	1	1
CATGCATTTTGTTG	NM_001011036.1	1	1
CATGCATTTTTCAA	NM_204081.1	1	1
CATGCATTTTTTTT	NM_203661.1	1	1
CATGCCAAAAACAA	NM_001097215.1	6	1
CATGCCAAAAACAA	NM_001045712.1	1	1
CATGCCAAACGTGT	NM_001005101.1	1	1
CATGCCAAAGACTC	NM_001004909.1	1	1
CATGCCAAAGCATT	NM_001078850.1	1	1
CATGCCAAAGCCAC	NM_001015774.1	1	1
CATGCCAAAGGTGT	NM_213670.2	1	1
CATGCCAACAAAAT	NM_001016696.3	1	1
CATGCCAACCACTG	NM_203538.1	1	1
CATGCCAAGACTCT	NM_001015969.2	1	1
CATGCCAAGCCAGT	NM_001097273.1	1	1
CATGCCAAGCTCCC	NM_001017311.2	1	1
CATGCCAAGGCAAA	NM_001005643.1	1	1
CATGCCAAGGCCTT	NM_001078693.1	1	1
CATGCCAAGGGGAA	NM_001008057.1	1	1
CATGCCAAGGGGAG	NM_001078798.1	25	1
CATGCCAATAAAAA	NM_001097241.1	1	1
CATGCCAATAAAGC	NM_001016294.2	1	1
CATGCCAATACTTT	NM_001113825.1	1	1
CATGCCAATCCGCA	NM_203780.1	1	1
CATGCCAATGATTA	NM_001011147.1	1	1
CATGCCAATGCCAA	NM_001126780.1	3	1
CATGCCAATGTACT	NM_001030422.1	1	1
CATGCCAATGTGCA	NM_213691.1	1	1
CATGCCAATTTAGT	NM_001016657.2	1	1
CATGCCACAATTTC	NM_001006861.1	1	1
CATGCCACAGATTT	NM_001097263.1	1	1
CATGCCACAGCCTG	NM_203788.1	1	1
CATGCCACAGTTAT	NM_001011340.1	1	1
CATGCCACCATTTG	NM_001044507.1	1	1
CATGCCACTGAATA	NM_001006828.2	1	1
CATGCCACTGCAAT	NM_001016068.3	1	1
CATGCCACTGCCTA	NM_001045651.1	1	1
CATGCCACTGCTTT	NM_001015750.1	1	1
CATGCCACTTAAGG	NM_001007955.2	1	1
CATGCCACTTTGGC	NM_001016063.2	1	1
CATGCCAGAAGACT	NM_001016000.2	1	1
CATGCCAGAGCAAC	NM_001005110.1	1	1
CATGCCAGAGCTCT	NM_001005048.1	1	1
CATGCCAGAGGAGC	NM_001015922.2	1	1
CATGCCAGATGTCC	NM_001017047.2	1	1
CATGCCAGCAGGTT	NM_001113867.1	1	1
CATGCCAGCATACA	NM_001017346.2	1	1
CATGCCAGCATCAA	NM_001016058.2	1	1
CATGCCAGCCTTCT	NM_001113881.1	1	1
CATGCCAGCGAGAG	NM_001011354.1	1	1
CATGCCAGCTGTTT	NM_001097375.1	1	1
CATGCCAGGGCGCA	NM_203595.1	6	1
CATGCCAGTACATA	NM_001078788.1	1	1
CATGCCAGTATTTA	NM_203695.1	1	1
CATGCCAGTCACGT	NM_001006924.1	1	1
CATGCCAGTCCATT	NM_001114266.1	1	1
CATGCCAGTCTCGA	NM_001079196.1	1	1
CATGCCAGTCTCTG	NM_203638.1	1	1
CATGCCAGTGACTC	NM_001045774.1	1	1
CATGCCATAAGTAT	NM_203871.1	3	1
CATGCCATCCGCCA	NM_001006696.1	1	1
CATGCCATCCTGAA	NM_001123422.1	1	1
CATGCCATCTGGAG	NM_001016645.2	1	1
CATGCCATTATTCA	NM_001016424.2	1	1
CATGCCATTGAATA	NM_001016760.2	1	1
CATGCCATTGTTCA	NM_001097390.1	1	1
CATGCCCAAAAATG	NM_203633.1	1	1
CATGCCCAAGATCT	NM_001016958.1	2	1
CATGCCCAAGGATA	NM_001016636.3	1	1
CATGCCCAAGTCCC	NM_213693.1	1	1
CATGCCCACCCTAT	NM_001079154.1	1	1
CATGCCCACTTCAG	NM_001097177.1	17	1
CATGCCCAGCCTTG	NM_001001220.1	1	1
CATGCCCAGCTATA	NM_001016815.2	6	1
CATGCCCAGGATGA	NM_001114226.1	1	1
CATGCCCAGTACTA	NM_001045661.1	1	1
CATGCCCATATATA	NM_001078800.1	1	1
CATGCCCATTAATA	NM_001102871.1	1	1
CATGCCCATTCCCA	NM_001005684.1	1	1
CATGCCCCAACAGC	NM_001005448.1	2	1
CATGCCCCAAGGGG	NM_001126528.1	1	1
CATGCCCCAGTTTT	NM_001017007.2	1	1
CATGCCCCGACACC	NM_001004782.1	1	1
CATGCCCCGCCCCC	NM_001126610.1	1	1
CATGCCCCGCCCCT	NM_001011050.1	1	1
CATGCCCCTCCCCC	NM_001001456.1	1	1
CATGCCCCTCCCCC	NM_001011088.1	1	1
CATGCCCCTCCCCC	NM_001113832.1	1	1
CATGCCCCTCTCCC	NM_001016938.2	1	1
CATGCCCGGTCTTA	NM_001008431.1	1	1
CATGCCCTAAAAGC	NM_213675.2	1	1
CATGCCCTAATGAC	NM_203800.1	1	1
CATGCCCTAGTAAT	NM_001006838.1	1	1
CATGCCCTCAAGCT	NM_001097333.1	1	1
CATGCCCTGAAAAC	NM_203949.1	1	1
CATGCCCTGCAGAG	NM_001045725.1	1	1
CATGCCCTGCCTCC	NM_001016105.2	1	1
CATGCCCTGGTTTT	NM_001004992.1	1	1
CATGCCCTTGTGTA	NM_001102885.1	1	1
CATGCCCTTTTATA	NM_001123484.1	1	1
CATGCCGAAAATCC	NM_001005790.1	1	1
CATGCCGATTTAAA	NM_001017071.2	1	1
CATGCCGCAACCTC	NM_001113122.1	1	1
CATGCCGCCAAAGG	NM_001005084.1	1	1
CATGCCGCTAACAA	NM_001126541.1	1	1
CATGCCGCTCAGAC	NM_203928.1	1	1
CATGCCGCTGTGTT	NM_001126777.1	1	1
CATGCCGGCATTTT	NM_001097342.1	1	1
CATGCCGGCTGCAC	NM_001126967.1	1	1
CATGCCGGGCCGGG	NM_001016116.2	1	1
CATGCCGGGGTTCT	NM_001078962.1	1	1
CATGCCTAAATAAA	NM_001017308.2	1	1
CATGCCTAAATAAA	NM_001083347.1	1	1
CATGCCTAAGAGAA	NM_203732.2	3	1
CATGCCTAAGGAGA	NM_001078954.1	1	1
CATGCCTAGAAATA	NM_001016336.2	1	1
CATGCCTAGAACCT	NM_001005711.1	1	1
CATGCCTATAAATG	NM_001011420.1	1	1
CATGCCTATGAGGC	NM_203818.1	1	1
CATGCCTATTATTT	NM_001045768.1	1	1
CATGCCTCACGTCA	NM_001105285.1	1	1
CATGCCTCCATCCA	NM_001005126.1	1	1
CATGCCTCCCAACA	NM_001001214.1	1	1
CATGCCTCCGCTTT	NM_203951.1	1	1
CATGCCTCCTAAGA	NM_001100281.1	1	1
CATGCCTCGCAAAA	NM_001005094.1	1	1
CATGCCTGAAACAC	NM_001011402.1	5	1
CATGCCTGAAGGTA	NM_203594.1	1	1
CATGCCTGAGGTGC	NM_001016895.2	1	1
CATGCCTGATGAAG	NM_001011369.1	1	1
CATGCCTGATGTTG	NM_001006813.1	1	1
CATGCCTGGAAGCG	NM_001008169.1	1	1
CATGCCTGGAATGG	NM_001016072.2	8	1
CATGCCTGTACAAT	NM_001007104.1	1	1
CATGCCTGTGACCC	NM_001013614.1	1	1
CATGCCTGTGAGCA	NM_001011101.1	1	1
CATGCCTGTGCAGA	NM_001007868.1	1	1
CATGCCTTAAATGC	NM_001016660.2	1	1
CATGCCTTAGTTTA	NM_001008164.1	1	1
CATGCCTTATTTTT	NM_001006737.1	1	1
CATGCCTTCATACC	NM_001016937.2	1	1
CATGCCTTCCAACA	NM_001008034.1	1	1
CATGCCTTCCACTG	NM_001017288.3	1	1
CATGCCTTCCGTGA	NM_001016872.2	1	1
CATGCCTTCCTCAT	NM_203687.1	9	1
CATGCCTTGAGTCT	NM_001015944.2	1	1
CATGCCTTGCTTCC	NM_001016508.1	1	1
CATGCCTTTAAAAT	NM_001007939.1	1	1
CATGCCTTTAGCCA	NM_001044445.1	1	1
CATGCCTTTCATTA	NM_001008131.1	1	1
CATGCCTTTCTAAA	NM_001097255.1	1	1
CATGCCTTTGAAAT	NM_001016992.2	1	1
CATGCCTTTGCTAC	NM_001011339.1	1	1
CATGCCTTTGGAAA	NM_001011126.1	1	1
CATGCCTTTTAAGT	NM_001016093.3	1	1
CATGCCTTTTATAC	NM_001008189.1	1	1
CATGCGAATGAGAC	NM_001006871.1	1	1
CATGCGACAGGAAG	NM_001079238.1	1	1
CATGCGAGAACCTT	NM_001004804.1	3	1
CATGCGAGAACTCA	NM_001126996.1	1	1
CATGCGAGAAGAAT	NM_001030407.1	2	1
CATGCGATTGAAGG	NM_001078757.1	1	1
CATGCGCAATATAG	NM_001127004.1	1	1
CATGCGCAATGAGC	NM_001127955.1	1	1
CATGCGCAATGCTC	NM_001011198.2	1	1
CATGCGCATCTAAA	NM_001016770.2	1	1
CATGCGCATTTCGA	NM_001113114.1	1	1
CATGCGCCAGCGGC	NM_001006748.1	1	1
CATGCGCCAGCTTT	NM_001015795.1	1	1
CATGCGCGACTACG	NM_001016436.2	1	1
CATGCGCGAGCTTT	NM_001045691.1	1	1
CATGCGCGCATCAT	NM_001008201.1	1	1
CATGCGCGGTGGAC	NM_213690.1	1	1
CATGCGCTGATGGG	NM_001016776.2	1	1
CATGCGCTGTATAT	NM_001112903.1	1	1
CATGCGCTGTCGCA	NM_001004797.1	1	1
CATGCGCTTCTGTA	NM_001004924.1	1	1
CATGCGGAGAAACC	NM_001004822.1	1	1
CATGCGGAGTGAGT	NM_001126699.1	1	1
CATGCGGGGAGGGG	NM_001114489.1	1	1
CATGCGGGGGCATT	NM_001044438.1	1	1
CATGCGGGTATCTA	NM_001044429.1	1	1
CATGCGGGTTTAGT	NM_001078722.1	1	1
CATGCGGTTACTGC	NM_001004904.1	1	1
CATGCGGTTCTATT	NM_001127126.1	1	1
CATGCGTAGGGGCA	NM_001103012.1	1	1
CATGCGTATGAAAA	NM_001016324.2	1	1
CATGCGTCACAAAG	NM_001044476.1	1	1
CATGCGTGGCCACC	NM_001011252.1	1	1
CATGCGTGGGACCC	NM_001016688.1	1	1
CATGCGTGTAGCCA	NM_203804.1	1	1
CATGCGTTGGAACC	NM_001011073.1	1	1
CATGCGTTTGAATA	NM_203816.1	1	1
CATGCGTTTGTGGC	NM_203743.1	1	1
CATGCTAAAAAAAA	NM_001113025.1	17	1
CATGCTAAAAAGCA	NM_001045707.1	1	1
CATGCTAAACTTTA	NM_001017164.2	1	1
CATGCTAAAGAAAG	NM_001008083.1	1	1
CATGCTAAAGAAAT	NM_001016434.2	5	1
CATGCTAAAGCGGT	NM_213664.1	1	1
CATGCTAAATATAT	NM_001097250.1	1	1
CATGCTAAATGTTT	NM_001004993.1	1	1
CATGCTAACATCCT	NM_001102751.1	4	1
CATGCTAACATCCT	NM_001016791.2	1	1
CATGCTAACGAAAA	NM_001078839.1	1	1
CATGCTAATCCCCC	NM_001005789.1	1	1
CATGCTAATCCCCT	NM_001011372.1	1	1
CATGCTACAGGCTT	NM_001016552.2	1	1
CATGCTACAGGTAA	NM_001011266.1	5	1
CATGCTACATTTTA	NM_001005129.2	1	1
CATGCTACCACTTG	NM_001045790.1	1	1
CATGCTACCTACTA	NM_001126608.1	1	1
CATGCTACGTTAAT	NM_001008116.1	1	1
CATGCTACTGCCAG	NM_001017083.2	1	1
CATGCTACTTGATT	NM_001017049.3	1	1
CATGCTAGAACAGA	NM_001114063.1	3	1
CATGCTAGACTTTT	NM_203554.1	1	1
CATGCTAGCAGCAA	NM_001001455.1	1	1
CATGCTAGCAGCTC	NM_001015956.2	1	1
CATGCTAGGAGATT	NM_203799.1	1	1
CATGCTATAAAATC	NM_001004994.1	1	1
CATGCTATAGTAAA	NM_203717.1	1	1
CATGCTATATGGGA	NM_001016797.2	1	1
CATGCTATATTTTT	NM_001017302.3	1	1
CATGCTATCTGCTG	NM_001126759.1	1	1
CATGCTATGAAAAT	NM_001011120.1	1	1
CATGCTATGAATTG	NM_001126919.1	1	1
CATGCTATGGAGTT	NM_203915.1	1	1
CATGCTATGGTGAT	NM_001007976.1	1	1
CATGCTATGTGCCC	NM_001005019.1	1	1
CATGCTATTAAAGT	NM_001114492.1	9	1
CATGCTATTCAGCA	NM_001017128.2	1	1
CATGCTATTTAAAT	NM_203890.1	1	1
CATGCTATTTTTGT	NM_001016195.2	1	1
CATGCTATTTTTTT	NM_203696.1	1	1
CATGCTCAAGAAGT	NM_001126566.1	1	1
CATGCTCAAGTTAA	NM_001016728.2	1	1
CATGCTCACCTTTG	NM_001011083.1	1	1
CATGCTCACTGAGT	NM_001011062.1	1	1
CATGCTCACTGGAA	NM_001044520.1	1	1
CATGCTCAGAAATG	NM_001017348.2	1	1
CATGCTCAGGAGCA	NM_001016706.2	1	1
CATGCTCAGGGAAC	NM_001016032.1	1	1
CATGCTCAGGGCAG	NM_001015848.1	1	1
CATGCTCAGGTATT	NM_001016972.2	1	1
CATGCTCAGTTAGT	NM_001100272.1	1	1
CATGCTCAGTTGGC	NM_001100217.1	1	1
CATGCTCAGTTGGG	NM_001079032.1	1	1
CATGCTCATAGGAC	NM_203776.1	1	1
CATGCTCATCTGGA	NM_001005457.1	1	1
CATGCTCATTTTTT	NM_001126980.1	1	1
CATGCTCCAAACTA	NM_001016397.2	1	1
CATGCTCCAACTGC	NM_001005642.1	1	1
CATGCTCCAGGGAA	NM_001126511.1	1	1
CATGCTCCCTTAGG	NM_001112976.1	1	1
CATGCTCCGGCCCT	NM_001016675.2	1	1
CATGCTCGAACTTT	NM_001102699.1	1	1
CATGCTCGAAGTAT	NM_001015819.1	1	1
CATGCTCGGTGCTC	NM_001126586.1	1	1
CATGCTCTACAGCA	NM_001016806.2	1	1
CATGCTCTCAGCAC	NM_001126681.1	1	1
CATGCTCTCCCGCT	NM_001016440.2	1	1
CATGCTCTCCTCGG	NM_001008170.1	1	1
CATGCTCTGATGTG	NM_001044418.1	1	1
CATGCTCTGCAAGC	NM_001016550.2	1	1
CATGCTCTGCACTT	NM_213706.1	1	1
CATGCTCTGCCAGC	NM_001008094.1	3	1
CATGCTCTGTGCTG	NM_001114014.1	1	1
CATGCTCTGTGCTG	NM_001015777.1	1	1
CATGCTCTGTGCTG	NM_001005008.1	1	1
CATGCTCTGTTTAT	NM_001001234.2	1	1
CATGCTCTTACCCT	NM_001016744.1	1	1
CATGCTCTTGTAAG	NM_001113868.1	1	1
CATGCTCTTGTGTT	NM_001113074.1	1	1
CATGCTCTTTAAGA	NM_001011382.1	1	1
CATGCTCTTTTTTT	NM_203693.1	1	1
CATGCTGAAAAAAA	NM_001008173.1	1	1
CATGCTGAAAAATA	NM_001045763.1	1	1
CATGCTGAAATGGA	NM_001005046.1	1	1
CATGCTGAAGAACG	NM_001017247.2	1	1
CATGCTGAAGCACG	NM_001017222.2	1	1
CATGCTGAAGGTTA	NM_203809.1	1	1
CATGCTGAAGTGGC	NM_203943.1	3	1
CATGCTGAATAAAG	NM_001079374.1	1	1
CATGCTGAATACAA	NM_001016521.2	1	1
CATGCTGAATTCTG	NM_001016387.2	1	1
CATGCTGACAGAGC	NM_001016757.2	4	1
CATGCTGACATAAC	NM_001017345.2	1	1
CATGCTGACCCCTG	NM_001005029.1	1	1
CATGCTGAGAAAGG	NM_001011228.1	1	1
CATGCTGAGACCAA	NM_001016697.2	1	1
CATGCTGAGCAGTG	NM_001113850.1	1	1
CATGCTGAGCTAAA	NM_001017330.2	1	1
CATGCTGATACACA	NM_001005448.1	1	1
CATGCTGATCAGGC	NM_001017173.2	1	1
CATGCTGATGGCTG	NM_001017344.2	4	1
CATGCTGATGGCTG	NM_001113683.1	4	1
CATGCTGATTAACT	NM_001015826.1	1	1
CATGCTGATTAACT	NM_001017142.2	1	1
CATGCTGATTATAA	NM_203797.1	1	1
CATGCTGCAAAAAA	NM_001078952.1	1	1
CATGCTGCAAAGTT	NM_001016574.2	1	1
CATGCTGCAACACA	NM_001122813.1	1	1
CATGCTGCAACACA	NM_001097201.1	11	1
CATGCTGCAATAAA	NM_001016906.2	1	1
CATGCTGCAATTGT	NM_001097284.1	1	1
CATGCTGCACAGTG	NM_001004862.1	1	1
CATGCTGCACCCCC	NM_001097394.1	1	1
CATGCTGCAGGAGG	NM_001079026.1	1	1
CATGCTGCATTGCA	NM_001044488.1	1	1
CATGCTGCATTTCT	NM_213699.1	1	1
CATGCTGCCACAGC	NM_001011072.1	1	1
CATGCTGCCAGTCG	NM_001113079.1	1	1
CATGCTGCCCAACT	NM_001127408.1	3	1
CATGCTGCCCAGCA	NM_001011474.1	1	1
CATGCTGCCTTTTT	NM_001016910.2	1	1
CATGCTGCTAAACT	NM_001102717.1	1	1
CATGCTGCTAAACT	NM_001005690.1	1	1
CATGCTGCTATTCA	NM_001045627.1	1	1
CATGCTGCTATTGT	NM_001078698.1	6	1
CATGCTGCTCAAAT	NM_001103068.1	1	1
CATGCTGCTCCAAG	NM_001097176.1	1	1
CATGCTGCTTAACC	NM_001016942.2	1	1
CATGCTGCTTCCCT	NM_001127678.1	1	1
CATGCTGCTTGATA	NM_001123439.1	32	1
CATGCTGCTTGTCC	NM_203840.1	2	1
CATGCTGCTTGTCT	NM_001126687.1	1	1
CATGCTGCTTGTGT	NM_001017171.3	1	1
CATGCTGCTTTTGG	NM_001126624.1	1	1
CATGCTGGAAAAAT	NM_001015928.2	1	1
CATGCTGGAAAAAT	NM_203877.1	1	1
CATGCTGGAACAGT	NM_001015993.2	1	1
CATGCTGGAAGAAC	NM_001044462.1	1	1
CATGCTGGAATAAA	NM_001045621.1	1	1
CATGCTGGACACCT	NM_001016407.2	1	1
CATGCTGGAGCTCT	NM_001079171.1	1	1
CATGCTGGATCTTA	NM_001008078.2	1	1
CATGCTGGCTACCT	NM_204026.1	1	1
CATGCTGGGAACTG	NM_001079148.1	1	1
CATGCTGGGAGCTC	NM_001078712.1	1	1
CATGCTGGGAGCTG	NM_001079365.1	1	1
CATGCTGGGAGTGG	NM_001113918.1	1	1
CATGCTGGGATTTG	NM_001097362.1	1	1
CATGCTGGGTGAGG	NM_001016965.2	1	1
CATGCTGGGTTTAT	NM_001127954.1	1	1
CATGCTGGGTTTGT	NM_001017329.2	1	1
CATGCTGGTAATTA	NM_001011045.1	1	1
CATGCTGGTCTTGT	NM_001001208.1	1	1
CATGCTGGTGAGAG	NM_001113917.1	5	1
CATGCTGGTGTCAT	NM_203997.1	1	1
CATGCTGTAAAAAA	NM_001113919.1	1	1
CATGCTGTAATATA	NM_001017175.2	1	1
CATGCTGTAATGGA	NM_001112974.1	1	1
CATGCTGTAATGGA	NM_001017290.2	4	1
CATGCTGTACCTGC	NM_001016137.2	1	1
CATGCTGTAGAGTT	NM_001006834.1	1	1
CATGCTGTAGGGCT	NM_001045746.1	1	1
CATGCTGTAGGTAT	NM_203662.1	1	1
CATGCTGTATAAGA	NM_001044506.1	1	1
CATGCTGTATATAA	NM_001004831.1	1	1
CATGCTGTATGTTG	NM_001017082.2	1	1
CATGCTGTCCCCCA	NM_001007897.1	1	1
CATGCTGTCTACTT	NM_001017253.2	1	1
CATGCTGTCTGTAA	NM_001044448.1	1	1
CATGCTGTGAAATG	NM_001110051.1	1	1
CATGCTGTGAGCTC	NM_001097232.1	1	1
CATGCTGTGAGGCA	NM_203914.1	1	1
CATGCTGTGATGTA	NM_001006926.1	1	1
CATGCTGTGATTGA	NM_001017136.2	4	1
CATGCTGTGGATTG	NM_001122803.1	1	1
CATGCTGTGGCATC	NM_001006920.1	1	1
CATGCTGTGGTCAC	NM_001016325.2	1	1
CATGCTGTGTATGT	NM_001126992.1	1	1
CATGCTGTGTCATT	NM_001126816.1	1	1
CATGCTGTGTGCCC	NM_001007915.1	1	1
CATGCTGTGTGCCT	NM_001016235.2	1	1
CATGCTGTGTTTTT	NM_001079408.1	1	1
CATGCTGTTAATAA	NM_001037720.1	7	1
CATGCTGTTACTTC	NM_001097339.1	1	1
CATGCTGTTTAATG	NM_001005439.1	1	1
CATGCTGTTTACTG	NM_001017046.2	3	1
CATGCTGTTTAGAT	NM_001004965.1	1	1
CATGCTGTTTCTAA	NM_203960.1	1	1
CATGCTGTTTCTAT	NM_203766.1	1	1
CATGCTGTTTTATC	NM_001016111.2	4	1
CATGCTGTTTTTTT	NM_001017283.2	1	1
CATGCTGTTTTTTT	NM_203601.1	1	1
CATGCTTAAAAAAA	NM_001008146.1	1	1
CATGCTTAAAAAAA	NM_001017127.2	1	1
CATGCTTAAAATAA	NM_001006800.1	1	1
CATGCTTAAATGAT	NM_001004999.1	1	1
CATGCTTAACGATT	NM_203995.1	1	1
CATGCTTAAGGATC	NM_001001227.1	1	1
CATGCTTAAGGATC	NM_001016153.2	1	1
CATGCTTAATGGCA	NM_203705.1	1	1
CATGCTTAATTCAC	NM_001006796.2	1	1
CATGCTTAATTGTT	NM_001004996.1	1	1
CATGCTTACAGAGC	NM_001127963.1	1	1
CATGCTTACTTTCC	NM_001006918.1	1	1
CATGCTTAGATTGG	NM_001016513.2	1	1
CATGCTTAGGATTG	NM_001016908.2	1	1
CATGCTTAGTTTAA	NM_001078778.1	1	1
CATGCTTCAATTGA	NM_001016866.2	1	1
CATGCTTCATCCAC	NM_001016037.2	1	1
CATGCTTCATTTTG	NM_001044405.1	1	1
CATGCTTCCAAAAA	NM_001008108.1	1	1
CATGCTTCCATTTG	NM_001044419.1	1	1
CATGCTTCCCACCA	NM_001079127.1	1	1
CATGCTTCCCCAAC	NM_001078821.1	12	1
CATGCTTCCCTTTT	NM_001005664.1	1	1
CATGCTTCCTCCAG	NM_001004987.1	1	1
CATGCTTCCTGAAA	NM_001006881.1	1	1
CATGCTTCCTTAAT	NM_203806.1	1	1
CATGCTTCTGACTG	NM_001016489.2	1	1
CATGCTTCTTGTGG	NM_001097228.1	1	1
CATGCTTCTTTACA	NM_204005.1	1	1
CATGCTTCTTTGCA	NM_001016630.2	1	1
CATGCTTGAAATGC	NM_001016543.2	1	1
CATGCTTGAATTCA	NM_001011053.1	2	1
CATGCTTGATGCCA	NM_001079219.1	1	1
CATGCTTGCATATA	NM_001103057.1	1	1
CATGCTTGTAGTAT	NM_001005085.1	1	1
CATGCTTGTATTAA	NM_203583.1	1	1
CATGCTTGTCTAAG	NM_001030373.1	1	1
CATGCTTGTGGATG	NM_001126526.1	1	1
CATGCTTGTTTAAA	NM_001011218.1	1	1
CATGCTTGTTTAAT	NM_001011458.1	1	1
CATGCTTTAAGGCC	NM_001032312.1	1	1
CATGCTTTAATAAA	NM_001017213.2	1	1
CATGCTTTACTATT	NM_001005669.1	1	1
CATGCTTTACTGGT	NM_001128655.1	1	1
CATGCTTTAGAATC	NM_001122723.1	1	1
CATGCTTTATAAAA	NM_001045770.1	2	1
CATGCTTTATAATC	NM_204023.1	1	1
CATGCTTTATTAGA	NM_001006864.1	4	1
CATGCTTTATTTGG	NM_001017034.2	1	1
CATGCTTTCAAATG	NM_001016408.2	1	1
CATGCTTTCAAATT	NM_001008066.1	1	1
CATGCTTTCAGCAT	NM_001017050.2	1	1
CATGCTTTCCAAAA	NM_001079382.1	1	1
CATGCTTTCCAAAC	NM_001123424.1	1	1
CATGCTTTCCCCAG	NM_001008018.1	1	1
CATGCTTTCTAATT	NM_001044461.1	1	1
CATGCTTTCTCTTT	NM_001097400.1	5	1
CATGCTTTCTGTTC	NM_001006905.1	1	1
CATGCTTTCTTTTA	NM_001126556.1	1	1
CATGCTTTGATAAT	NM_001001198.1	1	1
CATGCTTTGCTATT	NM_001039739.1	1	1
CATGCTTTGGGTCA	NM_001045608.1	1	1
CATGCTTTGGTTGG	NM_204048.1	2	1
CATGCTTTGGTTGG	NM_001127120.1	1	1
CATGCTTTGTACAC	NM_001011030.1	1	1
CATGCTTTGTCAGA	NM_001004897.1	1	1
CATGCTTTGTGGTG	NM_001011364.1	1	1
CATGCTTTGTGTCT	NM_001030411.1	1	1
CATGCTTTTAAGAA	NM_001016809.2	1	1
CATGCTTTTATAAA	NM_001103042.1	1	1
CATGCTTTTATGTA	NM_001016450.2	1	1
CATGCTTTTCACAA	NM_001102910.1	1	1
CATGCTTTTCCCCC	NM_204017.1	1	1
CATGCTTTTCCTGC	NM_001103044.1	1	1
CATGCTTTTCTGTT	NM_001016028.2	1	1
CATGCTTTTGCGTG	NM_001114011.1	1	1
CATGCTTTTGCTTG	NM_001015931.2	1	1
CATGCTTTTGCTTG	NM_001015818.1	1	1
CATGCTTTTGGAGT	NM_001016310.3	1	1
CATGCTTTTGTAAT	NM_001004927.1	3	1
CATGCTTTTGTTTT	NM_001005678.1	1	1
CATGCTTTTGTTTT	NM_001006857.2	1	1
CATGCTTTTTAGCA	NM_001097378.1	1	1
CATGCTTTTTGGAT	NM_203569.1	1	1
CATGGAAAAAAAAA	NM_001032331.1	1	1
CATGGAAAAAAAAA	NM_001127428.1	17	1
CATGGAAAAAAAAA	NM_001045757.1	1	1
CATGGAAAAAAAAG	NM_001127429.1	1	1
CATGGAAAAAATAT	NM_001005124.1	1	1
CATGGAAAAACAAA	NM_001112959.1	1	1
CATGGAAAAAGTGG	NM_001017286.2	1	1
CATGGAAAAATTAT	NM_001016983.2	1	1
CATGGAAAAATTTA	NM_001114499.1	1	1
CATGGAAAACCCTT	NM_001017146.2	1	1
CATGGAAAACTAAA	NM_001097400.1	1	1
CATGGAAAATAAAA	NM_001114027.1	1	1
CATGGAAAATACGG	NM_001004938.1	1	1
CATGGAAAATCACC	NM_001126533.1	1	1
CATGGAAAATCTAT	NM_001011238.1	1	1
CATGGAAAATGTGC	NM_001079120.1	1	1
CATGGAAAATTTTG	NM_001123408.1	1	1
CATGGAAACATCTG	NM_203843.1	1	1
CATGGAAACCAAAA	NM_001011280.2	1	1
CATGGAAACCCATT	NM_001008021.1	1	1
CATGGAAACTGCTT	NM_001044451.1	1	1
CATGGAAACTGTGG	NM_001045658.1	1	1
CATGGAAAGAAAGA	NM_001016031.3	1	1
CATGGAAAGAACCC	NM_001079448.1	1	1
CATGGAAAGAAGGA	NM_001045588.1	1	1
CATGGAAAGATGTG	NM_001016470.2	1	1
CATGGAAAGATGTG	NM_001079064.1	1	1
CATGGAAAGCACCC	NM_001016541.2	1	1
CATGGAAAGGATGG	NM_001113952.1	1	1
CATGGAAAGGGATT	NM_001016344.2	1	1
CATGGAAAGTAAAA	NM_001004867.1	1	1
CATGGAAAGTGAAA	NM_001079262.1	1	1
CATGGAAAGTGGAA	NM_001044422.1	1	1
CATGGAAATAAAAA	NM_001127973.1	1	1
CATGGAAATAAAAC	NM_001016826.2	1	1
CATGGAAATAAAAC	NM_001011215.1	1	1
CATGGAAATAACCG	NM_001079410.1	1	1
CATGGAAATAATGA	NM_001016842.2	6	1
CATGGAAATACTAC	NM_001001196.1	1	1
CATGGAAATAGCAA	NM_001011497.1	1	1
CATGGAAATATCCC	NM_001100275.1	1	1
CATGGAAATCTGGA	NM_001004791.1	1	1
CATGGAAATGGCAA	NM_001079416.1	1	1
CATGGAAATGTAAA	NM_001045806.1	1	1
CATGGAAATTATAG	NM_001044435.1	1	1
CATGGAACAATTTG	NM_001102931.1	1	1
CATGGAACAGCAAA	NM_213678.1	1	1
CATGGAACAGCAAA	NM_001030492.1	1	1
CATGGAACAGTAGT	NM_001016320.2	1	1
CATGGAACCAGTTA	NM_001126576.1	1	1
CATGGAACCCTGCC	NM_001008023.1	3	1
CATGGAACTCTGCA	NM_001045772.1	1	1
CATGGAACTGGAAC	NM_001016431.2	1	1
CATGGAACTTGTGT	NM_001008095.1	1	1
CATGGAAGAAGAAA	NM_001030352.1	1	1
CATGGAAGAAGCGC	NM_001044487.1	1	1
CATGGAAGACTGCT	NM_001015974.2	1	1
CATGGAAGACTGCT	NM_204082.1	1	1
CATGGAAGAGATGC	NM_204076.1	1	1
CATGGAAGAGCTTC	NM_001032326.1	1	1
CATGGAAGAGGCTG	NM_001011301.1	1	1
CATGGAAGATGAAG	NM_001122789.1	1	1
CATGGAAGATGGGA	NM_204042.1	1	1
CATGGAAGCAGACA	NM_001008124.1	1	1
CATGGAAGGAAAAA	NM_001011295.1	10	1
CATGGAAGGAAACC	NM_204096.2	1	1
CATGGAAGGAAATT	NM_001015837.1	1	1
CATGGAAGGGGTTA	NM_001078801.1	1	1
CATGGAAGGGGTTA	NM_001015927.2	2	1
CATGGAAGGGGTTA	NM_001015865.1	1	1
CATGGAAGTACTGT	NM_001102748.1	1	1
CATGGAAGTACTGT	NM_001030512.1	1	1
CATGGAAGTATAAG	NM_203895.1	1	1
CATGGAAGTGATTG	NM_001006812.1	1	1
CATGGAAGTGCACT	NM_001005009.1	1	1
CATGGAAGTGCAGG	NM_001016571.2	1	1
CATGGAAGTGTTTC	NM_001045724.1	1	1
CATGGAAGTTACTG	NM_001079151.1	1	1
CATGGAAGTTACTG	NM_001078738.1	1	1
CATGGAATAAACAT	NM_001123446.1	1	1
CATGGAATAAAGAA	NM_001013613.1	1	1
CATGGAATAAAGAG	NM_001079286.1	1	1
CATGGAATAAATGC	NM_203906.1	1	1
CATGGAATAACTCT	NM_001006808.1	1	1
CATGGAATAAGTCA	NM_001001902.1	1	1
CATGGAATAAGTTA	NM_001004925.1	1	1
CATGGAATACAGAT	NM_001007929.1	1	1
CATGGAATACAGTT	NM_001016353.2	1	1
CATGGAATACTATA	NM_001016021.2	1	1
CATGGAATAGAGTG	NM_001011256.1	1	1
CATGGAATAGATTT	NM_001004919.1	1	1
CATGGAATAGGTTT	NM_001016346.2	2	1
CATGGAATATAGGA	NM_001008204.1	1	1
CATGGAATATATAA	NM_001122801.1	1	1
CATGGAATATATAG	NM_001032347.1	1	1
CATGGAATATCCCA	NM_001008030.1	1	1
CATGGAATATTTGT	NM_001016975.2	1	1
CATGGAATATTTTG	NM_203869.1	1	1
CATGGAATCAAAAA	NM_001079068.1	1	1
CATGGAATCTGACT	NM_001016982.2	1	1
CATGGAATGAATGT	NM_001006794.1	1	1
CATGGAATGACTGG	NM_001128041.1	1	1
CATGGAATGAGGAT	NM_001102778.1	1	1
CATGGAATGATGTT	NM_001044439.1	1	1
CATGGAATGCTCTG	NM_001004825.1	6	1
CATGGAATGCTCTT	NM_001011194.1	1	1
CATGGAATGTGGAT	NM_001128661.1	1	1
CATGGAATGTGGGA	NM_001126646.1	1	1
CATGGAATGTTACA	NM_213705.1	1	1
CATGGAATTAAAAA	NM_203629.1	1	1
CATGGAATTAACAT	NM_001008155.1	1	1
CATGGAATTAACTC	NM_001017124.2	1	1
CATGGAATTCAATG	NM_001004800.1	1	1
CATGGAATTCCCTT	NM_203743.1	2	1
CATGGAATTCGTAC	NM_203723.1	1	1
CATGGAATTGGGTT	NM_001005118.1	1	1
CATGGAATTTTTGT	NM_001078925.1	1	1
CATGGACAAAAGCA	NM_001017233.2	1	1
CATGGACAAAATAA	NM_001030322.2	2	1
CATGGACAACAAGA	NM_001016189.2	1	1
CATGGACAACGCGG	NM_001011432.1	1	1
CATGGACAAGTTCA	NM_001004968.1	1	1
CATGGACAATAAAG	NM_001006722.1	1	1
CATGGACAATTTCT	NM_001016059.2	1	1
CATGGACACAAAGC	NM_203634.1	1	1
CATGGACACAATAT	NM_001001241.2	1	1
CATGGACACATCCT	NM_001004856.1	1	1
CATGGACACCGGGG	NM_001005132.1	1	1
CATGGACACGGATG	NM_204036.2	1	1
CATGGACAGAATCA	NM_203675.1	1	1
CATGGACAGCAGTC	NM_001079228.1	1	1
CATGGACAGCTCCC	NM_001016674.2	1	1
CATGGACAGGTGCG	NM_001017073.2	1	1
CATGGACAGTAATA	NM_001004859.1	1	1
CATGGACAGTCTGA	NM_001011191.2	1	1
CATGGACATCAGGG	NM_001016608.2	1	1
CATGGACATTAAAT	NM_001102777.1	1	1
CATGGACCAAACTA	NM_001007495.1	1	1
CATGGACCACAAAA	NM_001005050.1	1	1
CATGGACCAGACCC	NM_001011125.1	1	1
CATGGACCCCCCCC	NM_001008068.1	1	1
CATGGACCCCCGCC	NM_001005453.1	1	1
CATGGACCCCCTGT	NM_001011177.1	1	1
CATGGACCCGGGCT	NM_001079192.1	1	1
CATGGACCCTGACG	NM_001016752.1	1	1
CATGGACCGACTTT	NM_001016786.2	1	1
CATGGACCGCTATA	NM_001126909.1	1	1
CATGGACCTCCATC	NM_001016342.2	1	1
CATGGACGAGCACA	NM_203606.2	2	1
CATGGACGATCAAA	NM_001030379.1	20	1
CATGGACGCAGGGG	NM_001102763.1	1	1
CATGGACGGTGATC	NM_001011266.1	1	1
CATGGACGTCGGAA	NM_001007936.1	1	1
CATGGACGTGTTGT	NM_001011144.1	1	1
CATGGACGTTTTTA	NM_203943.1	1	1
CATGGACTAACTTT	NM_001030488.1	1	1
CATGGACTATCAAA	NM_001004902.1	1	1
CATGGACTCCACTG	NM_001079114.1	1	1
CATGGACTCCCATA	NM_001126531.1	1	1
CATGGACTCGTGTT	NM_001045665.1	1	1
CATGGACTCTAAGA	NM_001017177.2	1	1
CATGGACTGAAGGG	NM_001037272.1	1	1
CATGGACTGGAATG	NM_001017292.2	1	1
CATGGACTGTGCCA	NM_001017067.2	2	1
CATGGACTTCCATA	NM_001006839.1	1	1
CATGGACTTCTGAT	NM_001079380.1	1	1
CATGGACTTGGGCA	NM_001007857.1	1	1
CATGGACTTGTCAC	NM_204092.1	1	1
CATGGACTTTAATA	NM_001005438.1	1	1
CATGGACTTTCTTT	NM_203542.1	1	1
CATGGAGAAAAAAA	NM_001102899.1	2	1
CATGGAGAAACTTA	NM_001004914.1	1	1
CATGGAGAAATACA	NM_001016400.2	1	1
CATGGAGAAATACC	NM_001006900.1	1	1
CATGGAGAAATACT	NM_001016263.2	1	1
CATGGAGAAATGAC	NM_001045694.1	1	1
CATGGAGAAATGCG	NM_001011075.1	1	1
CATGGAGAAGAAGT	NM_001006867.1	1	1
CATGGAGAAGATGA	NM_001004794.1	1	1
CATGGAGAAGTTTG	NM_001006811.1	1	1
CATGGAGAATAATG	NM_001127943.1	1	1
CATGGAGAATAATT	NM_001016240.1	1	1
CATGGAGAATATTT	NM_001016220.2	1	1
CATGGAGAATGAAA	NM_001016264.2	1	1
CATGGAGAATGATG	NM_001004864.1	1	1
CATGGAGACCAAGC	NM_001102839.1	1	1
CATGGAGACCACTA	NM_001016218.2	1	1
CATGGAGACCCAGA	NM_001045632.1	1	1
CATGGAGACGGCGG	NM_001016279.2	1	1
CATGGAGACTCTAA	NM_204003.1	1	1
CATGGAGACTCTAA	NM_001016525.1	1	1
CATGGAGACTTCAG	NM_001114496.1	1	1
CATGGAGAGAACCA	NM_001103023.1	1	1
CATGGAGAGATACG	NM_001044463.1	1	1
CATGGAGAGATTAA	NM_001016112.2	1	1
CATGGAGAGCAGCA	NM_001015842.1	1	1
CATGGAGAGCTTGG	NM_001127985.1	1	1
CATGGAGAGTCAAG	NM_001044498.1	1	1
CATGGAGATACTGA	NM_001128008.1	1	1
CATGGAGATGAACA	NM_203922.1	5	1
CATGGAGATTAGCG	NM_001001903.1	1	1
CATGGAGCAGCAGT	NM_001017179.2	1	1
CATGGAGCATTCTA	NM_001017088.3	1	1
CATGGAGCCAAGGA	NM_001016877.2	1	1
CATGGAGCCAGGTC	NM_001016905.2	1	1
CATGGAGCCTCTGC	NM_001011055.1	1	1
CATGGAGCGGACAC	NM_001112969.1	1	1
CATGGAGCGTACGG	NM_001016152.2	1	1
CATGGAGCTCTACA	NM_001126774.1	1	1
CATGGAGCTGAATT	NM_001079357.1	1	1
CATGGAGCTGGCCA	NM_001126979.1	1	1
CATGGAGCTGTTAA	NM_001045703.1	1	1
CATGGAGCTTTGAA	NM_001016823.2	1	1
CATGGAGGAAAATA	NM_001079188.1	1	1
CATGGAGGAAAGCC	NM_203958.1	1	1
CATGGAGGACCCCC	NM_001045616.1	1	1
CATGGAGGAGCAGG	NM_001016307.2	1	1
CATGGAGGAGCGAT	NM_001044467.1	1	1
CATGGAGGAGCTGC	NM_203752.1	1	1
CATGGAGGAGGAGG	NM_001113100.1	1	1
CATGGAGGAGGGTG	NM_001015934.3	1	1
CATGGAGGCAGATT	NM_001103031.1	1	1
CATGGAGGCAGATT	NM_001079366.1	1	1
CATGGAGGCCTAAA	NM_001126066.1	1	1
CATGGAGGGGCAAA	NM_001011017.1	1	1
CATGGAGGGTAGAG	NM_001126999.1	1	1
CATGGAGTAACCAT	NM_001008125.1	1	1
CATGGAGTAACCAT	NM_001017239.2	1	1
CATGGAGTAAGATA	NM_001011460.1	1	1
CATGGAGTACAAGC	NM_001016659.2	1	1
CATGGAGTACAAGC	NM_001123024.1	1	1
CATGGAGTACAAGC	NM_001126584.1	1	1
CATGGAGTAGTGCA	NM_001016473.2	1	1
CATGGAGTATAAGA	NM_205826.1	1	1
CATGGAGTATATCA	NM_001006768.1	1	1
CATGGAGTATTTTT	NM_001126661.1	1	1
CATGGAGTCAAAAT	NM_203902.1	1	1
CATGGAGTCCTACT	NM_001006851.1	1	1
CATGGAGTCGAGTC	NM_001016917.2	1	1
CATGGAGTGCGAGG	NM_001079300.1	1	1
CATGGAGTGCTTGG	NM_001044449.1	1	1
CATGGAGTGTATGT	NM_001101812.1	1	1
CATGGAGTGTTATC	NM_001011452.1	1	1
CATGGAGTTAGTTG	NM_001015835.1	1	1
CATGGAGTTGACGA	NM_001007512.1	1	1
CATGGATAAACTGA	NM_001016484.3	1	1
CATGGATAAAGGAC	NM_001123445.1	1	1
CATGGATAAATAAA	NM_001016496.2	1	1
CATGGATAAGAAAA	NM_001126578.1	1	1
CATGGATAAGTGAA	NM_001126650.1	1	1
CATGGATAGCAAGG	NM_001097395.1	1	1
CATGGATAGGCCAC	NM_001016984.2	1	1
CATGGATATATATT	NM_001016759.2	1	1
CATGGATATATCCA	NM_203621.1	6	1
CATGGATATATCTA	NM_001016347.2	1	1
CATGGATATGGAAG	NM_001015756.1	1	1
CATGGATATGTACC	NM_001008126.1	5	1
CATGGATATTGAAG	NM_001045771.1	1	1
CATGGATATTTGTG	NM_001007480.1	1	1
CATGGATCAGACGT	NM_001045593.1	5	1
CATGGATCAGTTAA	NM_001017241.2	1	1
CATGGATCATATGT	NM_001004873.1	1	1
CATGGATCATCACC	NM_001016814.2	1	1
CATGGATCATCACT	NM_001006777.1	1	1
CATGGATCCAATGC	NM_203670.1	1	1
CATGGATCCTATAG	NM_001122807.1	6	1
CATGGATCCTCTGT	NM_203744.1	1	1
CATGGATCTGGTGC	NM_001005080.1	1	1
CATGGATCTTGGTC	NM_001044453.1	1	1
CATGGATCTTGTTT	NM_001005700.1	1	1
CATGGATCTTTCCT	NM_001008133.1	1	1
CATGGATGAAAGGT	NM_001044427.1	1	1
CATGGATGAAGCTT	NM_001103050.1	1	1
CATGGATGAAGGAC	NM_001079469.1	1	1
CATGGATGAAGGAT	NM_001008141.1	1	1
CATGGATGACAGCA	NM_001016950.2	1	1
CATGGATGAGTGTG	NM_001005034.1	6	1
CATGGATGATTTGC	NM_203903.1	1	1
CATGGATGCAGGGG	NM_001079157.1	1	1
CATGGATGCATCTA	NM_203515.1	1	1
CATGGATGCATTCT	NM_001015780.1	1	1
CATGGATGCTGACC	NM_001044454.1	1	1
CATGGATGCTGCTA	NM_001016655.2	1	1
CATGGATGGCAACT	NM_001079285.1	1	1
CATGGATGGCTGCA	NM_203779.1	1	1
CATGGATGTATGTT	NM_203728.1	1	1
CATGGATGTCGTGA	NM_203544.1	1	1
CATGGATGTCTCTC	NM_001044494.1	1	1
CATGGATGTGGTGT	NM_001016869.2	1	1
CATGGATGTGGTTT	NM_001127407.1	1	1
CATGGATTAAAGCA	NM_001006859.1	1	1
CATGGATTAATATG	NM_001004783.1	1	1
CATGGATTACTGAT	NM_001030396.1	2	1
CATGGATTACTTAT	NM_001030473.1	1	1
CATGGATTGAAAAG	NM_001011499.1	1	1
CATGGATTGAATAT	NM_001006760.1	1	1
CATGGATTGATGTC	NM_203778.1	1	1
CATGGATTGGATTG	NM_001128006.1	1	1
CATGGATTGTAAGT	NM_001016542.1	1	1
CATGGATTGTAATA	NM_001032342.1	1	1
CATGGATTGTTTGT	NM_001016095.3	1	1
CATGGATTTACGCT	NM_001006711.1	1	1
CATGGATTTCACCA	NM_203729.1	1	1
CATGGATTTCCACT	NM_001017014.2	1	1
CATGGATTTGAAGT	NM_001016113.2	1	1
CATGGATTTGGAAG	NM_001045584.1	1	1
CATGGATTTTAACG	NM_001005114.1	1	1
CATGGATTTTACGC	NM_001015771.1	1	1
CATGGATTTTAGTT	NM_001011166.2	1	1
CATGGATTTTGTTT	NM_001037254.1	1	1
CATGGATTTTTCTG	NM_001097163.1	1	1
CATGGATTTTTGTT	NM_001045581.1	1	1
CATGGATTTTTTTT	NM_001016716.2	1	1
CATGGATTTTTTTT	NM_001011242.1	1	1
CATGGATTTTTTTT	NM_001102687.1	2	1
CATGGATTTTTTTT	NM_001102706.1	1	1
CATGGCAAAAAAAA	NM_001114054.1	1	1
CATGGCAAAAAAAA	NM_001011107.1	1	1
CATGGCAAAAATGC	NM_001015831.1	1	1
CATGGCAAAACCAG	NM_001007874.1	1	1
CATGGCAAAAGGGA	NM_001032321.1	1	1
CATGGCAAAAGGGA	NM_001017172.2	1	1
CATGGCAAAATGCC	NM_001016144.2	1	1
CATGGCAAACTCGT	NM_001007863.1	1	1
CATGGCAAAGTACA	NM_001004914.1	5	1
CATGGCAAATCCTC	NM_001005662.1	1	1
CATGGCAACAGCTT	NM_001078766.1	1	1
[truncated: 7,078 more rows]
