# Supplementary material for: Identification of novel transcripts with differential dorso-ventral expression in Xenopus gastrula using serial analysis of gene expression
Source: Genome Biol. 2009 Feb 11;10(2):R15. doi: 10.1186/gb-2009-10-2-r15 (PMC2688288; doi:10.1186/gb-2009-10-2-r15)
Supplement: Additional data file 13 — Tag-mapping of experimental tags to the Unigene database. [file gb-2009-10-2-r15-S13.xls]

## Sheet: unigenes_tagmapping
Sequence	unigene_NCBI_ID	position from 3'-end	lower position (considering internal polyA)
CATGGTGTGGTCCC	Str#S23620195	5	1
CATGGGCCACTTTG	Str#S17732460	1	1
CATGTTCTATAGTG	Str#S24116956	1	1
CATGTCCCTCGCTG	Str#S17744849	1	1
CATGTAATTTAACG	Str#S18140181	1	1
CATGTAACACAGAC	Str#S34484829	1	1
CATGACTTGGGGGG	Str#S37582018	1	1
CATGTTAATAAAGT	Str#S20966179	1	1
CATGGATTGAATAT	Str#S21057344	1	1
CATGAATTCAAAAC	Str#S37581897	1	1
CATGATGCAGATCC	Str#S22514714	1	1
CATGTTATTTATTG	Str#S35458237	1	1
CATGTGTACCTGTG	Str#S34286142	1	1
CATGTTTGTTAATG	Str#S21734325	1	1
CATGAAGAAAAAGA	Str#S21057401	1	1
CATGTTTGGTCCCT	Str#S22245095	1	1
CATGTTTATGTATA	Str#S37438904	1	1
CATGGTCACAAAAT	Str#S18140654	1	1
CATGCATAATTTGA	Str#S30066752	1	1
CATGTATTTCTTAT	Str#S22244943	1	1
CATGATGGTTGCCC	Str#S33890731	1	1
CATGCATTTACCTT	Str#S21734970	1	1
CATGCCCTGAAAAC	Str#S18139680	1	1
CATGCAGGTTCTGC	Str#S16539074	1	1
CATGACTGATGAAT	Str#S12377695	1	1
CATGGGCAATGGGA	Str#S42953270	1	1
CATGAAAGACTCGA	Str#S20966232	1	1
CATGTAGGCCTGTC	Str#S12377701	1	1
CATGAAAAGGAAGC	Str#S12377703	1	1
CATGGAGATTTATA	Str#S21735556	1	1
CATGTATATTTGTA	Str#S21733498	1	1
CATGCAAAAAAAAA	Str#S22245452	1	1
CATGAAATGGACTC	Str#S17873695	1	1
CATGTCAGCTGGAC	Str#S22245407	1	1
CATGCAACTGCCAT	Str#S19206548	1	1
CATGTATGTGGGAT	Str#S21057307	1	1
CATGCACCCCCGTG	Str#S17899258	1	1
CATGCTTTACTATT	Str#S20966333	1	1
CATGTTCAATATGG	Str#S21734156	1	1
CATGGACAAGTTCA	Str#S21057299	1	1
CATGACAGAATCCC	Str#S22514667	1	1
CATGTGTATCTGCT	Str#S17755491	2	1
CATGTGAATTTAAG	Str#S17744836	1	1
CATGACATAATACT	Str#S42953249	1	1
CATGAGTTCTGCTC	Str#S34484724	1	1
CATGTAAGGATTGT	Str#S22524510	1	1
CATGGCGGAGAGAT	Str#S24546469	1	1
CATGTGTTCAGAGA	Str#S21734292	1	1
CATGGTTGTACATT	Str#S30067014	1	1
CATGTACAGTTCAA	Str#S34494481	1	1
CATGATTGGGTTCC	Str#S37361350	1	1
CATGTTGCCATCTA	Str#S35457002	1	1
CATGACTTAATTCT	Str#S43286618	1	1
CATGAATGTTGGCT	Str#S21126482	1	1
CATGGTCAGCAAGA	Str#S22245618	1	1
CATGAAAATAAAAG	Str#S21126515	1	1
CATGGATGAGTGTG	Str#S21126515	6	1
CATGAGAGTGGCTG	Str#S18140701	1	1
CATGGTTTTCAGTG	Str#S21734958	1	1
CATGCTGGGATTTG	Str#S24546522	1	1
CATGACGTGGGGTT	Str#S19184883	1	1
CATGTGTATGCAAA	Str#S21733580	1	1
CATGTAACACAGTT	Str#S11205146	1	1
CATGCAGAGTAGTG	Str#S17744758	1	1
CATGGCCTGAGGAT	Str#S17744803	1	1
CATGTGGTGTGGAT	Str#S37582014	1	1
CATGTAATTGATAA	Str#S21057098	1	1
CATGGAACTCTGCA	Str#S24546154	1	1
CATGCCTGATGAAG	Str#S22612819	1	1
CATGTATATACATT	Str#S18051717	1	1
CATGTTTTGTGACA	Str#S37959719	1	1
CATGTAATAAATTT	Str#S17744816	1	1
CATGCACAAATTAT	Str#S21734155	1	1
CATGCAGTATTTGT	Str#S21733195	1	1
CATGACACATTTGT	Str#S21561406	1	1
CATGGAAAGATGTG	Str#S21696218	1	1
CATGCTGTTAATAA	Str#S24663703	7	1
CATGTTCATTGTTT	Str#S37959743	1	1
CATGGCCGAATCGG	Str#S37549594	3	1
CATGTCCAGCCCAT	Str#S37549594	4	1
CATGAGTTTTATAT	Str#S30066958	1	1
CATGTAATAACACA	Str#S21561392	1	1
CATGATTGAGGGGG	Str#S22245092	1	1
CATGCCTTGCTTCC	Str#S42538647	1	1
CATGAGCATAAGAA	Str#S22245026	1	1
CATGACCCTTTAGG	Str#S37959862	1	1
CATGCTAAAGAAAG	Str#S21696112	1	1
CATGATATTCTGTA	Str#S22363563	1	1
CATGTGAAAAAAAA	Str#S24575121	1	1
CATGAAGGGGGTGG	Str#S23058798	1	1
CATGCTTTCAAATG	Str#S21734380	1	1
CATGAATGCCACCC	Str#S20966215	1	1
CATGTGTTTAAAAA	Str#S26242692	1	1
CATGTGGTACAAGT	Str#S21735477	1	1
CATGGAGACTCTGA	Str#S42160834	1	1
CATGCTTTATTTGG	Str#S42160834	3	1
CATGAAAAAGAAGA	Str#S16545272	1	1
CATGGAGACCCAGA	Str#S24546514	1	1
CATGCATTTTCACT	Str#S34494736	1	1
CATGTAAAGTAGAC	Str#S30067207	1	1
CATGCCTTTCATTA	Str#S21696160	1	1
CATGAGTTATGTCA	Str#S21627509	1	1
CATGTGTGGTATAT	Str#S21627509	2	1
CATGTAAGCTTCAT	Str#S21627509	4	1
CATGTAAATCACCA	Str#S42952949	1	1
CATGTAATGAAATT	Str#S17058763	1	1
CATGGTTCTTAAAT	Str#S19206512	1	1
CATGATGAAAAGAA	Str#S22612682	1	1
CATGAAAACCCTTT	Str#S24575303	1	1
CATGGGTGAAACAG	Str#S19220346	1	1
CATGCTAAAGCGGT	Str#S19187913	1	1
CATGCAAAAAAAAA	Str#S37400999	1	1
CATGGAGACCACTA	Str#S22514764	1	1
CATGATGCTCCATA	Str#S17744795	1	1
CATGTTGTACTGTG	Str#S24575164	1	1
CATGTCTGTTGCCT	Str#S21733882	1	1
CATGTATGGCGCAG	Str#S37453128	1	1
CATGCCCTAGTAAT	Str#S21238234	1	1
CATGTGATCCTTGT	Str#S21238234	2	1
CATGCTGTGGCATC	Str#S21057287	1	1
CATGACCGCAGCAT	Str#S20966177	1	1
CATGCCATTGTTCA	Str#S37582252	1	1
CATGCCTATAAATG	Str#S21734328	1	1
CATGCTGAAGGTTA	Str#S17873708	1	1
CATGATCTTGGCTG	Str#S17873708	14	1
CATGGGGGAAACAA	Str#S17745852	1	1
CATGCTCAAGTTAA	Str#S42538714	1	1
CATGCGCTGTTACA	Str#S34494376	1	1
CATGGATCTTGGTC	Str#S34484769	1	1
CATGTCAAACACCA	Str#S21696096	1	1
CATGAATTGGCTGG	Str#S22612752	1	1
CATGAAAAGAAGAG	Str#S21238241	1	1
CATGTTGATGTTTC	Str#S19220350	1	1
CATGTGCAGACTAA	Str#S22783184	1	1
CATGAATATGAACT	Str#S42538677	1	1
CATGTTCACGGCGG	Str#S37959808	1	1
CATGAAAGTTAATT	Str#S20116842	1	1
CATGGCCTGTAAGT	Str#S37581946	1	1
CATGGAAATCTGGA	Str#S21057465	1	1
CATGGGTTTGGCTG	Str#S43286286	1	1
CATGCTCCGGCCCT	Str#S21735270	1	1
CATGTATGTTATCT	Str#S24546283	1	1
CATGCATTTTTTTT	Str#S24546548	1	1
CATGTATATGAATT	Str#S17821439	1	1
CATGCCACAGATTT	Str#S36162662	1	1
CATGGCGCTGCTGA	Str#S34550902	1	1
CATGGGGCTCATTC	Str#S43309209	1	1
CATGTAAGCCCTGA	Str#S21733182	1	1
CATGCTGCAAAGTT	Str#S21734854	1	1
CATGGTGTAATTGT	Str#S17899211	1	1
CATGAGAAAGAGAA	Str#S20966314	1	1
CATGAGCAAACAGA	Str#S37582705	1	1
CATGACAACTTTTT	Str#S21734026	1	1
CATGAGCAACAATG	Str#S20966203	1	1
CATGAATAAACGTG	Str#S20116823	1	1
CATGACAAAAATCT	Str#S20116823	2	1
CATGTACAATAATT	Str#S21733873	1	1
CATGAAAAAAAAAA	Str#S24150592	1	1
CATGAAATGAAAAA	Str#S24150592	11	1
CATGTCCGCAGAGC	Str#S17744852	1	1
CATGGGGAAAACTA	Str#S43309097	1	1
CATGTTTGTGCACC	Str#S43309054	1	1
CATGGTATGCCTTT	Str#S43309054	22	1
CATGACGCATTAAC	Str#S18252018	1	1
CATGTTTTTTTTTC	Str#S21735532	1	1
CATGTTTACCTAAT	Str#S24116919	1	1
CATGCTGATGGCTG	Str#S24116919	4	1
CATGAACATTCGTC	Str#S17730523	2	1
CATGGTTCCATCCC	Str#S43309157	1	1
CATGTGCAATAATA	Str#S30066794	1	1
CATGGTTAAACTGG	Str#S24116863	1	1
CATGTTATATCTGA	Str#S22521786	1	1
CATGGCTTTAATTA	Str#S43286373	1	1
CATGGCGTCATATC	Str#S18139774	1	1
CATGTTTATTTTTT	Str#S18077005	8	1
CATGAATTGTTGAA	Str#S18077005	15	1
CATGTAAAAAAAAA	Str#S22694111	1	1
CATGACTGTGGGTG	Str#S21734287	1	1
CATGGATATATCCA	Str#S17744769	6	1
CATGGCACGTTGGT	Str#S22363926	1	1
CATGTCATAGAAAC	Str#S18165564	1	1
CATGGGAAACCCGT	Str#S43286494	1	1
CATGAAGCTGCTGA	Str#S17821462	1	1
CATGCTCACTGGAA	Str#S21733497	1	1
CATGGGTCTACTCA	Str#S42160466	1	1
CATGTGAGGAAGAA	Str#S21126539	1	1
CATGATTCTTCAAA	Str#S17750812	4	1
CATGTGGTATGAGA	Str#S11315471	1	1
CATGTTTTGTTTTT	Str#S22245585	1	1
CATGGGATTAAAAT	Str#S21735374	4	1
CATGTTTAAAATGT	Str#S24116860	1	1
CATGGTCCAGCACC	Str#S17744791	1	1
CATGTGCAAAGGCT	Str#S22245445	1	1
CATGATTTTAAAAT	Str#S22245445	6	1
CATGACTTATAACA	Str#S24130384	1	1
CATGGCAAGCTGTT	Str#S18349472	1	1
CATGCTGAATTCTG	Str#S43235927	1	1
CATGCCACCATTTG	Str#S21733792	1	1
CATGGAAACATCTG	Str#S17899213	1	1
CATGGCACTTTATG	Str#S34484787	1	1
CATGTTGTGTGAGA	Str#S43838050	1	1
CATGGAATATAGGA	Str#S21696115	1	1
CATGAGAAAATGAA	Str#S21696158	1	1
CATGGGGATAATCT	Str#S22364030	1	1
CATGGCACACTAAT	Str#S21733350	1	1
CATGGCAAAATGCC	Str#S21733499	1	1
CATGTTTATCAGCC	Str#S21734744	1	1
CATGATTAAATGGC	Str#S21057475	8	1
CATGGACTAACTTT	Str#S24116959	1	1
CATGATTCAAGCAA	Str#S21057245	1	1
CATGCGTGGCCACC	Str#S22415889	1	1
CATGTCGGCTGGGT	Str#S22736496	1	1
CATGACTGAGTAAC	Str#S22849520	2	1
CATGTGTGGGGAAA	Str#S21734079	1	1
CATGTTAACCTTCT	Str#S26278790	1	1
CATGTTGGTCTATG	Str#S21734954	1	1
CATGTGAATTGTTA	Str#S20966284	1	1
CATGTAGTTAGAAT	Str#S37582489	1	1
CATGTGACTCGTGC	Str#S33890696	1	1
CATGAAGAACTGTC	Str#S21733365	1	1
CATGTTACTGGTGG	Str#S37572054	1	1
CATGAGTTACAGTT	Str#S35607573	1	1
CATGTTCAAAATGC	Str#S18140003	1	1
CATGCAGGGACACT	Str#S21734665	1	1
CATGAAAAAAAAAA	Str#S19206506	1	1
CATGGAAAGTAAAA	Str#S20966197	1	1
CATGGAGGGGCAAA	Str#S17727977	2	1
CATGTTCTTTTGAT	Str#S21734414	1	1
CATGATCTGATTAA	Str#S17899247	1	1
CATGTTGGATTGAA	Str#S20966195	1	1
CATGTCCCACCTCA	Str#S22363856	1	1
CATGTTGCTCACGA	Str#S26210725	1	1
CATGGGGCAAAATA	Str#S24546177	1	1
CATGGAACATTCTT	Str#S17728557	1	1
CATGAGAAACATCT	Str#S19186103	1	1
CATGTACTACCAAG	Str#S21696083	1	1
CATGCATATTACCT	Str#S21734475	1	1
CATGTGCTAACTTT	Str#S20966172	1	1
CATGGTTTCTTATG	Str#S30066918	1	1
CATGTAACTTAATG	Str#S30066918	9	1
CATGGATGAAGGAC	Str#S34315594	1	1
CATGGAGTTAAAGC	Str#S34123997	1	1
CATGTTTTCTATCA	Str#S18002855	2	1
CATGGTTTTAGGCA	Str#S22612698	2	1
CATGGTCAAAAAAA	Str#S22612698	4	1
CATGGGAGGAGAAG	Str#S16547136	1	1
CATGCAGTGCTGCA	Str#S11184128	1	1
CATGTTGCGCTGCC	Str#S22245482	1	1
CATGGCTGCCACCT	Str#S21126377	1	1
CATGTATCAAGGAC	Str#S20966175	1	1
CATGGAGCCTCTGC	Str#S22245612	1	1
CATGCAGCTGATTG	Str#S37582621	1	1
CATGAAATAAACCA	Str#S20966292	1	1
CATGATTTAAGCAG	Str#S24441910	1	1
CATGGCACAAAGGA	Str#S23058797	1	1
CATGTACTGAATCT	Str#S22244966	1	1
CATGTTGACTGTGT	Str#S21733766	3	1
CATGGCTCAGAACA	Str#S21735566	1	1
CATGACAAAATTCG	Str#S21734934	1	1
CATGGGGAGATCAG	Str#S21733628	1	1
CATGAAGAAGCTTT	Str#S27549324	8	1
CATGGATGTCTCTC	Str#S21734804	1	1
CATGTTAGCGTGTT	Str#S30066729	1	1
CATGGAAAATACGG	Str#S30066729	2	1
CATGGACAATAAAG	Str#S21057380	1	1
CATGGAGACGGCGG	Str#S21733891	1	1
CATGTGGTATTGCC	Str#S24574671	1	1
CATGAGAATTTGGA	Str#S26278685	1	1
CATGGGTGTGTTCT	Str#S26278624	1	1
CATGTGACTTTAAA	Str#S21057373	1	1
CATGTGCAATTTAA	Str#S21126344	1	1
CATGGCGGGGGGTG	Str#S22415938	1	1
CATGCTCTCCTCGG	Str#S21735565	1	1
CATGAAATACCTGG	Str#S37581986	1	1
CATGTGTGGAAAAA	Str#S19184328	1	1
CATGTTCTTTTTAG	Str#S43838070	1	1
CATGTTCTCTAAAC	Str#S24150634	1	1
CATGCAGAGCTGCT	Str#S20966208	1	1
CATGAAAAATGGGA	Str#S37581931	1	1
CATGTGTTGATTGG	Str#S24116861	1	1
CATGGAGCCATTTC	Str#S18066167	1	1
CATGTTATTTGCTT	Str#S42538746	1	1
CATGTGATTTGGTA	Str#S21735400	1	1
CATGGCACACGCAC	Str#S17058769	1	1
CATGATTTCAATGT	Str#S21057102	1	1
CATGAAAGCCAAAA	Str#S24546145	1	1
CATGTTTAATTCTT	Str#S18077013	1	1
CATGAGGGAAATAC	Str#S21735014	1	1
CATGAGTACAATAA	Str#S17744794	1	1
CATGTAAAGATGCC	Str#S17744794	2	1
CATGACAGCCCGGG	Str#S42953052	1	1
CATGTTTTGTCATT	Str#S18077019	1	1
CATGTTTGATATTC	Str#S21126325	1	1
CATGCTGTGAGCTC	Str#S35726529	1	1
CATGAAAAAAAAAA	Str#S37959764	1	1
CATGGGCTATGCCA	Str#S24182702	1	1
CATGCAGACGTCCA	Str#S20966202	1	1
CATGTTATTTTATA	Str#S22363735	1	1
CATGATCATAGAAT	Str#S37959752	1	1
CATGGGAGAACTAA	Str#S22664826	1	1
CATGTTGTGCCGGT	Str#S22245472	1	1
CATGTTCAAATACC	Str#S22333242	1	1
CATGCAATTATCAG	Str#S17744856	1	1
CATGTTGTGGGAAT	Str#S37959832	1	1
CATGAAGTAATAAA	Str#S21696061	1	1
CATGGATATGTACC	Str#S21696061	5	1
CATGTGGCAGCACT	Str#S21126395	1	1
CATGTTTGTAAATC	Str#S34872135	1	1
CATGCAGGGAGAAA	Str#S24546473	1	1
CATGGACACATCCT	Str#S20966294	1	1
CATGCTTAGATTGG	Str#S22514852	1	1
CATGGGCTCCTCCC	Str#S17744839	1	1
CATGGAGAAACTTA	Str#S21057414	1	1
CATGGCAAAGTACA	Str#S21057414	5	1
CATGTTTTTTTTTT	Str#S17770713	1	1
CATGTTAACGGATG	Str#S43286377	1	1
CATGTTCCCTAAAA	Str#S18140208	1	1
CATGCACTGCAGGA	Str#S30067100	8	1
CATGTAAATAAAAT	Str#S17873692	1	1
CATGGTGCTGGAGG	Str#S21126422	1	1
CATGCTGCTCCAAG	Str#S35607484	1	1
CATGAGTCGCTCCT	Str#S17899236	1	1
CATGTAGAGCAAGT	Str#S22245138	1	1
CATGGCAACTGGCA	Str#S17093994	1	1
CATGTAGTAATACA	Str#S21734016	1	1
CATGTATAGCTGAT	Str#S41489648	1	1
CATGAGATTTATGA	Str#S42538870	1	1
CATGTTAAGCGCTG	Str#S24574559	1	1
CATGCTTAAATGAT	Str#S21057290	1	1
CATGTGACTGATCC	Str#S17058759	1	1
CATGGGAACTTCTG	Str#S24546396	1	1
CATGGAGACCAAGC	Str#S37582174	1	1
CATGTTTGAACAGT	Str#S30066963	1	1
CATGAACAAGTTCT	Str#S19206505	1	1
CATGTTTTAAAAGT	Str#S24575755	1	1
CATGGATGCATCTA	Str#S21733160	1	1
CATGGCACTACGGG	Str#S18140518	1	1
CATGAAAAAATGAC	Str#S24546502	1	1
CATGGCAAGAAAAG	Str#S22363860	1	1
CATGATGGCTTCTC	Str#S35607554	1	1
CATGCTGTTTCTAT	Str#S17821461	1	1
CATGACTAACAGAA	Str#S16544495	3	1
CATGTATGTGTGGT	Str#S21627458	1	1
CATGACCAGCTGCT	Str#S21731509	1	1
CATGCAGCTCTAAA	Str#S17744806	1	1
CATGAGGCTTCCTA	Str#S24116955	1	1
CATGTTTTTTTAAA	Str#S19187919	1	1
CATGGGCGCCAGAG	Str#S21734064	1	1
CATGGTGGGAGAGC	Str#S24441885	1	1
CATGTGACCTTTTT	Str#S19206532	1	1
CATGTTCCTGGGCG	Str#S24441884	1	1
CATGGGGCGTGGGG	Str#S21734949	1	1
CATGGGTTATGGAT	Str#S26301935	6	1
CATGTGTTAATGAA	Str#S17873720	1	1
CATGTGATTTGATA	Str#S26278913	1	1
CATGAAGCAGATTG	Str#S26278913	10	1
CATGCGCAATGAGC	Str#S43838019	1	1
CATGGCTGAAGCAA	Str#S18165588	1	1
CATGGGGCAGCCAA	Str#S42160392	1	1
CATGATGGCTTCTC	Str#S11200578	1	1
CATGTGTTGCTAAA	Str#S18003185	2	1
CATGAATAGAAACT	Str#S21057107	1	1
CATGCACCCCCATC	Str#S33890896	1	1
CATGTTTTAGGAAT	Str#S22363928	1	1
CATGCACTAGGGCT	Str#S23573721	1	1
CATGTTGCCGCTCC	Str#S21627466	1	1
CATGCAGACACACA	Str#S22514811	1	1
CATGAGTTCTCAAC	Str#S22333246	1	1
CATGTGTTCATTGA	Str#S34494381	1	1
CATGTGCTCTGCTC	Str#S43235859	3	1
CATGTGTTTTTGGA	Str#S20966309	1	1
CATGTTGTGTTTGT	Str#S21126586	1	1
CATGTTCCATTAAA	Str#S22612779	1	1
CATGCAGTTTGTGA	Str#S35168814	1	1
CATGCCATCCGCCA	Str#S21057306	1	1
CATGAGCTTAAAAA	Str#S21057306	2	1
CATGCAAGCAAAAG	Str#S21057162	1	1
CATGTGAGAAACCA	Str#S43286582	1	1
CATGGTTCTATATG	Str#S22245429	1	1
CATGGAGCATTCTA	Str#S24575170	1	1
CATGAACGGCAAGG	Str#S18349477	1	1
CATGAATTATACAG	Str#S37959871	1	1
CATGGACTCGTGTT	Str#S43838136	1	1
CATGGTGTAAATGT	Str#S34818683	1	1
CATGGTGGCCGCCA	Str#S37428328	1	1
CATGTACATAGATC	Str#S22744555	1	1
CATGTTTTTTTATA	Str#S21734607	1	1
CATGTGAAATAAAT	Str#S21734607	4	1
CATGTATGATGACC	Str#S21734219	1	1
CATGAGAGCTTGTT	Str#S22245615	1	1
CATGCTAGCAGCAA	Str#S19133013	1	1
CATGATCTTTTCCA	Str#S18590948	1	1
CATGGCTGCCCGTT	Str#S26278725	1	1
CATGTTGGGGTATT	Str#S26278725	2	1
CATGACTGGAAAAA	Str#S21735549	1	1
CATGGGAATACATC	Str#S26278675	1	1
CATGTCGTCTGATC	Str#S26278675	4	1
CATGGTTCCCTGTA	Str#S34494559	1	1
CATGTTAATATCTA	Str#S21057430	1	1
CATGATCAGGTACC	Str#S38982532	1	1
CATGGCAGATTGGG	Str#S17744790	1	1
CATGCTGCATTTCT	Str#S19206519	1	1
CATGCACTTTCCCT	Str#S43309147	1	1
CATGAAAAAAAAAA	Str#S21735357	1	1
CATGGAAAGCACCC	Str#S37581916	1	1
CATGCCAGTATTGG	Str#S22364098	1	1
CATGTTTTTTTAAA	Str#S43236014	1	1
CATGCACTTTCTAC	Str#S20966328	1	1
CATGCGCTGATGGG	Str#S22363784	1	1
CATGCAGTATTCTG	Str#S21627462	1	1
CATGGGGAGATTAG	Str#S23294480	1	1
CATGTTTCTCCTCG	Str#S20966287	1	1
CATGGGAAAGCTGT	Str#S22245545	1	1
CATGCTTGCATATA	Str#S22294708	1	1
CATGGCTGCCTTCC	Str#S21057490	1	1
CATGCAGACTGGAC	Str#S21733288	1	1
CATGGAGACTCTAA	Str#S24546249	1	1
CATGCTTTTAAGAA	Str#S22363922	1	1
CATGGACTATCTGA	Str#S22245447	1	1
CATGGGTTATTTTT	Str#S17744766	1	1
CATGTCAAAAATAT	Str#S30067115	1	1
CATGGGGATGCAAA	Str#S30067115	4	1
CATGGTGAAAAGCC	Str#S19206511	1	1
CATGTTAAATCTTT	Str#S43837983	1	1
CATGATGATGATGA	Str#S17744760	1	1
CATGGCCGCTGATG	Str#S21126407	1	1
CATGTTGATGTACA	Str#S26278641	1	1
CATGTTAGTTTGGC	Str#S26278641	2	1
CATGGGCAATGAGC	Str#S42160617	1	1
CATGTTAGTAATGT	Str#S21126338	1	1
CATGTATTAACGTG	Str#S19133015	1	1
CATGGGCCCTTCAG	Str#S21126548	1	1
CATGTTTATTTCTA	Str#S37582125	1	1
CATGCCCGGTCTTA	Str#S22245438	1	1
CATGTCGTTCTGAT	Str#S21057368	1	1
CATGGGGAGTTCCG	Str#S21561333	1	1
CATGTGTGGAAACG	Str#S30067027	1	1
CATGACCCGGTTGT	Str#S16544038	1	1
CATGTTCTAGGTCA	Str#S17899205	1	1
CATGGGGGATCAGG	Str#S26278898	1	1
CATGGAGAAATACA	Str#S21734352	1	1
CATGCGACCATTCA	Str#S23716805	1	1
CATGCAAAGAACAC	Str#S34494670	1	1
CATGGGCCGCTGCT	Str#S37582262	1	1
CATGGCTGCAGACT	Str#S30066836	1	1
CATGTGTTTCCTAT	Str#S21733247	1	1
CATGGTGGGGCAAA	Str#S21733247	2	1
CATGTCACTAATGC	Str#S41489620	1	1
CATGTGGCTCCCTG	Str#S24033188	1	1
CATGTCCTGTTATG	Str#S35337401	1	1
CATGTTTAACTCTG	Str#S19184370	1	1
CATGTTCTGTGCTG	Str#S22514621	1	1
CATGCGGTTCTATT	Str#S43309244	1	1
CATGGATTTTTTTT	Str#S21735409	1	1
CATGGAGTCCTACT	Str#S21734481	1	1
CATGTGTGCTAAAA	Str#S22333253	3	1
CATGAACTCTAACG	Str#S24150620	1	1
CATGAAAATTTAAA	Str#S24116854	1	1
CATGAGCGAAGGGG	Str#S17873690	1	1
CATGTTTTGTAAAT	Str#S26491077	1	1
CATGTCTGTCACTA	Str#S23872119	1	1
CATGGCGCCGGGTC	Str#S43838190	1	1
CATGTTGCCTTTCC	Str#S34872179	1	1
CATGGTAACAGTGT	Str#S18928720	1	1
CATGCCCTTGTGTA	Str#S37581913	1	1
CATGGTCTTATTCC	Str#S18140433	1	1
CATGTAAAGGAAAA	Str#S21938742	1	1
CATGGTAGGACAGG	Str#S16545344	1	1
CATGGAATACTATA	Str#S22333244	1	1
CATGTGTGTGTTGT	Str#S27549425	1	1
CATGAAATGCGTTT	Str#S22524521	1	1
CATGTAAACTTTGT	Str#S17744750	1	1
CATGTCTTTTGTGG	Str#S19206554	1	1
CATGGTGCGACCGC	Str#S17734271	1	1
CATGAAACTGGAGC	Str#S21734398	1	1
CATGTTCAGCCATC	Str#S37582167	1	1
CATGGGAGTCCAGT	Str#S37582167	6	1
CATGCAGTTCAGTT	Str#S20966238	1	1
CATGGCCTACTTGG	Str#S22363782	1	1
CATGGGAAAGAGAG	Str#S18052772	1	1
CATGGCGTATTATT	Str#S21735441	1	1
CATGCATACCAGCA	Str#S17899210	1	1
CATGCTGCTTGTCC	Str#S17899210	2	1
CATGTCTGTTCATT	Str#S24546446	1	1
CATGGTATTAAACG	Str#S20966332	1	1
CATGTTGGAAGATC	Str#S19220348	1	1
CATGCTTGTATTAA	Str#S17744728	1	1
CATGACTAAATAAA	Str#S26278029	1	1
CATGTTTTGTTTTT	Str#S21126437	1	1
CATGCTCCAACTGC	Str#S20966320	1	1
CATGGGGGGGGGGG	Str#S21696137	1	1
CATGATGGAGGTTA	Str#S17795745	1	1
CATGGACCCAACCT	Str#S37582179	1	1
CATGTTAAAATGCC	Str#S18076992	5	1
CATGAAGAAAGGGG	Str#S43286263	1	1
CATGGTAACATAGC	Str#S21735526	1	1
CATGTCTAGCCCTC	Str#S17744799	1	1
CATGGAAAAAAAAA	Str#S42160762	1	1
CATGCAGGTGGGAC	Str#S42160667	1	1
CATGTTGCTTTTAG	Str#S26253637	1	1
CATGTGAAATGGTA	Str#S24150631	3	1
CATGTTGCTTGTTT	Str#S34286203	1	1
CATGTGTTTGCTAT	Str#S21627427	1	1
CATGCAGTCACAAA	Str#S21627447	1	1
CATGCTGACAGAGC	Str#S22363722	4	1
CATGGATTTCCACT	Str#S21733275	1	1
CATGTATAACTGCA	Str#S21734702	1	1
CATGGCAATAAAAA	Str#S21627507	1	1
CATGTGTTAGCCAA	Str#S21696162	1	1
CATGTTTAAAAAAA	Str#S19184323	1	1
CATGAAAGAGTAAA	Str#S18165594	1	1
CATGTTAAATCCTT	Str#S22364042	1	1
CATGGAAATAATGA	Str#S22364042	6	1
CATGCAAAGCATTA	Str#S22245530	1	1
CATGGCTAAAACCC	Str#S21696192	1	1
CATGTATGTAAGTA	Str#S43838153	1	1
CATGATGTGAATTA	Str#S23631025	1	1
CATGGTTTGAAAAG	Str#S25049786	1	1
CATGTTAAGCTTTA	Str#S22333247	1	1
CATGAATGGAAAGT	Str#S17744831	1	1
CATGTACCTCTGAT	Str#S36662980	1	1
CATGCAAAAAAAAA	Str#S42538902	1	1
CATGTTGCGTGTAT	Str#S22612736	1	1
CATGGGCTGATTAG	Str#S22846275	1	1
CATGTGTGCAGAGA	Str#S43235934	1	1
CATGGTACCGACCA	Str#S17899257	1	1
CATGTGACCTGTGC	Str#S22199024	1	1
CATGAGATTGCCTT	Str#S22199024	32	1
CATGCAAACGTATC	Str#S41573773	1	1
CATGAAAGACCTCA	Str#S21733845	1	1
CATGCAAATTAAAA	Str#S17744742	1	1
CATGGAAATTATAG	Str#S22785708	1	1
CATGGTAATAAATT	Str#S21627477	1	1
CATGGTATCCTGGA	Str#S42538761	1	1
CATGTAGCTTATGT	Str#S17744756	1	1
CATGCAGAGACATT	Str#S17744756	2	1
CATGTTTGTGTGGC	Str#S19206495	1	1
CATGTAGACTTGTC	Str#S21696224	1	1
CATGAAGATAACAG	Str#S22244963	1	1
CATGTCACCTACAC	Str#S35338013	1	1
CATGCTTAATTCAC	Str#S21733180	1	1
CATGTAGAAATAAC	Str#S18063057	5	1
CATGGTAAATGTTA	Str#S24575425	1	1
CATGCAATCTGCAA	Str#S42538965	1	1
CATGTCTGGGCGGC	Str#S17971819	1	1
CATGGGTCCAACAG	Str#S22363897	1	1
CATGGAGAGATTAA	Str#S34286389	1	1
CATGCCGGGCCGGG	Str#S43838227	1	1
CATGTTTGTATTCT	Str#S30067204	1	1
CATGTTATAAATGT	Str#S21733380	1	1
CATGATAATAAATT	Str#S42953034	1	1
CATGGGAAAATACA	Str#S18064608	2	1
CATGTGTGTCTTTC	Str#S37582691	1	1
CATGTAGTGAAATG	Str#S22514737	1	1
CATGAGGTGTTTGT	Str#S42953104	1	1
CATGGCCGAGGTCT	Str#S24441904	1	1
CATGTAGTGACTAT	Str#S22514763	1	1
CATGTGAACAGCAA	Str#S21696143	1	1
CATGCTCTGCCAGC	Str#S21696143	3	1
CATGATTTTCTTTT	Str#S43838110	1	1
CATGCACATTTTCT	Str#S17058740	1	1
CATGAGGCCTTGGC	Str#S17971822	1	1
CATGGTTTTTAGAG	Str#S22781954	1	1
CATGTCTTCTTGAC	Str#S18165579	1	1
CATGGAAAGGGATT	Str#S21734130	1	1
CATGGATGTATGTT	Str#S17744878	1	1
CATGTTGGTCGTTG	Str#S21126427	1	1
CATGATCTTAGCAA	Str#S37608441	1	1
CATGAATGCCTGTC	Str#S37608441	2	1
CATGCATATGTTGG	Str#S43286608	1	1
CATGTTATTGTTTT	Str#S21627438	1	1
CATGCCAGTCTCTG	Str#S21734256	1	1
CATGCTCCAAACTA	Str#S21734345	1	1
CATGTATGTTTGTA	Str#S35193321	1	1
CATGCTCATCTGGA	Str#S21733188	1	1
CATGAAATATAATT	Str#S21734797	1	1
CATGGTGATGTTGT	Str#S21561347	1	1
CATGTGTGAATAAC	Str#S41446830	1	1
CATGTTTTATTCTT	Str#S21733382	1	1
CATGTGATTGTCAG	Str#S24546244	7	1
CATGGGAAGTTACA	Str#S43837985	1	1
CATGTTGCTCTTGT	Str#S24116923	1	1
CATGATTCTTATGG	Str#S22245141	1	1
CATGTGAAATAAAT	Str#S18165587	1	1
CATGGCACACAGGA	Str#S22364096	1	1
CATGAATTTATTTA	Str#S21733459	1	1
CATGGCGCCACCTG	Str#S37582593	1	1
CATGTGTTCAATGA	Str#S20966210	1	1
CATGTGCAATCACG	Str#S22245385	1	1
CATGTTTCATATTT	Str#S24546095	1	1
CATGCCGCTGTGTT	Str#S43235945	1	1
CATGTGATGGGTGT	Str#S18165592	1	1
CATGTTGTTTAAAA	Str#S43309282	1	1
CATGTGCTAAACTG	Str#S34124119	1	1
CATGGTGGCCTATT	Str#S37959728	1	1
CATGTAGCATTAAA	Str#S37959728	7	1
CATGGATGAAGGAT	Str#S21696155	1	1
CATGTGACCAAGCA	Str#S21734289	1	1
CATGATGACGGACA	Str#S34872118	1	1
CATGGATAAATAAA	Str#S21734694	1	1
CATGGCTGCTCTAT	Str#S21561325	3	1
CATGTTGCCTGTTG	Str#S42953209	1	1
CATGCTGCTTGATA	Str#S42953209	32	1
CATGTTGGTAGCGG	Str#S32020244	1	1
CATGACTACTAGTA	Str#S27549400	1	1
CATGCACCAACTCT	Str#S42952992	1	1
CATGACTATTTTCT	Str#S21734316	1	1
CATGGGGGATGTTA	Str#S21126591	1	1
CATGTACGATATGC	Str#S24517513	1	1
CATGAATAAAGTAT	Str#S21627429	1	1
CATGGGTACTACAT	Str#S24150621	1	1
CATGGACCCCCGCC	Str#S20966242	1	1
CATGACTCCCAGGA	Str#S17899241	1	1
CATGATTTACAAAA	Str#S22245534	1	1
CATGTTCTCCCCTT	Str#S43309175	1	1
CATGCATTGGAATC	Str#S21733361	1	1
CATGTTAACATACA	Str#S17773187	1	1
CATGTAGGCGAATT	Str#S21225410	1	1
CATGCAGCACATCG	Str#S42538957	1	1
CATGTACAAGAGGG	Str#S22514713	1	1
CATGTTTGAATGAG	Str#S19206498	1	1
CATGGGAGCAGCCT	Str#S24546188	1	1
CATGCTGGGAGTTG	Str#S18064585	1	1
CATGAGTGTATGAA	Str#S21696208	4	1
CATGGGCAGAGACT	Str#S18071534	1	1
CATGCACTGGCTAA	Str#S21734552	1	1
CATGGGCATCAAGT	Str#S24182704	1	1
CATGGCAATTGTTA	Str#S20475719	2	1
CATGCATTTTCAGC	Str#S43837962	1	1
CATGTTGGACCCTT	Str#S26278681	1	1
CATGCTTTGTGTCT	Str#S24116913	1	1
CATGGTAGTTTCAG	Str#S24546420	1	1
CATGGCTCAAGTGG	Str#S21734456	1	1
CATGTGAAGTAGGA	Str#S42160522	1	1
CATGGGCATCTCTG	Str#S21735414	1	1
CATGCACACTAAAG	Str#S22612684	1	1
CATGGTGTCAGATG	Str#S43838046	1	1
CATGGTCACATTTT	Str#S35607572	1	1
CATGTAGTTTAGTA	Str#S23718658	1	1
CATGTGGGATGTTT	Str#S24574906	1	1
CATGGCCTCCAGCA	Str#S24574906	3	1
CATGCAGTTTATCA	Str#S23548562	1	1
CATGTTGCACTTAT	Str#S37582257	1	1
CATGAGTGCTGTGT	Str#S24546373	1	1
CATGTTTGTATATT	Str#S24546373	2	1
CATGACTTATATGC	Str#S21734823	1	1
CATGGGGTTCTTCC	Str#S34494523	1	1
CATGGTACAGTAGC	Str#S36162674	1	1
CATGTGACTTGAAA	Str#S36162674	5	1
CATGGGCAATTCCT	Str#S37959912	1	1
CATGGAGATTTCCA	Str#S21733890	1	1
CATGGAAAATAAAA	Str#S43838160	1	1
CATGTGGGCTTGTT	Str#S21696065	1	1
CATGTGCTTCTGTA	Str#S17873689	1	1
CATGGAGAGCAGCA	Str#S23315586	1	1
CATGACAGTTTGCA	Str#S42953091	1	1
CATGAGTTAGCTCT	Str#S20966340	1	1
CATGTTGTTTAATT	Str#S35338005	1	1
CATGGCTGCCCCCC	Str#S26278821	1	1
CATGGGCTGTTTGG	Str#S18057638	4	1
CATGTTTACTAGTA	Str#S37959886	1	1
CATGCTTTGATAAT	Str#S19186098	1	1
CATGCCTCACTTCC	Str#S24639777	1	1
CATGTACAGAAACC	Str#S21734810	1	1
CATGATAAAGTTGG	Str#S43309086	1	1
CATGGGGAGGGTGG	Str#S21696076	1	1
CATGTTAATATATG	Str#S21696076	3	1
CATGCTTTCCAAAC	Str#S43309192	1	1
CATGTGACAGAGGT	Str#S23603457	1	1
CATGGCTGTGGACC	Str#S22245174	1	1
CATGCAGCTTAATA	Str#S30067065	1	1
CATGGCTGGAAACT	Str#S21735285	1	1
CATGTGATGTGATA	Str#S21126478	1	1
CATGTAAATATTTT	Str#S26278039	1	1
CATGTCACATCTTA	Str#S22363948	1	1
CATGTATGGTGGGA	Str#S21734565	1	1
CATGGGGCAAAATT	Str#S38982528	9	1
CATGCATTATAACT	Str#S21734314	1	1
CATGGAGCCAGGTC	Str#S40833584	1	1
CATGAGGAAAAAAA	Str#S30067028	1	1
CATGTTTATTTTTT	Str#S24033174	1	1
CATGCAAATACTTT	Str#S21057400	1	1
CATGTTCATTAAAC	Str#S21735372	1	1
CATGGTGAAAAAAA	Str#S11302333	2	1
CATGTTTTTAAGTA	Str#S22245362	1	1
CATGGGGTCACTAC	Str#S26278807	1	1
CATGAAAAGTACCA	Str#S20966248	1	1
CATGTTAATTTCAG	Str#S21733592	1	1
CATGTTGCCAATTA	Str#S21733592	7	1
CATGAATTTTTAAA	Str#S37959893	1	1
CATGGAAAAAAAAA	Str#S16542804	1	1
CATGCAGCAGGAGC	Str#S16542804	2	1
CATGTGTCCAGCGA	Str#S20966317	1	1
CATGCAGTGATCTG	Str#S43286551	1	1
CATGATTATCTTGT	Str#S42952910	1	1
CATGTTTGTTCCAA	Str#S19206483	1	1
CATGTCTCATCTGG	Str#S18139865	1	1
CATGCTTCCTCCAG	Str#S21057295	1	1
CATGCTGTCTCCAT	Str#S42952940	1	1
CATGAAATGAGGTT	Str#S43286414	1	1
CATGGGGGGCAGTG	Str#S20966165	1	1
CATGTAGCTTGTAT	Str#S42953042	1	1
CATGTGATACTAAG	Str#S19184434	2	1
CATGTCCCACAACT	Str#S20474668	4	1
CATGAAAGCTGATG	Str#S22514808	7	1
CATGTTACTCACGA	Str#S19184691	1	1
CATGTAAAAACAGC	Str#S24546356	1	1
CATGCTATTTTTTT	Str#S17744845	1	1
CATGATTTTATTCA	Str#S22245322	1	1
CATGTAACCCTCCT	Str#S42953017	1	1
CATGACAGAAAGTA	Str#S43286541	1	1
CATGTCGGGTCCCG	Str#S36126951	1	1
CATGGCCCGGGGGG	Str#S23315595	1	1
CATGTAGTTTTTTT	Str#S22364066	1	1
CATGCCAGCGTGAG	Str#S41573893	1	1
CATGTATGTCTTTT	Str#S43235910	1	1
CATGCAAACCAGAA	Str#S41573791	1	1
CATGTAGTTTTCCA	Str#S21733967	1	1
CATGTATAAATTGG	Str#S18139985	1	1
CATGGCAGCTGCCT	Str#S24182723	1	1
CATGGAAGGAAATT	Str#S23315521	1	1
CATGCCTGTGACCC	Str#S21696156	1	1
CATGCCAAAGGTGT	Str#S20116867	1	1
CATGGAATATTTTG	Str#S17899242	1	1
CATGCAGTTAAACT	Str#S11308096	1	1
CATGTACCGCGCCT	Str#S43309107	1	1
CATGAAATGGACTT	Str#S42953144	1	1
CATGTATGGCCACC	Str#S11310564	1	1
CATGTTTCTCTGAT	Str#S17744862	1	1
CATGTGTGTGGTAC	Str#S23315596	1	1
CATGTAAAAACCTA	Str#S11308488	1	1
CATGGTGTCTGTGT	Str#S17899204	1	1
CATGACTTGAAGTA	Str#S21561391	1	1
CATGTACAATATGT	Str#S34494278	1	1
CATGTATGTATGTA	Str#S37608464	1	1
CATGGTTCCTTCAT	Str#S17899237	1	1
CATGATGTAAATGC	Str#S22514693	1	1
CATGGCAAAAAAAA	Str#S22245529	1	1
CATGCTGTGGTCAC	Str#S16961360	1	1
CATGAAGGACTCCG	Str#S30066768	1	1
CATGATCTTATTTT	Str#S20966265	1	1
CATGGAGAATCTCT	Str#S26278646	1	1
CATGTAATGCAAAC	Str#S21057279	1	1
CATGCACAAAGTTG	Str#S21733390	1	1
CATGTTGGCTTATC	Str#S21696180	1	1
CATGAGAAACATTT	Str#S21734244	1	1
CATGGGACTGTGCA	Str#S24182722	1	1
CATGAGAACTCGCC	Str#S19206541	1	1
CATGATCTATTGCA	Str#S26278662	1	1
CATGCAGCCTATTT	Str#S20966281	1	1
CATGGGCCGTGCAA	Str#S42538815	1	1
CATGTTGTACTGTA	Str#S22363719	1	1
CATGTACAGATCAC	Str#S30066893	1	1
CATGAGCTGCAGAT	Str#S20966164	1	1
CATGATGATCAAAA	Str#S33890716	1	1
CATGAAGCAAAGCA	Str#S21238216	1	1
CATGAATAAAGTTA	Str#S21930182	7	1
CATGTCTGTGTGAT	Str#S22511749	1	1
CATGGGATTAAGGA	Str#S19184881	1	1
CATGATAAAAAAAA	Str#S18140813	1	1
CATGTTAATATCCA	Str#S22363675	1	1
CATGACATAGGACA	Str#S18349488	1	1
CATGCCGCTCAGAC	Str#S18077020	1	1
CATGGAAGAGATGC	Str#S18361717	1	1
CATGTTTTTTGTTT	Str#S34494294	1	1
CATGTTTGCCAAAT	Str#S21733728	1	1
CATGGTTTTCTTTC	Str#S18361719	1	1
CATGTTGCTCACCA	Str#S11313023	1	1
CATGAATATGATAA	Str#S18139665	1	1
CATGTAACTGGCCC	Str#S22612707	1	1
CATGAAAAAAAAAA	Str#S17899200	1	1
CATGTGTTGGGTGC	Str#S23201060	1	1
CATGTAATAAAACT	Str#S17873725	1	1
CATGAAAGTATTGT	Str#S21733251	1	1
CATGGGACAAAATG	Str#S22514851	1	1
CATGTTTATTAAAA	Str#S20966250	1	1
CATGTTGTTTCACT	Str#S20966280	1	1
CATGGACACGGATG	Str#S19184374	1	1
CATGAGGCAGCTCA	Str#S22514781	1	1
CATGTGTAAACAGT	Str#S43837959	1	1
CATGTGACATTGCT	Str#S21627502	1	1
CATGTTACTGAGAT	Str#S34123993	1	1
CATGATATCAAAAA	Str#S33890838	1	1
CATGGCTAGCACTG	Str#S22832553	1	1
CATGACTTACAACT	Str#S21561327	1	1
CATGTTATGGTTAA	Str#S22862064	1	1
CATGGAAAGCTGGG	Str#S17899196	1	1
CATGGGCAAGTGCC	Str#S22612667	1	1
CATGTTGGGGGGCA	Str#S18140169	1	1
CATGTGCAGTTTTT	Str#S21057226	1	1
CATGCGCAGAAGGC	Str#S23683815	1	1
CATGGGCCCAAGAT	Str#S22690547	1	1
CATGGTTCAAAGGA	Str#S26278030	1	1
CATGTAGATAATGC	Str#S42538856	1	1
CATGTAAGTGAAAC	Str#S42538856	2	1
CATGGAGGAGCTGC	Str#S17821442	1	1
CATGCACAAGGAGT	Str#S24116911	1	1
CATGTCTCTTTTGT	Str#S26514888	1	1
CATGGCAGACTTGA	Str#S35607526	1	1
CATGTATGTATGTA	Str#S23679076	1	1
CATGGCAAAAATGC	Str#S23872155	1	1
CATGCAAGTTAAAA	Str#S17899255	1	1
CATGCCGCTCCTGG	Str#S43098623	1	1
CATGTAAATAAAAA	Str#S19184822	1	1
CATGGTAACGGAAG	Str#S22514747	1	1
CATGACAATGGGAA	Str#S22415885	1	1
CATGGCTACTCCCG	Str#S17873691	1	1
CATGAGTTGACTGG	Str#S21126491	1	1
CATGTCAAGGAGGA	Str#S22824142	1	1
CATGAGCAACGTTC	Str#S23218039	1	1
CATGTGAAAACCCA	Str#S21734609	1	1
CATGGGGCTTGGTT	Str#S22524527	1	1
CATGACAGTGTGAG	Str#S11318502	1	1
CATGGCTTGACATT	Str#S27549424	1	1
CATGGAATAAAGAA	Str#S21696086	1	1
CATGTGAATCATAA	Str#S22415892	1	1
CATGAGGTGTTTCA	Str#S21057188	1	1
CATGTTTGTGCCTT	Str#S21126484	1	1
CATGCTTTATTAGA	Str#S21126484	4	1
CATGTTCACAAGTC	Str#S16544838	1	1
CATGACCACCTCAC	Str#S19206502	1	1
CATGGGCTGTGCTC	Str#S24575196	1	1
CATGTTTTGCAGCT	Str#S21929288	1	1
CATGTTGCTGTGCT	Str#S21734404	1	1
CATGGCTCTAATGC	Str#S21057355	1	1
CATGGACGTCGGAA	Str#S21627422	1	1
CATGACTAAAGCTT	Str#S22612708	1	1
CATGCTGAGCTAAA	Str#S22245034	1	1
CATGTCGTGGCACA	Str#S17058329	1	1
CATGGCTATCTTCT	Str#S16506580	1	1
CATGTTTAACTTTT	Str#S21057293	1	1
CATGCCACTTAAGG	Str#S22245485	1	1
CATGTTTGAGGAAA	Str#S22245485	3	1
CATGGAAAACAGCT	Str#S30066736	1	1
CATGTCATTCAGAT	Str#S21734374	1	1
CATGTAATTTGATT	Str#S17744870	1	1
CATGTGGCCCCTGG	Str#S19184842	1	1
CATGGACGAGCACA	Str#S19184842	2	1
CATGTGTGCACACC	Str#S17058744	1	1
CATGCTGATTATAA	Str#S17873696	1	1
CATGTCACTGGCGC	Str#S17744793	1	1
CATGAAATGGAGAT	Str#S17744828	1	1
CATGCTTTTGTTTT	Str#S22416137	1	1
CATGTTAAGAACTT	Str#S18165608	1	1
CATGAATTGTGCTT	Str#S22244953	1	1
CATGGGCCCTTTGT	Str#S21734755	1	1
CATGCCAAAGACTC	Str#S21057246	1	1
CATGAGTTCAGCAG	Str#S21057246	2	1
CATGCCTTTAGCCA	Str#S21734699	1	1
CATGAGAAGTCCTG	Str#S21735008	1	1
CATGGTGTGGCCAT	Str#S18140784	1	1
CATGAATAAATAAG	Str#S21733310	1	1
CATGCACTTCCTGT	Str#S22744620	1	1
CATGGGGCATATGA	Str#S43236034	1	1
CATGGGGAACACAT	Str#S17744835	1	1
CATGCCTTCCTCAT	Str#S17744835	9	1
CATGAAATAAAAAA	Str#S24150613	1	1
CATGCTGTTTACTG	Str#S24150613	3	1
CATGCCACAGTTAT	Str#S22612668	1	1
CATGCTTAGGATTG	Str#S22245125	1	1
CATGTCGGAGTTCC	Str#S21731514	1	1
CATGCAGGGGCTGG	Str#S21126493	1	1
CATGGTGGAGATCG	Str#S20966224	1	1
CATGATATGTATGG	Str#S21733416	1	1
CATGTACATAATTA	Str#S17750412	1	1
CATGGACCAGACCC	Str#S22245518	1	1
CATGGAACAGCAAA	Str#S19206499	1	1
CATGACTGTCCTAA	Str#S17854867	1	1
CATGTGTATAAACA	Str#S24546322	1	1
CATGGGCCGAGAGC	Str#S24546322	21	1
CATGAATATCAACT	Str#S22245614	1	1
CATGCTTGAATTCA	Str#S22245614	2	1
CATGTTTTTTTTTG	Str#S21627481	1	1
CATGTGTTCTCTGC	Str#S18928718	1	1
CATGACACAAAATA	Str#S22514780	1	1
CATGAACTATGCAA	Str#S17744801	1	1
CATGCAGCGACACG	Str#S19220355	1	1
CATGCTTAAAATAA	Str#S21126523	1	1
CATGTTCATAAATA	Str#S42160393	1	1
CATGCAGGAGTTTT	Str#S21735228	1	1
CATGTACTTTTGCC	Str#S22246298	1	1
CATGCCTTTCTAAA	Str#S36126940	1	1
CATGAAACCTGTTT	Str#S17744754	1	1
CATGACTGATCTCC	Str#S17727850	1	1
CATGTAACGGGTAT	Str#S43838056	1	1
CATGCAATATTTAA	Str#S21733933	1	1
CATGTTGGGCAGCG	Str#S17744739	1	1
CATGGGTACTTGGA	Str#S22245421	1	1
CATGTTTTAAAATC	Str#S21929276	1	1
CATGAAAAAAAAAA	Str#S21627473	1	1
CATGTAAAAGGAAG	Str#S21627473	3	1
CATGACTGTCTTGT	Str#S34818742	1	1
CATGAGTTGCGTGT	Str#S19520282	1	1
CATGGAGTCAAAAT	Str#S17971829	1	1
CATGTAATAAAAAT	Str#S21735166	1	1
CATGTAATCTCACA	Str#S24546500	1	1
CATGCACACTGAAA	Str#S41573752	1	1
CATGCAGCATTTAC	Str#S21734546	1	1
CATGAGCCGGCAGA	Str#S17058761	1	1
CATGACCCTTTCAC	Str#S21126472	1	1
CATGCAAATAATTA	Str#S21929264	1	1
CATGGAAAACACCC	Str#S18072731	1	1
CATGAACTGTGAAC	Str#S43286560	1	1
CATGCTTTGTTTTG	Str#S42953100	1	1
CATGGCAGCTGCAA	Str#S24574886	1	1
CATGATACACATTA	Str#S18054725	1	1
CATGTTGAAATACT	Str#S24546527	1	1
CATGCTGGTCTTGT	Str#S19206478	1	1
CATGTCTGAGTTCT	Str#S24546336	1	1
CATGGATAGGCCAC	Str#S22245278	1	1
CATGAATCCTGTAC	Str#S17744889	1	1
CATGGAGTAGTGCA	Str#S42160449	1	1
CATGGCAAACTCGT	Str#S21561393	1	1
CATGTGTATTTATC	Str#S30067137	1	1
CATGGAGAAATACC	Str#S22514899	1	1
CATGTAACGCATTG	Str#S19656802	1	1
CATGTATAATGCTA	Str#S18140603	1	1
CATGATTTATTTAA	Str#S22333240	1	1
CATGATTTTGCTTG	Str#S21057283	1	1
CATGCGCGCATCAT	Str#S21696136	1	1
CATGAATCTAATGT	Str#S24441891	1	1
CATGCACCTGATAT	Str#S24441891	2	1
CATGTTTGGTATTT	Str#S18165557	1	1
CATGCCTCCTAAGA	Str#S37959811	1	1
CATGTACAGCCTTT	Str#S17899199	1	1
CATGTGAAAAATAA	Str#S22612681	1	1
CATGTTAAATGCAC	Str#S33890930	1	1
CATGTAGATGTTGC	Str#S21561338	1	1
CATGTATTAGAGAA	Str#S19206534	1	1
CATGCTCATAGGAC	Str#S17854866	1	1
CATGTCTGTAGATA	Str#S21627495	1	1
CATGATTACAAAAA	Str#S22245127	1	1
CATGCAGAGATCAA	Str#S17854860	1	1
CATGGAGCTGTTAA	Str#S21734001	1	1
CATGCCCAGCCTTG	Str#S19206509	1	1
CATGTATTTCATAT	Str#S41657950	1	1
CATGGAAAGAAAGA	Str#S24182710	1	1
CATGAAGGCTTTGA	Str#S22744609	1	1
CATGAAACCCTAGA	Str#S42160618	1	1
CATGTCAAAATTGT	Str#S21057105	1	1
CATGGACCCTGACG	Str#S22363702	1	1
CATGTAATGGAGGC	Str#S43236007	1	1
CATGTTTTATTTCA	Str#S21734614	1	1
CATGTTAATGACCT	Str#S21734614	3	1
CATGGCAACAAAAT	Str#S21734856	1	1
CATGTCTATCCTTC	Str#S21734856	3	1
CATGTCGTTCTAAA	Str#S21734198	1	1
CATGTATATACATT	Str#S43236037	1	1
CATGATGATGTATA	Str#S21735055	1	1
CATGATATAGCTGT	Str#S21309375	1	1
CATGAAATCAGGCT	Str#S21734491	1	1
CATGCTTTCAAATT	Str#S21696204	1	1
CATGCAAGTGATTT	Str#S43286556	1	1
CATGGTAACCTGCT	Str#S30066805	1	1
CATGACTGCTAAAG	Str#S20966307	1	1
CATGGTCAATGGGA	Str#S37581968	1	1
CATGGGGGGGCGGG	Str#S16542066	1	1
CATGTAGGCACACA	Str#S18072725	1	1
CATGAGCTGCCTAT	Str#S18072725	2	1
CATGAAGCAGAACA	Str#S21733141	1	1
CATGTTCCCATATG	Str#S21733252	1	1
CATGCCATTATTCA	Str#S22796999	2	1
CATGGTTTTTCTTG	Str#S18051857	6	1
CATGATCCTGTGGA	Str#S34286232	1	1
CATGAATAACTTAA	Str#S24546346	1	1
CATGGACTGAAGGG	Str#S22612753	1	1
CATGAGACCTTGAT	Str#S24182682	1	1
CATGTTCATCTCGG	Str#S24546435	1	1
CATGAAGCTGAAAG	Str#S43286505	1	1
CATGGGCAAATCTG	Str#S21734110	1	1
CATGCCAAAAACAA	Str#S21733467	1	1
CATGAGAGTGATTT	Str#S37959817	1	1
CATGAATGAACTAT	Str#S21734569	1	1
CATGAAAATAAAAA	Str#S18070135	4	1
CATGCACATTGAAA	Str#S21734933	1	1
CATGAAAAAAAAAA	Str#S35035912	1	1
CATGGAATGAATGT	Str#S21238219	1	1
CATGTAGGTTTATT	Str#S17744853	1	1
CATGTTTTGTATTT	Str#S42952930	1	1
CATGAGATTAAAAC	Str#S22245451	1	1
CATGGTGAGCAAGA	Str#S17744780	1	1
CATGACATAAGAGA	Str#S17744869	1	1
CATGTTCTGCTGCA	Str#S37582514	1	1
CATGCATTCTTGGA	Str#S26249866	1	1
CATGGACGTTTTTA	Str#S18139582	1	1
CATGCTGAAGTGGC	Str#S18139582	3	1
CATGAATGGATCTT	Str#S21734472	1	1
CATGGGAAAGAGAG	Str#S17737409	1	1
CATGACTACCGGAA	Str#S17744832	1	1
CATGAACTGTGCTG	Str#S22245154	1	1
CATGAATTCCTTCA	Str#S21734749	1	1
CATGACTTAAGTGC	Str#S17821445	1	1
CATGGTACACCTAC	Str#S42160662	1	1
CATGCTAGAACAGA	Str#S42160662	3	1
CATGTTTAAAAAAA	Str#S22245015	1	1
CATGTAAGATTTTA	Str#S22245015	2	1
CATGGTTGCATAAA	Str#S17744866	1	1
CATGGGCAACAAAA	Str#S17744866	3	1
CATGCTGACATAAC	Str#S22364015	1	1
CATGATGAATATTT	Str#S21734553	1	1
CATGTTTGGTGGAG	Str#S21734553	2	1
CATGAATTAGCTTA	Str#S17899220	1	1
CATGTGAATGATAT	Str#S18077015	4	1
CATGTGCGGGTTGT	Str#S34494628	1	1
CATGATATAAGGGC	Str#S18139705	1	1
CATGTTGTATTTCA	Str#S20966336	1	1
CATGTGGCTTTGGT	Str#S21734563	1	1
CATGGCTGCCTGTT	Str#S42160566	1	1
CATGCAAGAGGCAT	Str#S17873700	1	1
CATGAAAAAAAGTA	Str#S24575493	1	1
CATGAAAAGTAATC	Str#S19206480	1	1
CATGAATCTTCAAA	Str#S19206480	3	1
CATGACCAAAACCA	Str#S20966302	1	1
CATGAAATTCCTCT	Str#S42952956	1	1
CATGAGGTAATGTG	Str#S21734874	1	1
CATGCTGCATTGCA	Str#S21735470	1	1
CATGTCTCAGCGTA	Str#S21126455	1	1
CATGGGCACAGTGA	Str#S22363775	1	1
CATGTGTTTGCAAT	Str#S22363691	1	1
CATGGCTTTAAATT	Str#S26278703	1	1
CATGTTTGCATTTT	Str#S22245115	1	1
CATGGACCCCCTGT	Str#S22363566	1	1
CATGACAACACCCG	Str#S19206543	1	1
CATGTATCGGTCTA	Str#S21733502	1	1
CATGATCAGGTGTA	Str#S21734990	1	1
CATGCTTCCAAAAA	Str#S21696172	1	1
CATGCAGACAAAAA	Str#S16545595	4	1
CATGTTTTATTGCT	Str#S21126360	1	1
CATGCATAATAAAC	Str#S43838225	1	1
CATGAAAAAAAAAA	Str#S20966326	1	1
CATGGCCGACGAGG	Str#S22841242	1	1
CATGGGTGATATGT	Str#S18165566	1	1
CATGAACAATTCTG	Str#S42953105	1	1
CATGGTATATCTGT	Str#S22245593	1	1
CATGTTTTGCTTTC	Str#S21735454	1	1
CATGAAAAGGCTGC	Str#S18065246	3	1
CATGTGTTCAAGTT	Str#S20966279	1	1
CATGCCGGCTGCAC	Str#S43286547	1	1
CATGTTTGAATTAA	Str#S20966268	1	1
CATGGTGCCAGTGA	Str#S21735536	1	1
CATGACTCCAGCGC	Str#S18139955	1	1
CATGACTTGCATCA	Str#S34494403	1	1
CATGTTCGGCACAA	Str#S17873693	1	1
CATGGCTCATAGAA	Str#S17899227	1	1
CATGAATGGATGTT	Str#S21696239	1	1
CATGAAGGAATCTC	Str#S18140824	1	1
CATGCATTTTAATA	Str#S21733907	1	1
CATGCCAGGCACAG	Str#S24546563	1	1
CATGTGGAAGCTGA	Str#S21126555	1	1
CATGTTTTGTGGAA	Str#S16781159	1	1
CATGGTGTTGCCCA	Str#S20523001	1	1
CATGCAAGGAACTG	Str#S16879738	1	1
CATGATTGCATTCG	Str#S16879738	3	1
CATGTGACTATTGT	Str#S43309155	1	1
CATGGCCAATGGTT	Str#S24546093	1	1
CATGGAACAGTAGT	Str#S21734044	1	1
CATGCCCTCATAGT	Str#S34494412	1	1
CATGTTTGGAAGAG	Str#S21734882	1	1
CATGTTCATTATAA	Str#S34286456	1	1
CATGTGGTATTTGG	Str#S18165598	1	1
CATGTGTATTGGGA	Str#S21057153	1	1
CATGAGCCAAATAA	Str#S26278065	1	1
CATGGCAGTGTTCC	Str#S35193378	1	1
CATGTAATTATTAA	Str#S22363964	1	1
CATGCTCTGCACTT	Str#S22363884	1	1
CATGCATTTTAGCA	Str#S21126366	1	1
CATGAAATAAAACG	Str#S19184641	1	1
CATGTAAAACTGTA	Str#S20966167	1	1
CATGGCGCCCCTCA	Str#S26483651	1	1
CATGTCCGTTAAAA	Str#S30067021	1	1
CATGGTGGGAACAT	Str#S41573905	1	1
CATGCATTACTCTG	Str#S43309154	1	1
CATGTGCTTTTAGA	Str#S21057343	1	1
CATGACTGAAGACA	Str#S21929253	1	1
CATGAACTTTTATA	Str#S17744861	1	1
CATGCTGTCCCCCA	Str#S21627453	1	1
CATGAGCAATTGGC	Str#S18060213	2	1
CATGTATGTTATTG	Str#S42160838	1	1
CATGTGAAGAATGA	Str#S17744854	1	1
CATGAGTTAATAGA	Str#S17744854	3	1
CATGCAATGCTTTT	Str#S22245392	1	1
CATGCTGGATCTTA	Str#S21734174	1	1
CATGTTGCCTTCTG	Str#S37959838	1	1
CATGTAAATAATGA	Str#S26278943	1	1
CATGGACTGGAATG	Str#S34494469	1	1
CATGCTGTGATGTA	Str#S21126492	1	1
CATGTGTTATTTTA	Str#S43309094	1	1
CATGCGCGAGCTTT	Str#S24546300	1	1
CATGCTGTTTTTTT	Str#S22363789	1	1
CATGGTTGGCTTTT	Str#S21696233	1	1
CATGGATTGATGTC	Str#S17854868	1	1
CATGCTAATCCCCT	Str#S37363227	1	1
CATGAAAAGGCTTT	Str#S24546222	1	1
CATGTACAGGCCAA	Str#S24546222	7	1
CATGATCCTGAAAG	Str#S21733326	1	1
CATGGGGCAGGGAA	Str#S17899230	1	1
CATGTAGGGCAAAT	Str#S22514732	1	1
CATGCTGGTAATTA	Str#S22245607	1	1
CATGAGAATGGAAG	Str#S18165586	1	1
CATGTTTTATGTGC	Str#S35035947	1	1
CATGGTACTCACAT	Str#S35035947	2	1
CATGTCATTTTTTT	Str#S21696165	1	1
CATGCTATGGAGTT	Str#S18077003	1	1
CATGTTTTTCCTTT	Str#S20966301	1	1
CATGTGTTAAAATA	Str#S11197098	1	1
CATGTTTTTACATT	Str#S19184346	1	1
CATGAAAATTAAAT	Str#S22245183	1	1
CATGTTTAGCCGCA	Str#S17744847	1	1
CATGAACTTTATAT	Str#S21057294	1	1
CATGGTTAGTCAAG	Str#S34494565	1	1
CATGTGCCATTCAG	Str#S17727980	1	1
CATGCCTATGAGGC	Str#S17873718	1	1
CATGCTCGAACTTT	Str#S35607502	1	1
CATGCTGCTTGTGT	Str#S24575919	1	1
CATGGAAGAGGCAA	Str#S34494240	1	1
CATGGCATAATGGG	Str#S22245184	1	1
CATGGACTTTAATA	Str#S21733990	1	1
CATGTGTAACGGCC	Str#S19206518	1	1
CATGCTCTTACCCT	Str#S42160384	1	1
CATGAACAACAAAG	Str#S41573789	1	1
CATGCAGTGGAGGG	Str#S35193236	1	1
CATGGCTTACAAGT	Str#S24575003	1	1
CATGTAAATCTGTA	Str#S24575088	1	1
CATGATTTAAGAGT	Str#S20966223	1	1
CATGATAGAAAAAA	Str#S23543429	1	1
CATGAACGGACCCC	Str#S22612709	1	1
CATGTGTTTAAAAA	Str#S22612683	1	1
CATGGAGTGTTATC	Str#S22744584	1	1
CATGTAATGGGGGG	Str#S22364099	1	1
CATGCCAATGTGCA	Str#S19206489	1	1
CATGTGTAGAATAC	Str#S43309172	1	1
CATGCGGTTACTGC	Str#S21057138	1	1
CATGCTACTGCCAG	Str#S34484740	1	1
CATGGGTTCTGATC	Str#S22294713	1	1
CATGTCAAAGTGAG	Str#S22294713	2	1
CATGGAGAAATGAC	Str#S41489557	1	1
CATGAAGCTCCTAC	Str#S20966204	1	1
CATGTTGGTGCTGA	Str#S43286246	1	1
CATGTTGAGGTTTT	Str#S24572461	1	1
CATGGTTTCTCCGA	Str#S21734195	1	1
CATGATTTTGGGTT	Str#S18061108	2	1
CATGGTTTATAAGA	Str#S18061108	3	1
CATGGACTTCCATA	Str#S21733336	1	1
CATGCCTGAAGGTA	Str#S35459631	2	1
CATGTAAATGAGCT	Str#S34551077	1	1
CATGACTTTTGTAT	Str#S24116900	1	1
CATGTTGCTTTGCA	Str#S21735557	1	1
CATGTGGCCTAATA	Str#S20116849	1	1
CATGTTTGTACTTT	Str#S42952994	1	1
CATGGGAAGCCTTT	Str#S21734493	1	1
CATGATCAAGCGAA	Str#S27582927	1	1
CATGGTAAAAACAA	Str#S23713619	5	1
CATGCGGGGGCATT	Str#S21734852	1	1
CATGTGGGGTGATG	Str#S24546111	1	1
CATGTGAAAAGAAT	Str#S26278934	1	1
CATGAGCGGGGGTC	Str#S21733896	1	1
CATGTTTTTTTTTC	Str#S24546480	1	1
CATGTTTAAAGGAT	Str#S19184752	1	1
CATGTTCCGCAGGC	Str#S43235898	1	1
CATGATGGATGTGG	Str#S24546092	1	1
CATGGGGGAGGGGA	Str#S43838093	1	1
CATGTGTTTACCAA	Str#S24574832	2	1
CATGGCAGTGAATG	Str#S21734294	1	1
CATGATTTTATTGT	Str#S33890923	1	1
CATGGGAGTTACTC	Str#S21627451	1	1
CATGGGATTGAGGG	Str#S37582224	1	1
CATGAAAAAAAATC	Str#S35337989	1	1
CATGTAGGGCCGGG	Str#S24575424	1	1
CATGACAATGACCG	Str#S20966269	1	1
CATGAACCTGAAAT	Str#S43236030	1	1
CATGGAAGTGTTTC	Str#S43309049	1	1
CATGTTTATTTTAT	Str#S22846047	1	1
CATGCGATGCGTAA	Str#S35462065	4	1
CATGCGCAGTAGAA	Str#S26498787	1	1
CATGTGTGTGTGCC	Str#S11159330	1	1
CATGGTGGCACAGG	Str#S21733439	1	1
CATGAACTGTATCG	Str#S22744604	1	1
CATGAGTCTTACAG	Str#S21627425	1	1
CATGCGTCACAAAG	Str#S21734108	1	1
CATGGCTGATGTAA	Str#S42538669	1	1
CATGCAAGTAAACA	Str#S22245576	1	1
CATGGCAAAACCAG	Str#S21561381	1	1
CATGAGCTTTATTG	Str#S18140034	1	1
CATGTGTAACCTTC	Str#S21126547	1	1
CATGTTGATGGACC	Str#S23872095	1	1
CATGTGTTTTTATA	Str#S21126390	1	1
CATGTACAAGTCTA	Str#S18077012	1	1
CATGGAGATGAACA	Str#S18077012	5	1
CATGATTTAAATAC	Str#S22363832	1	1
CATGTCAAATTTCA	Str#S21733177	1	1
CATGGATTTGAAGT	Str#S17762292	3	1
CATGTTCTCTGCCA	Str#S17873685	1	1
CATGGTGAAGATTG	Str#S21126490	1	1
CATGGACTATCAAA	Str#S21734207	1	1
CATGACCTGTATTT	Str#S12377702	1	1
CATGTAACTACTTC	Str#S22246287	1	1
CATGAGGTTACATC	Str#S22246287	6	1
CATGAGCCTGATAA	Str#S22781701	1	1
CATGCAAAAAAAAA	Str#S41657964	1	1
CATGCGCTTCTGTA	Str#S21057236	1	1
CATGTATACTTTTG	Str#S24546401	1	1
CATGAAAACATTCT	Str#S21734870	1	1
CATGAATAAACCTG	Str#S24546157	1	1
CATGGAGAAGTTTG	Str#S21126536	1	1
CATGAAGGAATTGG	Str#S18165563	1	1
CATGCCTTCATACC	Str#S21733441	1	1
CATGACCAAGTACT	Str#S21733441	12	1
CATGTAGGAGGCAG	Str#S43838097	1	1
CATGTGTAAAAAAA	Str#S43838097	8	1
CATGCCTGAGGTGC	Str#S42151927	1	1
CATGCTGTTTTTTT	Str#S17744748	1	1
CATGAGTTGATTTT	Str#S22245584	1	1
CATGAACGTGGATC	Str#S18077001	1	1
CATGCAATTCAATA	Str#S37582523	1	1
CATGTTTAACAGGA	Str#S21735539	1	1
CATGTTGGGTATTT	Str#S21735539	3	1
CATGTTTTGTGGTT	Str#S21734547	1	1
CATGTTTGCTATAC	Str#S24182681	1	1
CATGTCCTTCGTTA	Str#S17744757	1	1
CATGTATATATAGG	Str#S18064482	1	1
CATGCTCTGTGCTG	Str#S21126430	1	1
CATGAGTTATTTTA	Str#S22245000	1	1
CATGAGCATTGGAA	Str#S21734865	1	1
CATGCAGAATGGTT	Str#S37959905	1	1
CATGCGCTTCCTGG	Str#S26295073	1	1
CATGTTCTTTCACT	Str#S42953121	1	1
CATGCCTCCCAACA	Str#S26278756	1	1
CATGTGCGAGGCGT	Str#S23872128	1	1
CATGTACTCGTAGG	Str#S33890786	1	1
CATGTTCTGGAAGC	Str#S23192188	1	1
CATGCCCCTCCCCC	Str#S22245522	1	1
CATGACCCACTTTC	Str#S17744841	1	1
CATGGGTTGGCACT	Str#S21126339	7	1
CATGCTGCTGCTTA	Str#S26278856	1	1
CATGTAAGATCACA	Str#S23202077	1	1
CATGGATGATTTGC	Str#S17971830	1	1
CATGTTTGTATAGC	Str#S17744749	1	1
CATGCGTTGGAACC	Str#S21734812	1	1
CATGGAAATAAAAC	Str#S22363979	1	1
CATGCCCAAGTCCC	Str#S19220351	1	1
CATGTACCTAGAAA	Str#S17744812	1	1
CATGGACAGAATCA	Str#S17744823	1	1
CATGGATGTCTGTT	Str#S43286609	1	1
CATGAAATGGACTT	Str#S21734802	1	1
CATGTATCTTCACC	Str#S21126504	1	1
CATGCCAGGGCGCA	Str#S16961236	5	1
CATGTATTGGCTGC	Str#S21735383	1	1
CATGGCGTGGGCTG	Str#S42160461	1	1
CATGAGGTAATGGA	Str#S21734787	1	1
CATGAGCTTCTCCA	Str#S21627452	1	1
CATGCTGCACAGTG	Str#S22514873	1	1
CATGCTCTTTTTTT	Str#S17744842	1	1
CATGTTGCCGTAGT	Str#S17744842	2	1
CATGATGTCGGCCC	Str#S17899218	1	1
CATGTTGTTTCTCT	Str#S15116137	1	1
CATGTATCAAAGCG	Str#S24546107	1	1
CATGTATTTAAAGG	Str#S23872133	1	1
CATGTAAATGAAAA	Str#S23872133	4	1
CATGGGGTCTGCAC	Str#S22245317	1	1
CATGTAATATTTTA	Str#S22363998	1	1
CATGAAGGAACTTC	Str#S22363998	8	1
CATGTATATAACTG	Str#S21561326	1	1
CATGTGGCTGTTTT	Str#S21057491	1	1
CATGGACTGTTAGC	Str#S34494433	1	1
CATGAATTTAAAAG	Str#S11308185	1	1
CATGTTGTTGGCAA	Str#S20966205	1	1
CATGCAGATATTTG	Str#S16543555	1	1
CATGCTAGGAGATT	Str#S17873698	1	1
CATGAAAAAAAATA	Str#S22938383	1	1
CATGTGGCATTGCC	Str#S43309070	1	1
CATGAAGGCTTAAA	Str#S17899214	1	1
CATGATTCACAGAA	Str#S19184871	1	1
CATGGACTTGTCAC	Str#S16188370	1	1
CATGAACTCAATCA	Str#S34550898	1	1
CATGGAATTCAATG	Str#S21057485	1	1
CATGCTCTGATGTG	Str#S21733198	1	1
CATGTGACAGTAAC	Str#S16552076	3	1
CATGCAGCAATTTT	Str#S21696241	1	1
CATGACTGCCGAGT	Str#S22514681	1	1
CATGAATTGTATAA	Str#S22363770	1	1
CATGTAATGTAACA	Str#S16541766	3	1
CATGGGGAATTTTT	Str#S43309249	3	1
CATGGAAGTGCAGG	Str#S43309058	1	1
CATGCTCGAAGTAT	Str#S23872117	1	1
CATGTTAAATAAAG	Str#S21733333	1	1
CATGCAAAAAAAAG	Str#S21733333	2	1
CATGAACTTTAGCT	Str#S43309287	1	1
CATGACTTTTGCAG	Str#S43309287	6	1
CATGACTTGGTGTG	Str#S20966338	1	1
CATGTCCATACCTT	Str#S34124001	1	1
CATGTTGTAATTTG	Str#S19765378	1	1
CATGAACCATAGGG	Str#S22364041	1	1
CATGTAAGAAGAAA	Str#S18165575	4	1
CATGAAAAAAAAAA	Str#S21057289	1	1
CATGTCACAGCCCA	Str#S22364054	1	1
CATGTTAAGTAAAA	Str#S24639772	1	1
CATGAAGGCTTGTG	Str#S21057150	1	1
CATGTACATTAACT	Str#S21735284	1	1
CATGGCTACTGGAT	Str#S21696191	1	1
CATGCACTTTCCCT	Str#S21696191	4	1
CATGTTTTGTAAAT	Str#S24546098	1	1
CATGTAACGGCAAA	Str#S43309168	1	1
CATGTCCCTCAGCC	Str#S23681910	1	1
CATGTTAGCAGAGC	Str#S21126489	1	1
CATGCCATTCTCCC	Str#S16961438	2	1
CATGTGAGACTGTT	Str#S21735558	1	1
CATGAAGCCCCCAT	Str#S17774003	1	1
CATGGCTATCACTG	Str#S21057434	1	1
CATGGAGAAGAAGT	Str#S21126483	1	1
CATGAAGCAGGAAG	Str#S21126408	1	1
CATGGGAACTGTGA	Str#S21126516	1	1
CATGTTATGAGATT	Str#S42952931	1	1
CATGGATATATATT	Str#S22363731	1	1
CATGGTTTTTTTTT	Str#S21057281	1	1
CATGACTCAACTAT	Str#S17744797	1	1
CATGTAATTAAAGG	Str#S23872090	1	1
CATGCTGCTATTGT	Str#S23872090	6	1
CATGCCCCCCCAGC	Str#S17783576	1	1
CATGACATTTGTTA	Str#S21057145	1	1
CATGCACTATAGGA	Str#S21696077	1	1
CATGTCATATTTCT	Str#S30066888	1	1
CATGGGGAGCGACT	Str#S11191404	2	1
CATGATTTAACCCT	Str#S43838015	1	1
CATGGAATAGATTT	Str#S23250748	1	1
CATGCTGTATATAA	Str#S20966322	1	1
CATGTGGGTCTTAC	Str#S21733394	1	1
CATGAAGATGTCTC	Str#S21126347	1	1
CATGGCACAGGCAG	Str#S16780275	1	1
CATGATGATGTCAG	Str#S17899198	1	1
CATGAATAAAAAGC	Str#S23631122	1	1
CATGTGGTGTTATA	Str#S17732384	1	1
CATGGAGGTAGAGG	Str#S30066948	1	1
CATGTAAATAGGAT	Str#S42538864	1	1
CATGTAATTGCAGT	Str#S21057235	1	1
CATGATCGGCCAAC	Str#S42540247	1	1
CATGACTGCTATCC	Str#S21126418	1	1
CATGAGAACTGAGG	Str#S35607479	1	1
CATGATCCGCAAGG	Str#S35337383	1	1
CATGCTGGTGTCAT	Str#S18140775	1	1
CATGGGAAGTTCTG	Str#S21735059	1	1
CATGAAAAAAACAA	Str#S24150597	1	1
CATGGTACATATTG	Str#S22245519	1	1
CATGAAAAGGCTTT	Str#S18349483	1	1
CATGCAGCTTCCTT	Str#S18349483	7	1
CATGCCAGAAGACT	Str#S22245312	1	1
CATGAATTATTAGG	Str#S21126378	1	1
CATGCTCTGTGCTG	Str#S16960620	1	1
CATGAAAGCCTTAA	Str#S21733838	1	1
CATGTGGTAAGAGA	Str#S21696099	1	1
CATGGAAGAAGAAA	Str#S24546567	1	1
CATGCTACAGGCTT	Str#S21734785	1	1
CATGCTTCAATTGA	Str#S22244955	1	1
CATGGTGTGCTGTG	Str#S19206524	1	1
CATGGTATACTCCT	Str#S19206524	4	1
CATGGATATTTGTG	Str#S21057167	1	1
CATGGTGCAGGCAA	Str#S43236044	1	1
CATGTGCCAATAAG	Str#S43286243	1	1
CATGGTGACGCTTT	Str#S21734000	1	1
CATGAGACACCCTG	Str#S21627432	1	1
CATGCGCAATATAG	Str#S43286193	1	1
CATGTTTTACAGTA	Str#S21696122	1	1
CATGAGTGATGAGG	Str#S21696122	4	1
CATGCTTAAAAAAA	Str#S21696094	1	1
CATGCATCAAGATA	Str#S26546945	1	1
CATGGTTGTGAAGA	Str#S17744796	1	1
CATGCTTGTAGTAT	Str#S21126335	1	1
CATGGAATAAGGTT	Str#S17730501	1	1
CATGAAGAAGATCG	Str#S16782566	1	1
CATGGTTCCCTCTG	Str#S24116948	1	1
CATGGCGAAAGTCT	Str#S34484761	1	1
CATGTGCAAGTAAC	Str#S21126431	1	1
CATGTTGGCATTTT	Str#S27549317	1	1
CATGGAGTCGAGTC	Str#S42160776	5	1
CATGAGTGCAATGA	Str#S11224089	1	1
CATGGAGACTCTAA	Str#S37581906	1	1
CATGTGGTGGCTAG	Str#S43286319	1	1
CATGATACTTTAAG	Str#S43098610	1	1
CATGAACAAGTCAT	Str#S24150623	1	1
CATGTATGCTATAT	Str#S17738813	1	1
CATGCCAATGGCCT	Str#S22866424	1	1
CATGAACTCATCCT	Str#S40833627	1	1
CATGTTAACTGATT	Str#S21735243	1	1
CATGGATGTGGTTT	Str#S43838128	1	1
CATGGTTGATATGC	Str#S11278254	5	1
CATGTGACCTGCCT	Str#S17744759	1	1
CATGTGAGAAAATG	Str#S21733315	1	1
CATGTCGGACCATT	Str#S35726528	1	1
CATGTCAATATTTT	Str#S24546172	1	1
CATGTTAATGTTGC	Str#S37608460	1	1
CATGTTATGGGTCA	Str#S21126337	1	1
CATGGTGGTCTGAC	Str#S37582315	1	1
CATGTTCAAGCCTT	Str#S18165578	1	1
CATGGGAAGAAACC	Str#S42538814	1	1
CATGTTTCCTACTT	Str#S35337972	1	1
CATGCAGTCCATTA	Str#S35337972	7	1
CATGTTTCTTTCTT	Str#S23872113	1	1
CATGGGAAGACTTG	Str#S22245613	1	1
CATGCACTGCCCTA	Str#S34484748	7	1
CATGTTTCTTTCTA	Str#S43309039	1	1
CATGTTGTAGGTAA	Str#S19268315	1	1
CATGGAACAAATTT	Str#S27549314	1	1
CATGTACAGTATAT	Str#S17744768	1	1
CATGGAATTAAAAA	Str#S17744777	1	1
CATGGACACAAAGC	Str#S17744782	1	1
CATGTTATGGTCTC	Str#S30067150	9	1
CATGAGAACCTGCT	Str#S21735378	1	1
CATGCAAGAAGCTG	Str#S22612662	1	1
CATGGCATTGTTGT	Str#S43235911	1	1
CATGAGGCGCCACA	Str#S43286196	1	1
CATGATGAAGTACA	Str#S43286196	3	1
CATGGGGTCAGACT	Str#S24574729	1	1
CATGAGAATGAACA	Str#S22727634	1	1
CATGAAGTGTTTCC	Str#S37582424	1	1
CATGGAGCGTACGG	Str#S11172523	1	1
CATGTCTATAGTAT	Str#S26250261	1	1
CATGGCTGCCTTCT	Str#S37582040	1	1
CATGTAAAGTCTGC	Str#S43838068	1	1
CATGTACTATATGT	Str#S24546132	1	1
CATGTTTCTTATCC	Str#S24546132	6	1
CATGAGAATTTATT	Str#S22245338	1	1
CATGCATTTTGTTG	Str#S22245622	1	1
CATGGATTTACGCT	Str#S21057121	1	1
CATGGGGTTTGAGG	Str#S21733323	1	1
CATGCCTTATTTTT	Str#S21057364	1	1
CATGATGTCATATT	Str#S19269023	1	1
CATGTTTTCCCTGA	Str#S22684818	1	1
CATGGATGCATTCT	Str#S23315467	1	1
CATGTTTATGGGTC	Str#S21735257	1	1
CATGCACACTAGGG	Str#S21734084	1	1
CATGGAGAATATTT	Str#S33890905	1	1
CATGAAATACTTTG	Str#S21735316	1	1
CATGTGGCTTTTCT	Str#S35035791	1	1
CATGAGCAAGCAAG	Str#S30066902	1	1
CATGTGCGACAGAA	Str#S21735283	1	1
CATGGCACGGGAGT	Str#S37959818	1	1
CATGGTAATCCTGT	Str#S24116909	1	1
CATGCGAGAAGAAT	Str#S24116909	2	1
CATGATCATTAGTT	Str#S43286421	1	1
CATGAGGAAAATAG	Str#S34550984	1	1
CATGTTGATCTTTT	Str#S19206539	1	1
CATGGCAACCAATC	Str#S36126943	1	1
CATGAAAGGTGAAG	Str#S43837989	1	1
CATGTCTTTGAACT	Str#S21733738	1	1
CATGTAAATAAATG	Str#S26278695	1	1
CATGATTGTACTGA	Str#S22245099	1	1
CATGGAAGTACTGT	Str#S19551112	1	1
CATGAAATAAACAA	Str#S21696194	1	1
CATGACTATAATGA	Str#S43837966	1	1
CATGCATATATACT	Str#S43837966	4	1
CATGTCTACAATAA	Str#S21733381	1	1
CATGGAATAAGTTA	Str#S21057406	1	1
CATGGCCCAGAGAT	Str#S21057168	1	1
CATGATTTAAAGAT	Str#S22245423	1	1
CATGTAGCTGCTGA	Str#S21734717	1	1
CATGCAGACATTAA	Str#S34286334	1	1
CATGAATATTCAGG	Str#S21057204	1	1
CATGTTCATTTTAA	Str#S21057335	1	1
CATGTTCATTATGA	Str#S22245132	1	1
CATGCACATTCCTT	Str#S24575220	1	1
CATGTGTACATATA	Str#S24575220	11	1
CATGCAACACTGAA	Str#S21057457	1	1
CATGTGCAAAAAAA	Str#S21057457	3	1
CATGAGCAACTGGC	Str#S21733403	1	1
CATGTTAAAACACC	Str#S21126328	1	1
CATGTGATCTGCAC	Str#S21735278	1	1
CATGATAAACTGAC	Str#S24441902	1	1
CATGTTAAAGTTGG	Str#S22244969	1	1
CATGAGCAGAGTAA	Str#S18002581	1	1
CATGGGTACATTTA	Str#S35035853	1	1
CATGAATCCATATT	Str#S21735317	1	1
CATGCACACCACCA	Str#S22415936	1	1
CATGGCTGGGGATT	Str#S22521806	1	1
CATGTGTATTCTTG	Str#S42160672	1	1
CATGTAGCTGGGTG	Str#S21734373	1	1
CATGCCAGAGGCTG	Str#S26292746	1	1
CATGGCTGTTCAAG	Str#S21735546	1	1
CATGCAGCTTGACA	Str#S21735546	3	1
CATGAAAGCTGCTT	Str#S40833675	1	1
CATGTTGGCAATCT	Str#S17899249	1	1
CATGGTGCACTAAA	Str#S26500043	1	1
CATGAGCGTAATAG	Str#S21627420	1	1
CATGGACAAAAGCA	Str#S21735264	1	1
CATGTATGTGCCCA	Str#S30067173	1	1
CATGTGCCTCTTCT	Str#S30067173	5	1
CATGAATGTTGAAG	Str#S22612657	1	1
CATGGTTGGAATAC	Str#S41573892	1	1
CATGTCAAGAACTA	Str#S18067772	3	1
CATGAAAAACTTGT	Str#S21735135	1	1
CATGCTATATGGGA	Str#S43309126	1	1
CATGTGAAGGAAAA	Str#S22245190	1	1
CATGATGCATTTCC	Str#S30067206	1	1
CATGCAAAAAAAAA	Str#S21057160	1	1
CATGTGTTTAAAAA	Str#S23168968	1	1
CATGGTCTGCATTG	Str#S33890811	1	1
CATGCACAGCGGGT	Str#S21731508	1	1
CATGATGCAAGCAG	Str#S21731508	4	1
CATGCAGCTATTGT	Str#S21735159	1	1
CATGCAGTTTGAGA	Str#S37582169	1	1
CATGTAAATGTGTA	Str#S21696090	1	1
CATGATGGCGACCA	Str#S21734678	1	1
CATGTTTACTTTTT	Str#S21057377	1	1
CATGGTTGCAGAAG	Str#S35337371	1	1
CATGCACTTTTCCC	Str#S30066988	1	1
CATGGGAACTGAGT	Str#S21126356	1	1
CATGGAGAATATTT	Str#S22514770	1	1
CATGTTTCATTTTA	Str#S18050840	4	1
CATGCAACACAGGA	Str#S22363850	1	1
CATGACTTACACAC	Str#S21627483	1	1
CATGAAATGCATTA	Str#S43309165	1	1
CATGCAGAAAGAAC	Str#S43309165	9	1
CATGATCTATTGGG	Str#S21989641	1	1
CATGGTGATTCCTA	Str#S27582895	1	1
CATGAATAAAATCA	Str#S21733268	1	1
CATGTTTTGTGTTT	Str#S21309379	1	1
CATGGTCATCTTGT	Str#S24546380	1	1
CATGTACAATTTCA	Str#S24546301	1	1
CATGATTTTGACAG	Str#S24546301	3	1
CATGAAACGGTTCA	Str#S21057329	1	1
CATGTTTCATACTT	Str#S37959825	1	1
CATGCTGCCCAGCA	Str#S22744623	1	1
CATGAACTAAAAAA	Str#S21731517	1	1
CATGTTAAATTGCT	Str#S21627430	1	1
CATGGTAAGTGTTA	Str#S21735216	1	1
CATGTTAAATGATG	Str#S30067012	2	1
CATGTCTGCTGTCA	Str#S21057389	1	1
CATGGACGGTGATC	Str#S22612798	1	1
CATGCTACAGGTAA	Str#S22612798	5	1
CATGTTGCTGGCTA	Str#S41489503	1	1
CATGTAGTCCTACA	Str#S11195448	1	1
CATGATAAACCAAC	Str#S42538881	1	1
CATGCTATAGACTA	Str#S11225638	1	1
CATGATGTGGGATC	Str#S21735365	1	1
CATGAGGCCTGCTA	Str#S22244958	1	1
CATGGCCTTTTGCT	Str#S21735444	1	1
CATGACATTTTCCT	Str#S21057264	1	1
CATGAAGCTCCAAG	Str#S22333257	1	1
CATGTAACACTGAA	Str#S22245402	1	1
CATGTCAACCCCAA	Str#S42160500	1	1
CATGAAAAAAAAAA	Str#S37582206	1	1
CATGGAATGCTCTT	Str#S22497304	1	1
CATGAAGTTGTGGT	Str#S21929849	1	1
CATGGGGCCAACTT	Str#S43235856	1	1
CATGAGGGAAAATG	Str#S22421640	1	1
CATGAAAATAAAGA	Str#S21735324	1	1
CATGGGAGAGAATG	Str#S21126460	1	1
CATGGGGTTGCTCT	Str#S24574748	1	1
CATGTACACAATAG	Str#S21057144	1	1
CATGCGATTGAAGG	Str#S34124062	1	1
CATGTTTTAATACA	Str#S19186092	3	1
CATGAAAGTCCATA	Str#S43838094	1	1
CATGGTGTGCTCCA	Str#S35337973	1	1
CATGAAAAAAAAGA	Str#S35828902	1	1
CATGTACACATCTC	Str#S42538906	1	1
CATGGGAATCCTGT	Str#S24546099	1	1
CATGTTTATGATAT	Str#S24546296	1	1
CATGGAACTCTGTG	Str#S26519865	1	1
CATGCTTAAGGGCA	Str#S17742719	1	1
CATGGTAGGTGCTG	Str#S21057114	1	1
CATGTAAATATTTG	Str#S21733806	1	1
CATGAGTTTAAAGT	Str#S21057438	1	1
CATGCAGCATTATC	Str#S21733363	1	1
CATGCTCAGGAGCA	Str#S20513758	1	1
CATGTTGTTATTAT	Str#S22364103	1	1
CATGTTAAGAGCTG	Str#S24574607	1	1
CATGGCACTATGTG	Str#S24546425	1	1
CATGGCATTAATTC	Str#S24663451	1	1
CATGTTTTGTACCA	Str#S24663451	4	1
CATGGCCTCTTCAT	Str#S21734365	1	1
CATGGCCGTCTGCT	Str#S21734365	4	1
CATGAAATCCTTTT	Str#S37582693	1	1
CATGCAAAGAACCC	Str#S21735214	1	1
CATGACTTGTAGAA	Str#S21734928	1	1
CATGGCAGTTTGCC	Str#S27549387	1	1
CATGAGAATTAATG	Str#S34286107	1	1
CATGCAGGTGTGTC	Str#S34286107	6	1
CATGCTGTCTACTT	Str#S26278870	1	1
CATGTTAATGAACA	Str#S21734496	1	1
CATGGCTTCATAGC	Str#S20966337	1	1
CATGCGGAGAAACC	Str#S22363751	1	1
CATGGATTAAAGCA	Str#S21126402	1	1
CATGTTAAGAAGAG	Str#S22612816	1	1
CATGTAGATAGAGG	Str#S20966290	1	1
CATGGCCGAGGGGG	Str#S24517509	1	1
CATGAACTGTTTAC	Str#S22333255	1	1
CATGAAGGCACAAG	Str#S34494450	1	1
CATGGGTTCCAGAG	Str#S21627474	1	1
CATGTTGCCTGCCA	Str#S21929273	1	1
CATGCCCTAAAAGC	Str#S24546242	1	1
CATGATCGGTTCCC	Str#S34315604	1	1
CATGTTTTCTATGT	Str#S37581921	1	1
CATGTTACTGCAAA	Str#S22363676	1	1
CATGTCTTCTTGAA	Str#S22333250	1	1
CATGTTCCAGGTAT	Str#S17821448	1	1
CATGGGGGGGGGGG	Str#S17730896	1	1
CATGAAAGTCCTGC	Str#S21126590	1	1
CATGTGGTTTCAGC	Str#S35337378	1	1
CATGTCTGTTTTTC	Str#S21057104	1	1
CATGTTGAACAGGA	Str#S22245557	1	1
CATGTTTTAAGCCT	Str#S18139974	1	1
CATGATGTCCTCCT	Str#S22744563	1	1
CATGTAGAAGCCAA	Str#S17736931	1	1
CATGCAGCTCAATA	Str#S22514718	1	1
CATGAGTGGGTATG	Str#S34494448	1	1
CATGGCCGAGGAAT	Str#S22245408	1	1
CATGCTGCACTTGT	Str#S22857341	1	1
CATGTCTGCACGCT	Str#S33890793	1	1
CATGTTGCTTGCCT	Str#S21696209	1	1
CATGTGGACTGGCA	Str#S23684647	1	1
CATGTGAAAACTAT	Str#S23315536	1	1
CATGTGTCACTGTA	Str#S37959855	1	1
CATGGTTAAGGGTA	Str#S37959855	5	1
CATGCTTTTGTAAG	Str#S21735182	1	1
CATGTTAAAAAATA	Str#S21696220	1	1
CATGGAATTAACAT	Str#S21696145	1	1
CATGATATATGCCT	Str#S20966324	1	1
CATGGGTCAGTATG	Str#S22244999	1	1
CATGGATCAGACGT	Str#S22244999	5	1
CATGTTACCCCCGG	Str#S21735340	1	1
CATGTCCTGTTTGC	Str#S21057369	1	1
CATGCCTTCCAACA	Str#S21731521	1	1
CATGTTTGTGTTTA	Str#S37959766	1	1
CATGGACATCAGGG	Str#S42952943	1	1
CATGACTAGATAAA	Str#S37582501	1	1
CATGAAATGTACAA	Str#S34494337	1	1
CATGTACCCAGTTT	Str#S22245573	1	1
CATGTAATGCCCCC	Str#S16539116	1	1
CATGTTTATTCTCA	Str#S43286463	1	1
CATGAAACACTCAT	Str#S11182330	1	1
CATGCAAAAATGCA	Str#S18051826	1	1
CATGAACCCCACGC	Str#S24546366	1	1
CATGAGAACCATCT	Str#S37581977	1	1
CATGGCAAATGCTC	Str#S22814370	1	1
CATGTATTTTGCAC	Str#S21734819	1	1
CATGAAACAAGAAC	Str#S30066922	1	1
CATGGATCTTTCCT	Str#S21696159	1	1
CATGGTGAAAAGCT	Str#S30067063	1	1
CATGGTTATATCAG	Str#S24116920	1	1
CATGGACGAAAATG	Str#S43286204	1	1
CATGTTTATTTTGT	Str#S20966211	1	1
CATGAGATCTCTAT	Str#S22294718	1	1
CATGTTCCTTTTTT	Str#S22717216	1	1
CATGCTTTGGGCTA	Str#S11304062	1	1
CATGCTTAACGATT	Str#S18140744	1	1
CATGGGGGGCATTT	Str#S11304495	1	1
CATGTGACTTGTTT	Str#S17744814	1	1
CATGGCACAGGCAG	Str#S22612678	1	1
CATGCACATAATCC	Str#S11307335	1	1
CATGGGGAGGGCCA	Str#S11307487	1	1
CATGCCCAGTTCAG	Str#S11307487	2	1
CATGTTTTATTTTC	Str#S30067074	1	1
CATGAACGACCTGG	Str#S35718459	1	1
CATGTTTTTTTTAA	Str#S26278699	1	1
CATGCAAGTTCTAC	Str#S26278699	3	1
CATGTACCTGCTTG	Str#S43286503	1	1
CATGATCTTAACCC	Str#S11310428	2	1
CATGCAACGTCAAA	Str#S23872118	1	1
CATGTGTGTTTTGG	Str#S17744737	1	1
CATGGCATTCTCCC	Str#S20966227	1	1
CATGAAGTACACCG	Str#S17752417	1	1
CATGGAGATTAGCG	Str#S19675585	1	1
CATGTTTTCTGTAA	Str#S43838043	1	1
CATGGAAAAAAAAA	Str#S43838043	17	1
CATGTTGGACAAGC	Str#S17873688	1	1
CATGCCTTTGGAAA	Str#S22245539	1	1
CATGGAGTTAAATT	Str#S22672884	1	1
CATGGGGATGGGGG	Str#S17744830	1	1
CATGGGTCTATCCT	Str#S22245589	1	1
CATGGACCCCCCCC	Str#S24546197	1	1
CATGGCTGAGGGCC	Str#S22245086	1	1
CATGCTGCAATAAA	Str#S22245088	1	1
CATGCAACAGGCGA	Str#S22244950	1	1
CATGCCATTGAATA	Str#S22363732	1	1
CATGTAACTAAGGC	Str#S22744603	1	1
CATGTTTGTAACTG	Str#S22427308	1	1
CATGAATACTCCCT	Str#S22427308	3	1
CATGGGAGGCCCTT	Str#S21733371	1	1
CATGATATCTTCAT	Str#S22612797	1	1
CATGATTGTTGGTG	Str#S17762419	6	1
CATGGGGTTGTGGA	Str#S21734737	1	1
CATGATATACAAAT	Str#S21734415	1	1
CATGTACTGCGTTA	Str#S24546298	1	1
CATGCAGTGTTTCC	Str#S21057161	1	1
CATGTGTTAATACT	Str#S33890883	1	1
CATGAATGGGGGAG	Str#S33890883	2	1
CATGTCCCAAAAAT	Str#S33890883	4	1
CATGACTAATATGG	Str#S40833664	1	1
CATGGCATTTGAAG	Str#S22612703	1	1
CATGGAAGCAGACA	Str#S21696166	1	1
CATGAAAAATAAAA	Str#S21126449	1	1
CATGAAAAAAAAAA	Str#S21734093	1	1
CATGGATCTTGTTT	Str#S21057146	1	1
CATGGACAATTTCT	Str#S21733200	1	1
CATGCTGTACCTGC	Str#S21733475	1	1
CATGGTGCCATTGT	Str#S33890821	1	1
CATGTAACTACTGT	Str#S42160505	1	1
CATGTAGGTATGAG	Str#S21126432	1	1
CATGACCACAGTGA	Str#S21734127	1	1
CATGCTTTGTCAGA	Str#S21057431	1	1
CATGTGGCTGTGAG	Str#S21627439	1	1
CATGGAAAAAATAA	Str#S37223673	1	1
CATGTTCTCTGTGA	Str#S37223673	25	1
CATGTACAAAAAAA	Str#S26533975	1	1
CATGTGAATAAAAA	Str#S21734619	1	1
CATGACCTTCACAT	Str#S20480343	1	1
CATGAAACTTAAGC	Str#S17748451	2	1
CATGAATTGCAAAA	Str#S43286346	1	1
CATGCAGATTGAAT	Str#S24182718	1	1
CATGTACTCTGGGG	Str#S18349486	1	1
CATGTAGATCGATT	Str#S18349486	4	1
CATGCTTCTGACTG	Str#S37582314	1	1
CATGCTATTTTTGT	Str#S22514727	1	1
CATGGTGTCAGTGG	Str#S41573897	1	1
CATGCCTTTTCACT	Str#S34484812	1	1
CATGGAGGGAACCT	Str#S18067562	1	1
CATGGGAACACTTT	Str#S24182714	1	1
CATGGCAGTGCCAA	Str#S41573853	1	1
CATGAAAGGAAAGG	Str#S18139561	1	1
CATGGCTTTTGTGC	Str#S21735571	1	1
CATGCCAGCATACA	Str#S22364059	1	1
CATGTTTTGGTGCT	Str#S21057128	1	1
CATGCTTTTGTAAT	Str#S21057128	3	1
CATGTAATGTGACG	Str#S43235852	1	1
CATGAATCAGTGGA	Str#S24546431	1	1
CATGTTTGGAATAA	Str#S23562006	1	1
CATGCACAAAGTTT	Str#S24182711	1	1
CATGTTTTTTTCCC	Str#S21238203	1	1
CATGCCAGTCACGT	Str#S21126444	1	1
CATGAAATCCCAGA	Str#S34872142	1	1
CATGGTTCATTAAA	Str#S41657959	1	1
CATGTCAAATTATA	Str#S34315602	1	1
CATGAAAAAAAAAA	Str#S18361718	1	1
CATGTCCTAAGCAT	Str#S23315537	1	1
CATGGTTCACTTGT	Str#S37581924	1	1
CATGTGTATAAATA	Str#S21627440	1	1
CATGAATACGGAGT	Str#S21627440	2	1
CATGGGACTATGCC	Str#S22245275	1	1
CATGGCTGTAGTTT	Str#S21733166	1	1
CATGAGAAAGAAAA	Str#S42151926	1	1
CATGCGTTTTGTGC	Str#S42160923	1	1
CATGGCTTATGTGT	Str#S42160923	3	1
CATGTAACGCACTG	Str#S41489536	1	1
CATGAAATACAGTC	Str#S23166499	1	1
CATGTATTCACGGG	Str#S42160924	1	1
CATGCAGTGCTTGA	Str#S34494257	1	1
CATGGTTATCTGTA	Str#S26493888	3	1
CATGAGACAATGCC	Str#S23315579	1	1
CATGTTACAGACAC	Str#S21733372	1	1
CATGTACCATTCAA	Str#S19671588	1	1
CATGTCTCCTGAAT	Str#S21734765	1	1
CATGAGTTCCAAAT	Str#S17775707	1	1
CATGTTACATAGTT	Str#S24575327	6	1
CATGGGGATGGGAA	Str#S43309067	1	1
CATGCGCAATGCTC	Str#S22514626	1	1
CATGTTGTGCAGTA	Str#S22521847	1	1
CATGACCTAATGAT	Str#S21734602	1	1
CATGTCACCTGGTT	Str#S26278922	1	1
CATGCTTCCCCAAC	Str#S26278942	14	1
CATGAACGTGCAGA	Str#S20966319	1	1
CATGTGGGGAATGA	Str#S16552052	1	1
CATGTGACTTTACC	Str#S34124059	1	1
CATGGGGACAAAAC	Str#S42160792	1	1
CATGTATGTTTTTC	Str#S24182726	1	1
CATGTGATCTGGCC	Str#S24182726	20	1
CATGGAAAATCTAT	Str#S22521803	1	1
CATGCAGGATCTGT	Str#S22514805	1	1
CATGTCAGTAACAT	Str#S21733324	1	1
CATGATGTATGTTA	Str#S21057265	1	1
CATGTCAGGCAGAC	Str#S37959797	1	1
CATGGTTGACACTT	Str#S21733836	1	1
CATGAGAAGAGAAA	Str#S21057166	1	1
CATGTTGCTACCCA	Str#S22363728	1	1
CATGCTCTCAGCAC	Str#S42953204	1	1
CATGAAAAAGTAAA	Str#S21734888	1	1
CATGCCACTGCAAT	Str#S24116925	1	1
CATGATGCCCTCTG	Str#S22776202	1	1
CATGGAAGTTACTG	Str#S34494668	1	1
CATGCTGTTTTATC	Str#S21733391	4	1
CATGAAAGATTTGG	Str#S24546443	1	1
CATGTCTGTATATA	Str#S37582195	1	1
CATGTTTTAAAAAA	Str#S17728485	1	1
CATGCCCTGCAGAG	Str#S22363873	1	1
CATGTAAATAACGT	Str#S41573768	1	1
CATGTTCCATACAC	Str#S21733788	1	1
CATGATTTGGGCCT	Str#S22514660	1	1
CATGAATAAATATC	Str#S24116936	1	1
CATGCAAGCGCCCA	Str#S21734761	1	1
CATGTTTATTTACT	Str#S24182694	1	1
CATGTTTGACAAAA	Str#S22245074	1	1
CATGATCCTCTCTA	Str#S21733898	1	1
CATGTTTGGTTTGT	Str#S21735028	1	1
CATGTACGACAAAA	Str#S21696202	1	1
CATGTGGAAGTGCA	Str#S37580525	1	1
CATGGCCGTGTTCG	Str#S43286335	5	1
CATGAGGCAAGAAT	Str#S43309090	1	1
CATGAATGGATGTT	Str#S42160645	1	1
CATGTGGTTAAAGG	Str#S21735193	1	1
CATGACTTCTGGAC	Str#S22948024	1	1
CATGACACTAGATC	Str#S17782793	1	1
CATGAGAGCGACAG	Str#S21733267	1	1
CATGGTTATTCTGT	Str#S35035801	1	1
CATGTTCAGTTTGT	Str#S22245097	1	1
CATGTCAGTTACTG	Str#S17794409	1	1
CATGTGTACCATTG	Str#S21627487	1	1
CATGTTTTCAAGGG	Str#S21733632	1	1
CATGACATTTCAAT	Str#S23113822	1	1
CATGTATTTCTCTT	Str#S21734700	1	1
CATGTTGCATTTAA	Str#S30066873	1	1
CATGGCTCAGATCT	Str#S19250888	1	1
CATGGCTTCAGAGG	Str#S18005221	1	1
CATGGTTTTTATGC	Str#S17747619	1	1
CATGAAGAAACTGG	Str#S37581902	1	1
CATGAGCAAAGATA	Str#S20966258	1	1
CATGATGCTTATCT	Str#S20966258	3	1
CATGCTAGTTCTCA	Str#S23704724	1	1
CATGTGGTACATAA	Str#S42160582	1	1
CATGATGGGCTGTA	Str#S21733805	1	1
CATGTTCGATATCC	Str#S22245355	7	1
CATGTGGTGCACAA	Str#S42952942	1	1
CATGTTACTGACTG	Str#S43309283	1	1
CATGGAAGGTCAAT	Str#S42953182	1	1
CATGTTCTTTAGCC	Str#S42953182	2	1
CATGGGAAGAAGAA	Str#S18349467	1	1
CATGGAATACAGAT	Str#S21627492	1	1
CATGAAAGAAAAAA	Str#S34494653	1	1
CATGTCATCTTTGC	Str#S24150629	1	1
CATGGAATGTTACA	Str#S19206540	1	1
CATGTAATAAATTG	Str#S43286523	1	1
CATGTGCCTGCTAT	Str#S19206487	1	1
CATGAACGTGAGCG	Str#S19206487	10	1
CATGCTAAAAAAAA	Str#S41489636	17	1
CATGAGGTGCAAAA	Str#S24546551	1	1
CATGCAGACAAAAA	Str#S21627488	1	1
CATGTGTATTTTAA	Str#S22333256	1	1
CATGCAGGCTGTAC	Str#S22744589	1	1
CATGTCTCAGATAG	Str#S43309257	1	1
CATGTTTCTCTAAT	Str#S43309257	10	1
CATGCAGCACGTGT	Str#S24546211	1	1
CATGTAGCTTATAC	Str#S21734273	1	1
CATGTGGATCAATT	Str#S22245220	1	1
CATGGATCATCACT	Str#S21057332	1	1
CATGCTTTAAGGCC	Str#S24639771	1	1
CATGAAAAAAAAAA	Str#S34551015	1	1
CATGTAAAGGGATA	Str#S21126348	1	1
CATGTAAAAAAAAA	Str#S37361499	1	1
CATGTATGCGCACA	Str#S21733902	1	1
CATGCAATTAATGG	Str#S21734229	1	1
CATGATAGCTCCAT	Str#S22524526	1	1
CATGCTAATCCCCC	Str#S21057426	1	1
CATGATAGTATCAG	Str#S22521846	1	1
CATGGTTGGCCAAA	Str#S19551114	11	1
CATGACTGTCAAAA	Str#S35337983	1	1
CATGAACAAAAAAA	Str#S24574630	1	1
CATGTGCAGACATT	Str#S41573854	1	1
CATGTTAATGTGCC	Str#S22744562	1	1
CATGAAGCTGACTA	Str#S42538892	1	1
CATGTGACTTGCCA	Str#S35168785	1	1
CATGCAAAGAAAAC	Str#S21734679	1	1
CATGCTGAGAAAGG	Str#S22524531	1	1
CATGTGTGCAGCCA	Str#S22514641	1	1
CATGTATTTCCCTG	Str#S26474345	1	1
CATGGATGGCAACT	Str#S35337987	1	1
CATGGGAATGGTAA	Str#S21733468	1	1
CATGTGTGTATCAT	Str#S27582940	1	1
CATGTGGCAATAGC	Str#S37582187	1	1
CATGGCGGCCATAT	Str#S22245544	1	1
CATGTTCTAAATGT	Str#S18140365	1	1
CATGACCAATCAGA	Str#S34123980	1	1
CATGGACCAAACTA	Str#S21561405	1	1
CATGTTGTCACCGG	Str#S20966188	1	1
CATGATGTACAGTT	Str#S21057157	1	1
CATGGAAAGCTGGT	Str#S27549370	1	1
CATGAACCCATTGT	Str#S30067013	1	1
CATGCGGCTATTTG	Str#S37363868	11	1
CATGCAAAGGAAAG	Str#S22514661	1	1
CATGGGTGTTTCTG	Str#S35193356	1	1
CATGATTCAGTAAC	Str#S18053771	1	1
CATGCAGTAATAGC	Str#S22245241	1	1
CATGCAGAGCAGAA	Str#S22245556	1	1
CATGGGCAAGAAAA	Str#S17730327	1	1
CATGTTAAGGCCAA	Str#S17796735	3	1
CATGAGGATCCCCC	Str#S18165561	1	1
CATGTGCGTTTCTG	Str#S21126564	1	1
CATGAAAAAAAAAA	Str#S21126442	1	1
CATGTAAATACTGC	Str#S34872194	1	1
CATGAAAATATTTT	Str#S22514666	1	1
CATGTTTATACAGC	Str#S21561351	2	1
CATGTCAAGGAGTA	Str#S21561351	7	1
CATGCAGACAGGAC	Str#S21696193	1	1
CATGCAGTGAGGGC	Str#S21696193	2	1
CATGTATAAAAAAA	Str#S26251569	1	1
CATGTTCAGGTTTA	Str#S21706005	5	1
CATGTACACATAAC	Str#S21706005	27	1
CATGAAAGAGGTCA	Str#S22744579	1	1
CATGTAGTTCCAGT	Str#S22744579	2	1
CATGCACTGTGGCT	Str#S21735534	1	1
CATGTCACCATCAG	Str#S24639628	1	1
CATGCTTGTCTAAG	Str#S24150599	1	1
CATGTGGGCTTTGA	Str#S23296411	1	1
CATGCTCTGCAGCT	Str#S17745964	1	1
CATGTACTTACCTC	Str#S11159718	1	1
CATGGAAACCAAAA	Str#S22514687	1	1
CATGCTTTCCAAAA	Str#S34494712	1	1
CATGTAAAGGTGAA	Str#S23716868	1	1
CATGTTTCCTTTTG	Str#S21734904	1	1
CATGTTTGCCTTTT	Str#S43286307	1	1
CATGTAAAGAGACT	Str#S21057142	10	1
CATGCCAGAGCTCT	Str#S21126499	1	1
CATGTGTTTTACCT	Str#S24116905	1	1
CATGCGTAGGGGCA	Str#S37581844	1	1
CATGAGAATCAAGA	Str#S21733785	1	1
CATGCAGCCTACAG	Str#S22612749	1	1
CATGTAAATAAGAA	Str#S20966295	1	1
CATGTGGTTAATAA	Str#S20966295	3	1
CATGCAAATGAGAA	Str#S43309141	1	1
CATGTGACTTAATA	Str#S37419709	1	1
CATGCTTTTCTGTT	Str#S22245457	1	1
CATGTGCCCAGGAG	Str#S23315504	1	1
CATGTTGATTTTCA	Str#S43286305	1	1
CATGTCGGCAGTGT	Str#S37582341	1	1
CATGTCAAGTACAA	Str#S22744633	1	1
CATGCAAAAGAGCC	Str#S35337366	1	1
CATGAAGTTATTAA	Str#S22514897	1	1
CATGCCACTGGGCC	Str#S22612735	1	1
CATGGATCAGTTAA	Str#S43235843	1	1
CATGTTTTTAACAC	Str#S43235853	1	1
CATGATAAGTTCAA	Str#S23619769	1	1
CATGTATACTTTTG	Str#S41657895	1	1
CATGAAATTAAACT	Str#S24441905	1	1
CATGTAATTTAGAA	Str#S17799253	2	1
CATGTAGCAAAAAA	Str#S18003239	6	1
CATGTAGCAATACA	Str#S22843546	2	1
CATGTACCTTATGC	Str#S43309127	1	1
CATGGGCTGAAATG	Str#S33890818	1	1
CATGTTACAGCTGA	Str#S17744792	1	1
CATGGAGCTCTACA	Str#S43236017	1	1
CATGCCTATGGGGG	Str#S34494503	1	1
CATGCATACATTTA	Str#S17899248	1	1
CATGTGTATGAATG	Str#S24546101	1	1
CATGCTGTTTAATG	Str#S22363706	1	1
CATGGACCCGGGCT	Str#S35337388	1	1
CATGTATGTTAACT	Str#S22244939	1	1
CATGATATAAAGAG	Str#S34551106	1	1
CATGCACTGATCCT	Str#S21733928	1	1
CATGCATTTTTTTT	Str#S18054559	4	1
CATGAAAAAAAAAA	Str#S18139430	1	1
CATGCTGTATAAGA	Str#S21733801	1	1
CATGTGCCTTAAAA	Str#S21057327	1	1
CATGAAGCAAGATA	Str#S21735181	1	1
CATGGAAAATAAAA	Str#S42160698	1	1
CATGTTTTGTACAA	Str#S22245332	1	1
CATGTCTATGCCAG	Str#S43838039	1	1
CATGCCTGGAATGG	Str#S21733258	8	1
CATGATGAACAAAG	Str#S37582644	1	1
CATGTTTTAAAAAG	Str#S24116872	1	1
CATGCAAAGTGTCT	Str#S26478031	1	1
CATGGCAGCCTTCT	Str#S21057371	1	1
CATGTGAGCTTTGT	Str#S37582626	1	1
CATGCTTTGTGGTG	Str#S30066806	1	1
CATGTTACAAACGG	Str#S33890704	1	1
CATGGCCAGCACTG	Str#S21734420	1	1
CATGTAAAAAAAAA	Str#S40833646	1	1
CATGAACTCCTCCC	Str#S34124018	1	1
CATGATTGCCAGTT	Str#S22612655	1	1
CATGCCCTGCCTCC	Str#S21733376	1	1
CATGATCTTGTCCT	Str#S21057113	1	1
CATGGCCTTCAATA	Str#S17971824	1	1
CATGATGGATCTCA	Str#S22839068	1	1
CATGGCGTCCGTAA	Str#S35726516	1	1
CATGTCTAGTCTCC	Str#S21696151	1	1
CATGGGCCGTGATG	Str#S37959914	11	1
CATGGGACTGAAAA	Str#S37959914	14	1
CATGGGGTGTTTCA	Str#S21057445	1	1
CATGTCTTAAACTG	Str#S20966234	1	1
CATGCTACCTACTA	Str#S42538616	1	1
CATGGCTTGGCTCT	Str#S23315590	1	1
CATGCTTTAGAAAA	Str#S23171059	4	1
CATGTTTAACCAGC	Str#S41658030	1	1
CATGCATAACAGTT	Str#S22245121	1	1
CATGTTAAAGCAAC	Str#S34494299	1	1
CATGTATAATAAAC	Str#S21735560	1	1
CATGTAAAAAAAAA	Str#S41489624	1	1
CATGGAAAGAACCC	Str#S34286447	1	1
CATGCATTCAATTT	Str#S22612659	1	1
CATGCCTGAAACAC	Str#S22612659	5	1
CATGGCACCAAGTT	Str#S43286484	1	1
CATGCAGGATTTGT	Str#S21733429	1	1
CATGTTTCTTGGAA	Str#S21057286	1	1
CATGGTGGTGGAGG	Str#S22245162	4	1
CATGAACATTTTCA	Str#S21733207	1	1
CATGAAGGAATGTT	Str#S21734369	1	1
CATGTATTGGTCCC	Str#S26278880	1	1
CATGATTTTGTATT	Str#S21057356	1	1
CATGATAGTTTCTG	Str#S37608457	1	1
CATGAAAAAAAAAA	Str#S22514792	1	1
CATGGAGTATAAGA	Str#S22514792	4	1
CATGATTTTTGATA	Str#S20966330	1	1
CATGCTATTTAAAT	Str#S17899263	1	1
CATGCAGTCTCTCA	Str#S17899245	1	1
CATGGGGAAGAAAG	Str#S43286266	5	1
[truncated: 17,570 more rows]
