# Supplementary material for: Identification of novel transcripts with differential dorso-ventral expression in Xenopus gastrula using serial analysis of gene expression
Source: Genome Biol. 2009 Feb 11;10(2):R15. doi: 10.1186/gb-2009-10-2-r15 (PMC2688288; doi:10.1186/gb-2009-10-2-r15)
Supplement: Additional data file 14 — Tag-mapping of experimental tags to the Gurdon database. [file gb-2009-10-2-r15-S14.xls]

## Sheet: gurdon_tagmapping
tag	gurdon_EST_ID	position from 3'-end	lower position (considering internal polyA)
CATGTCATTTGCGG	Xt6.1-TTbA071o12.5	3	1
CATGAGCTGCAACT	Xt6.1-CABJ10821.5	1	1
CATGGAGTACAAGC	Xt6.1-TNeu073c01.3	1	1
CATGGAGTACAAGC	Xt6.1-TTbA049e02.3SS	1	1
CATGAAATAAAACG	Xt6.1-TTpA010g10.5	1	1
CATGTTGTTAGGTC	Xt6.1-CAAQ9573.3	1	1
CATGCTGGTGTCAT	Xt6.1-TNeu073n13.3	1	1
CATGCTGGTGTCAT	Xt6.1-XZG33797.5SS	1	1
CATGCTGGTGTCAT	Xt6.1-CABC7371.3SS	1	1
CATGCTGGTGTCAT	Xt6.1-CABG11516.5SS	1	1
CATGGATGTCAGCT	Xt6.1-CABH7211.3	1	1
CATGTGCAAAAAAA	Xt6.1-CAAQ12130.3	1	1
CATGAGGCTTAAGA	Xt6.1-TGas124i02.3	1	1
CATGGATCCTCTGT	Xt6.1-CABK5990.3	1	1
CATGAGCCCCTCCT	Xt6.1-CABJ5807.3	1	1
CATGAGCCCCTCCT	Xt6.1-CAAR7899.3SS	1	1
CATGAGCCCCTCCT	Xt6.1-CABD13090.3SS	1	1
CATGTAAATAAAAA	Xt6.1-TTpA010p04.5	1	1
CATGTTGTAATTTG	Xt6.1-TTpA036l12.5	1	1
CATGCAGATATTTG	Xt6.1-CABD10148.3	1	1
CATGAGTCAAGAGA	Xt6.1-CABC7329.3	1	1
CATGAGTCAAGAGA	Xt6.1-CABH2853.3SS	1	1
CATGAGTCAAGAGA	Xt6.1-CABK7955.3SS	1	1
CATGAGTCAAGAGA	Xt6.1-XZG49054.3SS	1	1
CATGACACTGCTGC	Xt6.1-CABC7586.3	1	1
CATGGATCCTGACA	Xt6.1-XZG9086.5SS	1	1
CATGCAGCTTTCTT	Xt6.1-XZT61704.5SS	1	1
CATGACACTGCTGC	Xt6.1-XZG58068.5SS	1	1
CATGACACTGCTGC	Xt6.1-CABI13357.5SSS	1	1
CATGATGTCGATCC	Xt6.1-CABI9230.3	1	1
CATGGCATTCTCCC	Xt6.1-TEgg043k04.3	1	1
CATGAATTATTAGG	Xt6.1-CABJ12112.3	1	1
CATGAATTATTAGG	Xt6.1-CABH610.5SS	1	1
CATGTATAAGGGAA	Xt6.1-TTpA014c20.3	1	1
CATGTATAAGGGAA	Xt6.1-TTpA014c20.3SS	1	1
CATGTGTAATAAGT	Xt6.1-TTpA059j07.5	1	1
CATGTGGCTGTAAA	Xt6.1-TTpA059j07.5	3	1
CATGTTCCAGAATT	Xt6.1-TNeu073b13.3	1	1
CATGTTCCAGAATT	Xt6.1-XZG18589.5S	1	1
CATGTTCCAGAATT	Xt6.1-TTpA062c18.3S	1	1
CATGTTCCAGAATT	Xt6.1-TNeu089a20.3SS	1	1
CATGTGAAAAGAAT	Xt6.1-CABC10510.3	1	1
CATGAAAAGGCTTT	Xt6.1-XZG45195.5	1	1
CATGAAAAGGCTTT	Xt6.1-XZG16981.5SS	1	1
CATGGAAAGATGTG	Xt6.1-CAAO11827.5	1	1
CATGGAAAGATGTG	Xt6.1-CABH2043.3SS	1	1
CATGGAAAGATGTG	Xt6.1-CABH5166.3SS	1	1
CATGGACTTTCTTT	Xt6.1-TEgg060d11.3	1	1
CATGCACAAGACAC	Xt6.1-TNeu119h08.3	3	1
CATGATCCTGTGGA	Xt6.1-CABE8158.3	1	1
CATGATCCTGTGGA	Xt6.1-CAAR11309.3SS	1	1
CATGATCCTGTGGA	Xt6.1-CAAK6631.5SS	1	1
CATGACTACCGGAA	Xt6.1-ANHP735.5	1	1
CATGGAATTCGTAC	Xt6.1-THdA050f22.3	1	1
CATGATTGAATTAA	Xt6.1-CABJ5228.3	1	1
CATGGCGAAGCTGG	Xt6.1-CABD14271.5	1	1
CATGGCGAAGCTGG	Xt6.1-CABI5545.5SS	1	1
CATGGCGAAGCTGG	Xt6.1-CABK8797.5SS	1	1
CATGGCGAAGCTGG	Xt6.1-CABI8474.3SS	1	1
CATGGAATTCAATG	Xt6.1-CABK3016.5	1	1
CATGCTTGGGGTCA	Xt6.1-TEgg073a15.3	1	1
CATGCTTGGGGTCA	Xt6.1-TNeu113m17.3SS	1	1
CATGAGATTTCTAC	Xt6.1-ANBT922.5SS	2	1
CATGAGATTTCTAC	Xt6.1-TGas050o16.5SS	1	1
CATGAGATTTCTAC	Xt6.1-CABD4730.3SSS	2	1
CATGGGTCTACTCA	Xt6.1-TEgg045c15.3	1	1
CATGTTACTCTTTT	Xt6.1-CABK3129.3	1	1
CATGTACCAGCGTA	Xt6.1-CABK3129.3	2	1
CATGTTACTCTTTT	Xt6.1-TGas135k21.3SS	1	1
CATGTTACTCTTTT	Xt6.1-XZT41720.5SS	1	1
CATGTTACTCTTTT	Xt6.1-CABJ4011.3SS	1	1
CATGTACCAGCGTA	Xt6.1-CABJ4011.3SS	2	1
CATGTTACTCTTTT	Xt6.1-XZT48254.5SS	1	1
CATGTTACTCTTTT	Xt6.1-CABI8798.3SS	1	1
CATGTACCACATTT	Xt6.1-TTpA009f07.5	1	1
CATGTAGTATTTGC	Xt6.1-CABI6824.3	1	1
CATGTGCTGCCATT	Xt6.1-CABI12054.3	1	1
CATGTACATTTTTA	Xt6.1-CABI12054.3	2	1
CATGTACATTTTTA	Xt6.1-CAAL9547.3S	2	1
CATGTGCTGCCATT	Xt6.1-XZT46913.3SS	1	1
CATGTACATTTTTA	Xt6.1-XZT46913.3SS	2	1
CATGATTCACAGAA	Xt6.1-CABC7552.3	1	1
CATGTAAAGATCCC	Xt6.1-CAAK11441.5	1	1
CATGCAGTATGCTA	Xt6.1-CAAK11441.5	7	1
CATGCAGTATGCTA	Xt6.1-TTpA013d20.3SS	1	1
CATGCAGTATGCTA	Xt6.1-TNeu092k05.3SS	1	1
CATGCAGTATGCTA	Xt6.1-TTbA036c07.3SS	1	1
CATGGAGTAACCAT	Xt6.1-CABJ3204.3	1	1
CATGGAGTAACCAT	Xt6.1-CABI13566.5SS	1	1
CATGGAGTAACCAT	Xt6.1-TGas128c21.3SS	1	1
CATGAAATCCTTTT	Xt6.1-CABJ7853.3	3	1
CATGAAATCCTTTT	Xt6.1-TTpA044l21.3SSS	3	1
CATGTAATTTGATT	Xt6.1-CABI14250.5	1	1
CATGGCACTTGTTT	Xt6.1-TTpA015a04.3	1	1
CATGTCTGTCCTCA	Xt6.1-CABJ10637.3	1	1
CATGTCTGTCCTCA	Xt6.1-CABD13105.3SS	1	1
CATGTATGGTAAAG	Xt6.1-CABJ9618.3	1	1
CATGTTACAGCTGA	Xt6.1-CABH3823.3	1	1
CATGTTACAGCTGA	Xt6.1-XZT42309.5SS	1	1
CATGTGGTGTGGAT	Xt6.1-CABD13587.3	1	1
CATGATGGGGTACC	Xt6.1-TTpA023b07.5SSS	1	1
CATGATGGGGTACC	Xt6.1-CABE12486.5SSS	1	1
CATGATGGGGTACC	Xt6.1-CABD11221.5SSS	1	1
CATGCAGCACATCG	Xt6.1-CABI8513.3	1	1
CATGTTGAGCAACA	Xt6.1-TNeu077e11.3	1	1
CATGAAGTGGTAAG	Xt6.1-TTpA036g17.5	1	1
CATGCTGATTATAA	Xt6.1-CABE1961.3	1	1
CATGTATAAATTAA	Xt6.1-CABH10650.3	1	1
CATGTATAAATTAA	Xt6.1-TNeu085h17.3SS	1	1
CATGTATAAATTAA	Xt6.1-XZG48901.3SS	1	1
CATGTGGAATTTTT	Xt6.1-XZG21739.3	1	1
CATGTCCTCTGTGG	Xt6.1-XZG21739.3	11	1
CATGTCCTCTGTGG	Xt6.1-XZG45901.5S	1	1
CATGTGGAATTTTT	Xt6.1-TNeu095m05.3SS	1	1
CATGCTTACTTTCC	Xt6.1-XZG32697.5SS	1	1
CATGTCCTCTGTGG	Xt6.1-TEgg030p23.3SSS	1	1
CATGTGGAATTTTT	Xt6.1-TGas006f22.5SSS	1	1
CATGTGGCATACCA	Xt6.1-TGas122j24.3	1	1
CATGTATGTGCCCA	Xt6.1-TTpA061l08.3	1	1
CATGTGCCTCTTCT	Xt6.1-TTpA061l08.3	6	1
CATGGAGGAGGGTG	Xt6.1-CABG4381.5	1	1
CATGTCTTTTGGAT	Xt6.1-TTpA007g19.5	1	1
CATGAAATATCTAG	Xt6.1-TTpA007g19.5	3	1
CATGATGACTGTAT	Xt6.1-CABI11700.5	2	1
CATGCCAGGGCGCA	Xt6.1-CABI11700.5	7	1
CATGTTTTGTGTTT	Xt6.1-THdA042j04.5	1	1
CATGTGAAAAATAA	Xt6.1-CAAR788.3	1	1
CATGTTCCTACTCT	Xt6.1-TGas091i09.3	1	1
CATGTAGAAATAAA	Xt6.1-CABE2555.5	1	1
CATGTAGAAATAAA	Xt6.1-CAAR13135.5S	1	1
CATGTAGAAATAAA	Xt6.1-XZT43654.5SS	1	1
CATGAAGCGTAGGC	Xt6.1-CAAO1476.5	1	1
CATGACCAGCTGCT	Xt6.1-CABE10628.5	10	1
CATGAATGTTGCTG	Xt6.1-CABI12756.3	1	1
CATGATGTGCAGAA	Xt6.1-XZG62575.5	1	1
CATGTGCCAATAAG	Xt6.1-TNeu113h10.3	1	1
CATGAAATACAGTC	Xt6.1-XZG48701.3	6	1
CATGAAATACAGTC	Xt6.1-TGas120g15.3SSS	1	1
CATGAAACTACACA	Xt6.1-THdA010b24.3	1	1
CATGCCACAGCAAC	Xt6.1-CABI5622.3	1	1
CATGATATTACTTG	Xt6.1-TTbA022m21.5	1	1
CATGTATGCCTATG	Xt6.1-EC2CAA46CC11.3	1	1
CATGTAAAAAAAAA	Xt6.1-TNeu114p05.3	2	1
CATGTCTGCTGTCA	Xt6.1-TNeu114p05.3	3	1
CATGACCTCCGGAG	Xt6.1-CABI6850.3	1	1
CATGACCTCCGGAG	Xt6.1-XZT64869.5S	1	1
CATGACCTCCGGAG	Xt6.1-CABI6850.3SS	1	1
CATGTTAAGAACTT	Xt6.1-TEgg073o22.3	1	1
CATGTTAAGAACTT	Xt6.1-TTpA013m04.5SS	1	1
CATGTACAATTTTG	Xt6.1-XZG37979.5SS	1	1
CATGTTAAGAACTT	Xt6.1-XZG37979.5SS	15	1
CATGTACAGCCTTT	Xt6.1-CAAQ11876.3	1	1
CATGGGGTCTGCAC	Xt6.1-CABJ7703.3	1	1
CATGAAAATTTAAA	Xt6.1-XZT45863.5	1	1
CATGTTAATAGTTC	Xt6.1-TTpA068h11.5	2	1
CATGTTAATAGTTC	Xt6.1-XZG41010.5S	1	1
CATGTTAATAGTTC	Xt6.1-XZT63290.5SS	2	1
CATGTAACTCCTCA	Xt6.1-XZT46788.3	4	1
CATGCTGGTGAGAG	Xt6.1-TGas135a06.3	5	1
CATGATAGCCCGAG	Xt6.1-XZG4638.5	1	1
CATGATAGCCCGAG	Xt6.1-XZG4638.5SS	1	1
CATGATAGCCCGAG	Xt6.1-CAAL22379.3SS	2	1
CATGAACTGTCAAC	Xt6.1-XZG51819.3	1	1
CATGGTAGAAGATG	Xt6.1-XZG51819.3	7	1
CATGAGAGAGACTG	Xt6.1-CABH1434.5	1	1
CATGCCTGATGTTG	Xt6.1-CABE10687.5	1	1
CATGAGTTGACTGG	Xt6.1-CABJ2950.3	1	1
CATGACACAAGTAA	Xt6.1-CAAL19812.5	1	1
CATGACCAGTATGT	Xt6.1-TTpA020i17.3	1	1
CATGACCAGTATGT	Xt6.1-XZT57107.5S	1	1
CATGACCAGTATGT	Xt6.1-XZT51719.5S	1	1
CATGACCAGTATGT	Xt6.1-THdA050g21.5SS	1	1
CATGGGAAATAAAT	Xt6.1-CAAP14945.3	1	1
CATGAGATTAAAAC	Xt6.1-CABI2429.5	3	1
CATGTCTCCTTTAC	Xt6.1-TNeu109f16.3	1	1
CATGGTTGGAGGCT	Xt6.1-TNeu109f16.3	3	1
CATGTCTCCTTTAC	Xt6.1-TNeu107g18.3SS	1	1
CATGGTTGGAGGCT	Xt6.1-TNeu107g18.3SS	3	1
CATGGCCCAACTTG	Xt6.1-TGas140e01.3	1	1
CATGCTGCACAGTG	Xt6.1-TEgg050a01.3	1	1
CATGTGGTATTGCC	Xt6.1-CABG8480.3	3	1
CATGATCCTAATTG	Xt6.1-XZT20374.5	1	1
CATGTATAATGCTA	Xt6.1-CABK6525.3	1	1
CATGGGACAGAGCC	Xt6.1-CAAN1283.3	1	1
CATGGCACTTCAGA	Xt6.1-CABI6536.3	1	1
CATGTCATTATACC	Xt6.1-XZG45233.5	1	1
CATGCTGTAGGTAT	Xt6.1-XZT59938.5	1	1
CATGAGGTAATGGA	Xt6.1-CABE10276.5	1	1
CATGCTGTTGGGAA	Xt6.1-TTpA046d17.5	1	1
CATGAAGGAATTGG	Xt6.1-XZT40842.3	1	1
CATGTGCGGGTTGT	Xt6.1-CABI892.3	1	1
CATGTGATGGGTGT	Xt6.1-CABJ5795.5	1	1
CATGTGATGGGTGT	Xt6.1-CABC5476.3S	1	1
CATGTGATGGGTGT	Xt6.1-CAAQ3615.5SS	1	1
CATGGGGTTTGGGA	Xt6.1-CABK5488.5	1	1
CATGCCAATCCGCA	Xt6.1-XZT24981.3	4	1
CATGAATAAATAGA	Xt6.1-NISC_no06f02.5SS	1	1
CATGCCAATCCGCA	Xt6.1-EC2BBA11AG05.3SS	2	1
CATGCCAATCCGCA	Xt6.1-TTpA045a22.3SS	1	1
CATGTTGTGGGAAT	Xt6.1-CABE8492.5	2	1
CATGTTAATATCCA	Xt6.1-TTpA017m10.3	1	1
CATGGGGCAGCCAA	Xt6.1-TNeu104l04.3	1	1
CATGACAGAAAGTA	Xt6.1-TTbA074d03.3	1	1
CATGACAGAAAGTA	Xt6.1-CABJ6256.3SS	1	1
CATGACAGAAAGTA	Xt6.1-TTbA074d03.3SSS	1	1
CATGGAGAAAGCTT	Xt6.1-TTbA073p12.3	1	1
CATGGAGAAAGCTT	Xt6.1-CABJ5239.3SS	1	1
CATGGAAGAATGAT	Xt6.1-CABD11021.5SS	1	1
CATGCAAGGTTCTA	Xt6.1-TTpA042m19.5	1	1
CATGCAAGGTTCTA	Xt6.1-TNeu091f13.3SS	1	1
CATGCAAGGTTCTA	Xt6.1-THdA017c04.5SS	1	1
CATGACTCAGGAGT	Xt6.1-TTpA036a10.5	1	1
CATGTGACTTCTGG	Xt6.1-XZG43357.5	2	1
CATGATCTTGTATT	Xt6.1-TGas138n04.3SS	1	1
CATGATCTTGTATT	Xt6.1-TTpA009f03.3SS	1	1
CATGATCTTGTATT	Xt6.1-XZG5781.5SS	1	1
CATGGAACAGGCGG	Xt6.1-XZT65012.3SS	1	1
CATGACTGATCTCC	Xt6.1-TNeu124l19.3	1	1
CATGAAATAAAATG	Xt6.1-CABC11280.3	3	1
CATGTATTGTCTCA	Xt6.1-CABD4546.3	1	1
CATGGAGTAGTGCA	Xt6.1-XZT48322.5	1	1
CATGGTGCTTATAG	Xt6.1-TNeu087e16.3	1	1
CATGCAGAGATCAA	Xt6.1-XZF1752.3	1	1
CATGTTCAGAAGTT	Xt6.1-CABK10625.3	1	1
CATGTACAGAATTT	Xt6.1-CABK10625.3	6	1
CATGTCCCTCGCTG	Xt6.1-TTpA043n19.3	1	1
CATGACTGTCCTAA	Xt6.1-CABE8617.5	2	1
CATGTGCATTGGCA	Xt6.1-TGas081a02.3	1	1
CATGTGACTGATCC	Xt6.1-XZT27062.5	1	1
CATGTGACTGATCC	Xt6.1-TTpA044o12.5S	1	1
CATGTGACTGATCC	Xt6.1-EC2CAA11AG09.3S	1	1
CATGTGACTGATCC	Xt6.1-TTpA020f18.3SS	1	1
CATGTGACTGATCC	Xt6.1-CABH11182.5SS	1	1
CATGTGTGCATTGG	Xt6.1-CABE5819.3	1	1
CATGAAAATTAATG	Xt6.1-CABA9653.3	1	1
CATGTATTGACATT	Xt6.1-CABJ1509.5	1	1
CATGGGGATATTGC	Xt6.1-CABI1575.3	1	1
CATGGGGATATTGC	Xt6.1-XZG58646.5SSS	1	1
CATGATATAAGGGC	Xt6.1-THdA036b09.5	1	1
CATGTGTTGATTGG	Xt6.1-TTpA016g18.3	1	1
CATGGAAGTGATTG	Xt6.1-XZT46776.5SS	1	1
CATGGAAGTGATTG	Xt6.1-CABJ3652.3SS	1	1
CATGTTATCAAAAA	Xt6.1-TTpA041b16.5	1	1
CATGCTTAAAATAA	Xt6.1-CABK7011.3	1	1
CATGCTTAAAATAA	Xt6.1-CABK4810.3SS	1	1
CATGGTGTGAACCA	Xt6.1-XZG54058.5	3	1
CATGGGTCGCCCCC	Xt6.1-TEgg038g08.3	2	1
CATGATTTGTTGAT	Xt6.1-TTpA010l10.5	1	1
CATGGTGCTGTGCT	Xt6.1-TTpA010l10.5	2	1
CATGTGACTTAATA	Xt6.1-CABE10376.5	1	1
CATGTACTTTTGCC	Xt6.1-TNeu091a02.3	1	1
CATGATATGGGAGA	Xt6.1-THdA049c18.5SS	1	1
CATGTACTTTTGCC	Xt6.1-TTbA003a07.5SS	1	1
CATGAGATTTATGA	Xt6.1-TNeu107d18.3	1	1
CATGAGTTACGATC	Xt6.1-XZT6155.5	1	1
CATGTAGTTGTAGT	Xt6.1-XZT20902.5	1	1
CATGTAGTTGTAGT	Xt6.1-TGas028j20.5S	1	1
CATGTAGTTGTAGT	Xt6.1-XZG32785.5SS	1	1
CATGTAGTTGTAGT	Xt6.1-XZG44512.5SS	1	1
CATGCCAAAGGTGT	Xt6.1-CAAO7836.5	1	1
CATGGAAGAAGAAA	Xt6.1-CAAL9344.5	1	1
CATGGAAGAAGAAA	Xt6.1-CABC5930.3S	1	1
CATGGAAGAAGAAA	Xt6.1-CAAL9344.3S	1	1
CATGGAAGAAGAAA	Xt6.1-CABK2016.3S	1	1
CATGGAAGAAGAAA	Xt6.1-XZG57991.3S	1	1
CATGGAAGAAGAAA	Xt6.1-TNeu107k07.3SS	1	1
CATGTACAAAATTT	Xt6.1-XZG49472.5SS	1	1
CATGTATTGGCTGC	Xt6.1-XZT18735.3	1	1
CATGTACCACAGCC	Xt6.1-TTpA062j17.3	1	1
CATGTTCTCTGCCT	Xt6.1-CABI8600.3	1	1
CATGTTCTCTGCCT	Xt6.1-CABI8600.3SS	1	1
CATGTGGTATTAAT	Xt6.1-CABI6403.3	1	1
CATGATTAAAGTTG	Xt6.1-CABH9202.5	1	1
CATGAGAGTGAGCC	Xt6.1-CACY734.3	1	1
CATGAGAGTGAGCC	Xt6.1-EC2BBA8DE05.5S	1	1
CATGAGAGTGAGCC	Xt6.1-CABH4193.5SS	1	1
CATGAATTAAGGGT	Xt6.1-TTbA035h09.3	1	1
CATGCTTTTGCTTG	Xt6.1-TTbA035h09.3	2	1
CATGTAGTTAGGGG	Xt6.1-CABH10863.3	1	1
CATGTCTTTGCGCT	Xt6.1-TGas119l13.3	1	1
CATGAATACATTCA	Xt6.1-CABJ7353.5S	1	1
CATGAATACATTCA	Xt6.1-XZG54299.5SS	1	1
CATGTGAATGAAGA	Xt6.1-XZT15344.5	1	1
CATGGCACTCATAA	Xt6.1-CAAK1762.5S	1	1
CATGATGTCGGCCC	Xt6.1-CABJ3811.3	1	1
CATGCCACTGCTTT	Xt6.1-CABJ2925.3	1	1
CATGCCACTGCTTT	Xt6.1-CABD2837.5SS	1	1
CATGCCCTAAAATT	Xt6.1-XZF2620.3	1	1
CATGCCCTAAAATT	Xt6.1-XZG35449.5SS	1	1
CATGCCCTAAAATT	Xt6.1-XZG41533.5SSS	1	1
CATGTGTTGGCAAC	Xt6.1-ANBT2874.5S	1	1
CATGTGTTGGCAAC	Xt6.1-TGas138i18.3SS	1	1
CATGTGTTGGCAAC	Xt6.1-CABK7929.5SS	1	1
CATGTGTTGGCAAC	Xt6.1-CABG10925.5SS	1	1
CATGTCATAGAAAC	Xt6.1-CABD7716.3	3	1
CATGAGAACCATCT	Xt6.1-CABJ9377.3	1	1
CATGAGAACCATCT	Xt6.1-CABI10820.5SS	1	1
CATGAGAACCATCT	Xt6.1-TGas068f07.3SS	1	1
CATGATCTTTCTAA	Xt6.1-CABE678.3	1	1
CATGATGCCATTCT	Xt6.1-CAAN8908.5	1	1
CATGATGCCATTCT	Xt6.1-TTpA062l14.5SS	1	1
CATGATGCCATTCT	Xt6.1-EC2CAA9DC03.5SS	1	1
CATGTTTTTTTTTG	Xt6.1-CAAL9491.3	1	1
CATGTTTTTTTTTG	Xt6.1-XZG45441.5SS	1	1
CATGTATATGAATT	Xt6.1-CABJ11028.5	1	1
CATGTATATGAATT	Xt6.1-CABG12181.5SS	1	1
CATGTATATGAATT	Xt6.1-XZT41962.5SS	1	1
CATGAAAAGGAAGC	Xt6.1-CABI9434.3	1	1
CATGCAGGGCAGTT	Xt6.1-TEgg043j10.3	1	1
CATGCAGGGCAGTT	Xt6.1-TEgg058p19.3SS	1	1
CATGCTTTGTACAC	Xt6.1-EC2BBA18CA10.5	1	1
CATGTTAAGCATTT	Xt6.1-CABE4693.5	1	1
CATGTGTGGGGAAA	Xt6.1-CABK7705.3	1	1
CATGCAGGAGTTTT	Xt6.1-XZT36716.3	1	1
CATGCAGGAGTTTT	Xt6.1-TGas098i20.3S	1	1
CATGCAGGAGTTTT	Xt6.1-TTpA020m03.3SS	1	1
CATGGAAAGCACCC	Xt6.1-TTbA009l07.3	1	1
CATGAGGCCTTGGC	Xt6.1-CABE2106.3	1	1
CATGAAAAACGAAA	Xt6.1-CABH3196.3	1	1
CATGTTTTGTAAAT	Xt6.1-XZT68161.3	1	1
CATGGAAAAAATAT	Xt6.1-TTpA011g01.5	1	1
CATGTATTAGAGAA	Xt6.1-XZG35314.5	1	1
CATGATTTAACCCT	Xt6.1-CABJ7609.3	1	1
CATGACATCATTGA	Xt6.1-TTbA035b12.3	1	1
CATGACATCATTGA	Xt6.1-CAAQ468.5S	1	1
CATGACATCATTGA	Xt6.1-CAAQ1231.5SS	1	1
CATGACATCATTGA	Xt6.1-XZG65423.3SSS	1	1
CATGAGCATTGGAA	Xt6.1-CABE11043.3	1	1
CATGAGCATTGGAA	Xt6.1-CABE11043.3SS	1	1
CATGAGCATTGGAA	Xt6.1-CABJ11763.3SS	1	1
CATGCAATGCTTTT	Xt6.1-THdA050d24.3	1	1
CATGCCTGTACAAT	Xt6.1-TTpA012m09.5	1	1
CATGGAAATAAAAA	Xt6.1-CAAQ9620.3	1	1
CATGAAAAGGAGGT	Xt6.1-XZT56147.5	1	1
CATGGCAACAAAAT	Xt6.1-CABI13172.3	1	1
CATGTCTATCCTTC	Xt6.1-CABI13172.3	3	1
CATGGCAACAAAAT	Xt6.1-TNeu065o18.3SS	1	1
CATGTCTATCCTTC	Xt6.1-TNeu065o18.3SS	3	1
CATGTCTATCCTTC	Xt6.1-TEgg020g10.3SS	3	1
CATGCAATGCAGGA	Xt6.1-XZG33036.5SS	1	1
CATGTTCATCTCGG	Xt6.1-CABG11428.3	1	1
CATGTTCATCTCGG	Xt6.1-CABG10458.3S	1	1
CATGTTCATCTCGG	Xt6.1-TTbA049k04.3SS	1	1
CATGATGTAGTATA	Xt6.1-XZG44536.5	1	1
CATGTAAAAAAAAA	Xt6.1-CABC4957.5	4	1
CATGTAGCTTATAC	Xt6.1-CABI14529.3	1	1
CATGTACCTAGAAA	Xt6.1-TTpA037g12.5	1	1
CATGTACCTAGAAA	Xt6.1-EC2BBA26AH07.3S	1	1
CATGTACCTAGAAA	Xt6.1-CAAJ6386.3SS	1	1
CATGTACCTAGAAA	Xt6.1-TTpA037g12.5SSS	1	1
CATGTGCTGGTTCA	Xt6.1-XZG46140.5	1	1
CATGTAGGTTTATT	Xt6.1-TTpA007c01.5	1	1
CATGTATCTTTATA	Xt6.1-CABH3996.3	1	1
CATGTATCTTTATA	Xt6.1-TTbA044o09.3S	1	1
CATGTATCTTTATA	Xt6.1-TTpA027m01.5SS	1	1
CATGAGGGCCAGTT	Xt6.1-TTpA008h08.5	1	1
CATGTCAAAAAAAA	Xt6.1-CAAR3567.5	1	1
CATGTCAAAAAAAA	Xt6.1-CABC5936.3S	1	1
CATGCTGGATCTTA	Xt6.1-CAAQ3915.5	1	1
CATGAATAAGATGT	Xt6.1-TNeu117l12.3	1	1
CATGTTCACAAGTC	Xt6.1-CABH7345.5	1	1
CATGATCTGATTAA	Xt6.1-CABC9268.3	1	1
CATGATCTGATTAA	Xt6.1-CABK5268.3SS	1	1
CATGATCTGATTAA	Xt6.1-CABK5268.5SS	1	1
CATGATATTTTATA	Xt6.1-TGas116e15.3	1	1
CATGTGCATTATCT	Xt6.1-CABJ11000.3	1	1
CATGTGCATTATCT	Xt6.1-TGas128k04.3SS	1	1
CATGTGCATTATCT	Xt6.1-CABD10804.5SS	1	1
CATGTGCATTATCT	Xt6.1-XZT36340.3SS	1	1
CATGCACAACTTGA	Xt6.1-TEgg056m19.3	1	1
CATGTAAAACATTA	Xt6.1-CABJ8408.5	1	1
CATGCCAACACTCT	Xt6.1-CABG7300.3	1	1
CATGTAACACATTT	Xt6.1-CABG7300.3	4	1
CATGCCTATTATTT	Xt6.1-CABJ6074.5	1	1
CATGCTGCTATTCA	Xt6.1-CABJ9460.3	1	1
CATGTAATAAAAGG	Xt6.1-CABJ9460.3	10	1
CATGTCATCTTGCA	Xt6.1-CABJ3050.3	1	1
CATGATATGTATGG	Xt6.1-XZT4028.5	1	1
CATGATATGTATGG	Xt6.1-THdA033e21.5SS	1	1
CATGATATGTATGG	Xt6.1-TNeu129b07.3SS	1	1
CATGCACAAGGAGT	Xt6.1-CABD1428.3	1	1
CATGATGTGTGCCA	Xt6.1-CABH4190.3	1	1
CATGATGTGTGCCA	Xt6.1-TGas120n11.3SS	1	1
CATGTTCCCTAAGG	Xt6.1-TGas119g15.3	1	1
CATGCAGTTCAGTT	Xt6.1-TTbA074n08.5	1	1
CATGCAGTTCAGTT	Xt6.1-THdA040d15.3S	1	1
CATGCAGTTCAGTT	Xt6.1-CAAQ3279.3SS	1	1
CATGACTGATACTT	Xt6.1-TGas130m13.3	1	1
CATGCACCCTCCAT	Xt6.1-CABC6742.3	1	1
CATGCTTTCAAATG	Xt6.1-XZG5341.5	1	1
CATGCTTTCAAATG	Xt6.1-XZG43268.5S	2	1
CATGCAAGTTTTTG	Xt6.1-TTpA039i17.5S	1	1
CATGCTTTCAAATG	Xt6.1-TNeu126n07.3SS	1	1
CATGCTTTCAAATG	Xt6.1-TNeu058b15.3SS	1	1
CATGTGTCGGAGTT	Xt6.1-TEgg070l24.3	1	1
CATGCCTTTGGAAA	Xt6.1-TTpA030i01.5	1	1
CATGGGGCTGCAAA	Xt6.1-CABJ7010.5	1	1
CATGAAAACAGGGG	Xt6.1-CABJ9932.3	10	1
CATGATTTAAGCAG	Xt6.1-CABD13659.3	1	1
CATGAAATAAATTC	Xt6.1-TEgg061k11.3	1	1
CATGTTGAAAGCAA	Xt6.1-CABE8222.3	1	1
CATGTATGTGTGCG	Xt6.1-CABE8222.3	2	1
CATGTCCATTCAAA	Xt6.1-TNeu090l03.3	1	1
CATGGCAAGAAAAG	Xt6.1-CABE2475.5	1	1
CATGAAGTACACCG	Xt6.1-CABD12550.3	1	1
CATGCAAATCTTGT	Xt6.1-CAAK8221.3	1	1
CATGCAAATCTTGT	Xt6.1-CABI9069.3SS	1	1
CATGGAAAATACGG	Xt6.1-XZG43577.5	1	1
CATGGAAAATACGG	Xt6.1-CABJ4956.5SS	1	1
CATGGAAAATACGG	Xt6.1-CABJ1052.5SSS	1	1
CATGTAAAGTTGGA	Xt6.1-XZT51247.5	3	1
CATGGTGTGCTGTG	Xt6.1-XZG44322.5	1	1
CATGGTATACTCCT	Xt6.1-XZG44322.5	4	1
CATGTAATAAATTT	Xt6.1-CABI5708.3	1	1
CATGACTGAAGACA	Xt6.1-CABA4177.3	1	1
CATGGTTTTCAGTG	Xt6.1-CABK7405.3	1	1
CATGAGTACAATAA	Xt6.1-TTbA035h14.3	1	1
CATGTAAAGATGCC	Xt6.1-TTbA035h14.3	2	1
CATGTGACCATTTT	Xt6.1-CAAL19768.5	1	1
CATGTTTGCATTGA	Xt6.1-CAAL19768.5	2	1
CATGTCCACAAAGG	Xt6.1-CABA10191.5	1	1
CATGTGCAGACATT	Xt6.1-TGas087k02.3S	1	1
CATGTCCACAAAGG	Xt6.1-TTpA015d06.3SSS	1	1
CATGTCCACAAAGG	Xt6.1-TNeu078c08.3SSS	1	1
CATGGTGCCAGTGA	Xt6.1-TEgg073c01.3	1	1
CATGACACTTTTTG	Xt6.1-CABD14042.5	1	1
CATGTTGGATTGAA	Xt6.1-TTpA036p17.5	1	1
CATGGAACCCAGCA	Xt6.1-CABJ9583.3	1	1
CATGGTTGCATAAA	Xt6.1-CABG4911.3	1	1
CATGGGCAACAAAA	Xt6.1-CABG4911.3	3	1
CATGTTTTAAGCTT	Xt6.1-CABK7897.3	1	1
CATGTTCCAGGTAT	Xt6.1-CABJ8849.5	1	1
CATGTTTGCTGCAG	Xt6.1-XZT32749.5S	1	1
CATGGATCTGGTGC	Xt6.1-XZT17092.5	2	1
CATGGATCTGGTGC	Xt6.1-XZG49308.5SS	1	1
CATGGACCAGACCC	Xt6.1-TTbA042g16.3	2	1
CATGGAGTACAAGC	Xt6.1-ANBT2373.5	1	1
CATGGTTGGGCAGC	Xt6.1-CABE10796.5	1	1
CATGTTGGTAAATA	Xt6.1-XZT57276.3	1	1
CATGTATGTGAAGA	Xt6.1-CABE6860.5	1	1
CATGGTACTCACAT	Xt6.1-CABE6860.5	3	1
CATGCTAGCAGCAA	Xt6.1-CABE5222.5	1	1
CATGGCTGCCAACA	Xt6.1-CABE3061.3S	1	1
CATGCTAGCAGCAA	Xt6.1-TTbA049d18.3SS	1	1
CATGCTGCATTTCT	Xt6.1-TTpA041m07.3	1	1
CATGTGCCACCCTT	Xt6.1-TEgg041d08.3	1	1
CATGGTGGAGATCG	Xt6.1-TTbA050b10.3	1	1
CATGGTGGAGATCG	Xt6.1-CABC7010.3S	1	1
CATGGTGGAGATCG	Xt6.1-XZT34211.5S	1	1
CATGGTGGAGATCG	Xt6.1-TEgg054l13.3SS	1	1
CATGCTGATACACA	Xt6.1-TNeu116h22.3	1	1
CATGCCCCAACAGC	Xt6.1-TNeu116h22.3	2	1
CATGCTGATACACA	Xt6.1-XZT38856.5SS	1	1
CATGCCCCAACAGC	Xt6.1-XZT38856.5SS	2	1
CATGCCCCAACAGC	Xt6.1-XZG5636.5SS	2	1
CATGAGATCTCTAT	Xt6.1-XZT34437.5	1	1
CATGGACAGCAGTC	Xt6.1-CABJ493.3	1	1
CATGGAGAAATGCA	Xt6.1-CABC10484.3	1	1
CATGTAGATTTAAT	Xt6.1-CABC10484.3	2	1
CATGACCAAAACCA	Xt6.1-CAAL8411.5	1	1
CATGACTATTTTCT	Xt6.1-CABE2773.3	1	1
CATGTAGGGGTGAT	Xt6.1-CAAO12728.5	1	1
CATGATCTGGGATA	Xt6.1-TTbA031e02.3	1	1
CATGAACTATTTCT	Xt6.1-TNeu115d11.3	1	1
CATGTGTGGTATAT	Xt6.1-TNeu115d11.3	4	1
CATGTAAGCTTCAT	Xt6.1-TNeu115d11.3	6	1
CATGGTTACGGGAA	Xt6.1-CABH11052.3	5	1
CATGTGTTTTGGAC	Xt6.1-CABD3035.5S	1	1
CATGTGTTTTGGAC	Xt6.1-CAAO12260.5S	1	1
CATGGTTACGGGAA	Xt6.1-XZT21312.5S	5	1
CATGGTTACGGGAA	Xt6.1-CABI13018.5SS	5	1
CATGTTCGTGGAGG	Xt6.1-CAAQ7587.3	1	1
CATGGGTGATATGT	Xt6.1-TGas131c05.5	1	1
CATGTTTATTGAGT	Xt6.1-EC2BBA17AG12.5	1	1
CATGCCTATGGGGG	Xt6.1-CAAP13950.3	1	1
CATGCCTATGGGGG	Xt6.1-CAAJ12392.3S	1	1
CATGGGGAATAAAG	Xt6.1-CABD14907.5SS	7	1
CATGTCTCTGAAAT	Xt6.1-CAAP1374.3	1	1
CATGGCAAATCTAA	Xt6.1-CAAP1374.3	3	1
CATGTTGCCTTCTG	Xt6.1-TTpA013n14.5	1	1
CATGCGTTGGAACC	Xt6.1-CAAR11028.3	1	1
CATGCGTTGGAACC	Xt6.1-CABE13698.3SS	1	1
CATGATTGGTGTAA	Xt6.1-CABK5971.3	1	1
CATGAGCAACTTTC	Xt6.1-CABK5971.3	4	1
CATGCAGTTTTTCT	Xt6.1-XZG12582.5	1	1
CATGCAGTTTTTCT	Xt6.1-CABI10481.3S	1	1
CATGCAGTTTTTCT	Xt6.1-TTpA015n07.5SS	1	1
CATGCAGTTTTTCT	Xt6.1-XZG38475.5SS	1	1
CATGCAGTTTTTCT	Xt6.1-XZT27235.5SS	1	1
CATGACATTTAATG	Xt6.1-CAAQ12771.5	1	1
CATGACATTTAATG	Xt6.1-TTpA045l14.5SS	1	1
CATGACATTTAATG	Xt6.1-XZG62389.5SS	1	1
CATGGCGGACAAAT	Xt6.1-XZT32433.5	1	1
CATGCAGTAACTGA	Xt6.1-CAAR4055.5S	1	1
CATGTGAGACTGTT	Xt6.1-CABJ7338.3	1	1
CATGTATAGAAGTG	Xt6.1-CABI12176.5	1	1
CATGCAGCTCAATA	Xt6.1-CAAJ13580.5	1	1
CATGAGTTGCGTGT	Xt6.1-CAAP10206.3	1	1
CATGCACTAGTCAC	Xt6.1-CABE11954.3	1	1
CATGATGTCACTCA	Xt6.1-TNeu107o03.3	2	1
CATGCCCAAGATCT	Xt6.1-XZT40544.5	2	1
CATGGATATTTGTG	Xt6.1-TEgg021o06.3	1	1
CATGTTTGTATCCT	Xt6.1-CABD6548.3	1	1
CATGTTTGTATCCT	Xt6.1-TTpA033d22.3SS	1	1
CATGAACTATGCAA	Xt6.1-TTpA041a23.3	1	1
CATGTTATTTATTG	Xt6.1-CAAO2556.5	1	1
CATGCTTAGGATTG	Xt6.1-TEgg041l07.3	7	1
CATGCTTAGGATTG	Xt6.1-TNeu114k21.3SS	1	1
CATGAAGACTTATA	Xt6.1-XZG52362.3	1	1
CATGTGCCCATTGG	Xt6.1-XZT60697.5	1	1
CATGTGAATACCTA	Xt6.1-XZT60697.5	7	1
CATGTTGTATTGTA	Xt6.1-XZT60697.5	9	1
CATGTGAATACCTA	Xt6.1-XZT40353.5S	5	1
CATGTGCCCATTGG	Xt6.1-TEgg034p13.3SS	1	1
CATGTGAATACCTA	Xt6.1-XZG12825.5SSS	7	1
CATGTTGTATTGTA	Xt6.1-XZG12825.5SSS	9	1
CATGTGTATAAATA	Xt6.1-CABE2221.3	1	1
CATGTATTTGTTAT	Xt6.1-XZG58741.5	1	1
CATGTTTTGCGCAT	Xt6.1-TGas092j15.3	1	1
CATGAAATAAATGG	Xt6.1-CAAR10867.3	1	1
CATGAAATAAATGG	Xt6.1-CABJ3201.5S	1	1
CATGAAATAAATGG	Xt6.1-CABC7437.3SS	1	1
CATGCACATTGAAA	Xt6.1-TGas121d23.3	1	1
CATGTTGATGTACA	Xt6.1-CABJ7444.3	1	1
CATGTTAGTTTGGC	Xt6.1-CABJ7444.3	2	1
CATGTAACAGCAGG	Xt6.1-XZT23081.3SS	1	1
CATGTTGATGTACA	Xt6.1-TEgg050n24.3SSS	1	1
CATGTTAGTTTGGC	Xt6.1-TEgg050n24.3SSS	2	1
CATGTCGTGGCACA	Xt6.1-EC2BBA7BD08.3	1	1
CATGGAACATTCTT	Xt6.1-XZT30760.5	1	1
CATGGAACATTCTT	Xt6.1-XZG34804.3S	1	1
CATGGAACATTCTT	Xt6.1-XZG39067.3S	1	1
CATGGAACATTCTT	Xt6.1-XZG52316.5S	1	1
CATGGAACATTCTT	Xt6.1-XZG64066.3S	1	1
CATGGAACATTCTT	Xt6.1-TNeu057g11.3S	1	1
CATGGAACATTCTT	Xt6.1-XZG31580.5SS	1	1
CATGGAACATTCTT	Xt6.1-TNeu109l03.3SS	1	1
CATGAATAAACGTG	Xt6.1-CABG8696.3	1	1
CATGACAAAAATCT	Xt6.1-CABG8696.3	2	1
CATGAATAAACGTG	Xt6.1-CABG10110.5SS	1	1
CATGACAAAAATCT	Xt6.1-CABG10110.5SS	2	1
CATGACAAAAATCT	Xt6.1-TEgg069f13.3SS	2	1
CATGAAATAAACCA	Xt6.1-TNeu097g08.3	2	1
CATGTAGAAAGGGG	Xt6.1-TEgg047i15.3	1	1
CATGTAAAAGATGT	Xt6.1-CAAO8890.3	1	1
CATGTAATGAAGGC	Xt6.1-TGas131a08.5	1	1
CATGTAATGAAGGC	Xt6.1-TTpA043e05.3SS	1	1
CATGTAATGAAGGC	Xt6.1-TTbA054p01.5SS	1	1
CATGTAATGAAGGC	Xt6.1-TNeu105c10.3SS	1	1
CATGGGAAGCCTTT	Xt6.1-CABK4215.5	1	1
CATGTGTCTAGACA	Xt6.1-EC2CAA14DB12.5	1	1
CATGGCCTCCTCAG	Xt6.1-XZT68073.5S	1	1
CATGTGTCTAGACA	Xt6.1-TTbA073i24.3SS	1	1
CATGTGTCTAGACA	Xt6.1-CABH10921.3SS	1	1
CATGGCTGAAGCAA	Xt6.1-XZT58301.5	1	1
CATGAAAACCCTGA	Xt6.1-XZG5604.3	2	1
CATGGCCTATGGGT	Xt6.1-CAAR13237.3S	1	1
CATGAAAACCCTGA	Xt6.1-XZG52155.5S	1	1
CATGAAAACCCTGA	Xt6.1-XZG5604.5SS	1	1
CATGTGTAGCTCAG	Xt6.1-CABK3201.5SS	1	1
CATGTTCTGTGTCC	Xt6.1-TNeu125l19.3	2	1
CATGTGCGCTTGGG	Xt6.1-CAAM13947.5	1	1
CATGTATAAAAGAA	Xt6.1-CABG10678.3	1	1
CATGTATAAAAGAA	Xt6.1-TTbA049p03.3SS	1	1
CATGTATAAAAGAA	Xt6.1-CABI9495.3SSS	1	1
CATGGAACCTATAA	Xt6.1-CABI6640.3	1	1
CATGGAACCTATAA	Xt6.1-CAAR8497.3SS	1	1
CATGAAAGCCAAAA	Xt6.1-TTpA004a05.5	1	1
CATGTGTGCTAAAA	Xt6.1-TEgg065n09.3	3	1
CATGCAAAAAAAAA	Xt6.1-CABK9628.3	1	1
CATGGGAGGCTCCT	Xt6.1-CABE13720.3	1	1
CATGATTATTTGGA	Xt6.1-XZG22387.5	1	1
CATGTATAAATTGG	Xt6.1-XZG60182.5	1	1
CATGTATAAATTGG	Xt6.1-XZG60182.5SS	1	1
CATGTATAAATTGG	Xt6.1-XZG38570.5SS	1	1
CATGGGAAGAATAT	Xt6.1-XZG61525.3SS	1	1
CATGGTTCCCAGTG	Xt6.1-ANBT2450.5	1	1
CATGAACAAAAATT	Xt6.1-CABK1291.3	7	1
CATGGAATATATAG	Xt6.1-CABK6132.3	1	1
CATGGAATATATAG	Xt6.1-TNeu072k16.3SS	1	1
CATGGGAAGCGGAA	Xt6.1-CABI10864.5	1	1
CATGCTGTAGCCTA	Xt6.1-TEgg071n17.3	1	1
CATGGTTTTTTGTT	Xt6.1-TEgg071n17.3	2	1
CATGTTCATTCTGA	Xt6.1-CAAR4666.3	1	1
CATGAGTAACACTT	Xt6.1-TEgg045a03.3	1	1
CATGAGTAACACTT	Xt6.1-CABC542.3S	1	1
CATGAGTAACACTT	Xt6.1-TGas138h21.3SS	1	1
CATGCCACTTGATC	Xt6.1-CAAR2061.5SS	1	1
CATGTAAATATTTT	Xt6.1-TEgg058b22.3	1	1
CATGTCTGCTGCTT	Xt6.1-XZG33992.5	1	1
CATGCCCCGCCCCC	Xt6.1-CAAP2504.3	1	1
CATGCCCCGCCCCC	Xt6.1-CABC4500.5SS	1	1
CATGACACATTTGT	Xt6.1-CABC7225.3	1	1
CATGGCACACGCAC	Xt6.1-TTpA026a19.5	4	1
CATGGTGTGGCCAT	Xt6.1-TTbA025e11.5	1	1
CATGGCTCTAATGC	Xt6.1-TTbA013l09.3	1	1
CATGGACGAGCACA	Xt6.1-ANBT107.3	6	1
CATGGACGAGCACA	Xt6.1-TGas143f02.3SS	1	1
CATGTGGCATTGGT	Xt6.1-TNeu089a19.3SS	1	1
CATGTGGCCCCTGG	Xt6.1-XZG50344.5SS	1	1
CATGGACGAGCACA	Xt6.1-XZG50344.5SS	2	1
CATGGTGCAGGCAA	Xt6.1-XZG56198.5	1	1
CATGGCGATGTTCA	Xt6.1-CABE11820.3	1	1
CATGGCGATGTTCA	Xt6.1-TTpA031b06.5SS	1	1
CATGACCTCTTGGC	Xt6.1-TTpA019k05.3	1	1
CATGTAACTACCCC	Xt6.1-TTpA019k05.3	2	1
CATGCGGTTTACAA	Xt6.1-TTpA019k05.3	4	1
CATGACCTCTTGGC	Xt6.1-CABK2810.5SS	1	1
CATGTAACTACCCC	Xt6.1-CABK2810.5SS	2	1
CATGCGGTTTACAA	Xt6.1-CABK2810.5SS	4	1
CATGTTTGTATGTG	Xt6.1-CABK4818.3	1	1
CATGTTTGTATGTG	Xt6.1-XZT44081.5SS	1	1
CATGTCTGTGATTG	Xt6.1-TTbA073a08.3	1	1
CATGGTTGCAGTCT	Xt6.1-XZG49204.5	1	1
CATGTGCAGTCCGG	Xt6.1-XZT43274.3	1	1
CATGAGCTTCTCCA	Xt6.1-XZT43274.3	2	1
CATGTAGCCCAGCA	Xt6.1-TTbA049p18.5	1	1
CATGTATTATTAAG	Xt6.1-THdA049d14.3	1	1
CATGCTGGAAGAAC	Xt6.1-TGas096o11.3	1	1
CATGAGGCCCTATT	Xt6.1-XZG56242.5	1	1
CATGTTTATTTTGT	Xt6.1-CABD1057.3	1	1
CATGTGATGGCCTG	Xt6.1-CABK10664.3	1	1
CATGTGATGGCCTG	Xt6.1-CABI11749.3SS	1	1
CATGTGATGGCCTG	Xt6.1-CABJ10954.5SS	1	1
CATGATATAAAGAG	Xt6.1-XZT40650.3	1	1
CATGATATAAAGAG	Xt6.1-CABG10507.3SS	1	1
CATGATTTGATATG	Xt6.1-TTpA027c02.5	1	1
CATGTTCCCAGCCC	Xt6.1-XZT57636.3	1	1
CATGTTCCCAGCCC	Xt6.1-XZG3846.5SS	1	1
CATGGGCTATGCCA	Xt6.1-CAAR3085.3SSS	1	1
CATGGGCTATGCCA	Xt6.1-XZG59629.5SSS	1	1
CATGTCTAATAAAC	Xt6.1-XZT39374.5	3	1
CATGTTGGGCAGCG	Xt6.1-CABD1415.3	1	1
CATGCAGTATTTGT	Xt6.1-CAAR11641.5	1	1
CATGCAGTATTTGT	Xt6.1-TNeu120a20.3S	1	1
CATGCAGTATTTGT	Xt6.1-XZG33243.5SS	1	1
CATGGTAATAAATT	Xt6.1-TEgg043i16.3	1	1
CATGAGGCAAATGC	Xt6.1-CABE6285.3	2	1
CATGTCTCTCGCTG	Xt6.1-CABD6268.3	1	1
CATGTGATTTATAG	Xt6.1-CABJ3133.3	1	1
CATGTGATTTATAG	Xt6.1-XZG42395.3SS	1	1
CATGGAGTCAAAAT	Xt6.1-THdA016d02.3	2	1
CATGGTGTTTATAT	Xt6.1-TEgg021m06.3	1	1
CATGAATAAACCTG	Xt6.1-CABE5363.3	1	1
CATGACATAAGAGA	Xt6.1-XZT42085.5	1	1
CATGTAAAGTGGAA	Xt6.1-CABG2782.3	1	1
CATGTACATTCCAA	Xt6.1-CABK2841.3	1	1
CATGGCTCAGAACA	Xt6.1-TTbA073l07.3	1	1
CATGATGTGTAACA	Xt6.1-CABE1679.3	1	1
CATGATGTGTAACA	Xt6.1-TEgg059l08.3S	1	1
CATGATGTGTAACA	Xt6.1-TNeu112e04.3SSS	1	1
CATGTGCTGGGGGA	Xt6.1-XZG39851.5	1	1
CATGTGCTGGGGGA	Xt6.1-XZG7749.5S	1	1
CATGTGCTGGGGGA	Xt6.1-XZG9281.5SS	1	1
CATGTGCTGGGGGA	Xt6.1-XZG50021.3SS	1	1
CATGCCCCAACAGC	Xt6.1-XZG31585.5	1	1
CATGGACTTCTGGT	Xt6.1-TTbA012m11.3S	1	1
CATGATTTTATTCA	Xt6.1-TGas144i12.3S	1	1
CATGGACTTCTGGT	Xt6.1-XZG38239.3S	1	1
CATGATTTTATTCA	Xt6.1-XZG48629.5SS	1	1
CATGGAAATCTGGA	Xt6.1-TTpA005g01.5	1	1
CATGGAAATCTGGA	Xt6.1-TTpA005g01.5SS	1	1
CATGTGTTAATGAA	Xt6.1-XZT58079.5	1	1
CATGGAGAAATACC	Xt6.1-TGas054c08.3	1	1
CATGGAGAAATACC	Xt6.1-TTbA067b03.3SS	1	1
CATGGAGAAATACC	Xt6.1-CABE2362.5SS	1	1
CATGCACCAACTCT	Xt6.1-CABI6542.3	1	1
CATGCACCAACTCT	Xt6.1-CABE7340.3SS	1	1
CATGTTTTCCATAA	Xt6.1-CAAP7525.3	1	1
CATGTTTTCCATAA	Xt6.1-CABJ7073.3SS	1	1
CATGTCCAAAAGGA	Xt6.1-TTbA033f05.5	1	1
CATGTTTTGTTTTC	Xt6.1-CABE12537.3	2	1
CATGTTTTGTTTTC	Xt6.1-TNeu078l14.3SSS	2	1
CATGTGTGTGTTGT	Xt6.1-CABJ7849.3	1	1
CATGATGCTCCATA	Xt6.1-XZG49593.5	1	1
CATGATATAGCTGT	Xt6.1-CABE13338.3	1	1
CATGAAAAAAAAAA	Xt6.1-CABG4040.3	1	1
CATGTTCTCTAAAC	Xt6.1-TEgg066e16.3	1	1
CATGAAATGTGACT	Xt6.1-CABH7434.5S	1	1
CATGTTCTCTAAAC	Xt6.1-CABI13800.5SS	1	1
CATGGCTTGCATTT	Xt6.1-TGas069e11.3	1	1
CATGCTTGCCTATT	Xt6.1-TGas069e11.3	5	1
CATGGCTTGCATTT	Xt6.1-XZT63678.5SS	1	1
CATGCTTGCCTATT	Xt6.1-XZT63678.5SS	5	1
CATGTTTGGTATTT	Xt6.1-TGas061k19.3	3	1
CATGGCCAAGAGAA	Xt6.1-EC2CAA13AE12.5	3	1
CATGAATAAAAAAA	Xt6.1-CAAO7239.5	1	1
CATGCTGTTTACTG	Xt6.1-CAAO7239.5	3	1
CATGAAATAAAAAA	Xt6.1-TNeu122f20.3SS	1	1
CATGCTGTTTACTG	Xt6.1-TNeu122f20.3SS	3	1
CATGTACATAATTA	Xt6.1-TTpA008f16.5	1	1
CATGTACATAATTA	Xt6.1-CAAR7804.5S	1	1
CATGTACATAATTA	Xt6.1-CABI10702.3SS	1	1
CATGAAAGCTGATG	Xt6.1-TTbA050h22.5	6	1
CATGAAAGCTGATG	Xt6.1-CABE2541.5S	1	1
CATGAAAGCTGATG	Xt6.1-XZG46350.5S	1	1
CATGAAAGCTGATG	Xt6.1-XZG11781.5SS	6	1
CATGTTTGTTAATG	Xt6.1-XZG57630.3	5	1
CATGAAAATTGGTC	Xt6.1-XZT21218.5	1	1
CATGAAGGCTTAAA	Xt6.1-XZG39870.5	2	1
CATGTTGCCTTTCC	Xt6.1-EC2BBA8DG10.5	1	1
CATGTTGCCTTTCC	Xt6.1-TTbA075j07.3SS	1	1
CATGTTGCCTTTCC	Xt6.1-CABH7192.5SSS	1	1
CATGAATGTTGGCT	Xt6.1-CABG2081.3	1	1
CATGAATGTATCTG	Xt6.1-TGas097k13.3	1	1
CATGTGTTTTTCAC	Xt6.1-TTpA012a20.5	1	1
CATGGACGATCAAA	Xt6.1-TTpA012a20.5	20	1
CATGTGTTTTTCAC	Xt6.1-TTbA074f17.3S	1	1
CATGTGTTTTTCAC	Xt6.1-TTpA003g15.5SS	1	1
CATGGACGATCAAA	Xt6.1-TTpA003g15.5SS	20	1
CATGTTAAATGATG	Xt6.1-CAAO11631.5	1	1
CATGTAAAACTGTA	Xt6.1-CAAQ3679.3	1	1
CATGAGAGTGATTT	Xt6.1-TTpA043c17.5	1	1
CATGGATCACTAAT	Xt6.1-TGas139d13.3	1	1
CATGGGTCACTAAT	Xt6.1-XZG41990.5S	1	1
CATGGATCACTAAT	Xt6.1-TGas139d13.3SS	1	1
CATGGCCCCCAAAA	Xt6.1-TTpA005o03.5	1	1
CATGAACTGAAAAA	Xt6.1-TNeu074g15.3	1	1
CATGAACTGAAAAA	Xt6.1-ANHP1253.5SS	1	1
CATGAACTGAAAAA	Xt6.1-TEgg025o19.3SS	1	1
CATGAACTGAAAAA	Xt6.1-TGas034n07.5SS	1	1
CATGGTGTGGTCCC	Xt6.1-EC2BBA7CB03.5	2	1
CATGGTGTGGTCCC	Xt6.1-EC2BBA7CB03.5SS	1	1
CATGCTTCTGTTAT	Xt6.1-XZT71372.5SS	1	1
CATGGCTTGACATT	Xt6.1-CABI8069.3	1	1
CATGGCTTGACATT	Xt6.1-CABE6514.5S	1	1
CATGGCTTGACATT	Xt6.1-CABI4554.5SS	1	1
CATGGCTTGACATT	Xt6.1-XZT36900.5SS	1	1
CATGTAAGATTGGT	Xt6.1-XZG38081.5	1	1
CATGTACAGAGAGT	Xt6.1-CABE13442.5	1	1
CATGTACAGAGAGT	Xt6.1-CABD2003.3S	1	1
CATGTACAGAGAGT	Xt6.1-CABE13442.5SSS	1	1
CATGTTAATTGCCA	Xt6.1-TEgg065h12.3	1	1
CATGGCAGAGACTG	Xt6.1-CABG10039.3	1	1
CATGGCAGAGACTG	Xt6.1-CAAP407.3SSS	2	1
CATGTTGTCTGTAA	Xt6.1-XZT20764.5	2	1
CATGGACACATCCT	Xt6.1-CABI6184.3	1	1
CATGGACACATCCT	Xt6.1-ANBT1626.3S	1	1
CATGGACACATCCT	Xt6.1-THdA006f10.3S	1	1
CATGGACACATCCT	Xt6.1-TTbA012c14.3SS	1	1
CATGGAATTTTTGT	Xt6.1-CABE12622.5	1	1
CATGTTTTAAAATC	Xt6.1-CABK5922.5	1	1
CATGGCAAAAGGGA	Xt6.1-XZG37942.3	1	1
CATGGCAAAAGGGA	Xt6.1-CABC5847.5SS	1	1
CATGGCAAAAGGGA	Xt6.1-TNeu097j19.3SS	1	1
CATGGTCAATGGGA	Xt6.1-TNeu122i24.3	2	1
CATGGTCAATGGGA	Xt6.1-CAAQ8417.5S	1	1
CATGGTCAATGGGA	Xt6.1-TNeu122i24.3SS	1	1
CATGCTTTGCTATC	Xt6.1-TEgg045l23.3SS	1	1
CATGTCTTTTTAAG	Xt6.1-TGas115d22.3	1	1
CATGCAGCAATTTT	Xt6.1-CABG11738.3	1	1
CATGTGCTCCTTTG	Xt6.1-TNeu118c15.3	1	1
CATGGTTCTTCCTT	Xt6.1-XZT3146.5	1	1
CATGCAAAATCCTA	Xt6.1-EC2CAA41BG10.5	1	1
CATGCAAAATCCTA	Xt6.1-EC2CAA35AA05.5S	1	1
CATGCAAAATCCTA	Xt6.1-EC2CAA36BD09.5SSS	1	1
CATGCAATAGAAAA	Xt6.1-CAAN3779.3	1	1
CATGTAAAGTGATT	Xt6.1-CAAN3779.3	5	1
CATGTTTTCTCCTG	Xt6.1-CABI5513.3	1	1
CATGTTTTCTCCTG	Xt6.1-TGas086k18.3SS	1	1
CATGTTTTCTCCTG	Xt6.1-CAAL10438.5SS	1	1
CATGCAGAATGGTT	Xt6.1-THdA052i04.5	1	1
CATGCAGAATGGTT	Xt6.1-TGas137g05.3SS	1	1
CATGCTCAGGAGCA	Xt6.1-CABK3074.5	1	1
CATGTCGGAATTCA	Xt6.1-EC2CAA34CB10.5	1	1
CATGTGTAATAAAA	Xt6.1-TGas135c19.3	1	1
CATGTAGGTATGTG	Xt6.1-TTpA041b06.5	1	1
CATGTTAAAAAAAA	Xt6.1-CABD6377.3	1	1
CATGTTAAAAAAAA	Xt6.1-CAAP9875.3SS	1	1
CATGAATATGATAA	Xt6.1-TTpA016h15.5	1	1
CATGAAGGTTTAAC	Xt6.1-TEgg040b01.3	1	1
CATGAAGGTTTAAC	Xt6.1-TEgg046k20.3SS	1	1
CATGAAGGTTTAAC	Xt6.1-TGas125k18.3SS	1	1
CATGTTAACTGATT	Xt6.1-TTpA019l21.5	1	1
CATGAGGCTAAGCC	Xt6.1-TGas114j06.3S	1	1
CATGTCTTTTGTGG	Xt6.1-CABJ11721.3	1	1
CATGCATTTCTAGA	Xt6.1-CABK3082.3	1	1
CATGTAGAAAAAGT	Xt6.1-XZT45622.3	1	1
CATGTAGAAAAAGT	Xt6.1-TTpA015j05.3SS	1	1
CATGTAGAAAAAGT	Xt6.1-CAAO13038.3SS	1	1
CATGATTACAAATA	Xt6.1-CABI11565.3	1	1
CATGATTACAAAAA	Xt6.1-TGas121c04.3SS	1	1
CATGCTGCTTCCCT	Xt6.1-CABE2979.3	1	1
CATGTTTGTGTTTA	Xt6.1-CABD6369.3	1	1
CATGAAAAGTAATC	Xt6.1-CAAR6785.3	1	1
CATGAATCTTCAAA	Xt6.1-CAAR6785.3	3	1
CATGAAGGAGGGTG	Xt6.1-XZG57910.3	1	1
CATGAAGGAGGGTG	Xt6.1-TTpA020a13.3SS	1	1
CATGCAGTGTATAT	Xt6.1-CABD4571.3	1	1
CATGTTTGTATAGC	Xt6.1-TNeu092a10.3	1	1
CATGTTTGTATAGC	Xt6.1-XZG15858.5SS	1	1
CATGCCTTCCACTG	Xt6.1-CAAL20973.5	1	1
CATGGATTTGGCCA	Xt6.1-CABC8367.5SS	1	1
CATGTTCAAGCCTT	Xt6.1-CAAR539.3	1	1
CATGTTTGATCTGG	Xt6.1-CABE3146.3	1	1
CATGACTCCCAGGA	Xt6.1-CABJ7157.3	1	1
CATGACTCCCAGGA	Xt6.1-TTbA050l23.3SS	1	1
CATGGAGACTCACT	Xt6.1-CABI4782.3	1	1
CATGGAGACTCACT	Xt6.1-XZG33462.5SS	1	1
CATGGAGACTCACT	Xt6.1-THdA016p06.3SSS	1	1
CATGGGTTCCGGCC	Xt6.1-CABH6893.5	2	1
CATGAAATAAACAA	Xt6.1-TTbA035e15.3	1	1
CATGGACTAACTTT	Xt6.1-CABI6289.3	1	1
CATGGACTAACTTT	Xt6.1-CABK10549.3S	1	1
CATGGACTAACTTT	Xt6.1-CABD1366.5SS	1	1
CATGGAGGGGCAAA	Xt6.1-XZG29010.5	1	1
CATGGAGGAGCAGG	Xt6.1-CABK3972.3	1	1
CATGGAGAAGTTTG	Xt6.1-CABC6515.5	1	1
CATGCTTTTATGTA	Xt6.1-CAAO4534.3	1	1
CATGCACCATCTCT	Xt6.1-TTbA050j20.3	1	1
CATGCACCATCTCT	Xt6.1-XZT67994.5SS	1	1
CATGCACCATCTCT	Xt6.1-TTbA050j20.3SS	1	1
CATGTTACTGAGAT	Xt6.1-TGas103c11.3	1	1
CATGGTGGTGTGCG	Xt6.1-XZG61429.5	1	1
CATGTTTTACGCTA	Xt6.1-CABE394.3	1	1
CATGAAACCTGTTT	Xt6.1-TNeu120f11.3	1	1
CATGGACTGAAGGG	Xt6.1-XZG5179.5	1	1
CATGTTAATATATG	Xt6.1-CABJ3287.3	3	1
CATGTCCGCAGAGC	Xt6.1-CABK9366.3	1	1
CATGTCGGAGTTCC	Xt6.1-TGas125b12.3	1	1
CATGTCTCATCTGG	Xt6.1-THdA006e12.3	1	1
CATGTGAATGTCTT	Xt6.1-CAAR1726.3	1	1
CATGAGGCAAATGC	Xt6.1-CAAL8846.3	1	1
CATGAATTTCTAGT	Xt6.1-XZT50300.3	1	1
CATGGAATTCCCTT	Xt6.1-TTpA041f11.5	2	1
CATGTTTCAGATAT	Xt6.1-TNeu116h16.3	1	1
CATGCGAGAAGAAT	Xt6.1-TNeu116h16.3	6	1
CATGGGAAATGTTT	Xt6.1-CABE4565.3	1	1
CATGGGAAATGTTT	Xt6.1-CABC10793.3SS	1	1
CATGTCTCTGCCAG	Xt6.1-TEgg045o01.3	1	1
CATGTAGCCGGCCT	Xt6.1-CABE4675.3	1	1
CATGGATGATCTTG	Xt6.1-CABE4675.3	3	1
CATGTAGCCGGCCT	Xt6.1-TNeu092h14.3SS	1	1
CATGGATGATCTTG	Xt6.1-TNeu092h14.3SS	3	1
CATGAACTGTTTTA	Xt6.1-XZG35776.5	2	1
CATGTAATTGCAGT	Xt6.1-XZT72150.5	1	1
CATGTTAGACCTTA	Xt6.1-EC2CAA31AA08.5	1	1
CATGGGGAGTTCCG	Xt6.1-CABK4116.3	1	1
CATGCAGCTTTGGC	Xt6.1-TEgg040l16.3	1	1
CATGTAGATCGATT	Xt6.1-CABD6092.5	5	1
CATGTGACTTTAAA	Xt6.1-CABE11749.3	1	1
CATGTGACTTTAAA	Xt6.1-CABE11749.3SS	1	1
CATGTGACTTTAAA	Xt6.1-XZG37541.5SS	1	1
CATGTTAATTCAAA	Xt6.1-CABJ9228.3	1	1
CATGTTAATTCAAA	Xt6.1-CAAQ8881.3S	1	1
CATGTTAATTCAAA	Xt6.1-CABJ9228.3SSS	1	1
CATGGGCTTCGGTC	Xt6.1-TGas128k14.3	1	1
CATGCTTGTTTTTA	Xt6.1-EC2BBA19BC02.5	2	1
CATGGTGGTAGACG	Xt6.1-TEgg061b14.3	1	1
CATGCTCTTTAAGA	Xt6.1-XZT70991.5	5	1
CATGACCACCACCT	Xt6.1-XZT46932.3S	1	1
CATGCTCTTTAAGA	Xt6.1-TGas113i14.3SS	1	1
CATGCTCTTTAAGA	Xt6.1-XZG49566.5SSS	1	1
CATGTCTGAGGCCA	Xt6.1-TTpA036p02.5	1	1
CATGATTGAGGGGG	Xt6.1-CAAL19023.3	1	1
CATGGTCTGGGAGG	Xt6.1-CAAN11191.5	2	1
CATGGTCTGGGAGG	Xt6.1-CABD11148.5SS	1	1
CATGGTCTGGGAGG	Xt6.1-EC2CAA40DA05.5SS	1	1
CATGTCTCAGCGTA	Xt6.1-TEgg032m10.3	1	1
CATGTCTCAGCGTA	Xt6.1-XZG20714.5S	1	1
CATGTCTCAGCGTA	Xt6.1-TEgg087f10.5S	1	1
CATGTCTCAGCGTA	Xt6.1-TEgg067m04.3SS	1	1
CATGACAATATGCA	Xt6.1-TNeu110k08.3SS	3	1
CATGTGAGAATGGG	Xt6.1-CABK4245.5	1	1
CATGTGAGAATGGG	Xt6.1-CABI10670.5SS	1	1
CATGTCTGTAGAAT	Xt6.1-TTpA007a06.5	1	1
CATGCCCCGACACC	Xt6.1-XZG60219.5	1	1
CATGTAGGTCAATT	Xt6.1-TTbA073k23.3	1	1
CATGTAGGTCAATT	Xt6.1-TTbA049h15.3SS	1	1
CATGGCAATTTTTG	Xt6.1-CABD2881.3	1	1
CATGTGAAAAATAT	Xt6.1-CABD2881.3	2	1
CATGTGAAAAATAT	Xt6.1-CABD2881.3S	2	1
CATGTGAAAAATAT	Xt6.1-TTpA028n14.5SS	1	1
CATGGCAATTTTTG	Xt6.1-TTbA077o12.3SS	1	1
CATGTGAAAAATAT	Xt6.1-TTbA077o12.3SS	2	1
CATGTTGCTCAAGT	Xt6.1-XZT18646.5	1	1
CATGCTAAGCCAAG	Xt6.1-TEgg041m17.3	1	1
CATGCTGGCCCATC	Xt6.1-CABH9820.3	1	1
CATGCTGGCCCATC	Xt6.1-XZG40167.5S	1	1
CATGCTGGCCCATC	Xt6.1-XZG33948.3S	1	1
CATGCTGGCCCATC	Xt6.1-EC2CAA14CG06.3SS	1	1
CATGATGGGCTGTA	Xt6.1-TGas127n04.5	1	1
CATGTTTGCTAACA	Xt6.1-CABC6497.5	2	1
CATGTTTGCTAACA	Xt6.1-CABG6877.3S	1	1
CATGTTTGCTAACA	Xt6.1-XZG38143.5S	2	1
CATGTTTGCTAACA	Xt6.1-CAAO3015.5SS	1	1
CATGTCTGTATATA	Xt6.1-CAAR12075.5	1	1
CATGTCTGTGCTCT	Xt6.1-CABJ10150.5	1	1
CATGTGAAAGCTGA	Xt6.1-TTbA006h07.5	2	1
CATGGGCTCAAAAA	Xt6.1-CABI13261.5	1	1
CATGTAAAAAAAAA	Xt6.1-CABJ6017.5	1	1
CATGGAAACATCTG	Xt6.1-CABJ6017.5	2	1
CATGAAGAAGATCG	Xt6.1-XZT48605.5	1	1
CATGATCTACCAGG	Xt6.1-TTbA069n22.5	1	1
CATGGATGCACTGT	Xt6.1-CABG2531.3S	1	1
CATGGATGCACTGT	Xt6.1-XZG51237.5SS	3	1
CATGCCCCTCTCCC	Xt6.1-TGas067l22.3	1	1
CATGCTACAGCCAA	Xt6.1-CABE7534.3	1	1
CATGGGGTCCCTGG	Xt6.1-ANBT2798.3S	1	1
CATGGGGTCCCTGG	Xt6.1-TNeu106m10.3SS	1	1
CATGGGATCAGTTA	Xt6.1-TEgg068g19.3	1	1
CATGATTGGATTGT	Xt6.1-TGas140n18.3	1	1
CATGATTGGATTGT	Xt6.1-CABI2328.5S	1	1
CATGATTGGATTGT	Xt6.1-TGas140n18.3SS	1	1
CATGATTGGATTGT	Xt6.1-CAAM1260.5SS	1	1
CATGTCGTTCTAAA	Xt6.1-CABH7107.3	1	1
CATGTATTTTTAAA	Xt6.1-TNeu118p18.3	8	1
CATGGTATTAGATG	Xt6.1-CABK3640.5	1	1
CATGCCAACAAAAT	Xt6.1-CABE6943.3	1	1
CATGTAAATATCTC	Xt6.1-TEgg019e11.3	1	1
CATGTTTATTTATG	Xt6.1-CABJ564.3	1	1
CATGCAGTACTGCC	Xt6.1-CABJ564.3	3	1
CATGGGTGTTCATT	Xt6.1-CABJ11072.3	1	1
CATGATACATACAA	Xt6.1-CABJ11072.3	4	1
CATGGGTGTTCATT	Xt6.1-TNeu108l24.3SS	1	1
CATGATACATACAA	Xt6.1-TNeu108l24.3SS	4	1
CATGATACATACAA	Xt6.1-TGas137k21.3SS	1	1
CATGTATAAGTTGT	Xt6.1-CABJ7015.3	1	1
CATGCTCTGGAAGG	Xt6.1-XZT50461.5S	1	1
CATGTATAAGTTGT	Xt6.1-TTbA040f23.3SS	1	1
CATGTATAAGTTGT	Xt6.1-THdA004h16.5SS	1	1
CATGCTAAATAAAT	Xt6.1-TGas081c12.3	1	1
CATGCTAAATAAAT	Xt6.1-CABJ8275.3SS	1	1
CATGTTTGCCCCTT	Xt6.1-CAAK7756.3	1	1
CATGTATAAATTTG	Xt6.1-CABD645.3	1	1
CATGTATAAATTTG	Xt6.1-CAAN10493.5SS	1	1
CATGTATAAATTTG	Xt6.1-CABH2118.3SS	1	1
CATGTAAAAAAAAA	Xt6.1-TNeu119b01.3	1	1
CATGAGGCCCAGAA	Xt6.1-CABJ10012.3	1	1
CATGAGGCCCAGAA	Xt6.1-TTpA019k22.3SS	1	1
CATGAGGCCCAGAA	Xt6.1-TNeu118j12.3SS	1	1
CATGAGGCCCAGAA	Xt6.1-CABE8972.5SS	1	1
CATGAAGGGGAGAC	Xt6.1-CAAQ472.3	1	1
CATGTTGATGGACC	Xt6.1-CABE1590.3	1	1
CATGGATATGCCCA	Xt6.1-CAAQ3433.3	1	1
CATGGATATGCCCA	Xt6.1-CABJ7597.5SS	1	1
CATGGCCTGTTCTT	Xt6.1-CABE5015.3	1	1
CATGAGCGCAGAAT	Xt6.1-CABK7227.3	1	1
CATGCCAGGCACAG	Xt6.1-XZG62947.3	5	1
CATGAAATGGACTC	Xt6.1-XZG45699.5	1	1
CATGCTGCCCAGCA	Xt6.1-TTpA018h01.5	1	1
CATGCTGTGAGCTC	Xt6.1-CABE619.3	1	1
CATGAGTTTTTGTT	Xt6.1-CABE7121.3	1	1
CATGGAGGAGGAGG	Xt6.1-EC2CAA40BF08.5	1	1
CATGTTAAGTATTA	Xt6.1-TEgg065k07.3	1	1
CATGTTTCTGCGCT	Xt6.1-TEgg065k07.3	2	1
CATGTTTCTGCGCT	Xt6.1-CABI9706.5SS	1	1
CATGTTAAGTATTA	Xt6.1-XZG52401.3SS	1	1
CATGTTTCTGCGCT	Xt6.1-XZG52401.3SS	2	1
CATGGGGTTGCTCT	Xt6.1-CABD8597.3	2	1
CATGTTTAGCCGCA	Xt6.1-CABK10665.5	1	1
CATGTTTAGCCGCA	Xt6.1-CAAJ19458.3S	1	1
CATGAACAGCGAGC	Xt6.1-CABK10665.5SS	1	1
CATGTTTAGCCGCA	Xt6.1-TGas119l16.3SS	1	1
CATGTGCTTGGACA	Xt6.1-CABE11796.3	1	1
CATGGGCTGGAACT	Xt6.1-CABE4663.5	3	1
CATGGGCTGGAACT	Xt6.1-CABE12142.5S	1	1
CATGGGCTGGAACT	Xt6.1-XZG33238.5SS	1	1
CATGGAATGATGTT	Xt6.1-XZG33238.5SS	5	1
CATGCATCATTCTT	Xt6.1-CABH5518.5	1	1
CATGTAAAGTTGAC	Xt6.1-CABJ10581.5	1	1
CATGAGGATCCCCC	Xt6.1-XZT38113.5SS	1	1
CATGAGGATCCCCC	Xt6.1-CAAO4019.5SS	1	1
CATGGCGGTACCGG	Xt6.1-CABD10908.5	1	1
CATGGCGGTACCGG	Xt6.1-CABD10908.5S	1	1
CATGGCGGTACCGG	Xt6.1-CABI9601.5S	1	1
CATGGCGGTACCGG	Xt6.1-ANBT1535.3S	1	1
CATGCTGACCCTTA	Xt6.1-TNeu108p03.3	1	1
CATGCAGTATTCTG	Xt6.1-TNeu123e14.3	1	1
CATGATTTGAAGTC	Xt6.1-EC2CAA1CE03.5	1	1
CATGATTTGAAGTC	Xt6.1-XZG57909.5SS	1	1
CATGATTTGAAGTC	Xt6.1-EC2CAA9CA11.3SS	1	1
CATGCTGATTAACT	Xt6.1-XZG38176.5	1	1
CATGGACACCGGGG	Xt6.1-XZT27969.5	1	1
CATGTTAGTAATGT	Xt6.1-TTbA013k20.3	1	1
CATGTTAGTAATGT	Xt6.1-TEgg045n12.3SS	1	1
CATGCATTTTAGCA	Xt6.1-CABK8889.3	1	1
CATGTTGCCCACAG	Xt6.1-CAAM1515.5	2	1
CATGTTGCCCACAG	Xt6.1-XZT59771.3SS	1	1
CATGTTGCCCACAG	Xt6.1-CAAN6933.5SSS	2	1
CATGGGCTTAACAG	Xt6.1-CAAQ3600.3	1	1
CATGTTCTATCCCT	Xt6.1-TTbA025c09.5	1	1
CATGCATTTTAATG	Xt6.1-TTbA025c09.5	2	1
CATGGATTTTTGTT	Xt6.1-TTbA025c09.5	5	1
CATGGTTCCTTCAT	Xt6.1-CAAN1288.3	1	1
CATGAGCAGCTATC	Xt6.1-CABI8688.3	1	1
CATGTTTTTTTTGG	Xt6.1-CABJ3769.5	1	1
CATGGACAACCTGT	Xt6.1-CABC10538.3SS	1	1
CATGGAAAAACAAA	Xt6.1-TTpA020h08.3	1	1
CATGTTCAATATGG	Xt6.1-TGas061m07.3	2	1
CATGGGCAAGAAAA	Xt6.1-EC2BBA30AA03.5	1	1
CATGTACAGTTCTT	Xt6.1-CABH5598.5S	1	1
CATGGGCAAGAAAA	Xt6.1-XZG33104.3S	1	1
CATGGGCAAGAAAA	Xt6.1-XZT60794.3SS	2	1
CATGTGTGGGGGAG	Xt6.1-TEgg058m19.3	1	1
CATGGTGTTGCCCA	Xt6.1-CAAM15193.5	1	1
CATGCTCATCTGGA	Xt6.1-TTbA071p02.5	1	1
CATGCTCATCTGGA	Xt6.1-CABJ9000.5SS	1	1
CATGCCTGTGGAGG	Xt6.1-CABJ10380.3	11	1
CATGCCTGTGGAGG	Xt6.1-XZG18008.5SS	11	1
CATGAAAGTTAATT	Xt6.1-CABJ3852.5	1	1
CATGGGAAAGCTGT	Xt6.1-TGas105e21.3	1	1
CATGGGAAAGCTGT	Xt6.1-CABE11978.3SS	1	1
CATGTGTGTACCAC	Xt6.1-CABC1316.3	1	1
CATGAATGCCGACC	Xt6.1-XZG49141.5	1	1
CATGCTCATAGGAC	Xt6.1-XZG46949.3S	1	1
CATGCTCATAGGAC	Xt6.1-TNeu111e12.3SS	6	1
CATGTTTGTGCCTT	Xt6.1-TGas136o03.3	1	1
CATGCTTTATTAGA	Xt6.1-TGas136o03.3	4	1
CATGGTGATTTGCC	Xt6.1-XZG44133.3	1	1
CATGACTTTTACTT	Xt6.1-XZG44133.3	2	1
CATGGCGGTAGCCC	Xt6.1-XZG44133.3	11	1
CATGAATCTAATGT	Xt6.1-ANBT447.5	1	1
CATGCACCTGATAT	Xt6.1-ANBT447.5	2	1
CATGCTCGAAGTAT	Xt6.1-CABH9062.3	1	1
CATGGCAACCGCAC	Xt6.1-CAAL12052.5	8	1
CATGAACCTGTTGC	Xt6.1-CAAP685.3	1	1
CATGTTTTGTGACA	Xt6.1-CABD12586.3	1	1
CATGCTTAAATGAT	Xt6.1-XZT4022.5	1	1
CATGGGACTAGAAC	Xt6.1-TEgg021j11.3	1	1
CATGGGACTAGAAC	Xt6.1-XZG46960.3S	1	1
CATGGGACTAGAAC	Xt6.1-CABE6343.5SS	1	1
CATGCCAACCACTG	Xt6.1-CABK7500.5	1	1
CATGCCAACCACTG	Xt6.1-XZT37558.5S	1	1
CATGCCAACCACTG	Xt6.1-CAAQ11375.5S	1	1
CATGCCAACCACTG	Xt6.1-TTpA010e20.5SS	1	1
CATGAAATAATAGT	Xt6.1-CABG2643.5	6	1
CATGTTTATTTACT	Xt6.1-CABG2643.5	7	1
CATGTTTATTTACT	Xt6.1-TTbA020m19.3SS	7	1
CATGTTTATTTACT	Xt6.1-CAAR9612.5SS	2	1
CATGGCTGATGTAA	Xt6.1-TTpA041p19.5	1	1
CATGTATGTGGGAT	Xt6.1-XZG44336.3	1	1
CATGTATGTGGGAT	Xt6.1-CABE12517.5SS	1	1
CATGATATTTGCTC	Xt6.1-CABD12058.3	1	1
CATGTACACACCCA	Xt6.1-CABD12058.3	4	1
CATGTACACACCCA	Xt6.1-CACX1245.5SS	2	1
CATGATATTTGCTC	Xt6.1-CABC1344.5SS	1	1
CATGTACACACCCA	Xt6.1-CABC1344.5SS	4	1
CATGATATTTGCTC	Xt6.1-TNeu071c18.3SSS	1	1
CATGTACACACCCA	Xt6.1-TNeu071c18.3SSS	4	1
CATGTACTAAAAAT	Xt6.1-THdA010p07.5	1	1
CATGCGAGAACCTT	Xt6.1-THdA010p07.5	3	1
CATGCGAGAACCTT	Xt6.1-XZG32904.5S	1	1
CATGCGAGAACCTT	Xt6.1-THdA010p07.3SS	3	1
CATGGGATGCAAAT	Xt6.1-TGas108e13.3	1	1
CATGGCTGCTCTCC	Xt6.1-EC2CAA36DB02.5	1	1
CATGGCTGCTCTCC	Xt6.1-EC2CAA9CG07.3SS	1	1
CATGGCTGCTCTCC	Xt6.1-XZT60098.5SS	1	1
CATGGCTGCTCTCC	Xt6.1-TTbA073j03.3SS	1	1
CATGATCCACTCAC	Xt6.1-XZT72772.5	1	1
CATGATCCACTCAC	Xt6.1-XZT72772.5SS	1	1
CATGTCTCTCAAAC	Xt6.1-TNeu093e21.3	1	1
CATGGTCTGCATTG	Xt6.1-TEgg045o18.3	1	1
CATGGTCTGCATTG	Xt6.1-TTbA071m19.5SS	1	1
CATGGTCTGCATTG	Xt6.1-CABJ6813.3SS	1	1
CATGTTTAGTAAAA	Xt6.1-ANBT343.5	1	1
CATGTTTAAAAAAA	Xt6.1-ANBT343.5SS	1	1
CATGTACAAGTCTA	Xt6.1-TGas082i04.3	1	1
CATGGAGATGAACA	Xt6.1-TGas082i04.3	5	1
CATGGAGATGAACA	Xt6.1-CAAQ9122.5SS	1	1
CATGTACAAGTCTA	Xt6.1-TEgg038i18.3SSS	1	1
CATGGAGATGAACA	Xt6.1-TEgg038i18.3SSS	5	1
CATGGCTTCAGTGT	Xt6.1-TGas103e02.3	2	1
CATGGCTTCAGTGT	Xt6.1-TTpA057k08.3S	1	1
CATGGCTTCAGTGT	Xt6.1-TGas103e02.3SS	2	1
CATGTTCTTTCACT	Xt6.1-CAAL6265.3	1	1
CATGTAAAACTGAA	Xt6.1-CABK4826.3	1	1
CATGTATGATTTTG	Xt6.1-TGas103m10.3	1	1
CATGGACTCTGGCT	Xt6.1-XZT54439.5	1	1
CATGGACTCTGGCT	Xt6.1-XZG33258.5SS	1	1
CATGGACTCTGGCT	Xt6.1-TTbA072d06.5SS	1	1
CATGTGTACCATTG	Xt6.1-CABJ7344.5	1	1
CATGTGTACCATTG	Xt6.1-CAAN657.3S	1	1
CATGTGTACCATTG	Xt6.1-CABJ7344.5SS	1	1
CATGCAGTTCCCAT	Xt6.1-CABK5786.5	1	1
CATGGAAATACTAC	Xt6.1-TEgg065g08.3	1	1
CATGCAGCTGATCG	Xt6.1-ANBT3140.5	1	1
CATGCAGCTGATCG	Xt6.1-ANBT3140.5SS	1	1
CATGCAAAAAAAAA	Xt6.1-CABI4750.3	1	1
CATGCAGCATTTAC	Xt6.1-CABG11796.3	1	1
CATGCAGCATTTAC	Xt6.1-CABC6315.3SS	1	1
CATGCAGCATTTAC	Xt6.1-CABE3412.3SS	1	1
CATGAAAATAGTTG	Xt6.1-TTpA055g18.3	1	1
CATGTTTTCCTTTT	Xt6.1-TTpA055g18.3	11	1
CATGGGCTGGGCCA	Xt6.1-TTpA055g18.3	12	1
CATGACAAAGATCT	Xt6.1-EC2BBA30AC10.5	3	1
CATGACAAAGATCT	Xt6.1-TNeu121n03.3S	1	1
CATGACAAAGATCT	Xt6.1-XZT33203.5S	1	1
CATGACAAAGATCT	Xt6.1-CABD10419.5SS	1	1
CATGACAAAGATCT	Xt6.1-XZG63594.5SS	1	1
CATGATATAAACTA	Xt6.1-TEgg043m06.3	1	1
CATGTGCATTCCTT	Xt6.1-TEgg043m06.3	8	1
CATGTTTTGTAAAT	Xt6.1-TEgg049k01.3	1	1
CATGTTTTGTAAAT	Xt6.1-TEgg049k01.3SS	1	1
CATGTTTTGTAAAT	Xt6.1-CAAQ2700.3SS	1	1
CATGCTTGGCTTTA	Xt6.1-TEgg049g23.3	1	1
CATGCTTGGCTTTA	Xt6.1-TEgg049g23.3SS	1	1
CATGCTTGGCTTTA	Xt6.1-CABH5063.5SS	1	1
CATGAACGCATCCA	Xt6.1-CABE9340.3	1	1
CATGAACGCATCCA	Xt6.1-TGas128m24.3SS	1	1
CATGTGAATTTAAG	Xt6.1-CAAL19614.5	1	1
CATGTCTTTTTACA	Xt6.1-TEgg036c09.3	1	1
CATGTCTTTTTACA	Xt6.1-TEgg066j03.3S	1	1
CATGGAGGCTGTAA	Xt6.1-TTbA065m10.5S	1	1
CATGGAGGCTGTAA	Xt6.1-CABE1833.5S	1	1
CATGGCGGAAGGTG	Xt6.1-XZT3465.5SS	1	1
CATGGCGGAAGGTG	Xt6.1-TNeu087p22.3SS	1	1
CATGTTTATATATT	Xt6.1-CABC9436.3	1	1
CATGCTAAAAAAAA	Xt6.1-THdA019o10.3SS	4	1
CATGTTTATATATT	Xt6.1-THdA019o10.3SS	5	1
CATGTTTCAAAAAG	Xt6.1-CABK6998.3	1	1
CATGGTGGGAACAT	Xt6.1-XZG63550.5	1	1
CATGTGTTAATTAG	Xt6.1-CABK4134.3	1	1
CATGAAAAAATGAC	Xt6.1-CABD14417.5	1	1
CATGCAGCATTATC	Xt6.1-TTpA025i15.5	1	1
CATGTCTTCTTGAA	Xt6.1-CABD13699.3	1	1
CATGCGATTGAAGG	Xt6.1-TNeu112b18.3	1	1
CATGCTCTGTGCTG	Xt6.1-CAAQ3741.5	1	1
CATGTTTTATTGCT	Xt6.1-TGas071n04.3	1	1
CATGTTTTATTGCT	Xt6.1-TGas120l20.3SS	1	1
CATGAACTGTTTTG	Xt6.1-XZG34954.5	1	1
CATGTTCTTACGTA	Xt6.1-XZG54491.5	1	1
CATGAATTAGCTTA	Xt6.1-TEgg062o24.3	1	1
CATGCGTGTAGCCA	Xt6.1-THdA031i24.5	1	1
CATGAGCAGGTAAC	Xt6.1-CABJ7358.3	1	1
CATGCTGCATTGCA	Xt6.1-TEgg078a09.3	1	1
CATGCTGCATTGCA	Xt6.1-TEgg078a09.3S	1	1
CATGCTGCATTGCA	Xt6.1-TTpA010d02.5S	1	1
CATGTCATAATACC	Xt6.1-CAAL22450.5	1	1
CATGTCATAATACC	Xt6.1-CABC8326.3SS	1	1
CATGGGGTGAATGT	Xt6.1-CABJ3232.3	1	1
CATGAAAATAAAGA	Xt6.1-TTpA073a01.5	1	1
CATGTGACTTTACC	Xt6.1-XZG4145.5	1	1
CATGTGCCTTTGAC	Xt6.1-TTpA043l06.5	1	1
CATGGTTTTGTTTT	Xt6.1-TTpA010e07.5	1	1
CATGTTGCTGACAC	Xt6.1-CABD7030.3	1	1
CATGTCCCACCTCA	Xt6.1-TNeu106a17.3	1	1
CATGGATGAAAATG	Xt6.1-XZG46463.5	4	1
CATGTTGTGCATAT	Xt6.1-CABD8801.3	1	1
CATGAACTTCAAAA	Xt6.1-EC2CAA19AB03.5	1	1
CATGTCTTGCAACT	Xt6.1-TGas107j03.3	1	1
CATGTCTTGCAACT	Xt6.1-THdA046n07.3SSS	1	1
CATGATGGTGTGAG	Xt6.1-CAAR11307.3	1	1
CATGATGGTGTGAG	Xt6.1-CABD610.3S	1	1
CATGATGGTGTGAG	Xt6.1-CABG473.3SS	1	1
CATGATTGGGTTCC	Xt6.1-CABH10696.3	1	1
CATGGCTTACAAGT	Xt6.1-CABH5078.3	2	1
CATGGCTTACAAGT	Xt6.1-XZT27739.5SS	1	1
CATGGTTTTTATTA	Xt6.1-EC2CAA20BA01.5	1	1
CATGAAATGAAAAA	Xt6.1-EC2BBA26DC04.5	1	1
CATGCCATCTGGAG	Xt6.1-EC2BBA24AH04.5	1	1
CATGAGAAAATTGC	Xt6.1-TTpA032h10.3	1	1
CATGAATGCCTGTC	Xt6.1-XZT30929.5	5	1
CATGATACCTGGAA	Xt6.1-CABD6925.3	1	1
CATGAAATTGAAAT	Xt6.1-TGas132k15.3	1	1
CATGTAGAGCGAGA	Xt6.1-CABK7966.3	2	1
CATGTAGAGCGAGA	Xt6.1-CABD6324.5SS	1	1
CATGTAGAGCGAGA	Xt6.1-XZT18092.5SS	2	1
CATGTAGTGCTTTA	Xt6.1-CAAJ23619.3	1	1
CATGAAACGTATTC	Xt6.1-TTpA020k03.3	1	1
CATGCTTTTATAAA	Xt6.1-CABE11641.5	1	1
CATGAGTTCAGCAG	Xt6.1-CAAR10144.5	2	1
CATGGGAGGAGCTG	Xt6.1-TTpA011l04.5	1	1
CATGAAATGGAAAT	Xt6.1-TTpA011l04.5	5	1
CATGCAATATCACT	Xt6.1-TTpA011l04.5	9	1
CATGTAAAGAAAGG	Xt6.1-TGas080j09.3	1	1
CATGTAAAGAAAGG	Xt6.1-CABD8899.5SS	1	1
CATGTAAAGAAAGG	Xt6.1-XZT51688.5SS	1	1
CATGACTTCTAAAC	Xt6.1-TTbA072m06.3	1	1
CATGTTACACCGAG	Xt6.1-CAAP2060.3	5	1
CATGCAGACTGGAC	Xt6.1-CABA8578.5	1	1
CATGCGCAATATAG	Xt6.1-CABD7973.3	1	1
CATGATGATCCTGG	Xt6.1-XZT50018.5	1	1
CATGATGATCCTGG	Xt6.1-CABJ9916.5S	1	1
CATGATGATCCTGG	Xt6.1-EC2CAA46CB12.5S	1	1
CATGATGATCCTGG	Xt6.1-EC2BBA14AA07.3S	1	1
CATGATGATCCTGG	Xt6.1-XZT50018.3SS	1	1
CATGATGATCCTGG	Xt6.1-XZT70834.5SSS	1	1
CATGATGATCCTGG	Xt6.1-CABK7026.3SS	1	1
CATGATTGCAAAAT	Xt6.1-XZG47316.5	3	1
CATGATTGCAAAAT	Xt6.1-TEgg039i06.3S	1	1
CATGATTGCAAAAT	Xt6.1-XZG12357.5S	1	1
CATGATTGCAAAAT	Xt6.1-XZG47316.5SS	1	1
CATGGCAGATAAAC	Xt6.1-TGas068b21.5SS	1	1
CATGGCAATAAAAA	Xt6.1-TNeu073b10.3SSS	1	1
CATGATTGCAAAAT	Xt6.1-TNeu074p15.3SS	3	1
CATGTAAATTAAAT	Xt6.1-XZT51324.5	1	1
CATGGGGCTCATTC	Xt6.1-CAAR3477.3	1	1
CATGGAGCTTTGAA	Xt6.1-CABE12175.3	1	1
CATGGAGCTTTGAA	Xt6.1-TNeu089j11.3SS	1	1
CATGAGTCCATTTC	Xt6.1-TEgg038b13.3	1	1
CATGGTACACCTCA	Xt6.1-TEgg038b13.3	13	1
CATGTAGTGGTATC	Xt6.1-CABE10347.3	1	1
CATGGATTTTTTTC	Xt6.1-THdA041a05.3	1	1
CATGTAAAGTGATT	Xt6.1-THdA041a05.3	2	1
CATGGCGGAGAGAT	Xt6.1-CAAO4021.3	1	1
CATGGTGATTCCTA	Xt6.1-CABD9062.3	1	1
CATGCAGGTCAAGA	Xt6.1-TGas142d01.3	1	1
CATGGAACTCTGCA	Xt6.1-TTbA078g17.5	3	1
CATGGAACTCTGCA	Xt6.1-TTbA078g17.5SS	1	1
CATGGAACTCTGCA	Xt6.1-XZT15711.5SS	1	1
CATGGACCACCAAT	Xt6.1-CABE1697.3	1	1
CATGTATATTTTTA	Xt6.1-CAAK11343.5	1	1
CATGTATATTTTTA	Xt6.1-CAAK6206.5SS	1	1
CATGTATATTTTTA	Xt6.1-CAAP9583.3SS	1	1
CATGAGTTTCCTCC	Xt6.1-CABI13741.3	1	1
CATGCTCAAGAAGT	Xt6.1-TGas120d24.3	1	1
CATGCAGTATCAAA	Xt6.1-CABE5657.3	1	1
CATGTGAAAAAAAA	Xt6.1-CABC6308.3	1	1
CATGCACGCACATT	Xt6.1-TNeu122d11.3	1	1
CATGCACGCACATT	Xt6.1-XZG7773.5SS	1	1
CATGTAGATGTTGC	Xt6.1-XZG53928.5	1	1
CATGTTGAGATTGA	Xt6.1-CAAL10019.5	1	1
CATGAGGCAAATCA	Xt6.1-TEgg141j07.5	1	1
CATGTGGGATGTTT	Xt6.1-XZT37642.3	2	1
CATGGCCTCCAGCA	Xt6.1-XZT37642.3	4	1
CATGCGTGGCCACC	Xt6.1-XZG44959.5	1	1
CATGTTGGGTATTT	Xt6.1-TGas130f22.3	3	1
CATGTTGGGTATTT	Xt6.1-XZG62868.3SS	3	1
CATGTTGGGTATTT	Xt6.1-TNeu126l18.3SSS	3	1
CATGAGGATCATTT	Xt6.1-TGas097c11.3	1	1
CATGTCATATGGGG	Xt6.1-XZG49853.5	1	1
CATGTCATATTTCT	Xt6.1-CAAQ2543.3	1	1
CATGGCTTGTATGT	Xt6.1-CABJ3067.3	1	1
CATGGAGCTGGCCA	Xt6.1-TNeu037g11.5S	1	1
CATGGCAGTGAATG	Xt6.1-TNeu114d09.3	1	1
CATGTTATAAAATA	Xt6.1-XZT25795.5	1	1
CATGTTTTTTTTCA	Xt6.1-CAAN4567.3	1	1
CATGAATTGGCTGG	Xt6.1-CABH8897.5	1	1
CATGTGGATGCCAT	Xt6.1-XZG19150.3	1	1
CATGTGGATGCCAT	Xt6.1-TEgg078j06.3SS	1	1
CATGCCCAAGGACA	Xt6.1-CABC5105.5	1	1
CATGTCTGTCACTA	Xt6.1-CABJ11759.3	1	1
CATGGACTGGCTTG	Xt6.1-CABE12634.5	1	1
CATGCTTAGATTGG	Xt6.1-XZG63069.3	1	1
CATGGGAGTTACTC	Xt6.1-CABC10629.3	1	1
CATGGAAACCAAAA	Xt6.1-CAAK7408.3	1	1
CATGGAAACCAAAA	Xt6.1-XZT70309.3S	1	1
CATGGAAACCAAAA	Xt6.1-TTpA036l07.5SS	1	1
CATGGATCCTATAG	Xt6.1-CABJ5827.5	9	1
CATGTGATAGATGT	Xt6.1-CABG3121.3	1	1
CATGTGTATTTTGG	Xt6.1-CAAN12450.3	1	1
CATGCGGTTACTGC	Xt6.1-CABG547.3	1	1
CATGCTGAAAAATA	Xt6.1-CABA8396.3	1	1
CATGGATCTTGGTC	Xt6.1-CABI12645.3	1	1
CATGCCGCCAAAGG	Xt6.1-XZG53611.5	1	1
CATGCCGCCAAAGG	Xt6.1-EC2CAA19CB10.5SS	1	1
CATGTATACTGGCC	Xt6.1-EC2CAA41CB10.5	1	1
CATGTAGTTAGAAT	Xt6.1-CAAL18498.5	1	1
CATGGAAACCCCAA	Xt6.1-CABD3051.3	1	1
CATGATGGCGGAGC	Xt6.1-XZT64487.5	1	1
CATGAAAGTCCTGC	Xt6.1-CABJ3187.3	1	1
CATGTTTGCTATAC	Xt6.1-CABI9956.3	1	1
CATGTTTGCTATAC	Xt6.1-CABA1518.3S	1	1
CATGTTTGCTATAC	Xt6.1-CABD8742.3SS	1	1
CATGTACAGTATGT	Xt6.1-CABD2318.5	1	1
CATGGAAAAACATC	Xt6.1-CABD2318.5	22	1
CATGAGTGTTGAAA	Xt6.1-TGas121g10.3	1	1
CATGTGTGGAAAAA	Xt6.1-CABH2546.5	1	1
CATGTTAATGACCT	Xt6.1-CABD3529.5	3	1
CATGTTAATGACCT	Xt6.1-TEgg049i24.3S	3	1
CATGTTAATGACCT	Xt6.1-THdA036a13.5SS	3	1
CATGTTAATGACCT	Xt6.1-TGas143k05.3SSS	3	1
CATGTGGCGGCATT	Xt6.1-TTbA004d06.3	1	1
CATGCTTGTCTAAG	Xt6.1-TTbA025a09.5	1	1
CATGCTTGTCTAAG	Xt6.1-TGas086h05.3SS	1	1
CATGCTGCTATTTT	Xt6.1-CABG9457.3	2	1
CATGCAGAATAAAC	Xt6.1-TTpA009d21.5	3	1
CATGTATTAACGCA	Xt6.1-TGas107n13.3	1	1
CATGAACTGTGTTT	Xt6.1-CABE11813.5	1	1
CATGATTTCAATGT	Xt6.1-XZG58687.3	1	1
CATGCAATTAATGG	Xt6.1-CABC6569.3	1	1
CATGTATATTTGTG	Xt6.1-XZT66312.5	1	1
CATGCTATTTTTTT	Xt6.1-TTpA046e16.5SS	1	1
CATGTATATTTGTG	Xt6.1-XZG53847.5SS	1	1
CATGGGAAATGTTT	Xt6.1-CABC4825.3	10	1
CATGTTCTGGCTAA	Xt6.1-CABI5615.3	1	1
CATGTCAAACACCA	Xt6.1-CABI2510.3	1	1
CATGTTTGTTAAAA	Xt6.1-XZT69762.3	1	1
CATGTTTGTTAGAA	Xt6.1-TGas107d17.3SS	1	1
CATGTTTGTTAGAA	Xt6.1-TGas142c21.3SS	1	1
CATGTATATACATT	Xt6.1-TGas089i04.3	1	1
CATGCAACTGCCAT	Xt6.1-CABI13683.5	1	1
CATGCAACTGCCAT	Xt6.1-CABI13683.5SS	1	1
CATGAGTGACCCCC	Xt6.1-XZG44264.3	1	1
CATGTCAAGTACAA	Xt6.1-CABK3795.3	1	1
CATGTCAAGTACAA	Xt6.1-CABE5150.5S	1	1
CATGTCAAGTACAA	Xt6.1-CAAQ2318.3SS	1	1
CATGTAACGGCTGG	Xt6.1-TTpA043h10.5	1	1
CATGATCCACTTCT	Xt6.1-XZG5270.5	1	1
CATGGAAAATTTTG	Xt6.1-TEgg041k11.3	1	1
CATGAGTGTTTTTG	Xt6.1-TEgg041k11.3	7	1
CATGGAATACTATA	Xt6.1-TNeu118b03.3	1	1
CATGGAATACTATA	Xt6.1-TGas127o03.5SS	1	1
CATGCAAAGAACAC	Xt6.1-XZG3873.5	1	1
CATGCAAAAAAAAA	Xt6.1-TNeu120n08.3	9	1
CATGCAAAAAAAAA	Xt6.1-CAAL23262.5SS	1	1
CATGCAGCTTAAGT	Xt6.1-TTpA016f19.5	2	1
CATGTGCAAACTAA	Xt6.1-TTpA016f19.5	5	1
CATGGGCCACTTTG	Xt6.1-ANHP414.5	1	1
CATGTGCAATGTTT	Xt6.1-CABH10737.3	1	1
CATGTGCAATGTTT	Xt6.1-XZG45131.5SS	1	1
CATGGAGAGCAGCA	Xt6.1-TEgg056g07.3	1	1
CATGGAGAGCAGCA	Xt6.1-CABG10485.3SSS	1	1
CATGATCCGTGAGG	Xt6.1-XZT9975.5	8	1
CATGTTCATTGTTT	Xt6.1-TEgg058o09.3	1	1
CATGCAAATTAAAA	Xt6.1-XZT45427.5	4	1
CATGGACTTCCATA	Xt6.1-TTbA049m05.3	2	1
CATGGACTTCCATA	Xt6.1-TTbA079o07.3SS	1	1
CATGCAACACAGGA	Xt6.1-THdA051a24.3	1	1
CATGATAAAGTTGG	Xt6.1-CAAJ17507.3	1	1
CATGCAGGGAGCGA	Xt6.1-CABK1843.3	1	1
CATGAACAATTCTG	Xt6.1-TTpA022m09.5	1	1
CATGAACAATTCTG	Xt6.1-XZG37332.5SS	1	1
CATGGGGGTGTTTG	Xt6.1-CAAN5323.3	1	1
CATGCAGACAAAAA	Xt6.1-CABE13107.3	1	1
CATGCAGACAAAAA	Xt6.1-CABE428.3S	1	1
CATGATCCTGTTTC	Xt6.1-XZG5327.3S	1	1
CATGGGGCACAGGG	Xt6.1-CAAP12911.3	1	1
CATGGAATAGATTT	Xt6.1-THdA017m24.5	1	1
CATGTTAAAAAATA	Xt6.1-XZG51513.3	1	1
CATGATGTAAATGC	Xt6.1-CABI12156.3	1	1
CATGACTTCATTAA	Xt6.1-CABC7118.3	1	1
CATGGCGGACCACG	Xt6.1-CABJ5281.3	12	1
CATGAACTTTTATA	Xt6.1-CABH3651.5	1	1
CATGTATGCACTTT	Xt6.1-CAAR3199.5	1	1
CATGTATGCACTTT	Xt6.1-CABD9753.5S	1	1
CATGTATGCACTTT	Xt6.1-CACY1032.5SS	1	1
CATGACCTGTATTT	Xt6.1-CABI6122.5	1	1
CATGGTAAGCCAAT	Xt6.1-CAAJ11946.3	1	1
CATGATGGATTTTG	Xt6.1-CABI6710.5	1	1
CATGTCTGATCTTA	Xt6.1-CABE4520.5	1	1
CATGTGTTCAATGA	Xt6.1-TEgg042h22.3	1	1
CATGTGTTCAATGA	Xt6.1-TTpA035b17.3SS	1	1
CATGTAATAAAAAT	Xt6.1-TGas096c18.3	1	1
CATGTAAATGCTCT	Xt6.1-XZT1157.5	2	1
CATGCCTATCGGCA	Xt6.1-TEgg042i09.3	1	1
CATGCACCTATAGG	Xt6.1-TNeu091o22.3	1	1
CATGAAAGACTCGA	Xt6.1-CABC8040.3	1	1
CATGTGCAAGAAAA	Xt6.1-CAAR2703.3	1	1
CATGTGCAAGAAAA	Xt6.1-CABD7198.3S	1	1
CATGTCTTTGAACT	Xt6.1-CABD1133.5	1	1
CATGCACACTGAAA	Xt6.1-TGas067e07.3	1	1
CATGGATTTTTTTT	Xt6.1-THdA023a09.5	1	1
CATGTTCTAAATAA	Xt6.1-EC2BBA23DA12.5	1	1
CATGAGTTTGTTAT	Xt6.1-XZF75.3	1	1
CATGCTTTGTGTCT	Xt6.1-XZT17082.3	1	1
CATGCTGAATTCTG	Xt6.1-EC2BAA1CC07.5	1	1
CATGCTGAATTCTG	Xt6.1-TNeu118j06.3S	1	1
CATGCTGAATTCTG	Xt6.1-XZG63020.5SS	1	1
CATGAGTACAAAAT	Xt6.1-XZG53362.5	1	1
CATGAGTACAAAAT	Xt6.1-TNeu063n12.3SS	1	1
CATGTCCACACTGC	Xt6.1-CABE6301.3	1	1
CATGCGTTTGACTG	Xt6.1-CABI6777.3	1	1
CATGTTTATAAGGA	Xt6.1-CABK11004.3	1	1
CATGCCAATGTGCA	Xt6.1-CAAP14932.3	1	1
CATGCCAATGTGCA	Xt6.1-CABG9677.3SS	1	1
CATGCCAATGTGCA	Xt6.1-CABC2253.3SS	1	1
CATGCAGTTCATTA	Xt6.1-CABJ7797.3	1	1
CATGAGGTGTTTCA	Xt6.1-CABH5843.3	1	1
CATGAGGTGTTTCA	Xt6.1-XZG36554.5S	1	1
CATGTGAATAAAAA	Xt6.1-TTpA019n15.3	1	1
CATGGGTTCTGTTT	Xt6.1-XZT15597.3S	1	1
CATGAAGCTGAGGG	Xt6.1-TGas061p20.3	1	1
CATGAAGCTGAGGG	Xt6.1-CABH8879.3SS	1	1
CATGAAGCTGAGGG	Xt6.1-XZG44043.5SS	1	1
CATGTGGCCTAAAA	Xt6.1-TTpA028i16.5	1	1
CATGAGAAAGAAGG	Xt6.1-TTpA028i16.5	8	1
CATGCCTTTAGCCA	Xt6.1-CABE7918.3	1	1
CATGCTCCTCAGAG	Xt6.1-CABD7076.3	1	1
CATGTTTTCTGTAA	Xt6.1-CABK5902.3	1	1
CATGGAAAAAAAAA	Xt6.1-CABK5902.3	17	1
CATGCTAATGCTCT	Xt6.1-CABD7784.5	1	1
CATGAGCGTTCTGT	Xt6.1-TEgg046n12.3	1	1
CATGTTTATTTTGT	Xt6.1-CAAL11935.3	4	1
CATGTATGACTGCT	Xt6.1-CAAO11835.5	1	1
CATGTATGACTGCT	Xt6.1-CAAL539.3S	1	1
CATGTATGACTGCT	Xt6.1-CAAQ10051.5SS	1	1
CATGAGACAATGCC	Xt6.1-CABI7018.3	1	1
CATGAGACAATGCC	Xt6.1-TTpA025h04.3S	1	1
CATGGAGCACCTGG	Xt6.1-CAAR11414.3	1	1
CATGTAATTTTAAC	Xt6.1-CAAO9589.5	1	1
CATGAATTATACAG	Xt6.1-TEgg058d19.3	1	1
CATGTGACTGTTGC	Xt6.1-TGas130h23.3	1	1
CATGTGACTGTTGC	Xt6.1-ANHP294.5SS	1	1
CATGCTATGGTGAT	Xt6.1-CABE11000.3	1	1
CATGGAGAATGATG	Xt6.1-TGas055m07.3	1	1
CATGGGGCTGCTAA	Xt6.1-TGas055m07.3	5	1
CATGGAGAATGATG	Xt6.1-CABI13653.5S	1	1
CATGGAGAATGATG	Xt6.1-TGas055m07.3SS	1	1
CATGGGGCTGCTAA	Xt6.1-TGas055m07.3SS	5	1
CATGAAAAAAAAAA	Xt6.1-TTpA031e08.3	1	1
CATGCTGGTAATTA	Xt6.1-XZG5326.5	1	1
CATGCTTGAATAGC	Xt6.1-CABE13445.3	1	1
CATGGTTAAATGAT	Xt6.1-CAAR3332.5	1	1
CATGGTTAAATGAT	Xt6.1-CAAR5831.5SS	1	1
CATGATTTCCTAAA	Xt6.1-CABH3645.5	1	1
CATGCCTCCCAACA	Xt6.1-XZT34789.5	1	1
CATGCAATATTTAA	Xt6.1-CABE10955.3	1	1
CATGTTTTAATAAA	Xt6.1-CAAQ2607.5	1	1
CATGGGCTGTTTTT	Xt6.1-XZT33232.3S	1	1
CATGTTTTAATAAA	Xt6.1-TGas105a08.3SS	1	1
CATGGGCTGTTTTT	Xt6.1-XZG55060.3SS	1	1
CATGTATGCGCACA	Xt6.1-CABE8298.5	1	1
CATGTTAATAAAGT	Xt6.1-TTbA008k10.5	1	1
CATGTCTAGCCCTC	Xt6.1-CABI12002.5	1	1
CATGCAATCTGCAA	Xt6.1-CABD3552.3	4	1
CATGCAATCTGCAA	Xt6.1-CAAQ9277.5S	1	1
CATGCAATCTGCAA	Xt6.1-TGas131k19.3SS	1	1
CATGCAATCTGCAA	Xt6.1-EC2BBA10AB04.5SSS	4	1
CATGTAATTAAAGG	Xt6.1-CABE6244.3	1	1
CATGCTGCTATTGT	Xt6.1-CABE6244.3	6	1
CATGGAAGAGGCTG	Xt6.1-CABD2997.3	1	1
CATGTGTCGGTATT	Xt6.1-TGas061e24.3	1	1
CATGTGTCGGTATT	Xt6.1-TGas061e24.3SSS	1	1
CATGCCTCCGCTTT	Xt6.1-TTpA010p23.5	1	1
CATGCCTCCGCTTT	Xt6.1-TNeu107n20.3SSS	1	1
CATGATCACAATGC	Xt6.1-XZG47198.5	1	1
CATGTGTCTCAGGT	Xt6.1-CAAN10060.5	1	1
CATGAAATTCCTCT	Xt6.1-TEgg068c03.3	2	1
CATGCAGTTGAATT	Xt6.1-TNeu095e15.3	1	1
CATGTAGGAAATTC	Xt6.1-TNeu085l09.3	5	1
CATGCCCAAAAATG	Xt6.1-CAAQ11395.3	3	1
CATGCAAGTGCTGT	Xt6.1-CABC6326.5	1	1
CATGCAAGTGCTGT	Xt6.1-CABC6326.5SSS	1	1
CATGGTTTCTCCGA	Xt6.1-CABI5901.5	1	1
CATGATCTTGGCTG	Xt6.1-CABG1003.5	14	1
CATGTATGGTGGGA	Xt6.1-CABG10049.3	3	1
CATGGAAATAAAAA	Xt6.1-CABG10049.3	14	1
CATGTCATCTTTGC	Xt6.1-XZT65272.5	1	1
CATGAAGCAACTTT	Xt6.1-CABD11934.5	1	1
CATGTCTTTGAATT	Xt6.1-XZT68224.5	1	1
CATGGGCTTTATGA	Xt6.1-XZT31429.5	1	1
CATGGGCTTTATGA	Xt6.1-XZT36501.3S	1	1
CATGGGCTTTATGA	Xt6.1-TTpA059l20.3SS	1	1
CATGTTTATATTAA	Xt6.1-TTpA059l20.3SS	4	1
CATGGGCTTTATGA	Xt6.1-EC2CAA37AG03.5SS	1	1
CATGCCAGGAGGCT	Xt6.1-TGas096d18.3	1	1
CATGCAGTCACAAA	Xt6.1-CABH2901.3	1	1
CATGCAGTCACAAA	Xt6.1-CABH2901.5S	1	1
CATGCAGTCACAAA	Xt6.1-CABC502.5SS	1	1
CATGACACAAAGAC	Xt6.1-XZG52486.5	3	1
CATGATGGATCTCA	Xt6.1-CABI10622.3	1	1
CATGTTGGCTTATC	Xt6.1-CAAP7114.5	1	1
CATGGAGGAAAGCC	Xt6.1-CAAR7048.5	2	1
CATGTTCTTTTTAG	Xt6.1-TEgg044d05.3	6	1
CATGCATTGTCACT	Xt6.1-TGas131f10.3	1	1
CATGTTTAATATAT	Xt6.1-TGas131f10.3	2	1
CATGAAATAAAAAA	Xt6.1-XZG32130.5	1	1
CATGAAATAAAAAA	Xt6.1-XZG32130.5SS	1	1
CATGCAGTCTATAC	Xt6.1-TTpA042o14.5	1	1
CATGCAGTCTATAC	Xt6.1-CABD5538.3S	1	1
CATGCAGTCTATAC	Xt6.1-TTpA042o14.3S	1	1
CATGCAGTCTATAC	Xt6.1-CABK2353.3SS	1	1
CATGGGGTGAGAGA	Xt6.1-CABC9520.3	1	1
CATGCAAAGCCAAT	Xt6.1-TEgg065m05.3	1	1
CATGCAAAGCCAAT	Xt6.1-CABD6982.5S	1	1
CATGTGTAAGAAGA	Xt6.1-TTpA058l02.5S	1	1
CATGCAAAGCCAAT	Xt6.1-TEgg065m05.3SS	1	1
CATGGTCATCTTGT	Xt6.1-CAAK3567.3	1	1
CATGATCCTGAAAG	Xt6.1-CABI1197.3	1	1
CATGGTCTTTGTAA	Xt6.1-TEgg045b19.3	1	1
CATGTTGAACTCTC	Xt6.1-CABC2117.3	1	1
CATGAAATGTGGTC	Xt6.1-CABJ7841.3	1	1
CATGAAATGTGGTC	Xt6.1-TNeu132h22.3SSS	1	1
CATGGATGTAAATG	Xt6.1-TGas098p20.3	3	1
CATGTTCAGTTTTA	Xt6.1-TGas098p20.3	4	1
CATGACACCGCCCG	Xt6.1-CABD13455.3S	1	1
CATGACACCGCCCG	Xt6.1-CABI6870.5SS	1	1
CATGTGTGACATAT	Xt6.1-XZT39030.3SS	1	1
CATGTGTGACATAT	Xt6.1-TEgg015m18.5SS	1	1
CATGTTGCTTTGCA	Xt6.1-TNeu095n14.3	1	1
CATGCTAACTAACA	Xt6.1-CABH1947.5	1	1
CATGGCTGATCTTT	Xt6.1-CABH1947.5	10	1
CATGGCTGATCTTT	Xt6.1-XZT35731.5S	1	1
CATGCTAACTAACA	Xt6.1-XZT9466.5SS	1	1
CATGGCTGATCTTT	Xt6.1-XZT9466.5SS	9	1
CATGTATTTCTTAT	Xt6.1-CABI10721.3	2	1
CATGTATTTCTTAT	Xt6.1-CABE5893.3S	1	1
CATGTATTTCTTAT	Xt6.1-CABG11866.5SS	2	1
CATGACGCCGAGTT	Xt6.1-TGas113m09.3	1	1
CATGTCCTACATAT	Xt6.1-CABK5517.3	1	1
CATGCCAGAGCAAC	Xt6.1-EC2CAA19AB02.5	1	1
CATGGAAAGGGATT	Xt6.1-TEgg045i22.3	1	1
CATGGAAAGGGATT	Xt6.1-TGas127i08.3SS	1	1
CATGGATGAAACCA	Xt6.1-TGas056e04.3	1	1
CATGGCATTTCCTT	Xt6.1-CABI12464.5	1	1
CATGACTTTATGAA	Xt6.1-CAAO8665.5	1	1
CATGATGTCCTCCT	Xt6.1-CABE6346.5	1	1
CATGTCTGTGTGAT	Xt6.1-TGas119d22.3	1	1
CATGTCTTGGTTTT	Xt6.1-CAAK3078.5	1	1
CATGTCTTGGTTTT	Xt6.1-CABI11419.3S	1	1
CATGAATAAAGTAT	Xt6.1-CABI13693.5SS	1	1
CATGTATAATAGGT	Xt6.1-TTpA071j04.5SS	1	1
CATGACTGGGTTTT	Xt6.1-CABE7599.3	1	1
CATGTATGTACGGG	Xt6.1-CAAN5715.3	1	1
CATGGAAATGGCAA	Xt6.1-CABE7371.3	1	1
CATGGAAATGGCAA	Xt6.1-CAAN3127.5SSS	1	1
CATGTGGATCAATT	Xt6.1-CABK4848.3	1	1
CATGGGGCATCTTT	Xt6.1-CAAO4755.5	1	1
CATGCCTTTTAAGT	Xt6.1-TTbA015l02.5	1	1
CATGTTCCTGCCAT	Xt6.1-XZT37057.5	1	1
CATGAATGAACTAT	Xt6.1-CABJ1067.5	1	1
CATGAATGAACTAT	Xt6.1-TGas054f03.3SS	1	1
CATGAATGAACTAT	Xt6.1-CABE790.3SS	1	1
CATGTAATGTGACG	Xt6.1-TTpA013f16.3	1	1
CATGTGCGAGCTAA	Xt6.1-TGas131h14.3	1	1
CATGTTCTCCATCT	Xt6.1-CABE9764.3	1	1
CATGTTCTCCATCT	Xt6.1-CABE12307.3SS	1	1
CATGTTCTCCATCT	Xt6.1-TTbA018f02.3SS	1	1
CATGAGAAGTCCTG	Xt6.1-CABH7889.5	1	1
CATGGAGAACATCT	Xt6.1-XZG64510.5S	1	1
CATGAGAAGTCCTG	Xt6.1-TTpA017c20.3SS	1	1
CATGGTGGGACCAA	Xt6.1-TEgg041c06.3	1	1
CATGTTATTTGCTT	Xt6.1-CABD6495.3	1	1
CATGAACAACAATC	Xt6.1-CAAP7633.3	1	1
CATGAACAACAATC	Xt6.1-CABG11265.3S	1	1
CATGAACAACAATC	Xt6.1-CABI13687.3SS	1	1
CATGTTTCTGGGGA	Xt6.1-CABE7200.5	1	1
CATGTAACTACTGT	Xt6.1-TTbA071c05.5	1	1
CATGGCGGCCGCTA	Xt6.1-TGas067o04.3	1	1
CATGGCGGCCGCTA	Xt6.1-THdA010f21.3SS	1	1
CATGTGGTTGCACA	Xt6.1-CABE9275.3	1	1
CATGGGGCAGGGAA	Xt6.1-CAAK10233.3	1	1
CATGGAAAAAAAAA	Xt6.1-CABD13591.5	1	1
CATGGGAGGCCCTT	Xt6.1-CABK7174.3	1	1
CATGAAACTGCTTA	Xt6.1-TTpA061o23.5	1	1
CATGTACTGGTGCG	Xt6.1-TTpA061o23.5	2	1
CATGGTCAGAAAAT	Xt6.1-TNeu095h14.3	1	1
CATGAGGTAATGTG	Xt6.1-TEgg061b06.3	1	1
CATGAGGTAATGTG	Xt6.1-TTbA028f06.5SS	1	1
CATGAGGTAATGTG	Xt6.1-XZG26798.5SS	1	1
CATGTGTTAAAATA	Xt6.1-CABA8020.3	1	1
CATGAGAGAACGAA	Xt6.1-CABC6070.3	3	1
CATGAAGCATCTAT	Xt6.1-TNeu111i02.3	1	1
CATGGACCGACTTT	Xt6.1-XZG38846.3	1	1
CATGGATAGGCCAC	Xt6.1-TTbA057k02.3	1	1
CATGTATTGTATGG	Xt6.1-CABG11363.5	1	1
CATGAGTGCGTGAC	Xt6.1-CABG11363.5	4	1
CATGAAAGTACCAG	Xt6.1-CABE9637.5	1	1
CATGTTCGATATCC	Xt6.1-CABE9637.5	2	1
CATGTAACTGGACT	Xt6.1-CABJ9680.3	1	1
CATGTAGCCAGTGA	Xt6.1-CABJ9680.3	9	1
CATGTAGCCAGTGA	Xt6.1-CABJ9680.3SS	9	1
CATGTAAATGCCAA	Xt6.1-CAAR3352.3	1	1
CATGTTTAAAAAAA	Xt6.1-CABK1596.5	9	1
CATGTTCGGCACAA	Xt6.1-XZG57671.5	1	1
CATGTGACTGGTTC	Xt6.1-CAAQ7796.3	1	1
CATGTGACTGGTTC	Xt6.1-TGas142e12.3SS	1	1
CATGTCCTAAAAAG	Xt6.1-CABE4263.3	1	1
CATGGCAAGAGGAA	Xt6.1-THdA017b20.5	4	1
CATGGAAAAATAAC	Xt6.1-THdA017b20.5	11	1
CATGTGTAACCTTC	Xt6.1-TGas136b03.3	1	1
CATGACCCAAGTTT	Xt6.1-CABD6248.5S	1	1
CATGTGTAACCTTC	Xt6.1-CABC5939.5SS	1	1
CATGGATTTTTTTT	Xt6.1-CABE4580.5	2	1
CATGGCAAGCACAA	Xt6.1-CABE4580.5	3	1
CATGTGATCTGCAC	Xt6.1-CABD944.3	1	1
CATGTGTGCAAAAT	Xt6.1-XZT41061.5S	1	1
CATGTGTGCAAAAT	Xt6.1-CABK2990.5SS	1	1
CATGTGTGCAAAAT	Xt6.1-XZT61382.5SS	1	1
CATGTAGATACTAA	Xt6.1-TGas067n14.3	1	1
CATGTAGATACTAA	Xt6.1-XZT68685.3S	1	1
CATGTAGATACTAA	Xt6.1-TGas067n14.3SS	1	1
CATGCACTTGTTGG	Xt6.1-CABJ7468.3	1	1
CATGACAATGTTTG	Xt6.1-CABH5812.5	1	1
CATGATGGAGAACT	Xt6.1-TGas125n02.3	2	1
CATGATTCAGATTA	Xt6.1-TGas125n02.3	6	1
CATGGGCGAGGTGT	Xt6.1-TGas125n02.3	11	1
CATGGGCAATTCCT	Xt6.1-CABJ2343.3	1	1
CATGGGCAATTCCT	Xt6.1-CABJ2343.3S	1	1
CATGGGCAATTCCT	Xt6.1-CABD8708.3S	1	1
CATGGGCAATTCCT	Xt6.1-XZT45338.5S	1	1
CATGGGCAATTCCT	Xt6.1-CAAL19060.3S	1	1
CATGCCTGATGAAG	Xt6.1-CABJ3747.5	1	1
CATGTCCAGCCCAT	Xt6.1-EC2BBA26BH10.5	1	1
CATGTTAATATCTA	Xt6.1-CABG4076.3	1	1
CATGTTAATATCTA	Xt6.1-CAAP6054.3SS	1	1
CATGATCAGGTGTA	Xt6.1-XZT71235.3	1	1
CATGTTTCTGCAAT	Xt6.1-XZG34050.5	1	1
CATGAAATGGTTTT	Xt6.1-XZG34050.5	3	1
CATGGCATTGTTGT	Xt6.1-CABI6557.3	1	1
CATGGCTAACTCAG	Xt6.1-XZT4093.5	1	1
CATGCCTATGAGGC	Xt6.1-CABE13333.5	1	1
CATGAGACTGAGAC	Xt6.1-XZG47156.5	1	1
CATGAAAACGTTGA	Xt6.1-TEgg016g07.3	1	1
CATGTGACAAAATA	Xt6.1-THdA030b13.5	1	1
CATGTGACAAAATA	Xt6.1-CABJ4557.3SS	1	1
CATGGCATTGTCTG	Xt6.1-TGas086a14.3	1	1
CATGTTCAAATACC	Xt6.1-XZT17111.3	1	1
CATGCACTTTCTAC	Xt6.1-CAAR3584.5	1	1
CATGCACTTTCTAC	Xt6.1-CABG7218.3S	1	1
CATGCACTTTCTAC	Xt6.1-CABK4046.3SS	1	1
CATGCTACATTTTA	Xt6.1-ANBT1432.5	1	1
CATGGGTTTTAAAA	Xt6.1-TGas089i12.3	1	1
CATGCAGTACTGTT	Xt6.1-CABI10916.5	1	1
CATGCTCCGGCCCT	Xt6.1-TGas144f05.3	1	1
CATGTGTGGAAAAA	Xt6.1-CABC5151.3	1	1
CATGTGTGGAAAAA	Xt6.1-CABI12723.5SS	1	1
CATGAGCCTGGGGA	Xt6.1-XZG39089.3	1	1
CATGTCCTGAACCA	Xt6.1-CABE12160.5	1	1
CATGTCCTGAACCA	Xt6.1-CAAR3220.3S	1	1
CATGTCCTGAACCA	Xt6.1-CABE12160.5SS	1	1
CATGTCCTGAACCA	Xt6.1-CABK4377.3SS	1	1
CATGTATGTCTTTT	Xt6.1-CAAQ3568.3	1	1
CATGGGGGGGGCGC	Xt6.1-CABC11246.3	1	1
CATGGAGTGTTATC	Xt6.1-XZT17078.5	1	1
CATGCATTCTTGGA	Xt6.1-ANHP1592.5	1	1
CATGTAAAAAAAAA	Xt6.1-CABK2623.3	2	1
CATGGTAACCACTA	Xt6.1-THdA020f14.5	1	1
CATGAATTTACTGT	Xt6.1-TTpA020e19.5	1	1
CATGAATTTACTGT	Xt6.1-CABH8970.3S	1	1
CATGAATTTACTGT	Xt6.1-XZT59506.5SSS	1	1
CATGAATAAAGCAT	Xt6.1-TTpA031b02.5	1	1
CATGAATAAAGCAT	Xt6.1-ANBT2888.5SS	1	1
CATGAATAAAGCAT	Xt6.1-CABI8191.5SS	1	1
CATGTGGTGTTCGG	Xt6.1-XZG45255.5	1	1
CATGAAGAAACTGG	Xt6.1-TTpA004m21.5	1	1
CATGGGATACTTAG	Xt6.1-CABC10496.5	1	1
CATGTGCGCAAGGA	Xt6.1-CABC10496.5	6	1
CATGTCCTTCGTTA	Xt6.1-TTpA012l17.5	1	1
CATGTCCTTCGTTA	Xt6.1-TGas139n24.3S	1	1
CATGTCCTTCGTTA	Xt6.1-TTpA012l17.5S	1	1
CATGTCCTTCGTTA	Xt6.1-THdA048e08.3S	1	1
CATGATAAGTTCAA	Xt6.1-CAAR2296.3	1	1
CATGACTGTGGGTG	Xt6.1-TEgg019e13.3	2	1
CATGTTATGAGACA	Xt6.1-CABC6766.5	1	1
CATGGAGTAAGATA	Xt6.1-XZT37369.3	1	1
CATGGTTTATCCAA	Xt6.1-TEgg034b07.3	1	1
CATGAAGATCACTC	Xt6.1-CABE740.5	1	1
CATGCACCAAAGCA	Xt6.1-CAAR9611.3	1	1
CATGTTAACCTTCT	Xt6.1-TTpA014g03.3	1	1
CATGCTGGCAATAA	Xt6.1-CAAP11647.5	1	1
CATGGCATTGTGGG	Xt6.1-XZG62542.3SS	1	1
CATGTGCCATTCAG	Xt6.1-TGas071a04.3	1	1
CATGGACCGGGGAG	Xt6.1-CABE11858.3	1	1
CATGGTGATTGTAT	Xt6.1-XZG50162.5S	1	1
CATGGTGATTGTAT	Xt6.1-CABD7759.5SS	1	1
CATGAGCTACTCAA	Xt6.1-CABE9909.3	6	1
CATGGACCTCTGTC	Xt6.1-CAAK5260.3	1	1
CATGTAAAGATGAA	Xt6.1-CAAK5260.3	5	1
CATGCATTGTTGGC	Xt6.1-CAAK5260.3	11	1
CATGGGACTGTGCA	Xt6.1-CABJ8006.3	1	1
CATGGCCCTGCTGT	Xt6.1-CAAM6946.3	1	1
CATGACTTGGTGTG	Xt6.1-CABC7113.3	1	1
CATGACTTGGTGTG	Xt6.1-CABE7777.5S	1	1
CATGACTTGGTGTG	Xt6.1-CAAQ10626.3SS	1	1
CATGTAATAGGGCA	Xt6.1-EC2BBA24BA07.5	1	1
CATGACAGAACCTT	Xt6.1-CAAP12586.3	1	1
CATGCCCCTGGCTT	Xt6.1-CAAJ11623.3	1	1
CATGTTTTGCTTTC	Xt6.1-CABJ11202.3	1	1
CATGGTGTGTGTAT	Xt6.1-CAAQ10197.3	1	1
CATGTTTTTTTTTC	Xt6.1-CABD8099.5	1	1
CATGAATTAAAAAA	Xt6.1-TTpA019d21.3	1	1
CATGTATGACTATG	Xt6.1-TTpA019d21.3	2	1
CATGGCCAGTTACC	Xt6.1-TTbA038j07.3	1	1
CATGGCCAGTTACC	Xt6.1-TGas121g23.3S	1	1
CATGGCCAGTTACC	Xt6.1-TTbA038j07.3SS	1	1
CATGAGTGAGAAGC	Xt6.1-XZT32089.3	1	1
CATGGAACCAGTTA	Xt6.1-CABJ7262.3	1	1
CATGCCTATAAATG	Xt6.1-CAAR10294.5	1	1
CATGGCAGTGGCTC	Xt6.1-XZT70806.5	1	1
CATGTTAAAACACC	Xt6.1-CABD11359.5	1	1
CATGGGCAAGTGCC	Xt6.1-CAAR3140.3	1	1
CATGATTGGCTGCT	Xt6.1-CAAO1364.3	1	1
CATGGCTGTGTATG	Xt6.1-CABJ717.5	1	1
CATGGGAATACATC	Xt6.1-TTbA074j17.3	1	1
CATGTCGTCTGATC	Xt6.1-TTbA074j17.3	4	1
CATGTGAAATAAAT	Xt6.1-CABD6436.5	1	1
CATGGCAATAACTA	Xt6.1-CAAM5735.3	1	1
CATGAAACGGTTCA	Xt6.1-CABE6250.3	1	1
CATGGGGGATCAGG	Xt6.1-CABD13949.3	1	1
CATGCTTTTTAGCA	Xt6.1-CABA5820.3	1	1
CATGAAAAAAAAAA	Xt6.1-TTpA005k04.5	1	1
CATGATGCTGGAAC	Xt6.1-TNeu132n05.5S	1	1
CATGATCTTATTTT	Xt6.1-CABE3847.3	1	1
CATGCCGGCCATAA	Xt6.1-TTpA010f01.5	1	1
CATGATTGTTAATA	Xt6.1-CABK1149.3	1	1
CATGATTGTTAATA	Xt6.1-XZT34685.5S	1	1
CATGATTGTTAATA	Xt6.1-CABK1149.3SS	1	1
CATGGAGAGTCAAG	Xt6.1-CABD6500.3	1	1
CATGGAGAGTCAAG	Xt6.1-CABE5518.3S	1	1
CATGGAGAGTCAAG	Xt6.1-TEgg052o14.5S	1	1
CATGGAGAGTCAAG	Xt6.1-TEgg049e05.3SS	1	1
CATGGGATTTGGAT	Xt6.1-XZG65924.3	1	1
CATGACATTTTCAT	Xt6.1-TGas061i08.3	1	1
CATGTTGTTCAACT	Xt6.1-CABD10125.3SS	2	1
CATGACATTTTCAT	Xt6.1-TGas098g09.3SS	1	1
CATGACATTTTCAT	Xt6.1-CABE12010.3SS	1	1
CATGATTTTAATAA	Xt6.1-THdA030b17.5	1	1
CATGATTTTAATAA	Xt6.1-THdA052n23.5SS	1	1
CATGAATACTGTCA	Xt6.1-CAAN414.3	1	1
CATGGAAAGAAAGA	Xt6.1-TEgg068h14.3	1	1
CATGAAAAAAAAAA	Xt6.1-TEgg068h14.3	4	1
CATGCACAGAGCTA	Xt6.1-CABI7081.3	1	1
CATGCACAGAGCTA	Xt6.1-EC2BBA11DG11.3S	1	1
CATGCACAGAGCTA	Xt6.1-CABE10060.5S	1	1
CATGCACAGAGCTA	Xt6.1-TEgg056c02.3SS	1	1
CATGCACAGAGCTA	Xt6.1-CABI7081.3SS	1	1
CATGTCATCTTAAA	Xt6.1-TNeu106l13.3	1	1
CATGTTGCCCTTAA	Xt6.1-CABD14449.3	5	1
CATGGATGCAATAT	Xt6.1-TEgg057f09.3	1	1
CATGCCTAGAAATA	Xt6.1-CABI9442.5	1	1
CATGGACGTAAAAT	Xt6.1-XZT49638.5	1	1
CATGCAGAGCAGAA	Xt6.1-XZG50144.3	1	1
CATGAGAATCAAGA	Xt6.1-TGas086d19.3	1	1
CATGCTACCACTTG	Xt6.1-TGas124b01.3	1	1
CATGCTACCACTTG	Xt6.1-CABE12350.3S	1	1
CATGAAGTGAATAT	Xt6.1-CABE7494.5	1	1
CATGAAGTGAATAT	Xt6.1-XZT63404.5SS	1	1
CATGAAACATTAAA	Xt6.1-CABJ8736.3	1	1
CATGTGAACTTTAA	Xt6.1-TGas128n17.3	1	1
CATGGAATAAGTTA	Xt6.1-CAAQ9100.5	1	1
CATGGAGACCCAGA	Xt6.1-TGas097a15.3	1	1
CATGGAGACCCAGA	Xt6.1-CABI4286.5S	1	1
CATGGAGACCCAGA	Xt6.1-TGas097a15.3SS	1	1
CATGATTCTTCAAA	Xt6.1-EC2BBA27BC11.5	1	1
CATGTAGATAGAGG	Xt6.1-XZG31057.5	1	1
CATGTGAAAGCATC	Xt6.1-XZT68367.3	1	1
CATGAGCAAAGATA	Xt6.1-XZT68367.3	2	1
CATGATGCTTATCT	Xt6.1-XZT68367.3	4	1
CATGCTGCTTTGCT	Xt6.1-CABG4765.5	1	1
CATGCAAGCCAAAG	Xt6.1-CABI6220.3	1	1
CATGGAGGACCCCC	Xt6.1-EC2BBA20BC09.5	1	1
CATGCTACTGCCAG	Xt6.1-CABG2213.3	1	1
CATGTCTTTTTGGA	Xt6.1-CABE13422.3	1	1
CATGAATGCCACCC	Xt6.1-CABE4537.3	1	1
CATGAACATTTTCA	Xt6.1-TGas060e06.3	1	1
CATGTACTCGTAGG	Xt6.1-CABD4530.3	1	1
CATGAGTCAACTTA	Xt6.1-TTpA043b06.5	1	1
CATGCAAGGTATAA	Xt6.1-TTpA043b06.5	2	1
CATGTGTAAATATG	Xt6.1-XZT36148.3	2	1
CATGTAAAAGAAGA	Xt6.1-CABD1149.5SS	1	1
CATGTTGCAGTTCA	Xt6.1-CAAQ5692.3	1	1
CATGCTTTATAAAA	Xt6.1-CAAQ5692.3	2	1
CATGCTTTCAGCAT	Xt6.1-CABJ4802.5	1	1
CATGCAGTTTCTAC	Xt6.1-CAAL8185.5	1	1
CATGTGGCTTTGGT	Xt6.1-CAAL8185.5	2	1
CATGTCTACTGTTA	Xt6.1-TTpA041l05.5	1	1
CATGAATAGAGTAT	Xt6.1-CAAR10321.3	1	1
CATGCTAAAAGTTA	Xt6.1-CAAQ10749.3	1	1
CATGTAATAATTGA	Xt6.1-THdA010l16.3	1	1
CATGTATAAAAAAA	Xt6.1-CABA4354.5	1	1
CATGGCAGCAACAG	Xt6.1-CABI9249.5	10	1
CATGCAGCGGTTCC	Xt6.1-CAAJ19959.5	6	1
CATGAGCAAAATAA	Xt6.1-CAAJ19959.5	7	1
CATGACAATGACCG	Xt6.1-CAAR4442.5	1	1
CATGTTTGATGTTA	Xt6.1-XZG51479.5S	1	1
CATGACAATGACCG	Xt6.1-CABJ12084.5SS	1	1
CATGACAATGACCG	Xt6.1-TTpA008f14.5SSS	1	1
CATGTGAGAAAATG	Xt6.1-CABG11918.3	1	1
CATGTGAGAAAATG	Xt6.1-CABM734.3S	1	1
CATGTGAGAAAATG	Xt6.1-CABG11918.3SS	1	1
CATGATCAGCAGTG	Xt6.1-TNeu118o23.3	1	1
CATGGAGACTCTAA	Xt6.1-TNeu118o23.3	10	1
CATGAAGCTCTGTC	Xt6.1-TGas139e07.3	1	1
CATGAAGCTCTGTC	Xt6.1-CABD7662.3S	1	1
CATGGCTCTTACGG	Xt6.1-EC0CBA002BF03.5	1	1
CATGGAAAAAAAAA	Xt6.1-CAAK8018.3	3	1
CATGTTGGTCTATG	Xt6.1-TEgg066h04.3	1	1
CATGTTACGGTTTT	Xt6.1-CAAK8801.5	1	1
CATGTATGGAATGA	Xt6.1-TTbA002c16.5	1	1
CATGTTTGCATTCC	Xt6.1-TEgg046f05.3	5	1
CATGGAGTAAAATC	Xt6.1-TEgg057g09.3	1	1
CATGGAGTAAAATC	Xt6.1-TGas120e14.3SS	1	1
CATGTTACATTGGC	Xt6.1-CABH8377.3	1	1
CATGTTACATTGGC	Xt6.1-CABI9549.5SS	1	1
CATGTTTGTATTCT	Xt6.1-TEgg038j08.3	1	1
CATGACCTAATGAT	Xt6.1-TTpA019k01.3	1	1
CATGGATTTTTTTC	Xt6.1-CAAN4478.3	1	1
CATGAGTTACTTGT	Xt6.1-CAAN4478.3	2	1
CATGTGGTTTCAGC	Xt6.1-CAAN4478.3	3	1
CATGTGGTTTCAGC	Xt6.1-CAAQ3494.5S	1	1
CATGAGTTACTTGT	Xt6.1-CABJ3303.5S	2	1
CATGTGGTTTCAGC	Xt6.1-CABJ3303.5S	3	1
CATGGATTTTTTTC	Xt6.1-CABD12627.5SS	1	1
CATGAGTTACTTGT	Xt6.1-CABD12627.5SS	2	1
CATGTGGTTTCAGC	Xt6.1-CABD12627.5SS	3	1
CATGGGGATGGGGG	Xt6.1-CABI5601.5	1	1
CATGGAATTGGGTT	Xt6.1-CACY422.5	2	1
CATGGAATTGGGTT	Xt6.1-THdA014h22.5S	3	1
CATGGAATTGGGTT	Xt6.1-CAAQ10778.3SS	1	1
CATGAAAAAAAAAA	Xt6.1-TGas067p17.3	1	1
CATGAAAAAAAAAA	Xt6.1-TGas086j23.3SS	1	1
CATGAACGTTGTTT	Xt6.1-XZT37789.5	1	1
CATGTAATGTTTAC	Xt6.1-CABJ4918.3	1	1
CATGTAATGTTTAC	Xt6.1-CABI1173.3S	1	1
CATGTAATGTTTAC	Xt6.1-TGas135b16.3SS	1	1
CATGAAGAAACCTC	Xt6.1-TGas140l10.3	1	1
CATGGAATAACTCT	Xt6.1-TTpA004g10.5	1	1
CATGTGACCTTTTT	Xt6.1-XZT58145.5	1	1
CATGTGACCTTTTT	Xt6.1-CABI10378.5S	1	1
CATGTGACCTTTTT	Xt6.1-XZT3947.5SS	1	1
CATGCTTTACTATT	Xt6.1-TGas097g17.3	1	1
CATGCTGTTGGTCT	Xt6.1-TTbA059c11.3	1	1
CATGGTGCTGGAGG	Xt6.1-CABC4494.3	1	1
CATGAAAATAATGA	Xt6.1-TTpA008e04.5	1	1
CATGGTTTTCCCTC	Xt6.1-CABJ10134.3	1	1
CATGGTTTTCCCTC	Xt6.1-CABJ10134.5SS	1	1
CATGGTTTTCCCTC	Xt6.1-XZT60379.3SSS	1	1
CATGGGCTGGGCCA	Xt6.1-XZT50654.5	1	1
CATGTCCGTATCAA	Xt6.1-XZT70996.5	1	1
CATGGGAGAGAATG	Xt6.1-CAAL19046.3	1	1
CATGGCAACTGGCA	Xt6.1-TGas136o05.3	1	1
CATGGCAACTGGCA	Xt6.1-TNeu091k18.3SS	1	1
CATGTTTACAGATT	Xt6.1-CABJ7785.5	1	1
CATGTTAGAGTCCT	Xt6.1-CABC11474.3	1	1
CATGTGCTTTCTCA	Xt6.1-CAAL20812.5	1	1
CATGTGCTTTCTCA	Xt6.1-CAAL12061.5SS	1	1
CATGTGCTTTCTCA	Xt6.1-XZG61723.3SS	1	1
CATGTCAACCCCAA	Xt6.1-CABE2894.5	1	1
CATGGATTTTAGTT	Xt6.1-XZG59355.3	1	1
CATGGATTTTAGTT	Xt6.1-XZG59400.5SS	1	1
CATGTAACTTGTGC	Xt6.1-CABI6552.3	1	1
CATGTCTAGTCTCC	Xt6.1-CABE11131.3	1	1
CATGCTTACATCTT	Xt6.1-XZG30992.5	2	1
CATGCTTACATCTT	Xt6.1-CAAO5597.3S	2	1
CATGCTTACATCTT	Xt6.1-CABJ5832.3SS	1	1
CATGAACTAAAAAA	Xt6.1-CABD4428.5	1	1
CATGTATCTATGTT	Xt6.1-CABJ8337.3	1	1
CATGTATCTATGTT	Xt6.1-XZG37297.5SS	1	1
CATGTTTATCATTT	Xt6.1-CAAN4243.3	2	1
CATGTAAGATTTTA	Xt6.1-CAAN4243.3	3	1
CATGTATGGATACA	Xt6.1-CAAK9427.3	1	1
CATGTATGGATACA	Xt6.1-CAAK10269.3S	1	1
CATGTATGGATACA	Xt6.1-CAAM6132.3SS	1	1
CATGAAAAAAAAAT	Xt6.1-CABD3699.3	2	1
CATGGCCGAGGAAT	Xt6.1-XZG48564.3	1	1
CATGTTGTCTATTT	Xt6.1-THdA046l12.5	3	1
CATGTTCTATTAAA	Xt6.1-XZT70276.5	1	1
CATGCACAAAGTTT	Xt6.1-CABD7615.3	1	1
CATGCACAAAGTTT	Xt6.1-XZG51225.3SS	1	1
CATGGGTTTCTGTT	Xt6.1-XZT51780.5	1	1
CATGTCCAAAACTG	Xt6.1-TTpA005d02.5	1	1
CATGTGAAAAAAAA	Xt6.1-EC2BBA6AC08.5	2	1
CATGGATGTATGTT	Xt6.1-TGas105i14.3	1	1
CATGCAGTCAGGTC	Xt6.1-TGas081n16.3	2	1
CATGCGCAAAGGGG	Xt6.1-TEgg054l04.3	1	1
CATGCGCAAAGGGG	Xt6.1-TEgg054l04.3SS	1	1
CATGGATACTGATG	Xt6.1-TEgg038a13.3	1	1
CATGGACCTCCATC	Xt6.1-CABE569.5	1	1
CATGGCAAATAATT	Xt6.1-CABE8480.3	1	1
CATGCAAAAAAAAA	Xt6.1-TGas116c02.3	1	1
CATGAATAAAGTCA	Xt6.1-XZT63168.5	1	1
CATGCAACTTTATG	Xt6.1-TGas108h05.3	1	1
CATGCAGATATACA	Xt6.1-TTpA045l15.5	1	1
CATGCAGATATACA	Xt6.1-TGas107a20.3SS	1	1
CATGCTTTAGAAAA	Xt6.1-CABE11134.3	2	1
CATGCTGGAAGGTG	Xt6.1-CABE5652.3	1	1
CATGCTGGAAGGTG	Xt6.1-CABC10488.5SSS	1	1
CATGTTGCCGCTCC	Xt6.1-CABC4270.3	1	1
CATGAGGCTTCCTA	Xt6.1-TGas132b18.3	1	1
CATGGGCTTTATGA	Xt6.1-CAAJ16822.5	1	1
CATGGGCGCAGGAG	Xt6.1-XZT45897.3	1	1
CATGGCACAGGCAG	Xt6.1-CABI7782.3	1	1
CATGGCACAGGCAG	Xt6.1-XZT17204.5S	1	1
CATGGCACAGGCAG	Xt6.1-XZT51600.5SS	1	1
CATGTGCCAGATGG	Xt6.1-XZT39906.5	1	1
CATGGAAGTGTTTC	Xt6.1-TTbA077b11.3	1	1
CATGGAAGTGTTTC	Xt6.1-XZG50355.3SS	1	1
CATGTTTTATTCTT	Xt6.1-TTpA018f05.5	1	1
CATGACGCCCGGCT	Xt6.1-CABH5091.3	1	1
CATGTCAGTGGAGG	Xt6.1-CABH5091.3	9	1
CATGCCCTGTGCAT	Xt6.1-CAAR2855.3	1	1
CATGTTGGGTATCC	Xt6.1-CAAQ7475.5	1	1
CATGTTGGGTATCC	Xt6.1-XZG63077.5S	1	1
CATGTTGGGTATCC	Xt6.1-CAAQ7475.5SSS	1	1
CATGAGCTCCCTCA	Xt6.1-CABG7013.5	1	1
CATGGTGGGGCAAA	Xt6.1-TTbA013c17.3	2	1
CATGTTGTTTAAAA	Xt6.1-TEgg057o09.3	1	1
CATGTCGGAGGTCA	Xt6.1-CABE11866.5	1	1
CATGTCGGAGGTCA	Xt6.1-CABI6517.3SSS	1	1
CATGTCTGTTAAGG	Xt6.1-CABH6737.3	1	1
CATGACTAAACTGC	Xt6.1-CABH6737.3	3	1
CATGTAAAGAGTTT	Xt6.1-TTpA013k08.3	1	1
CATGGTTTTAGGCA	Xt6.1-TTpA013k08.3	2	1
CATGGTCAAAAAAA	Xt6.1-TTpA013k08.3	4	1
CATGTGAAAAATAA	Xt6.1-TTpA015f20.3	1	1
CATGCTGTATATAA	Xt6.1-TNeu072j13.3	4	1
CATGCTGTATATAA	Xt6.1-TNeu072c23.3SS	1	1
CATGTAAATAACGT	Xt6.1-TEgg042k10.3	1	1
CATGACATTGTTAA	Xt6.1-CABK7424.3	3	1
CATGACATTGTTAA	Xt6.1-TTbA070m06.5S	1	1
CATGGTCAGGTAGG	Xt6.1-XZT24849.5	1	1
CATGTTTGATATTC	Xt6.1-TGas127o05.3	1	1
CATGTGTTAATACT	Xt6.1-TTpA076d02.5	1	1
CATGAATGGGGGAG	Xt6.1-TTpA076d02.5	2	1
CATGTCCCAAAAAT	Xt6.1-TTpA076d02.5	4	1
CATGAACAATAAAC	Xt6.1-EC2BBA15DH12.3	1	1
CATGCATTTTGTAA	Xt6.1-XZG21642.3	1	1
CATGCATTTTGTAA	Xt6.1-TTpA064p19.3S	1	1
CATGCATTTTGTAA	Xt6.1-EC2BBA6BH07.5SS	1	1
CATGGACGGTGATC	Xt6.1-TNeu112c22.3	1	1
CATGCTACAGGTAA	Xt6.1-TNeu112c22.3	5	1
CATGTTGTCACACT	Xt6.1-TTbA020i10.5	1	1
CATGTTGTCACACT	Xt6.1-TTpA076k01.5S	1	1
CATGTTGTCACACT	Xt6.1-ANHP2858.5S	1	1
CATGTTGTCACACT	Xt6.1-TNeu127j01.3S	1	1
CATGTTGTCACACT	Xt6.1-TNeu123h05.3SS	1	1
CATGATGACATTGT	Xt6.1-CABE6566.3	1	1
CATGACTAAAGCTT	Xt6.1-CABD4845.5	1	1
CATGATCGCTGCTA	Xt6.1-TEgg070l03.3	1	1
CATGCCTTATTTTT	Xt6.1-CABE2980.5	1	1
CATGCCTTATTTTT	Xt6.1-CABE2980.3SS	1	1
CATGCCCTTTTATA	Xt6.1-CAAM10110.3	1	1
CATGCATAGAGTAT	Xt6.1-CABD9677.3	1	1
CATGCATAGAGTAT	Xt6.1-CABE6103.3SS	1	1
CATGCTGTACCTGC	Xt6.1-TEgg056i02.3	1	1
CATGGCCTCTTCAT	Xt6.1-XZG41888.5	1	1
CATGGCCGTCTGCT	Xt6.1-XZG41888.5	4	1
CATGGCCGTCTGCT	Xt6.1-CABK2743.3S	3	1
CATGGCCTCTTCAT	Xt6.1-TEgg068n22.3SS	1	1
CATGGCCGTCTGCT	Xt6.1-TEgg068n22.3SS	4	1
CATGGTCCGTGCCA	Xt6.1-CABG8754.3	3	1
CATGTTTACCTGGC	Xt6.1-CABJ12153.5	1	1
CATGTTTACCTGGC	Xt6.1-CABJ12153.5SS	1	1
CATGCTTTTGCACT	Xt6.1-CAAP6396.3	1	1
CATGCCAAGGGTTT	Xt6.1-TEgg069a19.3	1	1
CATGTTTTGTTTCT	Xt6.1-CAAR10860.3	1	1
CATGTTTTCACTGC	Xt6.1-XZG20193.5	1	1
CATGTTTTCACTGC	Xt6.1-XZT4264.3SS	1	1
CATGTTTTCACTGC	Xt6.1-CAAP13355.5SS	1	1
CATGTATTTTTATT	Xt6.1-CAAR8266.3	1	1
CATGTACTGTAGAC	Xt6.1-TNeu086g01.3	4	1
CATGAAACACAATG	Xt6.1-TTbA031k17.5	1	1
CATGCTGTCAAGGC	Xt6.1-TTpA018o03.5	3	1
CATGCTGTCAAGGC	Xt6.1-TGas090l06.3SS	1	1
CATGGCAACCACGT	Xt6.1-XZG59323.5	1	1
CATGTTGCAGTGGC	Xt6.1-TGas139b14.3	1	1
CATGGATCAGTTAA	Xt6.1-TTbA032l02.5	1	1
CATGGCATCTTTTG	Xt6.1-CABI12043.3	1	1
CATGCATTTTTCAA	Xt6.1-CABE556.3	1	1
CATGCATTTTTCAA	Xt6.1-TTbA018a18.3S	1	1
CATGCATTTTTCAA	Xt6.1-THdA018c17.3SS	1	1
CATGGCTAATATTT	Xt6.1-CAAJ15002.5	1	1
CATGGCTAATATTT	Xt6.1-XZT13634.5S	1	1
CATGGCTAATATTT	Xt6.1-CABE13530.5SS	1	1
CATGGCTAATATTT	Xt6.1-CABI9903.3SS	1	1
CATGTTTAATACTT	Xt6.1-XZG64641.5	1	1
CATGATAGGCACCA	Xt6.1-CAAN5079.3	1	1
CATGATAGGCACCA	Xt6.1-CABK8540.3S	1	1
CATGATAGGCACCA	Xt6.1-CABE6408.3S	1	1
CATGATAGGCACCA	Xt6.1-TEgg065i13.3SSS	1	1
CATGGAACTGCTGT	Xt6.1-CABJ8189.3	1	1
CATGAATACTCCCT	Xt6.1-CABJ5930.3	3	1
CATGCCAGCATCAA	Xt6.1-CABJ7298.3	1	1
CATGATAAACCAAC	Xt6.1-CABJ11220.3	1	1
CATGTATTCAAGAA	Xt6.1-CAAO8034.5	16	1
CATGTAAAAAAAAA	Xt6.1-XZT69584.5	1	1
CATGAGACTGTTCT	Xt6.1-XZG22779.3	1	1
CATGGGTGTGTTCT	Xt6.1-CAAO11379.5	1	1
CATGTTTAAGCCTT	Xt6.1-CAAP9295.5	1	1
CATGTTCCGCAGGC	Xt6.1-CABD13969.5	1	1
CATGAATGCTTTCT	Xt6.1-CABK8602.3	1	1
CATGTGCATTAAGC	Xt6.1-TGas137m01.3	1	1
CATGTGCATTAAGC	Xt6.1-CABH11047.3SS	1	1
CATGTGCATTAAGC	Xt6.1-TTpA026n11.5SS	1	1
CATGCAGCATAGTT	Xt6.1-CAAN6747.5SS	1	1
CATGAATGTACATT	Xt6.1-CAAL7499.3	1	1
CATGAATGTACATT	Xt6.1-TEgg073j24.3SS	1	1
CATGAGAGTGGCTG	Xt6.1-TGas128p01.3	1	1
CATGTTGACTGTGT	Xt6.1-TTbA040g03.3	3	1
CATGTTGACTGTGT	Xt6.1-TTbA040g03.3S	3	1
CATGTTGACTGTGT	Xt6.1-EC2BBA6DF04.3S	3	1
CATGTTGACTGTGT	Xt6.1-CAAQ12476.3SS	3	1
CATGCCAACACTTC	Xt6.1-XZG34249.5	1	1
CATGCTATTCAGCA	Xt6.1-XZT25029.3	1	1
CATGTTGGTGCTGA	Xt6.1-CABI13426.3	1	1
CATGTTGGTGCTGA	Xt6.1-TTpA011n05.5SS	1	1
CATGCAGTGCATTC	Xt6.1-CABD4739.3	1	1
CATGCAACTGTGCT	Xt6.1-EC2CAA40CF04.5	1	1
CATGCTAAAGAAAG	Xt6.1-XZG49154.5	1	1
CATGCTAAAGAAAG	Xt6.1-XZG32486.3S	1	1
CATGAAAACATTCT	Xt6.1-TEgg046i17.3	1	1
CATGAGCAAGCAAG	Xt6.1-XZT19702.3S	1	1
CATGAGTGCGTGAC	Xt6.1-CABG2325.3	4	1
CATGTGAGCTTTGT	Xt6.1-CABK5062.3	1	1
CATGTTCATTTTTT	Xt6.1-TNeu097o03.3	1	1
CATGTGATGTTTTT	Xt6.1-XZG27116.5S	1	1
CATGTTCATTTTTT	Xt6.1-TGas127j16.3SS	1	1
CATGCACTTCCTGT	Xt6.1-XZT25467.5	1	1
CATGGATACCAAAC	Xt6.1-TNeu078a13.3	1	1
CATGGTGCCATTGT	Xt6.1-CABC11059.3	1	1
CATGTTTCATATCT	Xt6.1-CABI2342.5	2	1
CATGTTTCATATCT	Xt6.1-TNeu111p03.3SS	1	1
CATGTTTCATATCT	Xt6.1-TGas064d14.3SS	1	1
CATGCCCTGCCTCC	Xt6.1-TGas113m05.3	1	1
CATGGGATCTTGGG	Xt6.1-TGas142o22.3	1	1
CATGAAGCAGGAAG	Xt6.1-TGas142o22.3	4	1
CATGGTTGTGAAGA	Xt6.1-TEgg072f09.3	1	1
CATGTCTTGCATAC	Xt6.1-CABK2639.3	1	1
CATGTAGCAATCGT	Xt6.1-TEgg053n12.3	1	1
CATGTTAAGCGCTG	Xt6.1-TGas144i24.3	1	1
CATGAAGCCCTCAG	Xt6.1-CABJ3203.3	1	1
CATGAAGCCCTCAG	Xt6.1-CAAO9153.5S	1	1
CATGTACTTGAGCA	Xt6.1-CABC2006.3	1	1
CATGGTACAGTAAA	Xt6.1-TEgg069d21.3	2	1
CATGTAAAACTATA	Xt6.1-XZT48101.5	2	1
CATGTAAAACTATA	Xt6.1-XZG57197.3SS	2	1
[truncated: 27,490 more rows]
